# Supplementary material for: Influenza A virus undergoes compartmentalized replication in vivo dominated by stochastic bottlenecks
Source: Nat Commun. 2022 Jun 14;13:3416. doi: 10.1038/s41467-022-31147-0 (PMC9197827; doi:10.1038/s41467-022-31147-0)
Supplement: Supplementary file 4 — Source data [file 41467_2022_31147_MOESM4_ESM.zip]

Archive with 21 entries (20 files):
- Source Data/
- Source Data/Fig 2.xlsx
- __MACOSX/Source Data/._Fig 2.xlsx
- Source Data/~$Fig 5.xlsx
- __MACOSX/Source Data/._~$Fig 5.xlsx
- Source Data/~$Fig 4.xlsx
- __MACOSX/Source Data/._~$Fig 4.xlsx
- Source Data/Fig 3.xlsx
- __MACOSX/Source Data/._Fig 3.xlsx
- Source Data/.DS_Store
- __MACOSX/Source Data/._.DS_Store
- Source Data/Fig 4.xlsx
- __MACOSX/Source Data/._Fig 4.xlsx
- Source Data/Fig 5-6-7.xlsx
- __MACOSX/Source Data/._Fig 5-6-7.xlsx
- Source Data/Fig 6.xlsx
- __MACOSX/Source Data/._Fig 6.xlsx
- Source Data/~$4C HA NheI data.xlsx
- __MACOSX/Source Data/._~$4C HA NheI data.xlsx
- Source Data/Fig 1.xlsx
- __MACOSX/Source Data/._Fig 1.xlsx
