# Supplementary material for: Influenza A virus undergoes compartmentalized replication in vivo dominated by stochastic bottlenecks
Source: Nat Commun. 2022 Jun 14;13:3416. doi: 10.1038/s41467-022-31147-0 (PMC9197827; doi:10.1038/s41467-022-31147-0)
Supplement: Supplementary file 4 — Source data [file 41467_2022_31147_MOESM4_ESM.zip › Source Data/Fig 2.xlsx]

## Sheet: 2D left
	K	E	Q	stop
dominant NheI barcode	22.0639	75.4276	0.266059	2.24249
dominant PstI barcode	36.9498	62.6428	0.158967	0.248385

## Sheet: 2D right
NheI	PstI
76.047	92.7416
2.07568	0.372226
1.96547	0.300644
1.7083	0.257695
0.900073	0.243379
0.78986	0.186113
0.771492	0.171797
0.734754	0.114531
0.495959	0.100215
0.440852	0.100215
0.422483	0.100215
0.404115	0.100215
0.404115	0.100215
0.385746	0.0858983
0.31227	0.0858983
0.293902	0.0858983
0.293902	0.0858983
0.257164	0.071582
0.257164	0.071582
0.238795	0.071582
0.183688	0.071582
0.183688	0.071582
0.183688	0.0572656
0.183688	0.0572656
0.16532	0.0572656
0.146951	0.0572656
0.146951	0.0429492
0.128582	0.0429492
0.128582	0.0429492
0.128582	0.0429492
0.128582	0.0429492
0.128582	0.0429492
0.110213	0.0429492
0.110213	0.0429492
0.110213	0.0429492
0.0918442	0.0286328
0.0918442	0.0286328
0.0918442	0.0286328
0.0918442	0.0286328
0.0734754	0.0286328
0.0734754	0.0286328
0.0734754	0.0286328
0.0734754	0.0286328
0.0734754	0.0286328
0.0734754	0.0286328
0.0734754	0.0286328
0.0734754	0.0286328
0.0734754	0.0286328
0.0734754	0.0286328
0.0734754	0.0286328
0.0734754	0.0286328
0.0734754	0.0286328
0.0551065	0.0286328
0.0551065	0.0286328
0.0551065	0.0286328
0.0551065	0.0286328
0.0551065	0.0286328
0.0551065	0.0286328
0.0551065	0.0286328
0.0551065	0.0286328
0.0551065	0.0286328
0.0551065	0.0143164
0.0551065	0.0143164
0.0551065	0.0143164
0.0551065	0.0143164
0.0551065	0.0143164
0.0551065	0.0143164
0.0551065	0.0143164
0.0367377	0.0143164
0.0367377	0.0143164
0.0367377	0.0143164
0.0367377	0.0143164
0.0367377	0.0143164
0.0367377	0.0143164
0.0367377	0.0143164
0.0367377	0.0143164
0.0367377	0.0143164
0.0367377	0.0143164
0.0367377	0.0143164
0.0367377	0.0143164
0.0367377	0.0143164
0.0367377	0.0143164
0.0367377	0.0143164
0.0367377	0.0143164
0.0367377	0.0143164
0.0367377	0.0143164
0.0367377	0.0143164
0.0367377	0.0143164
0.0367377	0.0143164
0.0367377	0.0143164
0.0367377	0.0143164
0.0367377	0.0143164
0.0367377	0.0143164
0.0367377	0.0143164
0.0367377	0.0143164
0.0367377	0.0143164
0.0367377	0.0143164
0.0367377	0.0143164
0.0367377	0.0143164
0.0367377	0.0143164
0.0367377	0.0143164
0.0183688	0.0143164
0.0183688	0.0143164
0.0183688	0.0143164
0.0183688	0.0143164
0.0183688	0.0143164
0.0183688	0.0143164
0.0183688	0.0143164
0.0183688	0.0143164
0.0183688	0.0143164
0.0183688	0.0143164
0.0183688	0.0143164
0.0183688	0.0143164
0.0183688	0.0143164
0.0183688	0.0143164
0.0183688	0.0143164
0.0183688	0.0143164
0.0183688	0.0143164
0.0183688	0.0143164
0.0183688	0.0143164
0.0183688	0.0143164
0.0183688	0.0143164
0.0183688	0.0143164
0.0183688	0.0143164
0.0183688	0.0143164
0.0183688	0.0143164
0.0183688	0.0143164
0.0183688	0.0143164
0.0183688	0.0143164
0.0183688	0.0143164
0.0183688	0.0143164
0.0183688	0.0143164
0.0183688	0.0143164
0.0183688	0.0143164
0.0183688	0.0143164
0.0183688	0.0143164
0.0183688	0.0143164
0.0183688	0.0143164
0.0183688	0.0143164
0.0183688	0.0143164
0.0183688	0.0143164
0.0183688	0.0143164
0.0183688	0.0143164
0.0183688	0.0143164
0.0183688	0.0143164
0.0183688	0.0143164
0.0183688	0.0143164
0.0183688	0.0143164
0.0183688	0.0143164
0.0183688	0.0143164
0.0183688	0.0143164
0.0183688	0.0143164
0.0183688	0.0143164
0.0183688	0.0143164
0.0183688	0.0143164
0.0183688	0.0143164
0.0183688	0.0143164
0.0183688	0.0143164
0.0183688	0.0143164
0.0183688	0.0143164
0.0183688	0.0143164
0.0183688	0.0143164
0.0183688	0.0143164
0.0183688	0.0143164
0.0183688	0.0143164
0.0183688	0.0143164
0.0183688	0.0143164
0.0183688	0.0143164
0.0183688	0.0143164
0.0183688	0.0143164
0.0183688	0.0143164
0.0183688	0.0143164
0.0183688	0.0143164
0.0183688	0.0143164
0.0183688	0.0143164
0.0183688	0.0143164
0.0183688	0.0143164
0.0183688	0.0143164
0.0183688	0.0143164
0.0183688	0.0143164
0.0183688	0.0143164
0.0183688	0.0143164
0.0183688	0.0143164
0.0183688	0.0143164
0.0183688	0.0143164
0.0183688	0.0143164
0.0183688	0.0143164
0.0183688	0.0143164
0.0183688	0.0143164
0.0183688	0.0143164
0.0183688	0.0143164
0.0183688	0.0143164
0.0183688	0.0143164
0.0183688	0.0143164
0.0183688	0.0143164
0.0183688	0.0143164
0.0183688	0.0143164
0.0183688	0.0143164
0.0183688	0.0143164
0.0183688	0.0143164
0.0183688	0.0143164
0.0183688	0.0143164
0.0183688	0.0143164
0.0183688	0.0143164
0.0183688	0.0143164
0.0183688	0.0143164
0.0183688	0.0143164
0.0183688	0.0143164
0.0183688	0.0143164
0.0183688	0.0143164
0.0183688	0.0143164
0.0183688	0.0143164
0.0183688	0.0143164
0.0183688	0.0143164
0.0183688	0.0143164
0.0183688	0.0143164
0.0183688	0.0143164
0.0183688	0.0143164
0.0183688	0.0143164
0.0183688	0.0143164
0.0183688	0.0143164
0.0183688	0.0143164
0.0183688	0.0143164
0.0183688	0.0143164
0.0183688	0.0143164
0.0183688	0.0143164
0.0183688	0.0143164
0.0183688	0.0143164
0.0183688	0.0143164
0.0183688	0.0143164
0.0183688	0.0143164
0.0183688	0.0143164
0.0183688	0.0143164
0.0183688	0.0143164
0.0183688	0.0143164
0.0183688	0.0143164
0.0183688	0.0143164
0.0183688	0.0143164
0.0183688	0.0143164
0.0183688	0.0143164
0.0183688	0.0143164
0.0183688	0.0143164
0.0183688	0.0143164
0.0183688	0.0143164
0.0183688	0.0143164
0.0183688	0.0143164
0.0183688	0.0143164
0.0183688	0.0143164
0.0183688	0.0143164
0.0183688	0.0143164
0.0183688	0.0143164
0.0183688	0.0143164
0.0183688	0.0143164
0.0183688	0.0143164
0.0183688	0.0143164
0.0183688	0.0143164
0.0183688	0.0143164
0.0183688	0.0143164
0.0183688	0.0143164
0.0183688	0.0143164
0.0183688	0.0143164
0.0183688	0.0143164
0.0183688	0.0143164
0.0183688	0.0143164
0.0183688	0.0143164
0.0183688	0.0143164
0.0183688	0.0143164
0.0183688	0.0143164
0.0183688	0.0143164
0.0183688	0.0143164
0.0183688	0.0143164
0.0183688	0.0143164
0.0183688	0.0143164
0.0183688	0.0143164
0.0183688
0.0183688
0.0183688
0.0183688
0.0183688
0.0183688
0.0183688
0.0183688
0.0183688
0.0183688
0.0183688
0.0183688
0.0183688
0.0183688
0.0183688
0.0183688
0.0183688
0.0183688
0.0183688
0.0183688
0.0183688
0.0183688
0.0183688
0.0183688
0.0183688
0.0183688
0.0183688
0.0183688
0.0183688
0.0183688
0.0183688
0.0183688
0.0183688
0.0183688
0.0183688
0.0183688
0.0183688
0.0183688
0.0183688
0.0183688
0.0183688
0.0183688
0.0183688
0.0183688
0.0183688
0.0183688
0.0183688
0.0183688
0.0183688
0.0183688
0.0183688
0.0183688
0.0183688
0.0183688
0.0183688
0.0183688
0.0183688
0.0183688
0.0183688
0.0183688
0.0183688
0.0183688
0.0183688
0.0183688
0.0183688
0.0183688
0.0183688
0.0183688
0.0183688
0.0183688
0.0183688
0.0183688
0.0183688
0.0183688
0.0183688
0.0183688
0.0183688
0.0183688
0.0183688
0.0183688
0.0183688
0.0183688
0.0183688
0.0183688
0.0183688
0.0183688
0.0183688
0.0183688
0.0183688
0.0183688
0.0183688
0.0183688
0.0183688
0.0183688
0.0183688
0.0183688
0.0183688
0.0183688
0.0183688
0.0183688
0.0183688
0.0183688
0.0183688
0.0183688
0.0183688
0.0183688
0.0183688
0.0183688
0.0183688
0.0183688
0.0183688
100
NheI	PstI
76.047	92.7416
2.07568	0.372226
1.96547	0.300644
1.7083	0.257695
0.900073	0.243379
0.78986	0.186113
0.771492	0.171797
0.734754	0.114531
0.495959	0.100215
0.440852	0.100215
0.422483	0.100215
0.404115	0.100215
0.404115	0.100215
0.385746	0.0858983
0.31227	0.0858983
0.293902	0.0858983
0.293902	0.0858983
0.257164	0.071582
0.257164	0.071582
0.238795	0.071582
0.183688	0.071582
0.183688	0.071582
0.183688	0.0572656
0.183688	0.0572656
0.16532	0.0572656
0.146951	0.0572656
0.146951	0.0429492
0.128582	0.0429492
0.128582	0.0429492
0.128582	0.0429492
0.128582	0.0429492
0.128582	0.0429492
0.110213	0.0429492
0.110213	0.0429492
0.110213	0.0429492
0.0918442	0.0286328
0.0918442	0.0286328
0.0918442	0.0286328
0.0918442	0.0286328
0.0734754	0.0286328
0.0734754	0.0286328
0.0734754	0.0286328
0.0734754	0.0286328
0.0734754	0.0286328
0.0734754	0.0286328
0.0734754	0.0286328
0.0734754	0.0286328
0.0734754	0.0286328
0.0734754	0.0286328
0.0734754	0.0286328
0.0734754	0.0286328
0.0734754	0.0286328
0.0551065	0.0286328
0.0551065	0.0286328
0.0551065	0.0286328
0.0551065	0.0286328
0.0551065	0.0286328
0.0551065	0.0286328
0.0551065	0.0286328
0.0551065	0.0286328
0.0551065	0.0286328
0.0551065	0.0143164
0.0551065	0.0143164
0.0551065	0.0143164
0.0551065	0.0143164
0.0551065	0.0143164
0.0551065	0.0143164
0.0551065	0.0143164
0.0367377	0.0143164
0.0367377	0.0143164
0.0367377	0.0143164
0.0367377	0.0143164
0.0367377	0.0143164
0.0367377	0.0143164
0.0367377	0.0143164
0.0367377	0.0143164
0.0367377	0.0143164
0.0367377	0.0143164
0.0367377	0.0143164
0.0367377	0.0143164
0.0367377	0.0143164
0.0367377	0.0143164
0.0367377	0.0143164
0.0367377	0.0143164
0.0367377	0.0143164
0.0367377	0.0143164
0.0367377	0.0143164
0.0367377	0.0143164
0.0367377	0.0143164
0.0367377	0.0143164
0.0367377	0.0143164
0.0367377	0.0143164
0.0367377	0.0143164
0.0367377	0.0143164
0.0367377	0.0143164
0.0367377	0.0143164
0.0367377	0.0143164
0.0367377	0.0143164
0.0367377	0.0143164
0.0367377	0.0143164
0.0367377	0.0143164
0.0183688	0.0143164
0.0183688	0.0143164
0.0183688	0.0143164
0.0183688	0.0143164
0.0183688	0.0143164
0.0183688	0.0143164
0.0183688	0.0143164
0.0183688	0.0143164
0.0183688	0.0143164
0.0183688	0.0143164
0.0183688	0.0143164
0.0183688	0.0143164
0.0183688	0.0143164
0.0183688	0.0143164
0.0183688	0.0143164
0.0183688	0.0143164
0.0183688	0.0143164
0.0183688	0.0143164
0.0183688	0.0143164
0.0183688	0.0143164
0.0183688	0.0143164
0.0183688	0.0143164
0.0183688	0.0143164
0.0183688	0.0143164
0.0183688	0.0143164
0.0183688	0.0143164
0.0183688	0.0143164
0.0183688	0.0143164
0.0183688	0.0143164
0.0183688	0.0143164
0.0183688	0.0143164
0.0183688	0.0143164
0.0183688	0.0143164
0.0183688	0.0143164
0.0183688	0.0143164
0.0183688	0.0143164
0.0183688	0.0143164
0.0183688	0.0143164
0.0183688	0.0143164
0.0183688	0.0143164
0.0183688	0.0143164
0.0183688	0.0143164
0.0183688	0.0143164
0.0183688	0.0143164
0.0183688	0.0143164
0.0183688	0.0143164
0.0183688	0.0143164
0.0183688	0.0143164
0.0183688	0.0143164
0.0183688	0.0143164
0.0183688	0.0143164
0.0183688	0.0143164
0.0183688	0.0143164
0.0183688	0.0143164
0.0183688	0.0143164
0.0183688	0.0143164
0.0183688	0.0143164
0.0183688	0.0143164
0.0183688	0.0143164
0.0183688	0.0143164
0.0183688	0.0143164
0.0183688	0.0143164
0.0183688	0.0143164
0.0183688	0.0143164
0.0183688	0.0143164
0.0183688	0.0143164
0.0183688	0.0143164
0.0183688	0.0143164
0.0183688	0.0143164
0.0183688	0.0143164
0.0183688	0.0143164
0.0183688	0.0143164
0.0183688	0.0143164
0.0183688	0.0143164
0.0183688	0.0143164
0.0183688	0.0143164
0.0183688	0.0143164
0.0183688	0.0143164
0.0183688	0.0143164
0.0183688	0.0143164
0.0183688	0.0143164
0.0183688	0.0143164
0.0183688	0.0143164
0.0183688	0.0143164
0.0183688	0.0143164
0.0183688	0.0143164
0.0183688	0.0143164
0.0183688	0.0143164
0.0183688	0.0143164
0.0183688	0.0143164
0.0183688	0.0143164
0.0183688	0.0143164
0.0183688	0.0143164
0.0183688	0.0143164
0.0183688	0.0143164
0.0183688	0.0143164
0.0183688	0.0143164
0.0183688	0.0143164
0.0183688	0.0143164
0.0183688	0.0143164
0.0183688	0.0143164
0.0183688	0.0143164
0.0183688	0.0143164
0.0183688	0.0143164
0.0183688	0.0143164
0.0183688	0.0143164
0.0183688	0.0143164
0.0183688	0.0143164
0.0183688	0.0143164
0.0183688	0.0143164
0.0183688	0.0143164
0.0183688	0.0143164
0.0183688	0.0143164
0.0183688	0.0143164
0.0183688	0.0143164
0.0183688	0.0143164
0.0183688	0.0143164
0.0183688	0.0143164
0.0183688	0.0143164
0.0183688	0.0143164
0.0183688	0.0143164
0.0183688	0.0143164
0.0183688	0.0143164
0.0183688	0.0143164
0.0183688	0.0143164
0.0183688	0.0143164
0.0183688	0.0143164
0.0183688	0.0143164
0.0183688	0.0143164
0.0183688	0.0143164
0.0183688	0.0143164
0.0183688	0.0143164
0.0183688	0.0143164
0.0183688	0.0143164
0.0183688	0.0143164
0.0183688	0.0143164
0.0183688	0.0143164
0.0183688	0.0143164
0.0183688	0.0143164
0.0183688	0.0143164
0.0183688	0.0143164
0.0183688	0.0143164
0.0183688	0.0143164
0.0183688	0.0143164
0.0183688	0.0143164
0.0183688	0.0143164
0.0183688	0.0143164
0.0183688	0.0143164
0.0183688	0.0143164
0.0183688	0.0143164
0.0183688	0.0143164
0.0183688	0.0143164
0.0183688	0.0143164
0.0183688	0.0143164
0.0183688	0.0143164
0.0183688	0.0143164
0.0183688	0.0143164
0.0183688	0.0143164
0.0183688	0.0143164
0.0183688	0.0143164
0.0183688	0.0143164
0.0183688	0.0143164
0.0183688	0.0143164
0.0183688	0.0143164
0.0183688	0.0143164
0.0183688	0.0143164
0.0183688	0.0143164
0.0183688	0.0143164
0.0183688	0.0143164
0.0183688	0.0143164
0.0183688	0.0143164
0.0183688	0.0143164
0.0183688	0.0143164
0.0183688
0.0183688
0.0183688
0.0183688
0.0183688
0.0183688
0.0183688
0.0183688
0.0183688
0.0183688
0.0183688
0.0183688
0.0183688
0.0183688
0.0183688
0.0183688
0.0183688
0.0183688
0.0183688
0.0183688
0.0183688
0.0183688
0.0183688
0.0183688
0.0183688
0.0183688
0.0183688
0.0183688
0.0183688
0.0183688
0.0183688
0.0183688
0.0183688
0.0183688
0.0183688
0.0183688
0.0183688
0.0183688
0.0183688
0.0183688
0.0183688
0.0183688
0.0183688
0.0183688
0.0183688
0.0183688
0.0183688
0.0183688
0.0183688
0.0183688
0.0183688
0.0183688
0.0183688
0.0183688
0.0183688
0.0183688
0.0183688
0.0183688
0.0183688
0.0183688
0.0183688
0.0183688
0.0183688
0.0183688
0.0183688
0.0183688
0.0183688
0.0183688
0.0183688
0.0183688
0.0183688
0.0183688
0.0183688
0.0183688
0.0183688
0.0183688
0.0183688
0.0183688
0.0183688
0.0183688
0.0183688
0.0183688
0.0183688
0.0183688
0.0183688
0.0183688
0.0183688
0.0183688
0.0183688
0.0183688
0.0183688
0.0183688
0.0183688
0.0183688
0.0183688
0.0183688
0.0183688
0.0183688
0.0183688
0.0183688
0.0183688
0.0183688
0.0183688
0.0183688
0.0183688
0.0183688
0.0183688
0.0183688
0.0183688
0.0183688
0.0183688
100
NheI	PstI
76.047	92.7416
2.07568	0.372226
1.96547	0.300644
1.7083	0.257695
0.900073	0.243379
0.78986	0.186113
0.771492	0.171797
0.734754	0.114531
0.495959	0.100215
0.440852	0.100215
0.422483	0.100215
0.404115	0.100215
0.404115	0.100215
0.385746	0.0858983
0.31227	0.0858983
0.293902	0.0858983
0.293902	0.0858983
0.257164	0.071582
0.257164	0.071582
0.238795	0.071582
0.183688	0.071582
0.183688	0.071582
0.183688	0.0572656
0.183688	0.0572656
0.16532	0.0572656
0.146951	0.0572656
0.146951	0.0429492
0.128582	0.0429492
0.128582	0.0429492
0.128582	0.0429492
0.128582	0.0429492
0.128582	0.0429492
0.110213	0.0429492
0.110213	0.0429492
0.110213	0.0429492
0.0918442	0.0286328
0.0918442	0.0286328
0.0918442	0.0286328
0.0918442	0.0286328
0.0734754	0.0286328
0.0734754	0.0286328
0.0734754	0.0286328
0.0734754	0.0286328
0.0734754	0.0286328
0.0734754	0.0286328
0.0734754	0.0286328
0.0734754	0.0286328
0.0734754	0.0286328
0.0734754	0.0286328
0.0734754	0.0286328
0.0734754	0.0286328
0.0734754	0.0286328
0.0551065	0.0286328
0.0551065	0.0286328
0.0551065	0.0286328
0.0551065	0.0286328
0.0551065	0.0286328
0.0551065	0.0286328
0.0551065	0.0286328
0.0551065	0.0286328
0.0551065	0.0286328
0.0551065	0.0143164
0.0551065	0.0143164
0.0551065	0.0143164
0.0551065	0.0143164
0.0551065	0.0143164
0.0551065	0.0143164
0.0551065	0.0143164
0.0367377	0.0143164
0.0367377	0.0143164
0.0367377	0.0143164
0.0367377	0.0143164
0.0367377	0.0143164
0.0367377	0.0143164
0.0367377	0.0143164
0.0367377	0.0143164
0.0367377	0.0143164
0.0367377	0.0143164
0.0367377	0.0143164
0.0367377	0.0143164
0.0367377	0.0143164
0.0367377	0.0143164
0.0367377	0.0143164
0.0367377	0.0143164
0.0367377	0.0143164
0.0367377	0.0143164
0.0367377	0.0143164
0.0367377	0.0143164
0.0367377	0.0143164
0.0367377	0.0143164
0.0367377	0.0143164
0.0367377	0.0143164
0.0367377	0.0143164
0.0367377	0.0143164
0.0367377	0.0143164
0.0367377	0.0143164
0.0367377	0.0143164
0.0367377	0.0143164
0.0367377	0.0143164
0.0367377	0.0143164
0.0367377	0.0143164
0.0183688	0.0143164
0.0183688	0.0143164
0.0183688	0.0143164
0.0183688	0.0143164
0.0183688	0.0143164
0.0183688	0.0143164
0.0183688	0.0143164
0.0183688	0.0143164
0.0183688	0.0143164
0.0183688	0.0143164
0.0183688	0.0143164
0.0183688	0.0143164
0.0183688	0.0143164
0.0183688	0.0143164
0.0183688	0.0143164
0.0183688	0.0143164
0.0183688	0.0143164
0.0183688	0.0143164
0.0183688	0.0143164
0.0183688	0.0143164
0.0183688	0.0143164
0.0183688	0.0143164
0.0183688	0.0143164
0.0183688	0.0143164
0.0183688	0.0143164
0.0183688	0.0143164
0.0183688	0.0143164
0.0183688	0.0143164
0.0183688	0.0143164
0.0183688	0.0143164
0.0183688	0.0143164
0.0183688	0.0143164
0.0183688	0.0143164
0.0183688	0.0143164
0.0183688	0.0143164
0.0183688	0.0143164
0.0183688	0.0143164
0.0183688	0.0143164
0.0183688	0.0143164
0.0183688	0.0143164
0.0183688	0.0143164
0.0183688	0.0143164
0.0183688	0.0143164
0.0183688	0.0143164
0.0183688	0.0143164
0.0183688	0.0143164
0.0183688	0.0143164
0.0183688	0.0143164
0.0183688	0.0143164
0.0183688	0.0143164
0.0183688	0.0143164
0.0183688	0.0143164
0.0183688	0.0143164
0.0183688	0.0143164
0.0183688	0.0143164
0.0183688	0.0143164
0.0183688	0.0143164
0.0183688	0.0143164
0.0183688	0.0143164
0.0183688	0.0143164
0.0183688	0.0143164
0.0183688	0.0143164
0.0183688	0.0143164
0.0183688	0.0143164
0.0183688	0.0143164
0.0183688	0.0143164
0.0183688	0.0143164
0.0183688	0.0143164
0.0183688	0.0143164
0.0183688	0.0143164
0.0183688	0.0143164
0.0183688	0.0143164
0.0183688	0.0143164
0.0183688	0.0143164
0.0183688	0.0143164
0.0183688	0.0143164
0.0183688	0.0143164
0.0183688	0.0143164
0.0183688	0.0143164
0.0183688	0.0143164
0.0183688	0.0143164
0.0183688	0.0143164
0.0183688	0.0143164
0.0183688	0.0143164
0.0183688	0.0143164
0.0183688	0.0143164
0.0183688	0.0143164
0.0183688	0.0143164
0.0183688	0.0143164
0.0183688	0.0143164
0.0183688	0.0143164
0.0183688	0.0143164
0.0183688	0.0143164
0.0183688	0.0143164
0.0183688	0.0143164
0.0183688	0.0143164
0.0183688	0.0143164
0.0183688	0.0143164
0.0183688	0.0143164
0.0183688	0.0143164
0.0183688	0.0143164
0.0183688	0.0143164
0.0183688	0.0143164
0.0183688	0.0143164
0.0183688	0.0143164
0.0183688	0.0143164
0.0183688	0.0143164
0.0183688	0.0143164
0.0183688	0.0143164
0.0183688	0.0143164
0.0183688	0.0143164
0.0183688	0.0143164
0.0183688	0.0143164
0.0183688	0.0143164
0.0183688	0.0143164
0.0183688	0.0143164
0.0183688	0.0143164
0.0183688	0.0143164
0.0183688	0.0143164
0.0183688	0.0143164
0.0183688	0.0143164
0.0183688	0.0143164
0.0183688	0.0143164
0.0183688	0.0143164
0.0183688	0.0143164
0.0183688	0.0143164
0.0183688	0.0143164
0.0183688	0.0143164
0.0183688	0.0143164
0.0183688	0.0143164
0.0183688	0.0143164
0.0183688	0.0143164
0.0183688	0.0143164
0.0183688	0.0143164
0.0183688	0.0143164
0.0183688	0.0143164
0.0183688	0.0143164
0.0183688	0.0143164
0.0183688	0.0143164
0.0183688	0.0143164
0.0183688	0.0143164
0.0183688	0.0143164
0.0183688	0.0143164
0.0183688	0.0143164
0.0183688	0.0143164
0.0183688	0.0143164
0.0183688	0.0143164
0.0183688	0.0143164
0.0183688	0.0143164
0.0183688	0.0143164
0.0183688	0.0143164
0.0183688	0.0143164
0.0183688	0.0143164
0.0183688	0.0143164
0.0183688	0.0143164
0.0183688	0.0143164
0.0183688	0.0143164
0.0183688	0.0143164
0.0183688	0.0143164
0.0183688	0.0143164
0.0183688	0.0143164
0.0183688	0.0143164
0.0183688	0.0143164
0.0183688	0.0143164
0.0183688	0.0143164
0.0183688	0.0143164
0.0183688	0.0143164
0.0183688	0.0143164
0.0183688	0.0143164
0.0183688	0.0143164
0.0183688	0.0143164
0.0183688	0.0143164
0.0183688	0.0143164
0.0183688
0.0183688
0.0183688
0.0183688
0.0183688
0.0183688
0.0183688
0.0183688
0.0183688
0.0183688
0.0183688
0.0183688
0.0183688
0.0183688
0.0183688
0.0183688
0.0183688
0.0183688
0.0183688
0.0183688
0.0183688
0.0183688
0.0183688
0.0183688
0.0183688
0.0183688
0.0183688
0.0183688
0.0183688
0.0183688
0.0183688
0.0183688
0.0183688
0.0183688
0.0183688
0.0183688
0.0183688
0.0183688
0.0183688
0.0183688
0.0183688
0.0183688
0.0183688
0.0183688
0.0183688
0.0183688
0.0183688
0.0183688
0.0183688
0.0183688
0.0183688
0.0183688
0.0183688
0.0183688
0.0183688
0.0183688
0.0183688
0.0183688
0.0183688
0.0183688
0.0183688
0.0183688
0.0183688
0.0183688
0.0183688
0.0183688
0.0183688
0.0183688
0.0183688
0.0183688
0.0183688
0.0183688
0.0183688
0.0183688
0.0183688
0.0183688
0.0183688
0.0183688
0.0183688
0.0183688
0.0183688
0.0183688
0.0183688
0.0183688
0.0183688
0.0183688
0.0183688
0.0183688
0.0183688
0.0183688
0.0183688
0.0183688
0.0183688
0.0183688
0.0183688
0.0183688
0.0183688
0.0183688
0.0183688
0.0183688
0.0183688
0.0183688
0.0183688
0.0183688
0.0183688
0.0183688
0.0183688
0.0183688
0.0183688
0.0183688
0.0183688
100
NheI	PstI
76.047	92.7416
2.07568	0.372226
1.96547	0.300644
1.7083	0.257695
0.900073	0.243379
0.78986	0.186113
0.771492	0.171797
0.734754	0.114531
0.495959	0.100215
0.440852	0.100215
0.422483	0.100215
0.404115	0.100215
0.404115	0.100215
0.385746	0.0858983
0.31227	0.0858983
0.293902	0.0858983
0.293902	0.0858983
0.257164	0.071582
0.257164	0.071582
0.238795	0.071582
0.183688	0.071582
0.183688	0.071582
0.183688	0.0572656
0.183688	0.0572656
0.16532	0.0572656
0.146951	0.0572656
0.146951	0.0429492
0.128582	0.0429492
0.128582	0.0429492
0.128582	0.0429492
0.128582	0.0429492
0.128582	0.0429492
0.110213	0.0429492
0.110213	0.0429492
0.110213	0.0429492
0.0918442	0.0286328
0.0918442	0.0286328
0.0918442	0.0286328
0.0918442	0.0286328
0.0734754	0.0286328
0.0734754	0.0286328
0.0734754	0.0286328
0.0734754	0.0286328
0.0734754	0.0286328
0.0734754	0.0286328
0.0734754	0.0286328
0.0734754	0.0286328
0.0734754	0.0286328
0.0734754	0.0286328
0.0734754	0.0286328
0.0734754	0.0286328
0.0734754	0.0286328
0.0551065	0.0286328
0.0551065	0.0286328
0.0551065	0.0286328
0.0551065	0.0286328
0.0551065	0.0286328
0.0551065	0.0286328
0.0551065	0.0286328
0.0551065	0.0286328
0.0551065	0.0286328
0.0551065	0.0143164
0.0551065	0.0143164
0.0551065	0.0143164
0.0551065	0.0143164
0.0551065	0.0143164
0.0551065	0.0143164
0.0551065	0.0143164
0.0367377	0.0143164
0.0367377	0.0143164
0.0367377	0.0143164
0.0367377	0.0143164
0.0367377	0.0143164
0.0367377	0.0143164
0.0367377	0.0143164
0.0367377	0.0143164
0.0367377	0.0143164
0.0367377	0.0143164
0.0367377	0.0143164
0.0367377	0.0143164
0.0367377	0.0143164
0.0367377	0.0143164
0.0367377	0.0143164
0.0367377	0.0143164
0.0367377	0.0143164
0.0367377	0.0143164
0.0367377	0.0143164
0.0367377	0.0143164
0.0367377	0.0143164
0.0367377	0.0143164
0.0367377	0.0143164
0.0367377	0.0143164
0.0367377	0.0143164
0.0367377	0.0143164
0.0367377	0.0143164
0.0367377	0.0143164
0.0367377	0.0143164
0.0367377	0.0143164
0.0367377	0.0143164
0.0367377	0.0143164
0.0367377	0.0143164
0.0183688	0.0143164
0.0183688	0.0143164
0.0183688	0.0143164
0.0183688	0.0143164
0.0183688	0.0143164
0.0183688	0.0143164
0.0183688	0.0143164
0.0183688	0.0143164
0.0183688	0.0143164
0.0183688	0.0143164
0.0183688	0.0143164
0.0183688	0.0143164
0.0183688	0.0143164
0.0183688	0.0143164
0.0183688	0.0143164
0.0183688	0.0143164
0.0183688	0.0143164
0.0183688	0.0143164
0.0183688	0.0143164
0.0183688	0.0143164
0.0183688	0.0143164
0.0183688	0.0143164
0.0183688	0.0143164
0.0183688	0.0143164
0.0183688	0.0143164
0.0183688	0.0143164
0.0183688	0.0143164
0.0183688	0.0143164
0.0183688	0.0143164
0.0183688	0.0143164
0.0183688	0.0143164
0.0183688	0.0143164
0.0183688	0.0143164
0.0183688	0.0143164
0.0183688	0.0143164
0.0183688	0.0143164
0.0183688	0.0143164
0.0183688	0.0143164
0.0183688	0.0143164
0.0183688	0.0143164
0.0183688	0.0143164
0.0183688	0.0143164
0.0183688	0.0143164
0.0183688	0.0143164
0.0183688	0.0143164
0.0183688	0.0143164
0.0183688	0.0143164
0.0183688	0.0143164
0.0183688	0.0143164
0.0183688	0.0143164
0.0183688	0.0143164
0.0183688	0.0143164
0.0183688	0.0143164
0.0183688	0.0143164
0.0183688	0.0143164
0.0183688	0.0143164
0.0183688	0.0143164
0.0183688	0.0143164
0.0183688	0.0143164
0.0183688	0.0143164
0.0183688	0.0143164
0.0183688	0.0143164
0.0183688	0.0143164
0.0183688	0.0143164
0.0183688	0.0143164
0.0183688	0.0143164
0.0183688	0.0143164
0.0183688	0.0143164
0.0183688	0.0143164
0.0183688	0.0143164
0.0183688	0.0143164
0.0183688	0.0143164
0.0183688	0.0143164
0.0183688	0.0143164
0.0183688	0.0143164
0.0183688	0.0143164
0.0183688	0.0143164
0.0183688	0.0143164
0.0183688	0.0143164
0.0183688	0.0143164
0.0183688	0.0143164
0.0183688	0.0143164
0.0183688	0.0143164
0.0183688	0.0143164
0.0183688	0.0143164
0.0183688	0.0143164
0.0183688	0.0143164
0.0183688	0.0143164
0.0183688	0.0143164
0.0183688	0.0143164
0.0183688	0.0143164
0.0183688	0.0143164
0.0183688	0.0143164
0.0183688	0.0143164
0.0183688	0.0143164
0.0183688	0.0143164
0.0183688	0.0143164
0.0183688	0.0143164
0.0183688	0.0143164
0.0183688	0.0143164
0.0183688	0.0143164
0.0183688	0.0143164
0.0183688	0.0143164
0.0183688	0.0143164
0.0183688	0.0143164
0.0183688	0.0143164
0.0183688	0.0143164
0.0183688	0.0143164
0.0183688	0.0143164
0.0183688	0.0143164
0.0183688	0.0143164
0.0183688	0.0143164
0.0183688	0.0143164
0.0183688	0.0143164
0.0183688	0.0143164
0.0183688	0.0143164
0.0183688	0.0143164
0.0183688	0.0143164
0.0183688	0.0143164
0.0183688	0.0143164
0.0183688	0.0143164
0.0183688	0.0143164
0.0183688	0.0143164
0.0183688	0.0143164
0.0183688	0.0143164
0.0183688	0.0143164
0.0183688	0.0143164
0.0183688	0.0143164
0.0183688	0.0143164
0.0183688	0.0143164
0.0183688	0.0143164
0.0183688	0.0143164
0.0183688	0.0143164
0.0183688	0.0143164
0.0183688	0.0143164
0.0183688	0.0143164
0.0183688	0.0143164
0.0183688	0.0143164
0.0183688	0.0143164
0.0183688	0.0143164
0.0183688	0.0143164
0.0183688	0.0143164
0.0183688	0.0143164
0.0183688	0.0143164
0.0183688	0.0143164
0.0183688	0.0143164
0.0183688	0.0143164
0.0183688	0.0143164
0.0183688	0.0143164
0.0183688	0.0143164
0.0183688	0.0143164
0.0183688	0.0143164
0.0183688	0.0143164
0.0183688	0.0143164
0.0183688	0.0143164
0.0183688	0.0143164
0.0183688	0.0143164
0.0183688	0.0143164
0.0183688	0.0143164
0.0183688	0.0143164
0.0183688	0.0143164
0.0183688	0.0143164
0.0183688	0.0143164
0.0183688	0.0143164
0.0183688	0.0143164
0.0183688	0.0143164
0.0183688	0.0143164
0.0183688	0.0143164
0.0183688	0.0143164
0.0183688	0.0143164
0.0183688	0.0143164
0.0183688	0.0143164
0.0183688	0.0143164
0.0183688
0.0183688
0.0183688
0.0183688
0.0183688
0.0183688
0.0183688
0.0183688
0.0183688
0.0183688
0.0183688
0.0183688
0.0183688
0.0183688
0.0183688
0.0183688
0.0183688
0.0183688
0.0183688
0.0183688
0.0183688
0.0183688
0.0183688
0.0183688
0.0183688
0.0183688
0.0183688
0.0183688
0.0183688
0.0183688
0.0183688
0.0183688
0.0183688
0.0183688
0.0183688
0.0183688
0.0183688
0.0183688
0.0183688
0.0183688
0.0183688
0.0183688
0.0183688
0.0183688
0.0183688
0.0183688
0.0183688
0.0183688
0.0183688
0.0183688
0.0183688
0.0183688
0.0183688
0.0183688
0.0183688
0.0183688
0.0183688
0.0183688
0.0183688
0.0183688
0.0183688
0.0183688
0.0183688
0.0183688
0.0183688
0.0183688
0.0183688
0.0183688
0.0183688
0.0183688
0.0183688
0.0183688
0.0183688
0.0183688
0.0183688
0.0183688
0.0183688
0.0183688
0.0183688
0.0183688
0.0183688
0.0183688
0.0183688
0.0183688
0.0183688
0.0183688
0.0183688
0.0183688
0.0183688
0.0183688
0.0183688
0.0183688
0.0183688
0.0183688
0.0183688
0.0183688
0.0183688
0.0183688
0.0183688
0.0183688
0.0183688
0.0183688
0.0183688
0.0183688
0.0183688
0.0183688
0.0183688
0.0183688
0.0183688
0.0183688
0.0183688
100
NheI	PstI
76.047	92.7416
2.07568	0.372226
1.96547	0.300644
1.7083	0.257695
0.900073	0.243379
0.78986	0.186113
0.771492	0.171797
0.734754	0.114531
0.495959	0.100215
0.440852	0.100215
0.422483	0.100215
0.404115	0.100215
0.404115	0.100215
0.385746	0.0858983
0.31227	0.0858983
0.293902	0.0858983
0.293902	0.0858983
0.257164	0.071582
0.257164	0.071582
0.238795	0.071582
0.183688	0.071582
0.183688	0.071582
0.183688	0.0572656
0.183688	0.0572656
0.16532	0.0572656
0.146951	0.0572656
0.146951	0.0429492
0.128582	0.0429492
0.128582	0.0429492
0.128582	0.0429492
0.128582	0.0429492
0.128582	0.0429492
0.110213	0.0429492
0.110213	0.0429492
0.110213	0.0429492
0.0918442	0.0286328
0.0918442	0.0286328
0.0918442	0.0286328
0.0918442	0.0286328
0.0734754	0.0286328
0.0734754	0.0286328
0.0734754	0.0286328
0.0734754	0.0286328
0.0734754	0.0286328
0.0734754	0.0286328
0.0734754	0.0286328
0.0734754	0.0286328
0.0734754	0.0286328
0.0734754	0.0286328
0.0734754	0.0286328
0.0734754	0.0286328
0.0734754	0.0286328
0.0551065	0.0286328
0.0551065	0.0286328
0.0551065	0.0286328
0.0551065	0.0286328
0.0551065	0.0286328
0.0551065	0.0286328
0.0551065	0.0286328
0.0551065	0.0286328
0.0551065	0.0286328
0.0551065	0.0143164
0.0551065	0.0143164
0.0551065	0.0143164
0.0551065	0.0143164
0.0551065	0.0143164
0.0551065	0.0143164
0.0551065	0.0143164
0.0367377	0.0143164
0.0367377	0.0143164
0.0367377	0.0143164
0.0367377	0.0143164
0.0367377	0.0143164
0.0367377	0.0143164
0.0367377	0.0143164
0.0367377	0.0143164
0.0367377	0.0143164
0.0367377	0.0143164
0.0367377	0.0143164
0.0367377	0.0143164
0.0367377	0.0143164
0.0367377	0.0143164
0.0367377	0.0143164
0.0367377	0.0143164
0.0367377	0.0143164
0.0367377	0.0143164
0.0367377	0.0143164
0.0367377	0.0143164
0.0367377	0.0143164
0.0367377	0.0143164
0.0367377	0.0143164
0.0367377	0.0143164
0.0367377	0.0143164
0.0367377	0.0143164
0.0367377	0.0143164
0.0367377	0.0143164
0.0367377	0.0143164
0.0367377	0.0143164
0.0367377	0.0143164
0.0367377	0.0143164
0.0367377	0.0143164
0.0183688	0.0143164
0.0183688	0.0143164
0.0183688	0.0143164
0.0183688	0.0143164
0.0183688	0.0143164
0.0183688	0.0143164
0.0183688	0.0143164
0.0183688	0.0143164
0.0183688	0.0143164
0.0183688	0.0143164
0.0183688	0.0143164
0.0183688	0.0143164
0.0183688	0.0143164
0.0183688	0.0143164
0.0183688	0.0143164
0.0183688	0.0143164
0.0183688	0.0143164
0.0183688	0.0143164
0.0183688	0.0143164
0.0183688	0.0143164
0.0183688	0.0143164
0.0183688	0.0143164
0.0183688	0.0143164
0.0183688	0.0143164
0.0183688	0.0143164
0.0183688	0.0143164
0.0183688	0.0143164
0.0183688	0.0143164
0.0183688	0.0143164
0.0183688	0.0143164
0.0183688	0.0143164
0.0183688	0.0143164
0.0183688	0.0143164
0.0183688	0.0143164
0.0183688	0.0143164
0.0183688	0.0143164
0.0183688	0.0143164
0.0183688	0.0143164
0.0183688	0.0143164
0.0183688	0.0143164
0.0183688	0.0143164
0.0183688	0.0143164
0.0183688	0.0143164
0.0183688	0.0143164
0.0183688	0.0143164
0.0183688	0.0143164
0.0183688	0.0143164
0.0183688	0.0143164
0.0183688	0.0143164
0.0183688	0.0143164
0.0183688	0.0143164
0.0183688	0.0143164
0.0183688	0.0143164
0.0183688	0.0143164
0.0183688	0.0143164
0.0183688	0.0143164
0.0183688	0.0143164
0.0183688	0.0143164
0.0183688	0.0143164
0.0183688	0.0143164
0.0183688	0.0143164
0.0183688	0.0143164
0.0183688	0.0143164
0.0183688	0.0143164
0.0183688	0.0143164
0.0183688	0.0143164
0.0183688	0.0143164
0.0183688	0.0143164
0.0183688	0.0143164
0.0183688	0.0143164
0.0183688	0.0143164
0.0183688	0.0143164
0.0183688	0.0143164
0.0183688	0.0143164
0.0183688	0.0143164
0.0183688	0.0143164
0.0183688	0.0143164
0.0183688	0.0143164
0.0183688	0.0143164
0.0183688	0.0143164
0.0183688	0.0143164
0.0183688	0.0143164
0.0183688	0.0143164
0.0183688	0.0143164
0.0183688	0.0143164
0.0183688	0.0143164
0.0183688	0.0143164
0.0183688	0.0143164
0.0183688	0.0143164
0.0183688	0.0143164
0.0183688	0.0143164
0.0183688	0.0143164
0.0183688	0.0143164
0.0183688	0.0143164
0.0183688	0.0143164
0.0183688	0.0143164
0.0183688	0.0143164
0.0183688	0.0143164
0.0183688	0.0143164
0.0183688	0.0143164
0.0183688	0.0143164
0.0183688	0.0143164
0.0183688	0.0143164
0.0183688	0.0143164
0.0183688	0.0143164
0.0183688	0.0143164
0.0183688	0.0143164
0.0183688	0.0143164
0.0183688	0.0143164
0.0183688	0.0143164
0.0183688	0.0143164
0.0183688	0.0143164
0.0183688	0.0143164
0.0183688	0.0143164
0.0183688	0.0143164
0.0183688	0.0143164
0.0183688	0.0143164
0.0183688	0.0143164
0.0183688	0.0143164
0.0183688	0.0143164
0.0183688	0.0143164
0.0183688	0.0143164
0.0183688	0.0143164
0.0183688	0.0143164
0.0183688	0.0143164
0.0183688	0.0143164
0.0183688	0.0143164
0.0183688	0.0143164
0.0183688	0.0143164
0.0183688	0.0143164
0.0183688	0.0143164
0.0183688	0.0143164
0.0183688	0.0143164
0.0183688	0.0143164
0.0183688	0.0143164
0.0183688	0.0143164
0.0183688	0.0143164
0.0183688	0.0143164
0.0183688	0.0143164
0.0183688	0.0143164
0.0183688	0.0143164
0.0183688	0.0143164
0.0183688	0.0143164
0.0183688	0.0143164
0.0183688	0.0143164
0.0183688	0.0143164
0.0183688	0.0143164
0.0183688	0.0143164
0.0183688	0.0143164
0.0183688	0.0143164
0.0183688	0.0143164
0.0183688	0.0143164
0.0183688	0.0143164
0.0183688	0.0143164
0.0183688	0.0143164
0.0183688	0.0143164
0.0183688	0.0143164
0.0183688	0.0143164
0.0183688	0.0143164
0.0183688	0.0143164
0.0183688	0.0143164
0.0183688	0.0143164
0.0183688	0.0143164
0.0183688	0.0143164
0.0183688	0.0143164
0.0183688	0.0143164
0.0183688	0.0143164
0.0183688	0.0143164
0.0183688	0.0143164
0.0183688	0.0143164
0.0183688	0.0143164
0.0183688	0.0143164
0.0183688	0.0143164
0.0183688
0.0183688
0.0183688
0.0183688
0.0183688
0.0183688
0.0183688
0.0183688
0.0183688
0.0183688
0.0183688
0.0183688
0.0183688
0.0183688
0.0183688
0.0183688
0.0183688
0.0183688
0.0183688
0.0183688
0.0183688
0.0183688
0.0183688
0.0183688
0.0183688
0.0183688
0.0183688
0.0183688
0.0183688
0.0183688
0.0183688
0.0183688
0.0183688
0.0183688
0.0183688
0.0183688
0.0183688
0.0183688
0.0183688
0.0183688
0.0183688
0.0183688
0.0183688
0.0183688
0.0183688
0.0183688
0.0183688
0.0183688
0.0183688
0.0183688
0.0183688
0.0183688
0.0183688
0.0183688
0.0183688
0.0183688
0.0183688
0.0183688
0.0183688
0.0183688
0.0183688
0.0183688
0.0183688
0.0183688
0.0183688
0.0183688
0.0183688
0.0183688
0.0183688
0.0183688
0.0183688
0.0183688
0.0183688
0.0183688
0.0183688
0.0183688
0.0183688
0.0183688
0.0183688
0.0183688
0.0183688
0.0183688
0.0183688
0.0183688
0.0183688
0.0183688
0.0183688
0.0183688
0.0183688
0.0183688
0.0183688
0.0183688
0.0183688
0.0183688
0.0183688
0.0183688
0.0183688
0.0183688
0.0183688
0.0183688
0.0183688
0.0183688
0.0183688
0.0183688
0.0183688
0.0183688
0.0183688
0.0183688
0.0183688
0.0183688
0.0183688
100
NheI	PstI
76.047	92.7416
2.07568	0.372226
1.96547	0.300644
1.7083	0.257695
0.900073	0.243379
0.78986	0.186113
0.771492	0.171797
0.734754	0.114531
0.495959	0.100215
0.440852	0.100215
0.422483	0.100215
0.404115	0.100215
0.404115	0.100215
0.385746	0.0858983
0.31227	0.0858983
0.293902	0.0858983
0.293902	0.0858983
0.257164	0.071582
0.257164	0.071582
0.238795	0.071582
0.183688	0.071582
0.183688	0.071582
0.183688	0.0572656
0.183688	0.0572656
0.16532	0.0572656
0.146951	0.0572656
0.146951	0.0429492
0.128582	0.0429492
0.128582	0.0429492
0.128582	0.0429492
0.128582	0.0429492
0.128582	0.0429492
0.110213	0.0429492
0.110213	0.0429492
0.110213	0.0429492
0.0918442	0.0286328
0.0918442	0.0286328
0.0918442	0.0286328
0.0918442	0.0286328
0.0734754	0.0286328
0.0734754	0.0286328
0.0734754	0.0286328
0.0734754	0.0286328
0.0734754	0.0286328
0.0734754	0.0286328
0.0734754	0.0286328
0.0734754	0.0286328
0.0734754	0.0286328
0.0734754	0.0286328
0.0734754	0.0286328
0.0734754	0.0286328
0.0734754	0.0286328
0.0551065	0.0286328
0.0551065	0.0286328
0.0551065	0.0286328
0.0551065	0.0286328
0.0551065	0.0286328
0.0551065	0.0286328
0.0551065	0.0286328
0.0551065	0.0286328
0.0551065	0.0286328
0.0551065	0.0143164
0.0551065	0.0143164
0.0551065	0.0143164
[truncated: 22,768 more rows]
