# Supplementary material for: Influenza A virus undergoes compartmentalized replication in vivo dominated by stochastic bottlenecks
Source: Nat Commun. 2022 Jun 14;13:3416. doi: 10.1038/s41467-022-31147-0 (PMC9197827; doi:10.1038/s41467-022-31147-0)
Supplement: Supplementary file 4 — Source data [file 41467_2022_31147_MOESM4_ESM.zip › Source Data/Fig 3.xlsx]

## Sheet: 3B, D
HA_Pst_rescue (P0)			HA_Pst_stock (P1)			HA_Nhe_rescue (P0)			HA_Nhe_stock (P1)
barcode_clusters	read_count		barcode_clusters	read_count		barcode_clusters	read_count		barcode_clusters	read_count
GTATTTGTTT	154		CTGTCTGCAG	3819		ACTTTGCTTA	56		ACGCTAGCGC	4891
ACGGCGGAGT	76		CTATCTGCAG	3755		CGTAAGCTGC	41		GATGGCCAGC	3289
ATCGATTTTA	67		TCACTGGGGT	2862		CGGGTGGTTC	30		CACTAGGGTT	3124
TCTCGCCGTT	61		TGTTCTGCAG	2819		TCAGACTAGT	29		ACAGCTAGGC	2866
TGTGCGGTGA	56		CGGAGTGCAG	2747		TCGACTTGTT	27		CACGCGGGCC	2760
GGATTTGTTT	54		CGCTATGCAG	2283		TCCTACTGCG	27		ACCAATGCCC	2599
TTGACGGTTA	54		TATCCCGCAG	1942		CCGTTACGTA	27		CCGAGCTAGC	2585
TGTGCCGTGG	52		CCACTAGGTT	1856		ACTCCTTTTG	25		ATGCTAGCCT	2584
GCGTACTAGG	50		GCACTGGGGC	1851		TCCGTTTGCT	24		TACACGAGGG	2456
AGGTCGTGAT	50		GTCACTTGCG	1601		CCGTACCTGA	23		TGAACTAGCC	2343
TTACGTTGCG	50		CGTGTGCATT	1562		CCTGTTCTGT	23		TCAAATCGCT	2322
GACGCGCAGT	45		CTGTCTGCAA	1553		TCATCTTTGG	23		CAACGAGGTG	2280
CGTTGTGGAA	45		TCACTAGGCC	1504		GAAGTAAGGA	23		AATCACTAGC	2153
CGTGCGGAAG	43		CGACGCGCAG	1459		TCTGTTCTGT	23		GCATGCCTGC	2133
TCCTTACGTA	42		CCACAAGGTA	1434		CCCTACCTCA	22		CACGCTAGGT	2104
CATCTCTGGT	42		CTGCGTGCAG	1345		TGGGCTCGCT	22		CACGAGGGAC	2005
TGTACAGATG	41		AAGTCGCAGT	1316		TCGTAGGTAA	22		TCGGCTAGCT	2004
CGCTTTTGCG	41		CGATCTGCAA	1280		TCCGCTTTGA	22		ATGACTGCCC	1921
TCATGGCGAG	40		AGGATGCAGT	1257		CCATCCTGCG	21		GCGTACTAGC	1913
TGAATCCGCG	40		TCACTTGGCT	1254		TCCTTCCGCT	21		TTGATCTAGC	1903
CGTTCTGGCG	40		TCACTCGGGC	1250		CCTCTCCTGT	21		CCAAACAGGG	1868
TCCATGGTGG	40		TTTCCTGCAT	1245		TCCGGCATGA	21		GCACGAGCCC	1868
CTTGACCATT	39		CAAATTAGGT	1182		TGGTACAGAA	21		GCCATACCCT	1797
TCAGTGGGGA	39		CACACCGCAG	1145		CCCTCGCGCA	20		GCTACATCCT	1778
TGGTTTGGTA	39		CCTTGTGCAG	1145		TCTATGCGTG	20		ATAGCTAGCA	1703
CACATACGCG	39		GCATCTGCAC	1141		CCATTAGGTA	20		TAAGCTAGGG	1662
TGCGTGGTCA	38		AGTTTGCAGT	1129		TCGATGTGCT	20		GGTGGCCAGC	1655
CGGTGAGGAG	38		GGGACAGCAG	1098		TCTCTGCCGT	20		TCAAAACGGT	1638
CTTTAACAGG	38		CTTGTGCAGG	1094		TCTTCACTCA	20		TCTGCAGCAC	1627
TGCAGCTTGA	38		ACTCGCAGGC	1071		CGTGTTCTCA	20		CCAGCTAGCT	1618
TGCAGTCGTG	38		CTAGTGCAGG	1066		CCCTCAGTTG	20		GCTCACTAGC	1597
TTGTTGGGCA	37		CCACCTGGTT	1036		CTCGCTTGCA	19		TCACACTAGC	1564
GGTTGTCGCT	37		TATATGCAGC	1011		CCATTTGTTG	19		TGACACTAGC	1564
TGGTGTTTCG	37		GAATCTACAG	1004		CCGGGACGAA	19		TCAGACCGGT	1518
TGGGCTCGTG	37		GGCTCTGCAG	1002		CCAGCCGGCG	19		CTAGCTAGCC	1501
GTTGGTTGTG	37		GACATGACCT	999		TCCTAATGGC	19		TACACCGATG	1498
TGGTGTTGAC	37		TGACATGCAG	984		TTCTTGTTCA	19		TAGGCCAGCG	1440
CCTTACATAA	36		TGGGGTGCAG	975		TCAATCATGG	19		CTTTCGGCCC	1427
TCTGGGGATT	36		AATCCTGCAG	967		CCTGTCGACT	19		TCTCTCTAGC	1427
TCTGCGCGTT	36		AGTCTGCAGT	956		TCTGCACTCT	19		TCACTCGGGC	1422
TCATCGTTGT	36		AACCCTGCAG	933		TCCGTCTTCA	19		TCACGCCAGC	1387
CGTGGTTTGC	36		CAGCCTACAG	933		TCTGTCGGCA	19		GACACGCGCT	1375
GGGGTTCGAA	35		GTGCCTGCAT	922		CGCATGATCG	19		GCCAACTAGC	1354
CCTGTGGGTA	35		GCAACAGCAG	921		CGTGTCGTTG	19		TACAGCGCGT	1346
CGATGGCGGT	35		CTTTGTGCAG	900		TGAACCGGCG	19		ATCTCCTAGC	1337
GGACTGAGTG	35		TCGAATGCAG	899		TCTGTCAGAA	18		GTCACTAGCT	1328
CCGATGTAGA	35		CCTTCTGCAG	871		CCAGTTGTAG	18		CAATACTAGC	1318
TGCGCGGATG	34		CTGTGTGCAG	860		CCCGGCCACA	18		AGCACAGCCC	1308
TCGTGTATGG	34		AAACGCATCT	857		CGTTTTATCG	18		CTGCCCTAGC	1307
TTCGGCTTGA	34		TCACCTGTCC	825		TCCGTTTTTG	18		ATGACTCGCC	1303
CGTTCGAGGT	34		TGGCCCGCAG	823		GGTGCTCACG	18		TAAAGCAAGC	1272
TCTCTGGGCA	34		TATACTGCAA	818		TCAACCGTCA	18		GCACTAGGCA	1233
CCGTCATGGT	34		GTACTGGCCT	803		TCCCTATTCT	18		CCGACGGCTA	1229
GCCCGGAAAG	34		GCATCGGCAG	799		TCTACGGTGA	18		TCACTTGGGC	1223
GCAGTTTAGG	33		TGCTACTGCG	798		TACTGCCACA	18		TTCCCTAGCC	1197
TAACGTGTTC	33		TTTCCTACAG	793		TGCATTATCG	18		TATTGCTAAC	1184
TGTGATCTTG	33		GCATGGCGCT	780		TGTTTTTGCC	18		CGTCGCTAGG	1181
CAGTTGCCAT	33		TCACTTGGAT	758		TCGTCGCGCT	18		CGCACAGGTG	1181
TGAGCGTGGT	33		GTCACCCGTG	738		TCTGCGCTAA	18		CATTGCGGTC	1174
TCGTCAGCGT	33		CAATAGCCGT	737		CCTGTGGTTA	18		CGCGCTAGTT	1163
CGATGTGTGT	33		TCACGCGGCG	725		CCACCGATCG	18		TGCTGCCAGC	1142
CTTTCTCGTG	33		GACTCCGCAG	706		CCTCTTTCCG	18		CACCTGGGAA	1124
TGCAGTGGGA	33		ACACTCGGTT	704		TCCTACCTCG	18		CACCTGTCCA	1117
CATGGCACCA	33		TCTCCTGCCT	702		CCTGTTCGCA	18		ATAACTAGCC	1113
GACGTTCCGC	33		GCTCGCAGAC	697		TGCCCGTGCT	18		CTTAACTAGC	1110
GCAGATAGGA	33		TTCTCGCAGT	696		CCGATTCTCT	18		TTGGCTAGGA	1106
GTCGACTGTA	33		GGCGCAGTAG	691		CGCCTTCAAC	18		ATCGAAGCAC	1091
CGAGCGTTTG	32		ACTCGCAGCC	684		TGTGTTTGCC	18		ATTGCAGCAC	1088
TCCGCAGGAT	32		GCATGCGTGC	677		CCAGCCTTAT	18		TGTGCTAGTC	1085
CGGTGTAGAT	32		GGATCCGCAG	665		TCATTCGACA	18		CTGCCTAGCA	1085
TGGGCTGGCG	32		CCACTAGGGA	659		TCCGTTTTCT	18		GTCGCAGCCC	1076
TGTGATTTGT	32		CACTCGGCGC	657		CATGTGTGTT	18		TCAATCTGAC	1075
TCCGCTTGAA	32		ACGCAGGACG	650		CTACTACTCG	18		TCAAATCGCG	1061
TGTGCATGGT	32		CTTGCTCAGC	650		TCGGCCTATT	18		TTTCCTAGCT	1045
CCTTTGTGTG	32		TGATTTGCAG	649		CGAACCGTTG	17		TTCGCCTAGC	1036
TCCGATAGTA	32		CACCGGGCAG	644		TTGTGACGTA	17		CATCGGCAGC	1036
GAGAGGTGCG	32		TAATATGCAG	635		CGTTTGCGTG	17		TTGCGCTCGC	1036
CCTGTGGTAG	32		GACGCAGCCA	633		TGTTACGGTT	17		GCTAACTAGC	1026
GCTTTTGGCA	32		TTGCCTACAG	633		TCGTTCCTTG	17		TTCATGGCCC	1018
GGTACTTTCG	31		TGGCTGCAGG	624		TCTGAGTGCA	17		TCGTTCTAGC	1015
TCTGTTAATG	31		CCACTTGTGT	617		CGAGTGGTGT	17		TTAACTAGTC	1010
TCGATTCTCA	31		TTTTGTGCAG	615		CGCTACCAAT	17		CGCCTAGCAC	1009
GGTTGTTATC	31		TATCTGCAGC	606		GATACGCGGA	17		ATCACGGCCC	994
TTGGCGTGGT	31		TAACTTGTTC	593		TCAGCGATGT	17		GCTGCCGCGT	990
CGTGTGCTTG	31		CGACACCACC	588		TCCTCGTTTG	17		TTCGAAACGC	974
CGATGAATCG	31		AGATTGCAGT	586		TCGATAGGCT	17		CGCAGCTCGC	965
TGGGGTCGCT	31		CAACTGCAGG	582		CGTTCCAGTT	17		CCGTCCTAGC	958
TCGGTGTTGT	31		CTTCCTGCAA	573		CTCCTCGTTA	17		CATCTAGCAC	952
CCGTGGCTCA	30		CACGCAGCCT	573		CCGAGTCAAG	17		TGCATATGCC	948
GTTTGTGTGT	30		GTGCTACCCT	570		CCAGTTCAGT	17		CGAACTAGCC	947
TGTGGCATGT	30		TTACTGGCCG	567		TGATAGTGCG	17		TCGACAGCCC	940
TCGTCCGAGT	30		GCCTGCAGTG	565		CCTGTGGTCC	17		TCTTTCGCCC	937
CCGTTTGTGC	30		CTTAAGGCAG	564		GAGTTCCGTG	17		AATACAGCCC	936
TCCGCGTGGT	30		CTAATGCACG	564		TCCCGTGTCA	17		GTGCTACGCC	934
TGTTAAGAGG	30		GTTCATCAGT	563		TGTTTGCGTT	17		TTCCGCGAGC	929
TGCTTCGTCG	30		AGCGCCGCAG	557		TCTCCTGTCA	17		TTACGCTAAC	926
TGTAGCGTCT	30		TACAGCAGTA	556		GGTGTTAGGT	17		TGTGCCTAGC	908
TACTTCCAAG	29		ACACCGGGGT	554		CCCCTTGTAG	17		TGGTGCCAGC	901
TGTCCTGTGT	29		TCCGGTGCAG	551		TCCAGTGAGT	17		CAGGTAGGTT	898
CGTACGTGTA	29		TTACCTGCAT	550		CCGGTCCGCT	17		ATACGCTAAC	893
CACTTGACTG	29		CAGGGCGCAG	547		TCGTTCTTTG	17		CTAGACCAGC	892
TGTGTGTGCA	29		ACGCGCAGTG	546		CACTCGGTCT	17		ATAACTAGTC	888
TCGTTATACA	29		CCACCCGGTT	544		CGCTGATGTA	17		GACTGCCGCC	866
CCACCTTCGT	29		GACGCAGCTT	541		CCATTGAGCC	17		CACCTGGGTC	862
GTGACGAAGT	29		CCGCTTGGTC	539		TCAGTTCGTA	17		AACGAAGCGC	859
TGGCGGAGCT	29		CAAAAGGCAG	539		CCCATGCACA	17		ATGGTCGCCC	859
GTGTCACGTA	28		CCGCCTACAG	535		TCCGTTCACG	17		CGCTAGGGTC	856
GGGAGCGTAA	28		CGTTGCAGTA	533		TCGTTGATGT	17		CACCAGGGCT	855
GGTAGGATCG	28		CCGCTGCGTG	531		TCTTTGTTCG	16		TGGCTCTAGC	851
CCTGACACTG	28		TTGGCAGTAG	531		TGCATCCGTG	16		GATCCTAGCT	842
TGTTAGGATT	28		CTTGCAGGCA	530		GCAATAATCG	16		CTTGCGGCTA	838
TGTTTGCTTT	28		GTCATAGGCT	528		CTTGCTCTGT	16		TTCACCCGTG	831
CAAATTACAG	28		GATATGCAGG	517		GCCATGGTCG	16		TTCGCTAGGG	831
TCAGTGTCGG	28		CTAAGCTGAG	505		TCGGCTCACA	16		TTCGCCAGCC	831
TCGATGTACG	28		CCACCTGCGT	500		TGCTTTTGGT	16		CGCTTCTAGC	827
TCCTTAATGA	28		AGGTGCGCAG	498		TCGACAGTGT	16		GATAGCCTCC	819
GACAACGGCA	28		ATGCAGGAGG	497		CCTTGCCTTA	16		CAACCCGGTG	811
CTCTTCCGCT	28		CCACTCGGAG	494		GCCACCATGT	16		CGCACTGGCG	810
TCTGTTGGTA	28		CATGGCAGGT	493		TCTACTGTCT	16		TACACCACAT	803
TGTGTGTTGT	28		ATGTTGCAGG	489		CGTCGTGTTG	16		CAAAATGGGT	802
CGGATTTTTC	28		GCACTCGGGC	489		TCCGCTCGAG	16		CAGAAAGGCC	800
CTCAGCGTCG	28		CGATACATCG	484		TCCGTGTTAG	16		ATCAACTAGC	797
CCTTAGGGTT	28		TCAACTCGCT	483		TCAACGTACG	16		TCTGCCAGCG	797
TGGTATTGTG	28		ACAGTTAGTA	482		TACTCGCTCT	16		CACGAAGGTC	797
TGATTCTTCA	28		GTTAAGCACT	480		CGTAGCTTCG	16		GGTAACGCCT	797
GCGTTACACA	28		CTACTGCATC	477		CCTACCTACT	16		CAAAGCCGGC	797
GGCTTGGGTG	28		TCACCCGGAT	475		TCTGTCAGCA	16		CCATTCAGGG	786
GTCGTTGTCT	28		TTTAGTGCAG	472		TCTACTGACT	16		TCAACTCGCT	783
GGTTCAACCA	27		GGTGCTACCC	466		TTACTGCATG	16		CGAACAGGTC	781
TAGTTAAGGT	27		TGGTGCAGTA	464		CGCATGGTCA	16		ACTACGGCGC	780
TGTGTTCGAA	27		TCACATGGTT	464		TCACCGGCTG	16		TTCACAGCCC	778
TCTTGACGAG	27		CGAACGCAGT	464		TCGTTTATCG	16		CACTAGGGCG	764
TGCTGCCTCA	27		CCACGTGGTT	462		TGCTCAGTCA	16		TCAACTAGTC	758
GACTAGGATG	27		GCATACTGGC	459		TCGGCCCGCG	16		CTGACGGCTA	758
GACGGTCGAG	27		GCCATTGCAG	459		CCCATCGACA	16		CATTTAGGCC	757
TCCGACCGCG	27		TTCTCTACAG	458		CTCGTTTGCA	16		GTTCGCCGGC	757
GCTTGTTGAG	27		CTTTCGCAGT	458		TGCACTTTCG	16		AATAGAGCAC	756
TCCTTGGTGT	27		GTGCGTGCAG	457		TCACGTCAAT	16		CTGACCTAGC	750
TTCACGCGAT	27		ATAATGCCGG	457		TCAACCTTCG	16		GCGGGCTAGC	750
TTGTTAGGAG	27		CTGGACTGCG	455		CCTTCATGCG	16		CCTACTAGGG	748
TAGAGGCACG	27		TGCGGCTGCT	455		CCTTTCCTTT	16		TTACGCTAGA	744
ACATGCTGGT	27		CTCCGCGCAT	454		CTCATGCGCA	16		CGAGCCAGCT	739
CGAACAATCT	27		GCCAAGCCCG	452		TCAAATGTGA	16		ATCTCGCTCC	736
TGGTGTGGGA	27		TCACACGGTT	451		TCCATTTGCA	16		CACTAGGTTT	733
TGTGATCGCT	27		TGCCCCTGCA	450		GTCCATCCCT	16		CAATTTGGTC	731
CCGTGAGTTG	27		GATGTTGCAG	449		GGGATTGCCT	16		TGTGCTAGGT	729
TGGTTCTATG	27		CCACCTGGCC	448		TCTTTCTTCG	16		CACTTAGGGA	714
TGGAGTACGG	27		GACACGCAGT	446		TGACATCGCC	16		TCACTTGGTT	713
TGCCTCGGTG	27		TAAATGCAGG	444		TTATGCATTA	16		CAACTAGGTG	713
TGCGGGTCGC	26		CCACCTGGCT	444		CTCATACTGA	16		CCGTGCCAGC	707
TCACACTGAT	26		CAAAGGCAAG	443		CCTGGTCACG	16		TCACTTGGCA	704
GCACGGGTCT	26		AACACTGCAG	443		CCGAGTTGCG	16		TATACTGCGG	704
TCAGTGCTGT	26		TGAAATGCAG	442		CTCACCATGT	16		TGTACTAGCG	702
TCTGCTAGGA	26		CGTCACTGCA	442		CTCTCGTTCA	16		GCCAGAGCGT	697
CCTTTGAGTG	26		CCACGGGGAG	440		GTACTACACG	16		CGACCCTAGC	696
TCGGGGTTCG	26		CAACTAGTGC	438		ACTGTTCGCC	16		AAATGCCAGC	692
CGTATTTGGT	26		GTTGCTGACC	437		TCAGTATGCG	16		CACTGGGTCC	692
TTTGCTTCGG	26		TTCAAGACCT	436		TCGTGGACCG	16		GGACCTAGCC	688
GGCTCATGTG	26		GATGCTATCC	434		CTCCATACGT	16		TAGACTAGCC	687
CCGTCTAGCA	26		GAGATGCAGG	433		CGTGACATGG	16		ACAGCTAGGA	687
TGCAAGCATC	26		TTACCTACAG	433		TCACAGCACA	16		ACGAAAGCCT	686
TGTTGTTGTG	26		CAACGCATGT	432		TCTGCACGGG	16		TAAACTAGTC	685
CGTTGTGTTG	26		GCACCTGGCG	430		TCTGTATTCT	16		CGTATAGGCA	684
TTGACGAGTG	26		GCATACGCCC	429		CCATACCACT	16		AACGGAGCTA	682
TGTGGTTTCG	26		CAAGCGGCAG	428		TGTGTCGGTC	16		CGTGCTTAGC	681
CGTGGAACCT	26		TTCTGCAGTA	426		TCAGCTCGAG	16		TATAACAGTG	678
TGAACTCGAT	26		CGTGCCACAG	426		CCGTATGTCA	16		CAACGCTAAC	670
CGGATGCTCA	26		ACGCGCAGGT	423		TCGTGCAACA	16		TAGCCTAGCA	668
TATTAGTGGG	26		ACATGCTGCA	422		TCACCACTGT	16		CCTAATGGGA	664
TACGTGGTCA	26		TCACGCGGGA	421		CGGATTGGCA	16		CTCACAGCCC	664
TCGGACCGTG	26		ATCCCTGCAA	420		GCATCAAGTA	16		CCTAGGGGCG	663
GGCACCGGGA	26		ATTCATGAGT	419		TCTGTGCCTA	16		ACTGGGCTGC	657
TGTGGCATTA	26		CCATCCGCAG	419		TCAATCCGTG	16		ATTACAGCAC	656
TTGCGAGTGA	25		CTTATGCACG	418		CCAGTGTTGT	16		TAATGCTAGA	650
TTGATGTGCT	25		GGTTGTGCAG	417		TCATCCGTCG	16		CACACGGGCA	650
GTGCCTCGTT	25		TCACTTGTAA	417		CGCCTTGGTT	15		ATGCCTGCCC	647
GGTCCATTTA	25		CCAGGCTGCG	416		CGTTCCCTCG	15		ATCATCGCCC	647
TGATATGGTG	25		CACTTGGCAC	413		CCTCCTGTCG	15		CACTGCTCGC	644
TGGTGTGTTT	25		TTTCCGCAGT	412		TGTTGTCAGT	15		ACCAAGGCCC	643
TGTGCCTGCG	25		GTGTGCAGGT	411		CCTTCTGTTG	15		GTCACTAGGC	639
TATGTGCACT	25		TACGCAGAAA	410		TGTGTGTACT	15		TAGAACAGTG	639
CCATGGTGAG	25		TCACCGGGTG	410		CCCGTTGTCG	15		CCGCATGGCT	639
TGGTCTAGGG	25		CCACTCTGTG	409		CGAATGTGCG	15		TTTCCAGCCC	636
TGTGTTGGCT	25		GACATGCACG	407		CCAGCTTGGA	15		TCTCGCTAGT	633
ACATCAATGC	25		TCACTGGTCA	407		CCAAGCAAAG	15		TTAGCTAGAC	628
CTTGTTGTGA	25		TCACCGGTTC	406		GCTTGATTCA	15		TTACAGCTCG	626
TGACGCCGCA	25		GGACGCAGTC	405		TCTCCTGTCC	15		TAAAGCTGGC	620
TTTGGTAGCG	25		GGAAGTCCGG	404		CCGAGCCACA	15		AGTAAAGCCC	618
ACGGATAGTG	25		CACCACAGTA	403		GCTCTACTTG	15		CACGCCAGCC	617
TCGATGTGTG	25		CAACTAGTGT	403		CCAAGCACAG	15		ATGCCAGCCC	617
CGCTCGCGTG	25		CTAAGGCAGT	403		TCATCACTGT	15		AACACTAGCA	617
TGTACCGTTG	25		ATCAAAACGG	401		CCCATGGTGA	15		ATAGCTAGCG	616
TTGTTGGGTT	25		GCTGCTAGCC	399		TGTCTTCTGT	15		CCGGAGGCTA	615
CTTGGCATAT	25		GTCGTGCAGT	396		CGTGTCCTTG	15		CATTAGGGCA	614
CCGGGTAAGG	25		CGAATGCCGT	395		TCCCTTCACT	15		CCACGGCTAG	612
TGTACTGGTG	25		CCACTTGGCC	393		CCCTACCGTG	15		GCATTCGCCT	606
GTCGCTATGA	25		CTCTTAGCAG	392		TTTTGCAACG	15		GCCTGCGAGC	604
CGGTTGTTCG	25		GTACTCGCGT	388		CCGATCGTTG	15		TTGCCCTAGC	603
TCTAGGTGGG	25		CATCTGCAGT	388		CGACGTTTGG	15		TCTCGCAAGC	602
TGAGGTCGCT	25		GAAACCGCAG	388		CCCATCCGTG	15		AACCGCAAGC	601
TGTGCACGAG	25		CGCGCAGTCG	386		CCCTATCACG	15		TACGACCAGC	599
TGTGTTCGCT	25		TCACTGGGTT	385		GTCATGCATG	15		TACATGAGGT	595
TTCAACGGCG	25		TGGACCGTCT	385		CCCTGTGTTG	15		CACTGCGGTA	594
GGCCAGCTGT	25		GGAGCAGGAC	384		TCAGCCACAA	15		ATGATAGCCC	593
TGATGGGTCA	25		CGGCCCGCAT	383		TCCGGTCTCT	15		GTCCTCTAGC	592
TGCGGTTGGA	25		ATAGGCAGTA	380		CCACTCCCTG	15		ATGACGCTGC	588
TGAGCTGTCG	25		ATTCCCACAG	380		CTCGACTTCA	15		ATTACGGCCC	587
TGTGTTGGTT	25		GCATGTGCAC	377		CTGCTCGTTA	15		CACAATGGCC	586
TCGGTCGTCC	24		CGATGTGCGC	377		CAGTTTTGTG	15		TAGACTAGCA	585
CCAGGATGGA	24		ATTGCAGTCG	375		GCTTTGTGTG	15		CAACCTGGTC	583
GGTTGGTCTT	24		CTTCATAAGG	374		CTCTTCAGCC	15		GACACTAGGC	579
TGTTGAGTGA	24		TCAATACCTT	374		TCTTGATGCG	15		TCGACAGCAC	577
TTCGTTCAGT	24		CCACTGAGGG	373		TCTGTTTCGC	15		AATGAGGCCC	577
GTTCAACGGT	24		CTGGCTGCGG	371		TGGTGTGTCA	15		ACCACTGCCC	576
GACTATGGGA	24		AGGAGGGGCT	370		TTTTCATGCG	15		TATAACTAGG	572
TGCATTGCGG	24		CACCCGGCCT	368		TCCGATCGCA	15		CCAGCTAGGG	571
TGGTGCTTCG	24		GTATGCAGCA	366		GCTACACATA	15		GAACCTAGGC	567
TGACGCGATT	24		TCATCGCGCG	365		CTATGTTCTT	15		TTCCTAGCAC	566
TGGTGTAGGG	24		ACACTTGCAG	365		TTTCGCCACA	15		GCAACATGCC	566
GCAACCCTGT	24		CGGCCCACAA	365		TCCATTCGAT	15		TAATCTAGCT	564
CAGGTTGTCT	24		GGTGTGCAGG	364		CACTTCGCTG	15		TATACTAGTC	562
AGTGGAGGTT	24		GTTTGCAGGT	364		CTACTTCGTG	15		CACATTGGTA	561
TAGCTGAGGT	24		CACTCGGCGG	364		TACAGAGTGC	15		TACACCGCCC	560
TCATGCGAGT	24		TGTTGCAGCC	364		TCTGACTGCT	15		CCTGCATGGG	558
TGTGCTGGAT	24		ATGGTGCAGA	363		TCCGCAGTGA	15		ACTTAGGCCC	557
TTCGTCGGTA	24		TGCTACGCAC	363		CCATGCATTG	15		TTTCTAGCCT	552
GCGGACTGCG	24		TCACAAGGTC	362		TGAGGTTGGT	15		AACTTAGCCC	547
TTGTCGGTGC	24		ACCCTGAAGT	361		TCTGTTTTGT	15		ACTGGCTAAC	546
TCGTTTCGTG	24		GCTAGGCCCT	360		GCCTACAACG	15		GATACCGGCG	546
GGTTTGTCCG	24		TACTTTGCAG	360		CACGTACTCA	15		CATTAGGGGT	546
CATAACAGTT	24		CGCTGCAGGG	359		TCTGATGAGG	15		GACTTGCGAC	543
GGAGTAATAG	24		TAACTACAGT	358		CCGGCAGGCA	15		GCAATCTCTG	543
TGACGTTCGG	24		ATCCCGCAGA	356		TGTGACTTCG	15		TAAAGCACGC	540
TTTGTGTACA	24		GACGCAGGGC	356		TCAGTTCTCA	15		TCACTAGCTG	537
TGTCACTGCG	24		TCTGCGCGAC	355		CCTGCGATTG	15		TATGCTAAGG	537
CCCTAAGGCG	24		CGACGTTCCC	353		CTACCGTTTG	15		TCGACTAGTC	536
TCGTTGTTGT	24		ATCGCAGGAT	353		GCTACTCGAA	15		GCAACGGCGG	535
CTTTCGTATG	24		GTCAACGCAG	352		TCGTTTATGA	15		CATCGCTAGT	532
TGCATGCGGT	24		GCCTGCAGTT	352		TCTGTCCACG	15		TAGCAAAGTG	529
CTCTTGGACG	24		GCGCTAGGCT	351		CTATCTTACG	15		TTGAACTAGC	527
CATACGTACG	24		TTTACAGCAG	350		TCCGTGATTG	15		CAACTTGGGC	527
TCGTCTTGCG	23		CCACCGGGGA	350		CGGATGAGCA	15		CAGATCGGCC	524
CGATTAAGGT	23		GGATCTGCCG	349		CCTGTTCTAT	15		AATGAAGCTC	522
TGGTACTTGT	23		CACCTGCAAG	348		CCCTTTGTCA	15		TGAATAGCGA	522
TGATGGGTTG	23		ATACGCGCAG	346		CGCTTAGTCA	15		CACTAGGTAT	519
CCAGATTTGT	23		GCCTGCTGCA	346		TCTACCTACG	15		TCATTTGGGC	519
CCCGGTCGAT	23		AACTGCAAAT	345		CGTTGGTTAT	15		ACTGCTGCCC	517
CGGTGTAAGG	23		CAAAGGCAGG	345		CTCACACTCA	15		GCACCTGGCA	516
CGGATTCGTA	23		GCCACTTGGG	343		ATTTGTCGAT	15		ATGTACTAGC	513
AGGACGTACC	23		GGACGCAGGG	342		CTTGTTTAGT	15		GACTCCCGTC	512
GCTTGGTTCG	23		CGATGCGCGC	341		TCTGTCCGCA	15		TGACTAGCTG	511
TGTGCTGAGG	23		TCCAAACCGG	340		TCTGGCTCCA	15		AACGAAGCAT	509
GTTGTTAGGG	23		GTCGCCGCAG	340		CCAGTTCGGT	15		CAAAAAGGGA	507
TGCTTCGACA	23		TTACTTGCAG	338		CCCATTTCGT	15		TATCGCGAGC	506
AGTTAGGGAA	23		ACACCGGCAG	338		TCCAGCAGTG	15		GTATCTAGCT	506
CGAATTCGGG	23		CAACTGCTCG	338		CTCTATGCAC	15		TTCTACTAGC	505
CGTGACCTGA	23		CTTCCTGCCT	336		GCATTCATGG	15		CTACTAGCCC	505
TCTGGTTGGA	23		CGGTGCAGTT	336		TGTGTCTGTT	15		TCTCGAGCCC	505
CGCATTATCA	23		GTAACGCCGT	335		TGCTTCAGCT	15		CGTTCAGCCC	504
TTGTCGAATT	23		TGATACCGCC	334		ATTCGTTTCG	15		TCCATGCGGA	500
TGGATGCGCA	23		TTCATTTGCT	333		TACTTATCAC	15		AACAGCTCAG	499
GGATGGTAGG	23		TCAGATTGCT	331		TGTACGTTTG	15		TAATCTAGGC	498
TGGTCGGTAA	23		TTCGCAGGAT	331		CCCACTGTCA	15		GACTGCCCAT	494
GGCGCTCTGT	23		GAATATCGCT	330		ACTGTTGTGT	15		AATCTAGCCC	494
GCCAGCGGTT	23		CTAATGCATT	329		TCCTGTCTGT	15		ATTCCTGCCC	494
TGCTTTTTCT	23		ATCCTGCTAG	328		TGTCCCGGCA	15		TTTGCGCTAG	493
GGGTTCTGCT	23		AACGATGCAG	327		CCATGTGTGC	15		TCAGATCGAT	493
TCCTTGTCGA	23		ATGGCCACAG	326		CTCACGATCA	15		TCCTTGGCCC	491
CACGACTTGG	23		TCTCCCGCGA	326		TCGGTTGTCG	15		AACTAGGCAG	489
GGGTGGTGAT	23		CATTAGCAGT	325		TAGTTGTGGT	15		CACCCGGGAA	489
GCGAACATTC	23		GCAGAGCGCG	324		CGCGTTGCCT	15		GATCTCTAGC	489
TTTAGGGGCG	23		TTGACTCGCC	324		CCTTTCATCG	15		GTTAACATCG	487
TGATGTGTGG	23		CCGCGCGGGA	322		CCATCAGTTG	15		CCAGACGGGA	484
CTGTGCACGA	23		GCACCGCAGT	321		TCAGGATCTG	14		AAACCTAGCC	484
GCGTCATCAG	23		CCACTGAGGT	321		TGATTTAGTT	14		GCTGCCGCGG	482
TCTTTGTTCG	23		GACTTGCAAG	321		CCCGCAATCG	14		AATCCTGCCC	481
TCACGGCGTG	23		GTTTGCCCAC	320		CCTGTTTAGG	14		ACTTTGGCAC	480
GTGGCCATCG	23		CGACACACCG	319		TCTTGTATCG	14		CGCTCTAGCT	479
ACCGTTGTCA	23		GATACCGCAG	318		CATGGCCTCT	14		CCATTTCGGG	478
CTCTTGTGGA	23		CGATATCGCT	318		CCTTGTGTCT	14		ACGGCTAGTC	476
TTGATCAGTG	23		ACATTGAGGA	317		ACTGGCAGAG	14		TATTGCCAGC	475
CGCGCGTTCG	23		CACTGGGCAA	314		CCGGTTGTAG	14		TTGACACGCC	474
TGTGCAGTCC	23		ACTAGGGCAG	314		TTGGACCGTG	14		TAACGCTGCG	474
TTAGAGGAAT	23		AGAATGCATG	311		TCACTACTGA	14		CTGAACTAGG	472
CCTTAGCTGT	23		TCGCCAGGTG	311		CGCATTATCG	14		GGCTTTCGCC	472
CGCGCTTTGA	23		CATAGGCAGT	309		TCATTACGGT	14		ATTACTAGCC	471
CATTTCACGA	23		TCACTCGTGG	309		TCTGTTTCGT	14		CAGGACGGAG	469
TCGGCTCGGT	22		CTTCCTGCAG	308		CCTGATGTGT	14		ACTTTCGCCC	468
TGATTTGTGT	22		ATACTGCACG	306		TGTTTTGGCT	14		CTAGTCTAGC	467
TCCGGTTGAG	22		AGCTGCAGAC	306		TCCACGCCTC	14		AACACCGCCT	466
GATCGGTGGT	22		ACAGGGCGTA	306		TTGGCTTACA	14		CAGGACGGGT	462
TGTGTGTGGT	22		GCACTCGCGA	306		TGCTTGCTCC	14		TACTCTAGCT	460
GACGTCGGTG	22		GTCATTGCAG	304		CGCTTCGGTT	14		TTTAACGCCG	459
CGCGCAGTTG	22		ACACACAGTG	304		CGATAACGTG	14		TCACCTGTAG	458
AGTGCACGGT	22		GAGTGCAGCT	304		GCTAAGGGTG	14		GCCAAATGTA	457
TCTGACTTCG	22		TCACGTGGCC	302		TCTTCGCTCG	14		CCTACGGGTG	456
TCGTGGCTAG	22		CGAAGCAGAC	302		CCTATTTTCT	14		TACACGAGTC	455
TCATCCGCAT	22		GCTTTGCAGG	301		GCTACTGTCA	14		TACAAGAGCT	454
GGGGCCATCG	22		TCCCTAGGCT	301		TGACCAGACA	14		CGTTCTAGCG	454
TTCCACTTCC	22		GGCCTGCAGG	301		CGAGATTATG	14		CCTGTCTAGC	453
GACGACTAAT	22		TTCATGCAGA	301		CCCTTCGACA	14		CACGTCGGCC	452
TTCCCATCGT	22		GAGCTGCAAG	300		TCCAGCGGTA	14		CATACTAGCA	449
TGTCGTCAGA	22		AAGCTGCTAG	300		TGTCGGCGCA	14		CGGCAAGCCC	449
AAGTATGGTT	22		AGCCTGCAGC	299		ACATAGGTCA	14		ACCGCTAGTC	447
GTCGATGTGA	22		GACACAGTAC	299		CTAGACTGCG	14		CATACGAGGG	446
TCCACCGGCG	22		GGGTTGCAGG	299		TACACAACGA	14		TACATCACAT	446
TGAGCTGTCC	22		CTCTCTGCAC	298		TTCTCTCGGC	14		ATCAATGCCC	445
TGATTCCGTT	22		CTATACTAGG	298		TCTTTGTGTG	14		TCCCTAGCGC	445
CAGATGCGGA	22		ACAGGCTAGT	298		TCGGTGTTCA	14		GACTAGCGCT	445
TCATGGTACG	22		ACACGCAGGC	297		TCGTCCATCT	14		GCAAAGTGCG	444
TCACGGCGCA	22		ACGATGCAGC	295		GAGTTTGAGG	14		CGCATGGGCC	442
GATTTCGTTA	22		ATTTGCAGCG	293		TTCACACATT	14		CGCGGCTGGC	440
CAGTGTGCCG	22		ACATAAGTTC	291		TTCGGTTGAG	14		CCTGCTGGGT	440
CACGGTGGCG	22		ACACCGGGTC	291		TCTCACTGCT	14		ACCAGCTAGA	440
TCCCGGTTCA	22		GGAACGCAGA	291		CGTTTAGTCT	14		CAGTACGGCC	438
GCGTGATGAG	22		AGGCCTGCAA	291		ATTGTCCCGT	14		TATCTAGCAC	438
TGCTAGAAGG	22		ATCGCTTGTA	290		CCCGTATCGT	14		TCAGCCCGCC	438
CGTGCTTATA	22		TCGCCCGGCC	290		TCTTCCACCA	14		AGGACGTGCC	437
TCGAACAATG	22		CGAGAGCAGT	289		TCTCGCCACT	14		TCAAACGATG	435
GCAGGAGGAA	22		CACTTGCAGG	289		CGCACTATGG	14		TTCCAAGCCC	434
AGTGTGGGAC	22		TACGCAGTGG	289		TCTATGAAGG	14		ACAACTAGCA	433
TGGTTCGGCT	22		TCCTCCGCAG	288		TGATCATACG	14		GACTTGCTCC	433
GCGTAACGTT	22		GTCATATGCA	288		GGCTCTGTTA	14		GATTGCCGGC	433
TGTACGTCGT	22		TATGCAGGAA	288		TGATCGCGTA	14		CATAGCCGTC	431
GCATTCGATG	22		CAGTGCAGTG	287		CCTGACCGTA	14		CCGGCTAGAC	430
TCCGGCTATG	22		CCTGCCAAGC	286		TCGGTCAACT	14		AACGCCAGCC	429
TCCTGTCGAA	22		CATTGCGCTC	286		GGTATCAGTA	14		TTTATGTCCT	428
TCCGCGTTGG	22		AAGATGCAGC	285		TGTTTGTGCA	14		CTACAGCTAG	428
ACCATGCTCA	22		TTCAGTCCGC	285		CTGTTCGGCA	14		TCACTAGCCT	427
TCACCTCTCA	22		CAATGCTGGC	285		CATTGTCTCC	14		GCAACGGCCG	427
ATGGCAGCGA	22		CCACTCGGCA	284		CTCCGACGCA	14		CCCTTTCGGG	426
CCCTTGGACG	22		GCACCCGTGA	284		CCCGTACTCA	14		ATCCTCGCCC	426
GTATCTTTGG	22		GCATGCAGAC	284		GCTGCTCGAG	14		TGTGCTAGCG	425
TTCTTAGGTT	22		GACAAGCCGT	283		CTTGTGTGTG	14		TCTAAAGCAC	425
TTTGAGGTCA	22		CATACTGCGG	283		TCGAGTCTGA	14		TAACGCTGAG	423
TGCGTGTTCG	22		TTCACTTGTA	283		CCCTGCCACT	14		TAACTGCTCG	422
CCCGTACGTG	22		ACCAGTCTCG	283		GCTTATCACA	14		ATTTTAGCGC	421
AGCGGGTTGT	22		AACTTCTCAG	283		TACTGTCAGG	14		ACAGTAGCAC	420
CGTGTGTAGA	22		AAGCAGCAAA	282		GCGTCACTTG	14		CCTGGAAGGG	419
CTCGCGTTGG	22		GGTCTCGCAG	280		TCGTGCTACG	14		AATACGGCAC	416
CGTAAGTAAT	22		GCCACAACGT	280		CCCCTTCGCG	14		CGAACGTAGC	413
TGGGCGGTAG	22		CCAGGCAGTA	279		CCAATCATTG	14		CAAAAGGGTT	412
TGCGATTTCG	22		GCATATGCGG	279		TCCGCACTAC	14		GCAACGCCGT	410
GTTTGGTGCT	22		GCACTTGGTA	279		TCCCGCTTTA	14		TTCCTCGCCC	410
TGCTTGCTGA	22		TCGCTAGGTT	279		CCCACCTGTA	14		CTCATGTCGC	409
GACGCCTTCG	22		GAAAAGGCCG	278		CATGTCAGCT	14		ACGCCTAGCC	409
TCGGTTAGGA	22		CCAAGGCAGA	278		GATTCGGTCA	14		CACCACGGTG	408
CGTGTTTGGG	22		ATCGCAGTAG	278		GCAAAGCGTA	14		ACCAACGCCC	407
TTGTTGTGTG	22		CGACTCGCAC	278		CCCGGACGCA	14		CCATCTAGCC	406
TTTATGCGAG	22		GTTACTGGAC	277		CTCTTGTGCG	14		TTACACCAGC	403
GCGTGGTGGT	22		ACTCTAGGTT	276		TGCCTTTTTT	14		GACAAACTGC	402
AACCACCGTA	22		ATCTAAATTG	276		TGTTACTGCT	14		GTTACAGCCC	400
TGAGACGTAG	22		CTTCCTGCTG	274		TCGGCGGTGT	14		CCAACAGGGA	400
TGCAGGATGG	22		GTATCTGCGT	274		TCTCTTCGGA	14		CTAAACAAGG	397
GTTAGCAGGA	22		TCGAATCGCT	272		GCTACACTCA	14		TCATACTGGG	396
TGGTCGTCTT	22		CTCGGCACAG	269		TTCGACTCTG	14		GTCATAGCGT	394
GCTTGCATCT	21		ACACTTGGTG	268		CCCGTCATCT	14		GACAACCCCT	394
CGATTGCTCA	21		TGGAGGGCCT	268		TCTTGCTTCG	14		ATTTCTAGCC	394
CGGCACGGTA	21		CTGACTGCTG	267		TCAGTCGTAA	14		TAACACGGCG	394
CCCCGGATCG	21		CCATGCCGTG	267		TTGTACGACG	14		AACTCAGCCT	394
TCTGTCACGG	21		GATAGCGCCG	267		CTGACATTGT	14		AATGCAGCCT	390
TGTCTGGTGG	21		TCAAAGCGCC	266		TGTTCGTACA	14		TACAACGCCC	389
CCTGTGTAGA	21		ACTCGCAGAC	266		GGCATGTGTT	14		CACAACGGGG	389
TGTATGGACG	21		GCATGCGCCG	264		CGCCTACTCG	14		GACTGTGCCT	388
TTCGTTACGT	21		GCATGCAGTC	262		CTCGACGTTA	14		GCAATCACTG	388
CAAGATCGCG	21		ATACAGCATG	262		TGCGACCTCG	14		TAAAGCCTAC	388
GCGAGCTACG	21		ATTTTGCAGG	262		GACTCCCGGA	14		ACGCCTAGCA	387
TCGGAGCGCG	21		CGAGTCCGCC	260		CGCTCTTTGA	14		TCTTGCGCCC	385
ACATCGCTCT	21		GCTCACTGCA	260		TCGGTACTCG	14		TTAGGAGCCC	384
TTGTGTTGTG	21		CGAACTAACC	259		CTCTCAGTCG	14		GGTCGAGCCC	384
CGCTAGGATC	21		GTGCGCAGCC	259		CCGTCTGGCC	14		CTTGCGGCTG	383
ACGGCCTCGT	21		GCTGTGCAGT	259		CCTTGTGTAG	14		CTTCACTAGG	383
TCTTGTCATG	21		GACAACACTC	258		CCATCTCGAG	14		AACGGCAAGC	381
CTCGGCTTCC	21		CGGGTGCAGT	258		TCGACCCGCA	14		AACCATGCCC	381
GCCGTCCTTA	21		CACGCAGGCC	258		CCCTCTCGCG	14		GACGCTAAGC	380
CGATAGAGTA	21		GTGGGCAGTA	257		TGGGTTACCT	14		ACAGCTCTGA	380
TGCAGGCTCG	21		AGATTGCAGC	257		CATTCGTTTC	14		TCAAAGCCGC	379
CGAGTTGTTG	21		AAGCAGCTCC	256		GGCATCCGCG	14		TAAGTAGCCC	378
GTTGCCATGA	21		ACAAACTGCA	256		CTGGTCAGCA	14		TACAATAGCA	378
TTCGGTAGCC	21		CGATCTGCAT	256		CCTTCCTTCT	14		GCGATATGCT	377
CCTTCCTGCA	21		GTTAAGCAGT	255		CTGCCTCTCC	14		CACACCGGTG	377
TCGAGCGGTA	21		ACACTTGTAC	255		TGATTCAACT	14		ATATTCTAGC	374
GACGTTGTCG	21		TCCCTTGGCG	254		TCAGAGGTGT	14		CGGAGCTGGC	373
TCGTCGTGGT	21		GACACCTGGC	254		CCCTTAGTCA	14		TTGCCTGCCC	373
GGTTGGTGCG	21		CTTGTGGCAG	254		TCTCCTGCCA	14		TACGCCCTAG	372
TCACTATCGT	21		CATTTCGCAC	253		CCCGTATTCG	14		GCCGTGCAGC	372
GCATGTGCAT	21		ACTGCAGCAA	253		CCCTGTTGTG	14		GTGTCTTAGC	372
TTATCAGCGG	21		TACTGCAGAC	253		CCGTGCCTTA	14		GGTAGCTCCC	372
CATAGCTTTG	21		ATACTTGCGC	252		CATGTGTGTG	14		ATAGTCATGA	372
TCGTCGGGTT	21		GACACTGGTG	252		TGTTTCTGTG	14		GACGAACGCC	371
TTCGTCTTAC	21		CCGCACTAGC	252		ACCATTGTCT	14		ATGGCTGCCT	371
TGTTTCACCT	21		CTTCACGCAG	248		TCACCGGTCA	14		CAGGCCGGTT	369
GCCTAAGTTA	21		ACTGCGCGTC	248		TGCTTACGCC	14		ATTACGGCCT	368
TGTCGGCTTA	21		CTGCGCAGCC	248		TGCACCCACT	14		GCAAGGCAGC	368
TGCGTGGAGG	21		CGACATTAGT	248		TGCCTATTCG	14		AGGTCTAGCT	365
CGTTATGTTG	21		CCAGTTCGTA	248		TCATTACGTT	14		TCATATGCGA	365
TCTGCGACGA	21		CATCATAAGA	247		CCGTCTAGTT	14		CGTAACTAGT	365
TGTGGGTTAA	21		ACACTTGTAA	246		TCAACTCGCT	14		GTCATCTAGC	361
GCGTTATGAT	21		CCAGGCTGGT	246		TCTTTCGGTA	14		CATATCGGCG	361
TTTAACGTGT	21		ATACTGCCAT	246		ACATAAGTAG	14		TATATCTAGC	361
ACTTACCGCG	21		ACTGCAGTCA	245		GTGGCTCATT	14		GACATCACCT	360
TGTGCTTTCG	21		TTAGTAGCAG	244		TGTTACGGCT	14		TACGCTCCCT	360
CCTGTACCCG	21		CATGCTGCTC	244		GCTGTTTGCA	14		GTCTTAGCCC	359
GGGTCGATAG	21		CATGCACCGC	244		TACCTCATTG	14		ATCGCGGCCT	357
CCTTATCGGT	21		CTCATGCATG	244		TCTACCTTCA	14		TACACGTAGC	357
GGCAGTGGTT	21		GCAACAGCGC	243		CCTGCTTGCG	14		ATGCAGCTCC	357
CATGTGGGTG	21		AGGCAGGCAG	242		CAGGTCTCAG	14		CTCGCCAGCG	356
GTCCGGTTAT	21		TAATTGCAGC	242		ATGCGAGTTG	14		TCTCGCCAAC	356
TTTTCTCGGA	21		GAGTCGCAGT	242		TCCGTCTGCC	14		TTGGAAGCCC	356
GCGAGTGGAG	21		TGACATGCCA	242		TCAATGATGA	14		TCAGGACGAC	355
TGGTGGTTCT	21		TGACTGGCAC	241		CCAGTCGGCA	14		AACCCTAGCT	354
GCCGTGATGG	21		CAATTTCGTT	241		CCTTTGCACG	14		ATAGCTCTGA	354
CCTCGGTGCA	21		CATCCGCAGT	241		TGCACTTGCT	14		GGGACAGCCT	353
GCGCGATTCG	21		GCGCATGCAG	240		TGCGTTGGCT	14		ATCGACGCAC	352
CGTGGGGTTA	21		GTCATGGGCT	240		GCATATCGCG	14		CTGCCGGCGA	350
CCTGTGCGGT	21		CAACTCGTGC	239		TGGTCTTAGT	14		TAAGCTTTGA	350
CTTAAGCTAG	21		GTACTGCGCT	238		TTCGTCCATC	14		CGTGCAAGGG	350
TCCACAAGTT	21		CAATACGCGT	237		TGACTTTGCG	14		TAATGCGAGC	350
GAAGTTGGCA	21		TTGGTGCAGG	237		CCCTCTCGCA	14		CATTTAGGCA	349
TGCTTGAACG	21		GCACGGGGCT	237		CCATTGTGTT	14		ATTGCTAAGC	348
TATATCGGGC	21		GCCTGCCGGC	237		TCCGCATTCG	14		GCGTCGGCCC	348
TCGTATCGTA	21		TCAACATGAC	236		CTCTGTCACT	14		TCACACGCCC	348
TGCCGTTGAT	21		GCTAACGCCT	235		TGCTTAGTCG	14		GCCATTCCCT	348
TCAGACTGGT	21		TCGAGCAGTA	234		CGACGTAATC	14		TGTCACTAGC	347
CTCTCGTTGG	21		GGGACGTCCT	234		CTCCTCATTG	14		TTTGTCTAGC	345
TCGCTTCTGG	21		GTATTTGGCG	234		TGTACTAGCA	14		ACGCCGGCCC	345
GGGTAGCGCG	21		AGAGCAGTTC	233		CGGTGTTCCA	14		ATTGTAGCCT	345
TGGTCTGTTT	21		CTACTACGGT	233		CCCATGTTCG	14		TGCAGACGCG	344
GGAATCCGGT	21		GCAGCAGCAG	232		CGTGTGGGCT	14		TATAGCACTC	344
TGCGGCATCG	21		TTCTGCAAGG	232		TGTGCCTTTG	14		TTCAACTAGC	343
CGTTACGTAC	21		GCTAGGGCCG	232		TGTTACAAGT	14		GACGATCCCC	343
TCCTGCCTTA	21		TGTGCTCCAC	232		CTCGACACGT	14		CTGTTCTAGC	341
TGTGTCATTT	21		TCAAATCGCG	231		GGTGTTAGCA	14		TTAACTAGGT	340
TGTTGGCTGA	21		AAGAGTGCAG	231		TGCTTTCGTG	13		CGCCCTAGCT	340
GGTAATGAGG	21		ATACTGCGGT	231		CCACCTTTCA	13		CACAGAGGCC	338
GCGCCAGTTG	21		CAAAGCGTGG	231		TCATCACGAG	13		CCCGCGGGGG	334
TCAGCTTTCG	21		CCCAACCGGG	229		TTGTCGCGAT	13		TCACGCCAAC	334
TCTGCGGTAA	21		CACTGCAGTG	229		TCCTATGTCG	13		ATACGCTTGC	334
TACGTCTGTG	21		CAACTACTGG	229		TCCGACGTTA	13		ATGCTCTGCC	332
ACGGGTATTT	21		GACACCTGGT	228		TGTTAATACG	13		AACATAGCTA	330
GCGGTGCGTA	21		CGATTCTGCC	228		TGTGTTGTCG	13		CCTGCCGGAC	330
TTACGGTGGG	21		CGACATGGCA	228		TGGTTTCGGT	13		GGCATTAGCC	329
ACCGGGTGCG	21		TCTTGCAGTG	228		GCGTCTGTCG	13		CTCCTGGGAC	329
TGCAGTTGAA	21		CCACATGGAA	227		TGATTGGTCT	13		TATCGCTAGT	328
CGTGATGGAG	21		GACACAGTAT	227		CGTTCCATAG	13		TACTAAGCCT	327
TGGTGTTTCT	21		CATTGTTGTG	226		CCTTCGTGTA	13		CTCTCGGCTA	324
CATGCTGTTG	21		TTATGCCCTT	226		CCCTTTATCA	13		TATTGCACGC	324
CGCTTGGTCG	21		CGGCGCAGAA	226		GCGTGCGGCA	13		CCTGTTCGGG	323
CGGGTCAGTG	21		GTAACTATCG	225		TCGTTCCACT	13		ATGCATAAGT	322
TGGAATAGTG	21		GAACCTGCGG	225		TCGGTTCTCA	13		AATGATGCCT	321
ACTAGTGTGG	20		TATGGCGCAG	224		TCCAGCGTTA	13		GTTCGTGCCC	321
TCGGCTAGCA	20		GGATACAACT	224		TCCAGTGTTG	13		CAGTGCGGCT	320
CTCGTGCTCT	20		GCATTGAGCA	224		CGCTACCTCC	13		TTAGCGGCCC	320
CGCGAGGATA	20		CGATGCTACA	224		CACACACGAG	13		CCTAAGGGTA	319
TTCACAAGCG	20		GACATACTGT	224		GCTTAACTGT	13		TTTGAAGCCT	319
TGTGGCCATT	20		CGAGCCGCAA	224		TCGAATCGCT	13		CATGGCCGTC	319
GCATACGGAC	20		TAATGCCGCC	223		TCCTCTAACG	13		CTTATCGGCT	318
CTCGTATGCT	20		TCAACACGCG	223		TCAGCCCACT	13		CTATCTAGCA	317
GTTTCCTTGC	20		CCGGGCTGCC	222		TCGACGGATG	13		TTTACTAGTC	316
CCACTTAGGT	20		GGTTGCAGTT	222		CGTATCCGAG	13		CCAAAGGCTA	316
CAGTGTTGTT	20		AGGCCTGCTG	221		TCTTTCCTTT	13		TTCTCTAGCC	316
GCATAGAATG	20		ACCAAGACCT	221		TCAGGGTCTT	13		TAGGCTCAGA	316
TTGGCGCAGG	20		CGAAGCTGAC	220		GCTTTACACT	13		TACATGAGAT	316
TGGGTCACCT	20		CAAATAGCAG	220		TGAACAATTA	13		GAAATCGCCC	315
GGCACAGCCT	20		TTACTTGACC	220		CCCGGTTGCT	13		TCATCTGTGC	315
TATGGTGGGT	20		GCTGGCGCAG	220		TGCGAATTTT	13		CCAGAAGGGA	314
TGCTATCAGT	20		TGCATTAGCA	219		CTGCATCGCT	13		ACCTGGCAGC	314
GCCGTTGGTT	20		GTCACTGGGC	219		ACACTCACAA	13		ACGATGGCCT	314
AGTGGGTGTA	20		TTGTGTGCAG	218		TCCTTGTCCG	13		TACCCGGCCC	314
TGGGTAGACA	20		GATAGCCCTG	218		CTTATTCTCA	13		GCAAGAGCCT	314
CGCGAATCTA	20		CAGTGCGCGC	218		ACATTGGGTT	13		ATGGGCTAGG	313
GACAGACTGA	20		GAAAGCAGAG	217		TCCTCGTTCG	13		CGAGCTAGGA	312
CCTTGTCTTG	20		GTGTGCAGGC	217		GCTAGTCGTG	13		ATCTCGCTAG	311
TCTATTCGAG	20		TGATCGCAGC	216		CACTACCTTG	13		CTGTGCGGCA	311
CCCTGTAGGT	20		TTCTTGCAAG	216		CTGGCTTATG	13		GCCATGGCCC	311
TATGGTCGGT	20		TGTTGCAGAA	216		TCATCTTGCG	13		CAAGACGGGC	310
TGGCCTGTGG	20		CAACGCCTAC	215		TTCATGCTTG	13		GCGCTCGGCA	310
TGCGTGTTTA	20		CCAATCGCAG	214		GCCGTTCTGT	13		TAAACTGCCC	309
TGATATTTAC	20		ATCTGGGCAG	214		TTATCACGCT	13		CATACCGGTA	309
CCTGTGGACC	20		TAACACAGTC	214		CGTAATCAGT	13		CACAATGGTC	308
TGGAATGGAC	20		TCAGTTCGAC	213		CCAGCTTTCC	13		GAACTCGCGC	308
CGAGATCGAG	20		CTATTTGCAG	213		CTGATCTCTC	13		ATCACTGCCC	307
TGGAATGTGT	20		CAAGGCACGT	212		CTCTTTTGTC	13		ACTAACGCGC	307
CACGCATCGG	20		CGTGTGCACG	212		CTTTTTCGTG	13		GATAGCATCG	307
GCTGGAAGCG	20		TTACTTGTGC	211		GTCACGGCCG	13		CCTTAACGGG	307
CTTTGGTTCG	20		CTACACTGCT	211		GAACACCAGA	13		GTAGGTACGT	306
TCTGCCTTGA	20		TAACCTGTCC	211		TTATGGTTCG	13		ATTAATGCGC	306
GACTTAGTTA	20		AGTCATTAGT	210		TGCCTGGTAA	13		CGGTCTAGCT	306
TCTGTTCGTG	20		CCACTTAGGT	209		ACTTCTGTCG	13		TCTACTAGTC	305
TGAGTACGTT	20		GGGCATAAGC	209		CCTTTTCACA	13		TTCGGCTAAC	305
TGGGCACGAA	20		GCACTATGCG	209		CGCTAGTCCG	13		CATGCACTGG	305
CGATTCCGCT	20		GATATGCTCC	208		CTCATTGGTA	13		GATTGCGCCC	304
TCTTGTGATG	20		TTTCGCAGTA	208		TCATTTCCCA	13		GACGGCAGCA	304
TATGGGCGTG	20		TTCACTTGTT	207		TCCAACGTAG	13		AGCTGCATGC	303
GTGTTGTGTG	20		TAACAGGTCG	207		TCATCTCTTA	13		AGCTACGCTA	303
CGGAATGACA	20		CAGGCTGCAT	207		TCATGGTTCA	13		TGATTAGCCC	303
GGGACTGTGG	20		CCATTTCGCT	206		TGATCTTTCT	13		ACACCCGCCC	303
CGCGACCAGA	20		CGCATTCGCG	205		CTCTCGCTCA	13		TATGTCGCAC	303
CCAGATAGCA	20		GTATGCTGCC	205		ACCACGTCCT	13		TCAGACCGAT	301
TGTGTTTGTG	20		ATAAATGCGT	205		CCCATTGGCT	13		CAAAGCGAGC	299
CTGTCGTGGT	20		ACACGTGGGA	204		GCAGTCCACA	13		AATCGCGCCT	298
CGAGTGGTTG	20		ATAGGACGCT	204		CCTCTAGTCA	13		CCATTCCGGG	298
CCATTGCTGC	20		CTGATGCAAG	204		CCTACCGTTC	13		TCACACGGCA	298
CCGATTTATG	20		TCACTCGGTA	204		TTCACCATAG	13		GCGAGGGCCC	298
CTGCCACGAC	20		CTGTGCAGTC	203		CGGGGACTTG	13		CTTTGCTAGT	297
TGTAGTTAGG	20		TCACGGGGTG	203		TCCCTATGCT	13		TCACACGGCT	295
GCCCTCGGTA	20		GACAGGCCGC	203		CGCTCGACCG	13		TCATAACGCT	295
CGTGGCGTAT	20		CATGGCAGCA	202		CCTCTCTCGG	13		TCAACAAGGT	294
TGTGATGTTA	20		CATCCTGCAG	202		TGCTACATTG	13		ACTACCTAGG	294
TGGAAGCTTG	20		GGACGCATCC	202		GCTTCGAACG	13		TCATCGCGAC	293
CGAAACATCG	20		ACACTAGGAT	202		GATCCCTCCA	13		AATATGGCCC	292
TGCAGCGGAT	20		AACACTCGTG	201		CTTTTGGTCT	13		CTGGTGGGCC	292
GTTAGGATCT	20		AAGCAGTGTC	201		CCTGCTATCG	13		TTTCGCCGGC	291
CCCGTTTGGG	20		AGTGCACCTC	201		ACCGTGCATA	13		CCAAGGCTCC	289
CGAGGCATTT	20		GCACTGGTGG	200		TCTATTTCGT	13		ATACAAGCAC	289
TGCGTTATGT	20		TGCATGCGCT	200		CTCTGTCTGA	13		TCAGCTTTGA	289
TGATCATTGG	20		CTTAGGGCGT	200		TCAACCTGCT	13		TCAAACACTG	289
GGCTATTGTG	20		ACACACGGTC	200		CTTACGGGAT	13		GCCAATGCCC	288
CGAATTGGCT	20		ATTCGCAGGG	200		ACCTTACGCA	13		CTACGTGTGC	288
GGTTATCTCG	20		ACACGGGGTA	200		CCCACCATTC	13		TACAACAGCG	287
TCTTGCAGTG	20		CTGCAGGGAA	199		CTATTCAGTA	13		GTCGAACTGC	287
GTCGGTGATA	20		TGTGATGCAG	199		TGCGATAACG	13		TATGCTAACC	287
GCACGGTCGT	20		CCTGGTCGGC	199		TCGTCATTTA	13		ACGGACGCCT	287
TGCGATAAGG	20		GCTAAACGGC	198		TCCAATCATT	13		TATCGCCGCT	286
AGGTATAGTG	20		CGCGGTGCAT	198		TCTGGCCCGC	13		GTCATATGCT	286
TCCAGGTCCG	20		CGTCATAAGT	198		TGACTCGTCA	13		TAAGGCGCAC	286
GGTAGGGCTA	20		ACATACTAGC	198		CGTGTAATAT	13		TATACTAAGG	286
CACTCCATTG	20		ATGTACTGCA	197		TCCACTCGGA	13		TATACAGCCT	286
TCGTACCTTA	20		CATTACGCAG	197		TTCGGCATCA	13		TATACTCGCC	286
GCGTTGCACT	20		ATGTCTGCGG	197		TGAGTTCTCA	13		CTCTCGGCCC	285
TACACGTGGG	20		ATTCTCTGCA	197		TTAGCCTGTG	13		TAGGCGCTAG	285
TGGATCAGAT	20		CCTCCGCACC	196		AGTGTCATTG	13		CCTCCCTAGC	285
TGCTAGGTGT	20		CCACCTGGGT	196		CGTAGGTTAA	13		GTTAGTAGCT	284
TGCGCATCTG	20		TTTCCTGCTT	196		TCGATTGTGG	13		CTGCCAGCTA	284
CGGATTATAG	20		CGCTAATGCC	196		CCTTGCCAAG	13		AACTAGGCCC	284
TGGTGTGACA	20		ATCGCAGGCG	195		CGGTCCTTCG	13		TCGTGAGCAC	283
GGATGACGGA	20		GGACCGCAGG	194		TCCTTCCAAA	13		GATACTGCCC	283
CCGCATAAGG	20		CGGCGGCAAG	194		TCCACGCGCG	13		CCTACGGCTC	283
GTGGAAATTG	20		TAAATGCATT	194		CCGATCGCTC	13		ACATGGCTCA	283
GTTATCTGGT	20		GACAGTACGT	194		TCCGGTTTAA	13		GCAATAACCT	283
TCAGGTGGTG	20		TAGACTGCCG	194		GCGTGTGACT	13		GCGAGGCTGC	282
TGCGTTTGCA	20		CCATTCAGGA	194		TCTGCTCTCT	13		AGGTCCGCCC	282
GGGAATGGCT	20		CCTAATGCAA	193		TGGTCACTGT	13		AACCTTGCGC	281
TGGTTGGTAG	20		GGATCGGCAG	193		CTGACGAAGC	13		TACTACCAGC	281
TGTGGGCGTG	20		CAGCACTGCG	193		TAGTGGGATC	13		GTTACGGCCC	280
TGTGCCATTG	20		CTTCGTACAG	193		TCCCGATTCG	13		CCATATGGCC	279
CCTAGACTGT	20		CCACCGGTTA	193		TCATTCTTCG	13		AAACCAGCAC	279
GCTTGATGAA	20		CAGGCAGTGC	193		TCGTGTCTAG	13		CGGACGGGTG	278
CATTGGGGTA	20		AAGGTCTGCA	192		CCCGCATATG	13		GACATGAACC	278
GTTACGCTGT	20		CCCTTGCAGG	192		CGGTTATGGT	13		GCTATTATGC	278
CTATTTGGAA	20		CAAGACTGCA	192		GCGTGTGTGA	13		GTTAACGCAC	278
GATGGGCTCG	20		GCCATTTGTA	192		TCCAGTCTCT	13		TACAGCCGAG	277
TGTTGGCTCT	20		CGATGCCACC	191		GCATGTACCA	13		AATATAGCCC	277
TCAGCACGTA	19		CCCTTGCAGT	191		CGGGACAATC	13		TCAATCTAGG	275
TCATTGCGCG	19		CACGTGGCGT	191		TCCCGTCTGT	13		ACCGGCTAAA	274
CTCTGCTCAA	19		GCACGTGCGT	191		TTTCGTGCTC	13		CCTCTAAGGA	273
TCCTCGGTTG	19		GTAAACCAAC	190		TGTGGTTGCG	13		CCAATAGCGC	273
CCAGGGACAC	19		GCAGGTCCGT	190		CCCTTCGTTG	13		TTATGCCGGC	273
CGCTTTTGTC	19		CACGGGGCGC	189		TGTCAGTTTT	13		ATAAGCATTG	272
ATGTTCTTGA	19		ACACTCGTGT	189		CCCTCGGTCT	13		TTAGTAGCCC	272
ATATGTGTGG	19		CTACTCTATG	189		CCCGGTTCGT	13		TCATCAGCGC	270
TATGGCATCA	19		GCCGCCAGCC	189		TCCATCGGTA	13		ACACTAGCAA	269
GGAACTTGCA	19		ATACTTGCTT	188		AGTTGTTTCG	13		ATCGCTAACC	269
CAGGACGGTG	19		CTAAGGCAGC	188		CCCGTCGTCA	13		GTACTCGACC	269
TGCCGAGATG	19		GAGAGCAGTA	188		TCCCTGCTGA	13		CCACAACGGC	268
GCATCTCGTA	19		GCTCTGCAAT	188		CGGTCTCTGA	13		CACCCGGGAG	268
CCTGTTGTCA	19		TTCACTTGTC	187		CGCATTCTCT	13		GACACGCACC	268
TCGGGGTAGA	19		AACCGCAGCC	187		TCCACAATCT	13		CCTCGCTAGT	268
AGTTTATGTG	19		TGACCTGCTT	187		CCTAGAGGCA	13		GACAAGGCGG	267
TGCTTTGTTG	19		CATGTGCACT	187		TCATTGAGGT	13		GCATCAGCGG	267
GTGGTCCGGG	19		AGAGCAGTAT	186		CCTTACGACG	13		TCAGACCGGG	267
TAGTTGGAAT	19		GATGCAGTGG	186		CGCTCTCGAC	13		CCGTGCTAGT	266
CTCTGACTTA	19		TTGTTAGCAG	186		TACTTGTTCT	13		TCAAGGCTGA	266
CCTTGTTGGG	19		CCAGGCAGGT	185		TGTTGGTGTC	13		GTGCGGCGCT	266
TGGGCATGCG	19		ATCAAAACGA	185		CCTTGTTGCA	13		CCTCGCGCCC	265
TTCTGTCGCA	19		TTCTACGCAG	184		GCCACTTCGT	13		CCTTGGGCCC	265
TGGTGATCAT	19		CCAAATGGGG	184		CGTACTGACT	13		ATCGGCTAGT	264
TGCATGCGTA	19		CTCATGCAGT	183		CTTAAACTCA	13		CATAGCCAGC	264
CGTTAAGGAA	19		TGGCTGGCAG	183		CGCTGCCTGA	13		GACACTAACT	264
TCGCTGGGTG	19		CAACTAGTTA	183		CCGAGATGCA	13		TGCCGCGAGC	263
TCGAGAGGCT	19		GCACATCGCG	182		GCATTTGTAT	13		CATCTAGCCC	263
TTCGCCTGGC	19		GTACCTGCAA	181		CCCGTTCTCG	13		CTAAGTTAGC	262
CGTAGGGTTG	19		GTATGCTGGC	181		TCTGCTTGCG	13		CGCGCAACCG	261
GGGTAGAGTG	19		GCCAGGCCCG	181		CGGACCTTCA	13		ACAATGGCAT	261
TGCGATAGTA	19		ACTCTCGGTA	180		TGCTCTATGA	13		CACACCGGTT	261
CACGCCAGCG	19		GGATTACCCT	180		TGTCTTCGTG	13		GTAGTAACGA	261
TGTCATGTCG	19		CAGGGCAGTC	180		GATCAGGTCA	13		CAATAATGGA	260
TCACTGAGTG	19		AACATGCACG	180		TCTCAATGTT	13		CCAATGGGCG	260
GCAGCACGCA	19		ATTTCTGCGA	179		CCTTCGTTGA	13		GACGTGCGTC	260
TTGGGCGTTC	19		CAGTGCAGAC	179		GGCATGTGTG	13		TACTGAGCCT	259
CGTTACGGCA	19		CAAGCAGGAC	179		GGTTCGCGTA	13		GGCGCTACCC	258
TATGTGTCAG	19		TAGATTGCAG	179		CCCATGAGTG	13		ATCCTAGCAC	258
TGGGATCTTC	19		CGTGTGCATC	178		CCGTTTGCGT	13		ATGCAAGCTC	258
TGCCTGTCAT	19		TCGAGCTGCT	178		TGCTTTCACG	13		GACGTTACCC	258
TTGTGGTAGG	19		CCGAGTACAG	178		CTCTTCATCA	13		ATATTCGCCT	257
CCGTCATACG	19		GTCGCAGTCC	178		GGTAACCGTT	13		GATAAACGGC	256
TGGTAAGGGG	19		ATCGCATGAG	178		CCAGCTCGAC	13		GAATTAGCCT	256
GTGTGCGCCT	19		CTATACTCAC	177		TCGTACTGCG	13		TTCACTTGGG	255
AACGTTGTCG	19		TCACATGAGA	177		CCTTTCAGTG	13		ACTGAGCTCA	255
GCGATTCGCA	19		CGTAGCAGTA	177		CCCACCGCTA	13		CAAATTGGTA	254
GCATTCGAAT	19		TTTGCTACAG	177		GTGTGTCTCT	13		GCTAAGTCCT	254
CGAGTTTAGG	19		CTGCGTGCAC	175		GTCTAAATCA	13		GCAGTCGCGC	253
TGTGTTGCGT	19		CAAATGCCGT	174		TCTGCCCGTA	13		CATGAGCGGT	253
CGATATCACC	19		GTAAAAACAT	174		TGAGCCCGAG	13		AACTGGTGCT	253
TCTGTCTTCT	19		CCACGCACAC	173		CCGGTTAGCG	13		CTACTGCCGC	251
GCGGTGCGCT	19		ACCTTGGCAG	173		TCTGATTTCG	13		CGCAATGGCC	251
TGTATGTGCT	19		GTCGTCGCAG	173		GAACTGCTAG	13		GCCCTAGCCC	251
TGGGTTTTCT	19		CTCGCAGTGT	173		TCCGTCCTTG	13		AATTACGCCC	249
TGTTTAGGCA	19		AACGCATGAG	172		CGATTACAAT	13		AACTAGCTCC	249
TCCATCCGAT	19		TGCATGCAGA	172		CTCGTCTTCG	13		TCACTCGGTA	249
AACGCATGGT	19		CCCCTCGGTG	172		CCGATGGCTT	13		GCAAACCGCA	249
TCTGTTTTTG	19		ATTCATCTGC	172		GGCTTGTTAT	13		ACGTCAGCAC	249
TGTCCGGACA	19		TATGCTGCAA	172		TGATGCTGTG	13		TAGCTCTAGT	248
GAGTACCTGA	19		ATCAGATCGC	171		TTGACTGTGA	13		CCATTAGCAC	247
CCCGCTTAGA	19		ACAGGCGAGT	170		ACCCTAATCC	13		GATCGCCACT	247
GCGAACGTTG	19		ACATTAAGTT	170		CCAGTTCACA	13		TACAACACCT	246
GATTCAGCGT	19		AGGCCTGCAC	169		CCATACTTCG	13		AACTCGTGGC	246
GCTTATTTCG	19		GAACTGCAAT	169		TCGGTCCTGG	13		GAAAACCGCG	246
CTACTCGCTG	19		CCACGCACTC	169		TCTCCCCGCT	13		GCATACTGCC	245
TTGGAGCGGT	19		CAACGAATGG	169		CCTATGCGTG	13		TGCGGCTAGG	245
TAGAACTTGT	19		ATTCAAAGTG	169		TCATATCGAG	13		CACTGGCCGC	245
GATGGCTTGG	19		TACAGCGCAG	169		TGTACGAGTG	13		TACAGCTGAC	244
GCGGATTGTG	19		CCGCCTGCAA	169		TGCCTGCTTA	13		TCAAAGCGGT	244
GGAGGTATAG	19		CGCTACATCG	168		TCTCTGTTCG	13		CCTTCTGGGG	243
CACACCATGG	19		CGCTGCAGAT	168		TTACTTCGGC	13		CACCTAGCCC	243
CGTGCGTGCC	19		CACGCTGCGA	168		TGTGCTCAGA	13		CAGGGCGGAC	243
CTTGGTTTGG	19		AAATTGCATG	168		TTCATTTCGT	13		TACGCTGCCC	242
TCCGCCTTTA	19		GGTTCTGCAT	168		CGATATGGAA	13		TAACGCAGCC	242
TGTGCGTAGT	19		TTACTTGAAG	167		CGTTACTTCG	13		GTCACTTGTG	241
TTCGTAAGAC	19		CCACTTCGTC	167		TCCCTTGTCA	13		TAAACACTGG	241
TCGAGCGTTA	19		GAGTATGCAG	167		CCATCATGTG	13		TACAGAACGC	241
CCTTGATTGA	19		CTAAACGAGC	166		TTGTTGTACG	13		TACTGCACAT	241
CCCCTGTCGG	19		AAGACAGGAA	166		GGTGCGTATA	13		TTACTAGCTT	241
TCCTCGTATG	19		CTTTGCAAGG	166		CATGGTCAGT	13		TACAGCACGA	240
TAGTTAATGT	19		TTAATTTCGT	166		CTCCTTACCG	13		GCTCTAGCTG	240
GTCTTGCGGG	19		CTACTTGCGT	165		CGGCCCGCGC	13		CTTATTGCCC	239
CGATATTTCG	19		GGGCGCAGTG	165		TGTTCCGTTG	13		TCGGCGGCCC	239
TCATCGTTGA	19		TACATACAGT	165		TCAGTTCGCA	13		TTCAACTAGG	239
GATCAGCGTC	19		CGTGTGCATG	164		GCCACGTCGT	13		TCTAAACAAG	238
AGTTTGCGGG	19		GCACTATGTG	164		CCAGGTTTAA	13		TCAGCGCTAG	238
TTAAGCTGCG	19		TTCGCACTAG	164		CACTACACAT	13		GAGATCCGTT	238
TGCTCTTTCG	19		GACTTGCCAC	163		TCGGTCCGTT	13		AGCTAAGCAC	238
TTCGGTGTGT	19		ATCCCTACAG	163		ACTGTTTCGT	13		GCCATTAAGT	238
AGTTGTGGCT	19		ACGCAGTCAG	163		TCCAATCTCG	13		GCGTATGCCC	237
TGTGTATGCA	19		GTGCCACCCG	163		TGCACAATTG	13		CCTCTAGCCC	237
CCCTATGAGC	19		TAACCGGTAG	163		CTTGGCCTAG	13		TTAAACGCGC	237
TCGAGGTGAG	19		TTCCGCAGCC	162		GATAAGCGGT	13		TCAACTAACG	236
GGCTGGTATT	19		AGCTATGCCC	162		TCGATAAGTT	13		AGATTAGCGC	236
TGGTGGAGAT	19		GCAAACGCCA	162		ATACGTCATC	13		CCATGCAGGC	236
TGGACTTGGT	19		GAAGCGCAGC	162		TCCATTTTCG	13		GTCTAAGCCT	236
TGTTTGTAGG	19		CCATGCTCGT	162		CCGTGTGTCG	13		CCGTCGGCCT	235
TTCATACATA	19		CATAGCAGGT	161		TCGTCTTACA	13		CGCATGGGAC	235
CGATTTTGGT	19		CGATAGCATG	161		GGCAAGTATA	13		TGTGATAGCC	234
GGGTACTGCT	19		ACACGCAAGT	161		CGGATACTGG	13		GCTTCCTAGC	234
GGTTTGTGCA	19		GAAGCCTGCT	161		GGCATTTGTG	13		GAAAGCACGC	234
CCCGGATTGT	19		CGACCGGCAT	161		TCATAGTGCG	13		AATGCAGGGC	234
CGTTTGGGCC	19		CGCAGGACAT	161		TCCCTACCGA	13		TACGCTCTCG	233
TGCTTGTGGA	19		TTACGCGACC	160		TGTACTATGC	13		TGTTAAGCCC	233
CATTTCTTGG	19		CATTTCGCTT	160		TCAACCTTGG	12		TGTGCTAACC	233
TGGGAACGGA	19		CCATTCCCGT	160		ATGTTTGGCG	12		TAAGCTCTAA	233
TGAGGGAGTG	19		TTTAAGGCCT	160		CGGTGCTTGG	12		AATGCACGCT	233
TGCGTAGCTG	19		CGTACCGCAG	159		CCGATGAACG	12		TATAACCAGC	232
TATGCCGTCG	19		AACGGCTGCA	159		TCGGTGTATG	12		AATAGAGCCC	232
CCATGGAGCA	19		GCAAAGCACA	159		TCACTTGCTC	12		AACATTGCAC	232
GGCTTGCTCG	19		CTTTGCAGAA	158		TGTTCCATGG	12		CATATAGGCA	232
CGTGGCTAAA	19		CGACGCACTA	158		TGGTGTGAGT	12		GCAACGTAGC	231
CGCGACCTCT	19		AACGCTAGAA	158		GCTAAGTGCG	12		CTTTCTGCCC	231
CGAGTTCGCT	19		CGCTAACGTG	158		CTCTTTGGCG	12		TACATCAGCG	231
TGTACGTTGA	19		CGACAATACC	157		TTTGTGAACG	12		GCCAGCTCCT	230
TCATCGTGGT	19		AGAATGCACG	157		TCACCGTCCC	12		CACAGCTCCC	229
TCATTACGCT	19		GGATTAGCAG	157		CGTAAGCTGA	12		ACACGGGCGC	229
TGGACCGCGT	19		ATATTTCACC	157		CGCTGAATGA	12		ACTACAGCTG	228
TGATAGCATA	19		CATTACTGTG	157		GCATCTTCAT	12		TAAAGCGCCC	228
GCCTGCGTCA	19		GGAGTTACAG	156		CCTAACGTCG	12		TTAGCTAACT	228
GGATACGACG	19		CATTTGGCAG	156		CCTTTGGTAG	12		CCTCCGGGCC	228
TGTGCTTATG	19		TTCGCTGGGC	156		GTCAGTTGAA	12		TCAACTTAGC	228
TCATTCTGGT	19		GTGCCCTGCG	156		TCTGTATTGG	12		GCAGGAGCGT	228
TGAAACCATG	19		ATTTAGCGTT	156		CCTGTCTGTT	12		CCAACACGGT	228
CTCGCTTGGA	19		GAATCTGCAC	156		TCGATTGGCA	12		CAAATGGGCT	227
TCCAGTTTCG	19		TGCCCTGCGG	155		ACTTGCACCA	12		ACATGGCGCA	227
TGTGTGGTTG	19		GCGCGCTGCA	155		TGCGTGCGTA	12		CATATGGGCC	227
GGCGACACAA	19		TGACTCGCAT	155		TCTTATTTCG	12		GATCACCGCG	226
CTCGTTTTGA	19		CGCCATGTGT	154		TGTTAGTTTG	12		TACATCGCCC	226
GCGGTACGTA	19		CGAACTACAA	154		TCAATACGCG	12		TAACCTAGTC	226
GCTAGGCGGT	19		CGCTGTGCAG	153		CCCAGTAGCT	12		TTTACATAGC	226
GCGTGGGAGT	19		TCTCTGGGTG	153		ACGTCCGTAA	12		CCGGAAGGGT	225
TGTGGTGGGT	19		CCATCCCAGT	153		TGTTTAGGAG	12		CTTTCCTAGC	225
CTGTGCTTCA	19		TTTTCTGCAT	153		CTCCTTAGCA	12		ATAGCCGCGC	225
GCCGACCGTG	19		CATCCTGCCT	153		TGGACACCAA	12		GCACACTGCG	225
CCTGCTTGGA	19		ATTCAGGTGC	152		CACGTATGCA	12		TCGTCTAGTC	224
TGACTACGCA	19		CTTAGTGCAA	152		CCTATCCGCG	12		CCGTGGGCGT	223
CGTGTCCGCG	19		TGACTCGCGC	152		CGTTGGCTTA	12		ATACAGCTCG	223
CCTAGCTAGA	19		TTCGCTAGGA	152		GGCGACCCGA	12		CCAGCCTAGG	222
TCTGCCGTGG	19		ACACAACGTA	151		CCGTTTCCCT	12		CGACTAGCGA	222
CATATCGGGG	19		CCAGTCAGGC	151		TCTGACTCTA	12		TAGTGCGGAT	222
TGGAATAAGA	19		ACAACTGCAT	151		CTGGTTGTCT	12		CTTCTAGCGT	222
CGTGTTAGTA	19		GGTCGCAGGT	150		CCTAGTCGTG	12		CGCACAGCGC	221
TTACTGATCG	18		TACGCAGGTG	150		CCTGCTCACA	12		ACTTTGGCAA	221
GCGAGTTGTG	18		CACTCACGCT	150		TGTATGAGCG	12		AATGGCGCAC	221
TGTGAAGGCG	18		GCGCGAGGCT	150		CCTTCTTTTG	12		ATCCGGGCCC	221
TCGTGCGGTA	18		TACAGGCCCT	150		TCGCACTGTC	12		AAGGACGCAC	221
CGGGCTCACG	18		TTACTGGGGT	150		TCTGTGGCAT	12		CTGCTCGCCC	220
TGAGTCAGGA	18		AATTTTGCAG	150		TCTAACCGTG	12		ACAAGGCATA	220
CGGGTTCTGG	18		TCACTCGGTG	150		TCATGTTCCC	12		GGCATGACCT	220
ACCAGCTTGG	18		CTCTGCAGAA	149		TGTTTGTACG	12		GTGCCCGCTT	219
CGGTGAGGTT	18		CCCCTAGGTT	149		TCGTCCTTCT	12		GGCCTCTAGC	219
GCCATGCTGT	18		AACATTACGT	149		CGTGTTCGAT	12		GCTGCCGCAG	218
GGATTCATCT	18		TCCTCCCGCC	149		TCTCTCGCGA	12		CAACTAGGTT	218
AGGCGTCTGG	18		GCTTACGCCA	149		GTGCTTTTCG	12		TCACTTGTTC	218
TCTAGCCGGG	18		TGATCAGCAG	149		CCCTTTCGCA	12		GTTACTGCCT	218
GATGCACTCA	18		GGCACTAGTG	149		TCCATGCGTA	12		ACATAAGCCT	218
GGAAGGTGCA	18		ATAGTGCACA	148		TCCTTTATCG	12		ATACATTTTG	216
TTCAACGGGA	18		TCCCGACTGC	148		TCGCTCCTTT	12		AATAACGCCT	216
TCACGTTAGG	18		AAGCACAGTA	148		TTTCGACTAA	12		TACGCCACTC	216
GCGCTACTCG	18		TAGCAGGAAC	148		GGAAACGTAG	12		TCACCAGGCC	216
CTATCTATCA	18		TATAGTGCAG	148		TGCTGCAACG	12		ACTACTAGGT	215
CCTCACCGGC	18		GTTAAGCGGC	148		TGCACCTTTG	12		ACCTGGCGGC	214
CTCTTGTGTA	18		CGCTATGGTG	148		TTCTCGGTTA	12		CGTACAGGTG	214
GGTTTGGTCG	18		GCACTACTGT	147		CCAGGCCGTA	12		CTGGACGGCG	214
GGTCAGGATG	18		AACGCAAGGA	147		TACGCCTGTA	12		AAACGGGCAC	213
TCTTGGTCAT	18		CATTACCGCA	147		TCCTCTGCCA	12		CCTTGCAAGC	213
GGTGAGTGGT	18		ATGCAGTCTC	147		CGCAGCCGAG	12		TCGGACCAGC	212
TCTTTAGGGT	18		GATCTACAGT	147		CGCTGTTTTG	12		GTGGACGCCT	211
TCCGGGGGTT	18		AAGTCTGCAC	146		CCCTCGTTCG	12		GACCTGCGCC	211
CCGTTCGGTA	18		CCAGCTCGGG	146		ATCTCCCACT	12		CACATTGGGA	211
GTTTGAGGCA	18		TATGCAGGCG	146		TGTGTTGTTA	12		TCTCATGCCC	211
CTAGTTGGAT	18		TCACTGCACT	146		TCACTTGGCG	12		TAAGCTAATC	210
TGTTGCGTGT	18		GCTCTCGCTC	146		CTCGTTCTTA	12		TGCTAGCTAG	210
TCTTGTGGGA	18		CTATGCATGC	146		GGGACATTTT	12		TACAACCAAC	210
TGGGTTAACT	18		ACGATTGCAG	146		CCAGCTGGCG	12		GACCGCAACC	210
GCCTTGCCTA	18		GACAGGCCGA	146		TCCTCCATCA	12		CTCAAGGCCC	209
CCCAACTGAG	18		AAAGTGGCAG	145		TTTGACAGCG	12		CATAGCCTCT	209
TTTGTTGGAA	18		CCACGATGGG	145		ATACGTGTCA	12		TCTAGGGCCT	209
TGAGGTATGT	18		ACACTAGTGG	145		AGTCATCTAG	12		GACATTGCCT	209
TCAGGAGGCG	18		ATAGTCCGCT	145		TGATCTCGAG	12		CATAGAGGTT	208
GATGCGCTCG	18		CAATTTCGCT	145		TCTGTGGTTA	12		TCAGAAGCCC	207
GACGGTGTTG	18		CTATACTTAG	145		CGTTACAGTT	12		CATAGGCTAC	207
GGCGCGAGCG	18		CGATGGTGCC	145		CCGTTCGTAT	12		GCATTCAGCG	207
CCTGTTGGGA	18		ACATTGAGTC	145		GGTACTCAGG	12		ACCCTAGCAT	207
TGTGGTTTAA	18		CACTTAGGCA	145		CTCTCATGCA	12		ACAAACGCCC	206
TGGAAGTACA	18		CCGCAGTAGG	145		CGTTTTCGTG	12		TATATCACTT	206
CCTGTTCAAA	18		ACACGTGGTG	145		TTGTCAGGCG	12		GCCATGCCCG	206
CCTTTCGTGG	18		ATCACCCGTG	144		CGCTATCGGG	12		AAGTTGGCCC	206
CATGCCCTGT	18		CAAAGCGCTG	144		CCTATGCAGT	12		AATACGTAGC	206
GTACGGGTCG	18		GCACTTGTAG	143		TGCATACACA	12		CATAGTGGCA	205
TCCGACCCTT	18		CTTCGTATCT	143		AGTTAAGTTG	12		GCACTGCTGC	205
AGTTATGGAG	18		CTTGTGCATC	143		CATCCAGTCG	12		GCGCACGGCA	205
CGCTAGGGTT	18		AACTACAGGA	143		CTAGCTTAGT	12		CCAGCGGCTA	204
CGGGTGAGGG	18		GGATACAGCG	143		CTCTATCGTC	12		CCAAACCAGC	203
AGGTTGGACA	18		CTGCAGTCCG	143		CCGCTATTCG	12		AATGCATGCT	202
CCCTTCGATA	18		CCAAAGCGCT	142		TTTGCAAGCA	12		GCAACTATGG	202
GTGGTCTGTT	18		CAGGCAGTAC	142		CAAGTTAGTA	12		CACTTGGCCC	202
GGGATGTGTC	18		ATTACTGCTG	142		CGATCTGAGA	12		TAGTGCTAAC	202
CGTTCGGTTT	18		CACGCCGCAA	142		AGCATTCGGT	12		GCAACGGCGA	201
TTCGATCGTG	18		GAATCATTCG	142		TGTTCTTTGT	12		TTAACTCGTC	201
TGGCGTTACA	18		GTCCCTGCAT	142		CCTGGTATTG	12		CCAAAACGCT	201
GCTATGGCGC	18		AATCATATGC	142		GTTCATAATG	12		AAGTAAGCCC	201
AGCACCGAAT	18		TTCCACTGCA	141		TCCGTTTACG	12		ATACTAGGCT	200
GATTGTGTCT	18		ACGCTCGGTT	141		GCATAGTACA	12		GCTACGCCAG	200
ATGTGCGGCA	18		TGGGCAGGTA	141		CGTGGTATGC	12		CCACCTAGCT	200
TGACATCGGG	18		ACGCGCAGTT	141		TGCTTGTTTC	12		CCACAGGCTA	200
TGATACTTGA	18		CAGCAGTATC	141		CGTGATCGTT	12		GCCATTCCCC	200
TCGTTGGTTG	18		GCTTACTGCT	141		CCGTTTCGCC	12		ACTACAGCTC	200
GCCTGGATGT	18		CCACGCAGGC	140		CTGTTTGTGG	12		TTTCGCCAGG	200
TTTGGTGTGG	18		AACAGATCCC	140		GTGTGTATGT	12		GCACATTGCG	199
TGTTAACGGG	18		GGAACGCATG	139		TCATGACGCA	12		CCCGCGGGCT	199
TCATTTTGTG	18		CATGACGCTC	139		TCTCGACCAT	12		TTCGAACCGC	199
TGAGCCTCCG	18		ACTGCCCGTC	139		CCTCTTCTTG	12		ATTGCTAACT	199
CGTGTTGTGT	18		CCTCCTGGTG	138		TCTCGTCGGT	12		TAATTCACTT	198
TGTGCTTGAC	18		CTCACCTGCA	138		TGTTCGATCT	12		CTTGACGGCT	198
TGATCGTGCG	18		TTACAAGCAG	138		CCTTCCTGCT	12		TTTACTGCAC	198
AGTTGAATGT	18		TTCACCTGTT	138		TCCTTTTCCT	12		TCATTTCGGC	198
TCCGTGCGCA	18		CATTAAGCAC	138		TCCATTGATT	12		CGTTGCGGCC	198
CTCATAAGCG	18		ACATACAAGT	138		TGGGTGTGCA	12		CACAGCAGCT	198
TCCGTTTGTA	18		ATACATTTCT	138		CCTTCGTTGT	12		TCTAAAGCAT	198
TCTGGGGGTT	18		CTGCAGTAAT	138		ACTTCTTGTA	12		TTCAAACGGC	197
TCCTCGTACC	18		CAAACTAGCT	138		TTCGCTCACA	12		TACAGCTTAG	197
GCAGGGTTTG	18		AGACACTGCT	137		TCAGTCAGTG	12		GGCGTCCCCT	197
TTCATGGTCT	18		GTGCAGCCGC	137		CCTTTCTATG	12		GGTATCGCCT	197
AACGAGTGCA	18		CACCTGGCTA	136		GCCCGTAGCA	12		GCTACTCCGC	197
TTGGTCGTCG	18		TGACTTGCAC	136		TTCCTTTTCA	12		AGAAAAGCAC	197
TGTAGGTTAG	18		CCGCTTGGCC	136		CGTTCTCGGG	12		TTTGCAAGCT	197
GGATTGATCG	18		CTTTACTGCA	136		CCCATCTGCT	12		AGCGAGCTCA	196
GGTTGTTGGT	18		ACATTAAGCT	136		CGTGGCTTCA	12		TATAGAGAGC	196
TGGATTGGGT	18		TTATAGCAGT	136		CGTGTCTTTG	12		CGATGCGGCT	196
TTGGTAGGTA	18		GTACGTGCAA	136		TGTTTACGTG	12		GCGGCATCGC	196
TGATGTGTGA	18		GCATGCACGC	135		ACCGTGTCCG	12		GACACACCGT	196
AGGATGAGGG	18		CCAGCGCGTG	135		CCATACCGTG	12		TACGGCTGAC	196
TGGGCGTAAG	18		TCATTCGGCC	135		TCTAGTGTAG	12		TCCAATGCCC	196
ACTGGAGGGG	18		AGTCGCAGCT	135		CTCGTCAGCG	12		AAAAACCAGC	196
TGGTCGTTTG	18		CTCAAGGCAC	134		GCCATCGGCG	12		TACAGCCTAC	195
TTTTATGGGA	18		GACCTCTGCG	134		GCTTCCCTCG	12		CGATTCGCCC	195
GGGTCTAGTT	18		ACACTCGTTA	134		CCTATCCGCC	12		TCAGCCGCCC	195
ACTTTCGACA	18		ATACTACAAG	134		GGTTGGCCTA	12		ATAGTAGCTC	195
TGTGTGCATG	18		GATGTGCAAG	133		ATATGCCACT	12		TGCCACGCCC	195
TGGATGGCAG	18		GTATGCTACG	133		GTGCACATCG	12		CCTTCGGCTC	195
CGTTATCGGT	18		GGCGCTCCCC	133		TGCATGGTTA	12		GACCGCACCG	194
TCTTTGGTCG	18		CGGCAGGTCC	133		CTGTTGTGCG	12		GATATTGCCC	194
CGGACTGTTG	18		GCCACTGCAC	133		TGGGTTCACG	12		ACTGGGCGTC	194
CTTGTGTAGA	18		TCAAGCGGCT	133		TCCATGATTG	12		CTTCTAGCTG	194
TTCTGTTTGG	18		TCAGAATGCC	133		TGGACGGTCA	12		CCATTCGGGT	194
TTGGGGTAAA	18		GTAAAGCGCT	132		CTTAGTGTTG	12		ACTGCGGCAC	194
GGTAGGCGTG	18		TCAGGACCGC	132		GGTATCGGTT	12		CAGATGTAGC	193
TTTGCGTTGG	18		CGGCATAGCA	132		CCCTTTGACG	12		CAATATGGCC	193
TTTGCGGTCG	18		CCATTTGAGC	132		TCTATCCGTG	12		GATGCTGCCC	193
TGGATTTTCG	18		AAAGCACGAG	132		CTTTAGTCAG	12		CCATTAGGCC	191
TCGGAGCGAT	18		GAGGACTGCA	132		GGTTGGCTGA	12		CAGTAGCTAG	191
AGCGTTTGTA	18		TCACGCTGCA	132		TCAGGGCGTA	12		TGAGCTAGAT	190
TCGATGAAGT	18		CGCTACAACG	132		GGAGCAATCG	12		GCATGCTGCA	190
CGCATCCGCT	18		TCTGCAGCAA	132		CAACACCGAT	12		CTAAACTTGG	190
TGGTTGCGGA	18		TTCAAGCCGG	131		CGGTTCCGCT	12		AAGGTTGCCC	189
ACCCGGCGCA	18		GCACCAGGTG	131		CGCTCAAGAA	12		GTCACCGGTT	189
TGGGTGCGAA	18		ACACTATGTG	131		ACCAACGTGA	12		TGACAGGCCC	188
TGCAGGAAGG	18		GGCAGTGCCT	131		CGCGTACCAC	12		TACATCTCTC	188
ACCGGCGACA	18		GCATACAAGG	131		CCCGCATTCG	12		GTAACTTAGC	188
CGTACTGTCA	18		TTCGCAGTTG	131		GGTTACTGGA	12		GCCATACGGC	188
TCCGTGGTTG	18		CTACATTAGT	131		CGCTCTTTGT	12		CATAATCGGC	188
GCGACGTCAT	18		ACTATTGCAG	131		CCCTGTCATA	12		ACAAACGTTA	187
CCTGGTACAG	18		GGGTCTGCGG	131		TGAGGCCGAC	12		ACCTAGGCCC	187
CTGCTGGAAG	18		GCAGAATGCG	131		CCTTCTGTGG	12		TCACATCGCT	187
ACGTTCGGTG	18		ACATCGCGCT	131		CCTAATCTCT	12		TTAAGCATTG	187
CGCTTTGTGA	18		GTGCAGTCCC	131		TGATCGATGT	12		ACAACGCTGG	187
CACGGTTGAA	18		CGGCTGCATT	131		CCAGCATACG	12		GCTACTTGCG	187
GCATTTCGCA	18		CTTTATGCAT	130		CCTGGTAATG	12		CTGATAGGCG	187
TGGTGATGTC	18		GCAAGGCTGA	130		CACTTCATCA	12		ATGATTTCCT	187
AGCGGAAGAG	18		CGAGTCGCGA	130		TCTGCAGGTT	12		TTTATCACCT	186
GCCACGAGCT	18		TCATTAGCAG	130		TACCTGAGCA	12		ACATATGCCC	186
TGATTGGTTT	18		CGGCTGCATC	130		TGCGCCCACG	12		ACACGCGTGG	186
CCTGGTGGTT	18		CAGCAAGGGC	130		TCCATTCAGT	12		GCGCCACCGC	186
CGAGGTTAGG	18		TCGACTGCAC	130		GCACCGTTAG	12		GCAAACTCAG	186
GTCGTATAGG	18		TGACATAAGG	130		CTCTCTGCGT	12		TCAAGGCTGG	185
TTGAGTGACG	18		CAGTACATTG	130		TCCCTCGTCA	12		GTCCTCGCCC	185
GGTATCTTCG	18		ATTTTGGCAG	130		TCCGCAATCA	12		CCATTGGGGA	185
TTCATATTTG	18		AAATGCAAGA	129		CTCGCCTTAA	12		CACTAGCTCC	185
TTGGCCGTAG	18		CTGCAGTTAG	129		CATTCGCACA	12		CCTTCCGGCG	185
CGAGTCAGAG	18		TTAACGCATC	129		CTCTTATCGT	12		TAACAGCTAC	184
GTGGTTCAGT	18		TTCACATGGC	129		GTGTGATTCT	12		TTCACCTGTG	184
CTCGTTACGT	18		TTCACTGCGG	129		CCATTCGGCT	12		GGACATGCCG	184
TGTTTTGTTG	18		ACTTGCGCAG	129		TCTGCCGTCC	12		AATACTAGGT	184
TACGCCTCAA	18		TTAAACTCGC	129		TTGTAGCCAT	12		TAAAACCAGC	184
TCTTGTTGCC	18		GACGCATTGT	129		CACTCATCCA	12		AGCTTCGCCC	183
GGCGTCCGTA	18		CCAATATGTG	129		TCAGTTTGTG	12		TAAACGCCTC	183
CCGTAATGCT	18		TTCACTACGC	129		TCAGGTACTG	12		TCAATTAAGC	183
TGTATGGCGT	18		TGGCTGCATG	128		CGTTTGAACA	12		AACATTGCCT	183
TGTATGTGCG	18		GCATGGCATG	128		CGCTACAATG	12		TATGCTGGCC	183
TGGAGTCGGT	18		TTAATGTCCT	128		TGCCTATTCA	12		GACAGCACCA	183
CGTTCGGTCT	18		ATTTCAGCAG	128		CATTAATTGT	12		CCTTTAGCCC	183
TCGGTGTGGA	18		ATACGCAGCG	128		TTCCCTGGCT	12		GCTGCCACGA	182
TGGCCTGCGT	18		GGCCGAGCAG	128		TCTTTGTACA	12		CCAACGGCTT	182
CCGTGATTCA	18		GGCATTCGCG	127		TGCGCCATAT	12		TATGCCTAGG	182
TTTGTTGGAC	18		TTGGCAGGCC	127		TCCTGCCTCG	12		AACAAAGCAC	182
TGTTAGGAGA	18		CCACTAGGCT	127		CCCTCTACGA	12		GCAGTACATG	182
TGTACAGTCA	18		CCAAAATGGT	127		GGTGCGCTTT	12		ACATACGCCC	182
TGATCGCGCG	18		TTGAAAACCT	127		CGTGTACGAT	12		CATTGCGCCC	181
CTGGTCACAT	18		GTCACCTGTG	127		TGCGAACTGA	12		TTAGCTCGGC	181
TGCGCGTGTG	18		GCACTCTCGC	127		TCGTCGCACT	12		AACAGCTGAT	181
TGGGTAGGGT	18		CCGCAGGTAT	126		GCGTCGAAGA	12		TACACAGAGA	181
CCAGGTCGAG	18		TCACTACAGT	126		CCTGCGTTCA	12		TATACTAAGC	181
TCGATTGCGA	18		GTTCCTGCCT	126		TCTGATGGTT	12		TCAATGCGGC	180
TTAGGTGGGA	18		AGCCTGCAAA	126		GACTTACGTA	12		AGTACTGCCC	180
TTTGTGTTGT	17		ATAGCAGGGT	126		TCGTTAGCCG	12		TCAAACTGAG	180
AGGCACGACT	17		GTCAGGACGT	126		GGCATGCACA	12		TGACAGCACG	180
TGCATGTGGA	17		AATACTGCGA	126		CCGTAGATGG	12		TATTGCGGCA	180
ATGTGCTATG	17		ACTTACTGCG	125		CTATGTTTGC	12		GTCCGCGCCC	180
TGTGGTGACA	17		GGCGCAGGCT	125		TGCAGGTTCA	12		TGCCTGCTAG	180
GCATACGACC	17		ATGCGCAGTC	125		TCACTTGTCG	12		TCTCGCCCGC	180
CTGACTGGGT	17		CGGGCTGCTC	125		CTTACTCGTT	12		TACGTAGCCG	179
TGGATGGCTG	17		CAAATTGCTT	125		TCTCTTGTCA	12		CACGATGGGT	179
GCTGCTATCT	17		CGCTAGGCTA	125		GATGCTTTGG	12		TTAAACTATG	179
TAAGGGTGGA	17		CATAGTGCGT	125		CTCAGTTCTT	12		AATCACGCAC	179
TGGTGTTCGG	17		ACAGCTCGAC	125		TACCCTTCGT	12		CCTTAAGCAC	179
GTTAGCGGAC	17		GGATAAGGAG	125		ATGAGTTTTG	12		GACAGGCGCC	179
CTCGCATACG	17		ATACAGCTCG	125		TCCACGATTA	12		CCTTAGAGGG	178
TGCATTTTGA	17		ACATTCTGGT	124		TGCATAGTCA	12		TGCAGGTGCC	178
TTCGTGGTTG	17		GCAAACGCCG	124		TGGATCGTTG	12		GACTGCCCAA	178
CGAGGATGAA	17		CGACGTGACT	124		CGCGCACGTT	12		TACCTCGCCC	178
TCATGGTTAT	17		GTATCTACAG	124		GCACTTTACG	12		TCCAACACGT	178
TTATTCTGGG	17		AAGGCAGTAG	124		CATGGGTCTA	12		ACAACCGCAC	178
CGTTGGTTGA	17		ACAAAACACT	124		TGTGTCTGTG	12		TACGCTACAG	178
TGATGTGAAT	17		ACAGTACGAC	123		TCAAGACATA	12		TACATCTCGC	178
CCTAGGGTAG	17		CAACTCGTCT	123		TGCGCTAGCA	12		ACCCGTGCCC	177
CGGGTTAGTA	17		CGCTACTGAG	123		TCCATTCGTA	12		TGCACTAGGT	177
TGGTCCAGCG	17		GTACTGGCGC	123		TCAAGCGCAT	12		ATTGAAGCGC	176
GCGTGCATAG	17		CATATGCACT	123		TCTTTGCTCG	12		TCAGACCGCA	176
GATTTACGTG	17		GCCTTAGCCG	122		TCCGACTAGG	12		ACAACAGTGG	176
CGTGTGTCCA	17		AACCTCCGAG	122		CTGCTTGTTG	12		CGTGGTGGCG	176
ATTGTGTAGT	17		CATCACAGCC	122		CCAGCGTACT	12		GCACTGGCGG	176
TGCGGTTTGT	17		GTGCAGGCCG	121		CCCGATCTGA	12		CAAAGCTCTC	176
GGTAAGGATG	17		GGCTTTGCAG	121		CTGCTATACG	12		GAACGCTAAC	175
TGTCCGGGTA	17		GATAGGGCCG	121		CCTTGTGTCA	12		AACACGCGCG	175
TGAGCTATTG	17		AGCGGGTCCT	121		CTGATAAGGA	12		TACGCTAACA	175
CGCTTATGTG	17		CATGGCAGAT	121		CCTCCTTGCT	12		CTAAGCAGGG	174
TTTGGTCCGG	17		AACGCGCTGT	121		ACTTCTTGCA	12		CCATCTAGCT	174
ATCAGGCGGA	17		CGCAGCAGAA	121		GCCATTATGG	12		GATGCTCCGA	174
CCATTATGTG	17		TTAGGCAGGA	120		CCTTCCTTGT	12		TCAGAACAGC	174
TCGTTGTGGA	17		CAACACCGGT	120		CAGTATGGAT	12		AAACAAGCTA	173
CGATGTATCG	17		TTGTCGCAGT	120		TGCTAGTGTG	12		GACAAGCTCA	173
TGCGCCCGCG	17		GCATAATGCA	120		ACCGGTCAGA	12		ATAAACCAGC	173
TTCATGTGCT	17		CTCGTACAGT	120		TTCCATGTCG	12		GCAGAAACGG	171
TGTATGCGCT	17		TGCTGCAAGG	120		CCGTGCCGCA	12		TCAGTGCCGC	171
TCGGAGGTGG	17		TCTCTGCAGG	120		TCCACCTTGA	12		TCTTGGCGAA	171
CCTGTCTCTA	17		CCCTGAGGCA	120		GGCTCTTACA	12		TACTGCCCGT	171
GCTGCTACAA	17		GACATTGCCT	120		TTGGGCCACA	12		TACCGGGGTT	171
TGTTCGTGCC	17		AGATTGCCGC	120		CATGACCACT	12		CAACGCTGCG	171
CTGTGTCCGT	17		CAATTTTGCC	120		GCAATCGTGT	12		TGCACGCTGC	171
GCGTACTACG	17		GACTAGCCTC	120		CGTTTAGTTA	12		TTCTCGCTAG	171
GCGTCGGGGG	17		GTCACGCCGC	120		CCCTTGGTTG	12		TACGCATCGC	171
GTATTGCGGA	17		GCACAGTGTG	119		TCTACCGTTG	12		CCATTAAGGG	170
TGCGTGGGTG	17		ATGACTCGCA	119		TCTGCCAGGA	12		CCTCTAGCAG	170
GGATTGCGGG	17		CAAAACTAGT	119		CTTGGTAGCG	12		TCCATACCCT	170
ACGTTAGTGG	17		TGTCATAAGG	119		TGTTCATGGG	12		TAAAGGCACT	170
TGCGAGCACT	17		CTTATGCAGA	119		TTCAGCGGGA	12		CTCTCGGCTC	170
GCGTGCGTCA	17		TTCATTCAGG	119		TATCGTCTTG	12		ATTGACGCGC	169
TTTGGGGAAA	17		TAGCTTGTAG	119		TGACCTATCG	12		TATGGCAGCT	169
CCAGGGATAG	17		CGCAGTACGG	119		TCGTACAGCG	12		TTGGTAGCGA	169
TGTATGGGTC	17		CAACCTGCTC	118		CGATTCCTGT	12		GCTATGGCAC	169
TGATTGTGGG	17		TTACTTGACG	118		CAGTAACTGG	12		CATAACAGGA	169
CGCAGCTTGA	17		GATACCGCCG	118		CCCATCGGTA	12		GTCTAGCTCG	169
TGTTTGTCTA	17		CAGGATGCAC	118		CCATACTGGA	12		ACATAGGCAC	169
TTAACGGGTG	17		CCAAGCGCAT	118		CGAATACATA	12		CCTCATGCGC	169
TGTGCCCGGA	17		GATGACCTCC	118		GCTTGGCACA	12		GTCGTCGCCT	168
TCTTGGGTCT	17		AGGCATGCAG	117		CCCGGCCTTG	12		CAACAGGGTT	168
TTCACCCATA	17		GAAACAGTGC	117		CTTGGTTCGT	12		GCCATGTCCT	167
TCAATTCGCT	17		GTACGCAGAA	117		TCCGCCAGGC	12		CCGACTGGGG	167
CGGTGCCATG	17		CTCCACGCCT	117		TCGTGTCGCG	12		ACTATGGCGA	167
TCAATCGGTA	17		CAATGCGGTG	117		TCTGATGTCG	12		TATAGCTCTT	167
CATGTGCGTG	17		CTACACTACG	116		GGACTCCTTG	12		AGCGCATAGC	166
TCGGTTGGTG	17		AGCTAATGCC	116		CCCCTGCTAT	12		CCGCCCGGCT	166
CGTGTGATGT	17		CCAACTGGGG	116		TCTACTCGCT	12		TATCGCCCAC	166
GGATCGCGTG	17		GACAAAGCCT	116		GCCCACAGTG	12		GCAGACTCGG	166
GTTTGCGAGG	17		CGCTACCGCG	116		CCTACCCACA	12		TACTACACAC	166
CGAGTACTGG	17		GTGGGCAGCA	116		CGTCTTCACA	12		GCATCTGCGG	166
TGGTCTTGAG	17		GTTGCGCGCC	116		CGCACTGGCA	12		TCACAAGGCT	165
TCATCGAATG	17		TCTAGCGCAG	116		TCTAGCTTTG	12		TACATAGCCT	165
CGTGCATTCG	17		CAGCAGGTGC	116		TTCTGCGGTT	12		CTCTAGCTGC	165
AGTAAGATAG	17		ATACCCGCCT	116		TGCGGACGGT	12		TACATGCATC	164
TACCTTTTCG	17		CACCTGGCTT	116		TCGTTGCACG	12		TCATATTAGC	164
CCGACTTGGT	17		ACCGCACTAG	116		CGCTAAAAGG	12		ACATAGGCTC	164
TGACGCCGAT	17		TACTGCGCAG	115		TCCGGCCGCA	12		CCATCGGCGC	164
CCCGCCGATA	17		TTACTAGAGT	115		GGGATTGTGT	12		TCTACGCCAG	164
CGTACCCACG	17		GAATTAGCAG	115		TCTTGATCCA	12		ACCTGGCGGT	163
TACGTATGCG	17		TCACGTGGAG	115		CCATACTATG	12		ACAGTATTGG	163
TGCGGTGTTA	17		TTTAAACTGC	115		CAACCTCGTG	12		TCACTGGCAC	163
ACCGGACTAG	17		ACGAAGGCAG	115		TCCGCTTCCT	12		TTGCTCAGCT	163
TTCATCTGAT	17		AGCTACGTCG	115		TTTGTGCTTG	12		AACGCCTAAG	163
GTCCTCGTTG	17		GGTAGGACCT	115		TCGGTTAGTA	12		TTTGACGCTT	163
CATCACTGTT	17		AGTGCAGCCA	114		CGTGGTCGTT	12		ATACATTCCG	163
TGTGTCCGTG	17		ATAACTTGCT	114		TGGGTTCGAA	12		CACGCGGTTC	163
TGTTGTGAAT	17		GCGTTCAGCA	114		GATGAGTGTG	12		CCGTTCTACT	162
ACGAGGTTGG	17		GTGCAATTCC	114		TGCCTGATCG	12		CTTGATGGCG	162
CGATGTTGTG	17		GTTCAGTTGT	114		TCATGACACA	12		ACTGTGGCCC	162
TCACGTCGAT	17		ACCGCAGTGG	114		TCTGCCCTGG	12		TCCACGCCCT	162
TAGTGGCTTT	17		CATCATGAGT	114		TCACGATGCG	12		CCAAACTTGG	162
TGGGGGTATG	17		ACGCCTGGTT	114		AGTGCGATCG	12		TTAAACTGCG	161
TGTTTGGTCG	17		CTAAACGAGA	114		CGCGCTCTGA	12		GTAATCGGCT	161
TCTGTTATCC	17		ACATCCCGCC	114		TGTTCTAGGT	12		ACCTGGGCAC	161
CTTGGTAAGG	17		GTCAAATCCC	114		TGTTAGTATG	12		TCACTGCTAG	161
CGGTTGCGGG	17		GTTTTGCAGT	113		GCCATCCGCG	12		CTACTTCAGC	161
TGCGTCGAGG	17		GTAGTGCAAG	113		TATATGGCCA	12		AGACTCGCCC	161
TACGCGCGTC	17		GACCAAGCAG	113		TTCTTTGGCG	12		CATAGATGTC	160
TTGTGACGTC	17		GGTGTGCATG	113		CCCACGCTTA	12		CCTAACTCGC	160
TGGTAGAATG	17		TTATGGCTTT	113		CATGTCTTCC	12		ATTATCTCCT	160
TAAGGTGTAA	17		AGGTGCAGTT	113		CTTGTACATG	12		GTTATGCACG	160
TCCAGGCGGA	17		TTGATCTCGT	113		TGCGATCGTT	12		TCTAATGCCC	160
CTGTGTCGCA	17		CGTATGCATA	113		TCGTTGGTTC	12		TACCACGCCC	160
TGCTCTGACG	17		CATGGCTGCT	113		CGCACTCACA	12		AAGGCCCAAG	160
CTCAGGTACA	17		GTTCAAGTGA	113		GCATGTGTCG	12		TACTCCTCGC	159
CAATGGTTGT	17		GGGTACTGCC	113		CGTTACTGAC	12		CCCATCCGGG	159
CGTGGGAGGT	17		GCATTGCCCG	113		TCTCATTGCG	12		CCGACAAGGG	159
ATTTGAGCCT	17		TCACCCACGC	113		TCAATCCGCT	12		TTGATAGCAT	159
CCCACGTTTT	17		AGTCATTTGC	112		TCCTGCATCA	12		TCGTTTAGCC	158
TGGTGGGTTG	17		GCACCGGTTC	112		GCGCCTATTA	12		GCTACATCAT	158
CCTTTTTATG	17		CGACATCACT	112		GATGGTGTTG	12		CTTGGCCAAC	158
GCGTACGTTG	17		GATCCCGCAA	112		CTGTCATCGC	12		ACTCCGGCCC	158
GGATGGTTCA	17		TTAACTGCTT	112		TTTGCGCTCA	12		TACTACAGTT	158
TGTTGGGGCT	17		TGTGCAGCTC	112		TGATCGATTG	12		TATTAGCTCT	158
CGTGCCGGTA	17		TGAGCAGGTA	112		TGGGTAATCT	12		CGGTCCGGTC	158
CCACTACTCG	17		GCACTACCCT	112		CCTATGTTAA	12		ATGGTGGCCC	157
CCGGGGTGAG	17		GCGACTCGCG	112		TGATTGCACA	12		ATGGGCTGGC	157
TCGGGCTTAC	17		GCACCTGTAC	111		CTTGTTGTCA	12		CAAAAGCGGT	157
AGTATCGGCG	17		CTCGCCACAG	111		CCTTACGATA	12		CACATGCTGT	156
TGCTTGATGT	17		ATACGTTGCT	111		AGAGCTCGCA	12		GCCAACATGT	156
TTCGTGTTTT	17		GTAACGCAGA	111		TCATCTCTCG	12		TACTTAGCTA	156
AGCTCGCGGG	17		CGAATTTCCC	111		CCTGTCATCT	12		GATACAGCGC	156
TGTGTGCTAG	17		CATCTGCATT	111		TCTTGCCGCT	12		GCCTGGCTTC	156
GGTTTGGCCT	17		TGCACTGCAC	111		TGTAGTCGTA	12		CCTTCGGCCA	156
ACTGCGTTAG	17		TTTACCCGCC	111		CCGAGTATGA	12		ATACAGCTCA	156
TGTCACGCCG	17		TACTACAGTA	110		CCCACGCTCG	12		GCCACTGGGC	156
CGTTTTGTGC	17		TTAACACGAG	110		CCGACCTTGT	12		GTAGCTGCCC	155
TGTTTGAACG	17		TTTTGCAGCA	110		CTGCCTCACC	12		AAGACCTGGC	155
TCTGGTGTAG	17		CACAGTGCAC	110		ACATCATGTA	12		ACATCAGCTA	155
TGTCGAATTG	17		CAGATACAGT	110		TTGGAATGAG	12		TCATATCGTC	155
CGCGCTCTTG	17		CCATATCCGT	110		TCAAGGATAT	12		GACTTCCGCC	155
TGTGCGCGGT	17		ACATTCAGTC	110		CCTGGTCCCA	12		TCAGATGAGC	155
GACTTATGCT	17		GCACACTAGC	110		CATCTCCGTG	12		TCCTCGGCCT	155
AGTGTGTTTG	17		CCACTAGGCA	110		CTTGCATTGA	12		TCAGTGCTCT	155
TCCAGTGGCA	17		TCTCCCGGCC	110		CGCGCTCGTG	12		GCCATATGCA	155
TCATGCTGAT	17		GAGGCAGTCG	110		CTGTCTCGTG	12		CCTTAGCTAA	155
TCGTGGCACT	17		CGAGAAGCAG	110		CCAGACCACA	12		CTTGTCGCCC	155
CCAGCCTTGA	17		CGAGCAGTAC	110		CCCCTGCCGA	12		CATTTTGGTA	155
GTGATTGCGT	17		TCGCCCGTGC	110		TCTTCTCTCT	12		GCAGTAGCGA	155
GAGTTTCGGG	17		GCAGCGGCCG	109		TGTGTCCTCT	12		TCAGTGCGGC	155
CGTATTCGAT	17		CAACCTCGCC	109		TCTTGCCGTT	12		ACCACGGCTC	155
TGTTGGAGAT	17		TGGCCCGCCT	109		TGGTCGTGTT	12		CGCTGGCCGC	154
TGTGTGGTAA	17		CCTGCATGAC	109		CCCATGCTCG	12		CTTCCCCAGC	153
CACGGCTACT	17		GCATGGCCTC	109		CGCCCTGTGT	12		ACTCGGCAGC	153
TCCGTTGTGT	17		CAACACTGAC	109		TCGCTCCGTC	12		GACATCGCCG	153
TGGCGTGTCA	17		GACATGCGCT	109		TCGGTACACG	12		ACACGCTCGC	153
CCGGGGATGT	17		CGGTCTGCAT	109		TTATTCGTGA	12		AACTAAGCCC	153
CAGCGTCGTG	17		GCTCCCGCGC	109		TCCATCCCAG	12		TTCTGCGAGC	153
ACGTGGGAGT	17		GGTAGGCACT	109		TTCACTTTCT	12		CTATTCTAGC	153
GCTACGACTT	17		CTCGCTGCTG	109		CCGTTCATTT	12		ATTTTAGCCT	153
TCTGTTCGTA	17		GCACGAGGTC	108		CGTGGTTACT	12		CGTGCAGTTT	153
CAAGGTTTGT	17		CTACATCCCT	108		CGCTACTGCA	12		TCATCGCTAC	153
CACCCAAAGT	17		ACATATGAGC	108		CCGGCTCGAA	12		CGAATGGCCT	153
CATCATCATG	17		AGTTACAGTG	108		TCTGTGATCA	12		TCACATCACC	152
GACTCGTGCG	17		GATACAGCCG	108		GGCACCATCG	12		GATACTTGCC	152
TTGGGCTGAG	17		TCACGCGGTC	108		CCCCCACGGT	12		ATATCCGCCC	152
TGGAAGGACG	17		GGTACAGTAT	108		CCTGCCACGT	12		TTATTCGCCC	152
CGTTTGGGGT	17		TTACTGGCAT	108		CCTCGCAGTG	12		AACACCAGCT	151
GGGAGTGGGA	17		GACTGGCCCT	108		GTACTCTTTG	12		TAATACGCGT	151
GCGTCCCTTG	17		CGCTGCGCGT	108		CGCGTTTCTG	12		CCAGCCAGCG	151
TGTTTCATGG	17		CGGTCCTACC	108		TGCACTCGCA	12		GCAAAGCACG	151
GTGCGTTTTG	17		TAATATCGTT	108		GCGTCTATCA	12		CGTTCTGGCA	151
TGTTGCGCTT	17		GCTCATTGCG	107		GGTTACGCGG	12		TTAACTTGCG	150
TGCTATCGGG	17		TGGGTAACCT	107		GCAATGAGTG	12		ACTGGCTATC	150
GGTGCTGACT	17		TCATGCGTGC	107		TCCGCCATCA	12		ATGTAGCTAA	150
TACCTGGCTT	17		GGATAGGACC	107		CCCGGTCTCT	12		AACAGCAGTG	150
CTTGGGGTGA	17		GATACAGGAG	107		CCAGTCTTTG	12		ACGTCTGCCC	149
ACATGTTCCG	17		GTAGCAGGTC	107		TCTCGCCGTT	12		CCGTCTGCCC	149
CGTAGTAGTG	17		CAACTATGCC	107		TGCGTTTCGT	12		CCGGTTCGGG	149
TGGTGTTGGA	17		ACTTAGCAGG	107		CTTGGTCATA	12		TATTATTGCC	149
GGGTTGATGT	17		CTAGGCAAGT	107		TTAGCCGCAA	12		ACCGCACAGC	149
CTCGTCGGTA	17		TTACTCGACC	107		CATCGCCTAG	12		GACAACCGCC	149
TCTGTTGGGG	17		GACAAGGCCG	107		TGTCGCATGT	12		CGCTTGGCCC	149
CGATGGTACG	17		TGTCATTAGA	107		TATTCATTGG	12		GGCATCACCT	149
GTGGGCGTGG	17		CTGCCCGCCA	107		CCATCTATGT	12		CCACATGCCC	148
GGGAGCGATG	17		ACATTTGTGT	107		TCAATGCCGG	12		TATGGCCAAC	148
TGTGGCATTG	17		CCATACGGAC	107		CCCTTCAGCG	12		CGGCACGGTC	148
CCTCGTGTCA	17		CAAGCTGCTA	106		TCTTTCGCAT	12		CCATGCCCGG	148
CGTACTGAGT	17		TGCAGTTAAG	106		CCAGTTTTGG	12		CTCTTGGGCC	148
CGGTATTGGT	17		GGCTGCAGGT	106		TCCGTTAATT	12		AGATCTGGCA	148
TGTGTTTTCG	17		CATGCAGGCA	106		TGCGTACGAG	12		TCACTAGTCT	148
TCTTAGCGGG	17		TTCCCTGCTG	106		GCGTGCACGG	12		TGTGCAACAG	147
CCATGTCTTT	17		ATATACAGTA	106		CGCGTTCATT	12		TAACATTAGC	147
GCTGGAATCA	17		CTTTGCCGCT	106		TCTTTGATGG	12		GTGGAACACG	147
TAAGACCTCG	17		CAAACGCTCT	106		TGTCTTGTTT	11		CTCACTTCGC	147
TACATCAGCA	17		TTAACCCGGC	106		CGTATTCATG	11		TGAGTTCCTT	147
GCAGCTGTTA	17		TACGCAGCAT	106		CATTTGCTGT	11		CGCTAAGGTC	146
TGGGTGTTGG	17		CGGCAGTGCT	105		TGTTAACGTA	11		CACTAGCGAC	146
CCGGCCTTAA	17		GAAAGACCCT	105		TCGATGCTTT	11		CCGGCCAGCC	146
CAAGGTATCG	17		TTCGCAGAGG	105		TGCAGCGACA	11		ACCTGGCCTT	146
TGGAACTTGC	17		ACGCAGACGG	105		CCGATCCTGA	11		ATTATGGCCT	146
TACGTTGTCG	17		TGAATATCCT	105		GGCACTTGCT	11		GACAGCTGGG	146
CCTTGTTAGT	17		TGGCGGGCAG	105		TCCTTGGACA	11		AACGAGTGCT	146
TATGTGCGCA	17		CGCAGTTCGT	105		TTCGCCCTGG	11		GCTCTAGCGA	146
CTTACAGAGA	17		TTTCTGCTAG	105		TCTCTTCGCG	11		TCATAGCGCT	146
TTTGCGGTTG	17		ATATAGGCAG	105		GTGGGGTCTC	11		CCAACCCGGG	146
TGATGTTGTG	17		CCAGGCAGTC	105		CCCGTTCCGT	11		GAATGCCCTT	146
TGCGACGGTG	17		GGATGGCCGC	105		CCGTTACTCT	11		CGCATAGGCC	145
GCGGTGGGTG	17		TAAGTCGCAG	104		CTTGCTTCTC	11		TACTGCTGGT	145
TCTGCGAGTG	17		GCGCAGGCTT	104		TTACCATCGT	11		CGTCTAGCCT	145
AGGAGTGGCG	17		CGACGCTGCC	104		GCATTACCTG	11		TTCACTGCCC	145
TGCTGCGGTT	17		CAATTTAGAT	104		CAGTGTTGGT	11		TCAGAATGGT	145
CGTTGGCATC	17		CTCAACGCTT	104		TTTACTCGCA	11		TTGCCAGGCC	145
ACTGTTATGG	17		TTACAAGACT	104		CAAGAACATG	11		CTTTCGGCAA	145
GTCGGAAGCT	17		TACACAGTTG	104		TGCGGCTTGG	11		TACACGCTTC	145
CCATTGCAGT	17		GTCGCGCAGC	104		CCCCTTCTCT	11		AACACGTGTA	144
TTGATGTTCG	17		GTGGCACAGT	104		CCATTGATCA	11		CCTAGTGGCC	144
TGGACCGTTG	17		TTCGCAGTGT	104		TCAACACGGA	11		TCAGTCCGGC	144
AGGACTTGTT	17		ACGCTAGGGT	103		TCTCGGTTCG	11		TATGCCGAGC	144
ACTATTGTGA	17		ATAGAACACC	103		CTGTCGTTTG	11		GGATGCTCCC	144
TGCGTATGAT	17		AATTGCCTTC	103		TAGGCACGAT	11		TCAATCGCCT	144
CCGACATTTA	17		CAGGGCACGT	103		GTCTCTGTCA	11		CTATGCTTGC	144
TATGATGGTT	17		CTCTCTGCTT	103		TCCGTCGAGG	11		CATACTAGTC	144
TCGGCCTACA	17		AACATACTGA	103		TCTGATCACT	11		CCCTAGGCCC	143
TTCGCTAAGA	17		ATAGCGCAGA	103		CCCGATCTGT	11		GTAATGGCGC	143
CAGTTCGTTC	17		CAATGTCTGT	103		TCTTTTGTAG	11		GCATTAGCCG	143
AGTTCCTACA	17		ATACTTGCTC	103		CCCATGCAGT	11		CACTATGGCA	143
TATCTGGACT	17		ACACTGGTGT	103		TACGCCACCA	11		ATCACTTGGG	142
CGAGGTTGGC	17		ACATATTAGT	102		GCGTTACATG	11		GACACTCGCC	142
CCCTGATACT	17		GGCTGAGCAG	102		CCCGAGCGTT	11		GCTTGGCTCA	142
CCAACGGGTT	17		TCGAATCTGC	102		GCTGTGTGGT	11		CGTACTAGTT	142
TTTGCGCTCT	17		CGACGCCGAG	102		ATTGCGTGTT	11		AACAGCTCGT	142
TTTAGATCCA	17		GCTTTGCACG	102		CGTTCTTACG	11		TAACGGGCCC	142
CATTTCATGG	16		GCTCAAGGCA	102		GCAGTGCTAG	11		TATACAAGGT	142
GGATTCCTGT	16		GAGCGCAGCC	102		CTGCCGCCAA	11		TACCGCGCAT	141
ACTGTCTAGG	16		GCATTTCGCG	102		TTGATTCTTG	11		AACAGTGCAC	141
CCATTCGGTG	16		CAAAAACGTC	102		TACATGGTCC	11		TCAACGCGCC	141
TAGGCGCAAA	16		GCACATTGCG	102		CCGTCGAGGC	11		CGTGGCGGAA	141
TGGCAGCGTT	16		TAGAGCAGTA	102		TGTAGCTCGT	11		ATAAAGCTGC	141
TCTGGTTATT	16		TAGAGCGCAG	102		TGTTCCTTGG	11		AACAGCTCAC	141
TGAGTTAGGT	16		CCAAAATGCG	101		TATTATCGGG	11		TACGCTACCG	141
TTTGTGATGT	16		CTAGGCATGC	101		TCACACGAGG	11		TCAGACCGGC	141
GCAACTTGGC	16		ATACTCTTGC	101		CCGGTCTTCG	11		ACGCGGCACA	140
TGCTCATTCT	16		GCGACTCTCT	101		GTCGTTAGCA	11		TAGAGCGGCT	140
TCTCGTGGTG	16		TTAAGGCGCT	101		TCAGACTGTG	11		GCTACAGCCG	140
TGATGCCTGG	16		CATGCCCGCC	101		TCCTAGCCGT	11		TATTGCCTGC	140
TGTCTGACTT	16		CGGCCGGCCG	101		TCCTAGATCA	11		AACGGCTTGC	140
CATTCTTGCA	16		CGACATCGAT	101		CGTCACCATG	11		CAACCAGGTT	140
TCTAGCGAGA	16		TATGTGCGTA	101		CTTGGTAACT	11		GCAAATGCGA	139
GTTGGATGGG	16		ACAGCAGTGG	101		CGTACTCTAT	11		ATACTTTAAG	139
AGTGTGCGTG	16		GGATTTCCCG	101		CTACCTAGTG	11		GTCACTAGTG	139
GGTGTACGCA	16		CAACTACAAC	101		CCCTTTGTTG	11		TACACTTGGC	139
TCGGGAGTTG	16		TGCCCTACCC	101		CCTATTATCA	11		TGACCTGCCC	139
AGTGTGCGTT	16		ATACTTGAAT	100		GCCGTCATCA	11		TCACACGAGC	139
GCACTTGGTG	16		CCAAGTCAGT	100		GTATGTGTTT	11		ACATGGCGTT	139
TCTGATCATA	16		CATATCGCTT	100		CCTTGGACCT	11		GCCATGTGTT	139
CGTGGGACGA	16		GTTTACTGAG	100		GCTAACTCCC	11		AATGCCACCC	139
AGTGTGCATT	16		CCACACCGCT	100		TCATCCCCTA	11		CGACGCAGCG	139
CCTGTGGTTG	16		GTCACTTGGG	100		GCCTCATAGC	11		TAGTCTAGGT	139
CGATGCAGCA	16		GAAATTGCCT	100		TCCACGCAAT	11		GTTGCCGCTC	139
CGTTTGAGGG	16		CGGCAGGTGA	100		TCCTGTCTCG	11		GATATTGCCT	139
TCGTCTGTCG	16		GGTCAGCAGG	100		TTACGCATAC	11		TAACGCGCCT	138
TCTAGTCTAG	16		TCGTTGCAGG	100		TGCGCGATGA	11		GACATCTGCC	138
TGGTGGGGTT	16		GCAATCGCAG	99		CTAAACAGAT	11		TATAGCTGCA	138
CCGAGAGTTT	16		CGCTATGACC	99		ACTGTCATCG	11		TCAGATTGGC	138
CGTGTAGTTC	16		CAGCTCGCCT	99		CGGTGGCATA	11		TACGACGCTC	137
GAGTTGGGAC	16		ACCTAGGCAG	99		TGTGGTGTTT	11		AATGGCTAAA	137
TGTTCTTGCA	16		AGAACAGTTA	99		CCCAACCGTG	11		TCTAGATCCT	137
TAGGATTGGG	16		TTCAAACTGG	99		GCGGTGTGTG	11		AACGAGCTCC	137
CGGCTTGTGG	16		GTGGGCAGTT	99		CCTATGTTCC	11		GCAGTAAGCG	137
TGGGGTTTCT	16		CGTGGTGCGC	99		TCATTGTGGT	11		CTCAATAGCC	137
CGCTCGGTTG	16		GTGCATTGCC	99		CCCTGATAGA	11		TACTACGCAT	137
TTCATTGGGA	16		GTCTTACCCG	99		CATTGCTTCG	11		ACTAAGGCAA	137
TCAGTTGATT	16		CGACGCCGCT	99		TACCTTGTTC	11		TACAGCAGAG	136
CTCCATCGTA	16		TTAACGCAGC	98		GACTCCTCAG	11		TGACGCCCGC	136
GTCGTCGGTT	16		TCAAGTCTGA	98		TCACTTTCGT	11		CCTATGGCCA	136
GTTGAGCGTG	16		GCGCACAGTG	98		CTCCTTCACG	11		CTGCGTCGGC	136
TCTGTGGGGA	16		ATATCGCCGA	98		TCTGCGTTCA	11		AGCGCCCTGC	136
CGGTGCAGAT	16		GTAAAACTGC	98		TCCTTGGTAG	11		AAAGCTGGCC	136
GGCTTAAGTT	16		ATAGTCCTCC	98		AACTTCGATT	11		TCAGTGCGAG	136
CGTTAAGAGG	16		CTACTTCGGT	98		TGTCATCCAC	11		TCAAATCAGT	136
TGGGCCTTGT	16		CGACTGCACA	98		CCGTTGCGCG	11		TATTGCTCAC	135
CACTACTAGT	16		CTTTATGCAC	98		TTGGTCTGCC	11		TAGCGAGCCC	135
TTGGGCTGTG	16		GTTCATGCGT	98		TCAGTCGGCA	11		TTAGCATCAT	135
AGCTTGCCCT	16		CCCGTGCAGA	98		TCGCAACGGT	11		GCGTGTAGCC	135
CTCGCCCTCT	16		CTTGCTATGC	98		CTACCCGTGT	11		TGAGGCGGCC	135
ATCGGACGGG	16		ATTCATTGTG	98		CGCCACACTT	11		TCGAGCGCCG	135
GAATGCGTGT	16		ACACTCGCCT	98		GGTGCTATAG	11		TTCATTAAGC	135
TTGCTTCGTG	16		TCGCTCGCAG	97		CTTGTCTCGT	11		TATCGCACGC	134
TGCTCTGTGA	16		TCACGCACGG	97		TGGTAGTTGA	11		GCACTGCCCT	134
TCAGTGTTTG	16		CCATCCAAGT	97		TCGTGGTGCT	11		GATTGCCATC	134
TCGGTTCATA	16		GACATATGGA	97		TTGTGTATCC	11		ATCTGCTTGC	134
GATTGTGTGA	16		TTGAAACACG	97		GCCTGGCATT	11		GATAGGCGCG	134
TTGATGTGTT	16		TTACAGGACC	97		TAATGTGTCG	11		TCGAGAGCCG	134
AGATGGACGA	16		ATGCTGCAAT	97		TCTTGCCGTA	11		AGGGAAGCGC	134
TTTATTTTAT	16		TGATACCACT	97		TTCCTTCCTG	11		CATCGCGGCT	134
TAAGTTCTGT	16		CGATCGCACT	97		TCACATCATG	11		TAGGCGCAGC	134
TGCATCAAGT	16		ACACCGGGAT	97		GTTGTCTATT	11		CCTACTTCAG	134
TCTAGGTCGT	16		CATTTAGCAC	97		CGTTTTACGT	11		ACATTGGCGC	134
ATCAGGCTCG	16		TCACGACGCG	96		CTCGTTTTCG	11		AGTTTGGCCC	134
TGTTAGTGAC	16		GTTACTCCCT	96		TCCATTCACC	11		GATACGCGTC	133
TGGTCTCAGT	16		GTCATGCTGA	96		GGCTTTCGGG	11		CGAAGTGGTC	133
TCTGGTGGTT	16		GTCCCTGGTG	96		TCTTTCGAGA	11		AGCTTAGCCT	133
TTCTCTGGCG	16		ACAGATCGCT	96		TGCTTCCGTC	11		CACGCTGTTT	133
CGAGTTTGAA	16		TTCACGCAGA	96		CCGTGCTGGG	11		GAAACTAGGA	133
CCGTCGTGTG	16		GTGCAATACC	96		GTCATAGTAC	11		CATAGCCCAC	133
TCATCACGCT	16		GTATTGTCCT	96		TGTCATCGCT	11		CTGTCAGCCC	133
TGTTGTCTTA	16		ATAGGGACCT	95		TCTGTCGTTA	11		TCCGAGCTAG	133
TCTGGTGGCA	16		GGTAGGCACG	95		TCCCAGTGAA	11		TACGTGGCCC	133
TGAGTGGTTT	16		CAACAGTGCA	95		GTAAACAGCT	11		AACATGTGGG	132
GCCTGTGTCG	16		CATCGCAGAC	95		TTACTACGCG	11		TTAATATGCT	132
GTTGCGGGTA	16		CTGCACCGGC	95		CCCGCAAATG	11		CGCAACGGTA	132
TGTGGAGGTA	16		TGGGAGGTCC	95		TCTTGTGCAC	11		TTTAGTGCCT	132
CTCTCCCTCG	16		CACGACGCTT	94		CCTACGTTCG	11		AACGATGCAC	132
GTCGTGTCCT	16		TCATAACGAC	94		CTCGCTGTCA	11		CGCTAGCTAC	132
CGTTGTTGCC	16		CTACAGTTAA	94		AGTCGTCGAG	11		TACAGCTGGG	132
CCGAGGGTGC	16		GCCCTGCAGA	94		CCTATCCCGT	11		ATAAACAGCG	132
TGCTTGGTCT	16		TGCTGCACGG	94		CGTACTGCCT	11		TACTGCAAGC	132
TGCCTACAGT	16		ATGCAGGGAA	94		TCTATTGCCA	11		GAAGGCCGCC	132
CCAAGCGTGA	16		ATAACTGATC	94		ACCTCTAGTG	11		ATTCCCGCCC	132
CCCGGTGAAT	16		GAGCAGGTAT	94		CCAATTCGTG	11		TCGTAGGCCC	131
GGCATGTTCT	16		CCGCTATGTG	94		TCACCGGCCT	11		ACACACGCAC	131
TACGCGTAGA	16		CCATATCGTA	94		TTACCCGTGG	11		CACAAGGGCC	131
GCGATCAATG	16		TGTCCTGCCT	94		GACCCTCACA	11		TCGAAGCGAT	131
CTTGGGCGAT	16		GCATAGGCCT	93		CCATAGCGTT	11		CCACCTGGGT	131
TGTGCCTGGG	16		TACACTCGTC	93		CCAGGTAGGA	11		TACCCTGGCG	131
CCCTTTAGTT	16		CTTTTACAGG	93		TTGAGTAGGT	11		TCTACATCCT	131
CGGGGTTCGT	16		GCCACACGTG	93		TCAGTTCACA	11		TACGCTCATG	131
CATTTTGGAC	16		CGCAACGCCC	93		CCTGGTATGA	11		TCCATTCCCT	131
CCTTTTCGGT	16		TTACTGGGCG	93		CCATCACTAG	11		GAAATGCCGC	131
TGCTTGATTG	16		TGGCAGGGCT	93		CACTCTCGGT	11		AACTGGGCCC	131
CGTATATGAA	16		CCGTGCAGGT	93		TGCTTGGGCA	11		CCATGCAGGT	131
CGCGAGGACG	16		CAATTTAGCG	92		CTCAACTTGG	11		ACTAACGCCG	131
CGCGGGGTGT	16		CCATTACGTT	92		CCTTCCGGTA	11		GTGCGTGCCC	131
CGCGAGTTGA	16		ATACTAGGTT	92		ACCCCTGTCG	11		CATCAAGGTC	131
GCGAGTTACG	16		CCAGCCCGCT	92		TGTGTCAAGG	11		GACAATCGCA	131
TTATCATGGG	16		CAGAGGCAGC	92		CGGACAATGG	11		GCAACTTGGC	130
TCCGTGCACA	16		CGGCGAGCAG	92		CCCTAAAGTG	11		ATATCAGCCT	130
CATATGCATG	16		AGGCAAAAAG	92		CACATCTGTG	11		AATGCCTGGA	130
TGTGGGGTGA	16		ACTCTGCAGC	92		TCTAACTTTT	11		TTAGACGCGC	130
CATCTGAGTG	16		CCATATAGGG	92		GCTACGTATG	11		ACGCAACTGC	130
CATCGCTAGG	16		TCCCTAGGTG	92		TGTTCCGACA	11		GTGGGCAAGC	130
GCCATTCTTG	16		GACCCTGCAT	92		TCGGTCGTAA	11		GCTCGCTAGA	130
CGTTGCTTTA	16		CCATTCCTGC	92		GTATCACGCA	11		TTAAACCTAG	130
GTCGTACGGC	16		GTGATTTCGC	92		TGTATGTAAG	11		GATATGTGCC	130
TGAGTGCTCG	16		TATACTGCCG	91		CCCTCATTCA	11		TACAGAGCTG	130
TGTTCGCGTG	16		CACATCGGTG	91		TTAGTGTCTG	11		GAAGCTCGTT	130
CACAACTCTG	16		CACACCGCGG	91		CCCATTTGGT	11		GTCATTTGGG	129
ATCAATTGGG	16		CGCAGTACCA	91		GCCTACATCG	11		CACGATGGTT	129
GAACGGTACG	16		GTCACTTGTC	91		TTTCGCTTGA	11		CACGCTGGTT	129
CGTGCTCACC	16		CGACCGGGCC	91		TCCGCAACCG	11		TACGCTCAGC	129
CCGGTAAGTG	16		TTACTTCTAG	91		TAACCGCCAT	11		ATAACCCTCG	129
CGGTTGGGGT	16		TGATTTTACC	91		TCCGTATGTA	11		GAACGGCTCC	129
CTCACCAGTG	16		TTACTGGTAT	91		CCTCTCTCGT	11		GCCCGAAGGC	129
AGACGTGGCG	16		TGCGTGGCAG	91		TGCAAGCCCA	11		TTCTCGGCCT	129
CACGGGTGTT	16		GAAGATGGCT	91		ATCACTTCGA	11		GCTACTTAGC	129
TGGTGGTGAT	16		CTTTGCGCAC	91		ATCTCTATCG	11		TCCATCGCCT	129
TGCACGCGTA	16		ACATTAGTAC	91		GTAAGGCGTA	11		GTCGTTCCGC	128
TCCGCTCATG	16		GCGACTAACT	91		GCCTTTCATA	11		TGACCAGCGC	128
TCCGCATGAG	16		CAACGCAACA	90		TCAGTTTAGG	11		TCCTGGCTCT	128
TTACACTGTT	16		GAAACCTCGT	90		CCTTCAATGG	11		CACCACGCCC	128
CCGAACGTGG	16		GACTACAGTT	90		CCGGCTCAGG	11		GACTTGCATC	128
TATTCTGGCA	16		ATGCTACAGG	90		TATCCTATCG	11		CCACGGGGCA	128
TGTGTTTATG	16		GTATGCACGT	90		TGAGATTCCC	11		CCCACGCGGG	128
TTGCTGACCG	16		GAGCAGTTAT	90		TGGTCTCTCG	11		TGGCACCAGC	128
CCGTGGAATG	16		ATTCACTGCC	90		TTTGTCTCCA	11		GCTAACTAAC	128
TCCTCCCTGT	16		CAACAAGTTT	90		CGGTACGGAG	11		GTGCGCGCCT	128
TATGGGGTCT	16		GCAGTGCCTC	90		GGAACCGTTG	11		TAAGACTAGG	128
CTTGGGAGCA	16		TCACATGGAT	90		GGCACCTTCG	11		TCAATTGCGT	128
GCGGTCAGCG	16		TATTCTGCAT	90		GCCAGTGAAG	11		TTTTCTAGCC	127
AGCGATCGAT	16		TTGCCGCAGA	90		GGTTTAGGTG	11		TCCACTCCGT	127
CCCTTTTGTA	16		AAGGAGCAGG	90		CCCAGCTATA	11		CATGCACGGA	127
TTGTTTGGCG	16		TCCCAGCAGT	89		TCGCTCCATG	11		AATACATGAC	127
GCATCAGTTT	16		CCGCACGCGC	89		TCGTTGTGCT	11		ACGGGCTCGT	127
CTGACGTGCG	16		GACATTTGTA	89		GCTACGGGCG	11		GATACCCGCT	127
GCCTCCATCA	16		TAGCCGCAGG	89		TTGTCTTCGG	11		TCCACTAGGA	127
ACGGCGGTTG	16		GCTACGACGT	89		ACTCCATGCC	11		CAGACCGGCC	127
GGTCTGTTTG	16		ATCAGAACGC	89		TGCTAGCTCA	11		TACAACCGAC	127
TGTGGGTGGT	16		AGGTGAGCAG	89		TCGTCGTACT	11		GATGACGCGC	126
TCATGGCTCT	16		TGCATGCATC	89		CCTGTTGTCA	11		ACCTGCTCGG	126
CGTGCCTTCA	16		CACAGGCGTA	89		CACGCTCGTT	11		ATAAACTTCG	126
CCAGTTCGTT	16		TTACTCGCCT	89		GCCTTCATGT	11		AAGCCAGCAC	126
TGCTTTTCGT	16		CGTGTCCGCT	89		GCGTTCGGTG	11		GCTGCTACGC	126
GATGTGCGTG	16		GTTTACAGTT	89		TCTGTCACCG	11		TATGTAGCCT	126
GGTAGGCATG	16		GCTCCCGCTC	89		CCTGACCATG	11		ACCAGCTAAC	125
TTCGTTATGC	16		CACGCGCGGA	89		CTCAAACTGT	11		CAAACATGTG	125
GAGATCTTGA	16		ACAGTTCGTG	89		GCCTGGCTTA	11		CGTACTAGAC	125
TTGTGGCGTG	16		GTTGCCAACC	89		CCGCTAACCG	11		TCAATCGGGT	125
TGTGTCGTGC	16		CGAATAACCT	89		TCCCGTCAGG	11		TGGGTCGCAC	125
TCCGTGAGTG	16		TCAAGGCGAC	89		TTCCGCCGCA	11		ACTCTAGCTC	125
CGAAGTTGTG	16		GCTCTCGGCT	89		TCTAGTTCCA	11		CACTGGGCAA	125
CCTACCGGAA	16		ACCGCTGCAA	88		GTGTTATGGT	11		AGGGGTCGCC	125
TTCTCCGGTC	16		GTCTTATGCT	88		CGTTTCTTGG	11		TTCAGGCCCT	125
TGTGTCTGGA	16		ATCTTAACAG	88		CACACTGTCT	11		ACAGTAGTGC	124
TCAGCGAGGG	16		GTGACCTGCT	88		CTTCCTGCCG	11		GATAACACGT	124
TCGTAGAGAG	16		TTATACTGCG	88		TCCTGGCGAA	11		TTGCAGCGCG	124
TCCGTTCGCT	16		GACATCGCGC	88		TCATCCGGGA	11		ATGGTGGCAC	124
CGCGATGGGA	16		TACACAGCCA	88		CTCCTTTGGC	11		CACAGCTTGC	124
GAACGGTGAG	16		AACTTCCTAG	88		CGAGCATACG	11		GTTCGAAACG	124
TTCGGGTTCA	16		ACATATCGGT	88		GCCACACTGT	11		GCATGTGCTC	123
CCTTCTGTTG	16		CACTATGCCC	88		TTCGTAAGGT	11		TAACGCTCCG	123
GGGAGTGAGG	16		ATAATCTTGC	88		CCAACTCGAG	11		ACTCGGCACA	123
CTGCCTGTGT	16		TTCACCTGTC	88		CTCGGCTGCG	11		AGATGCGAGC	123
TGGTGTGCCA	16		ATGCATGTAC	88		TCCATCGTCG	11		ACGAACGCAT	123
TCATTCGTTT	16		CTCAAAGCCT	88		TCGTTTGGCA	11		TTAACGCACT	123
TTCGTTAGCG	16		CTGCTAGAGA	88		CACACACCCT	11		TAATGGCTCT	123
ATATCAGTAG	16		GCGCGACCGC	88		CTGTTTCAGA	11		CAAACTCGTG	123
GGGCTCGGTG	16		AGCAGGAATA	87		TCTGCCCTAA	11		AACAAGTGTG	123
TACTAGCAGA	16		CGACAGAGCG	87		TTTGTTCGCG	11		AAGTAGCTCA	123
TTTGCTGGGA	16		GGCCCTGCAC	87		CCGTCCCCGT	11		CCAAATCGCT	123
CGTGTTGGGT	16		CAATATATGT	87		TAGTTTTGGA	11		TTTATATCGG	123
CAGCCCAGTA	16		AGCAGGGCCT	87		CGATTGTGCG	11		CCGGCTGCGC	123
TTGAATAACT	16		CAATACTGCT	87		GCAATCGAAA	11		GAAACCACGG	123
GCGACGCTCA	16		TTGATTTCCT	87		CTCCACCTAC	11		GTCTTGCTGC	123
GCCGGCATGT	16		CAGCAGGAGC	87		CCGTTTCACT	11		CATGACAGGT	122
TTGCGCCAGA	16		AGTTCTGCGT	87		CCTATGTCGA	11		CCACGCGGTC	122
ACTGGTCGTT	16		CCACAGGGCC	87		CCGGTAATAA	11		TTCATGTGCG	122
TTATGGTGAT	16		TGACATTAGT	86		TCCAATTTGT	11		AAATGAGCCA	122
TATGGTTGTG	16		TACGCAATAG	86		TCGTTTCACT	11		TATATCGCAC	122
GGGTTGAACG	16		CAAAAGGCCG	86		TGTTCAGTCA	11		CTACTACAGC	122
TGATGGCTTA	16		ACTGCAGTGT	86		CGAGTTGGCG	11		AGATGCGCTC	122
TGGTTCTTCG	16		GATAGCAGGC	86		TCCACGTATG	11		TACATAACCT	122
GCATTTTGTG	16		CATTTGCGAG	86		TGTGCCCTGT	11		ATAGCAGCTA	122
TGGGTGCCGA	16		ACGCACGGCG	86		GATACGTGCG	11		TCTGCAAAAG	122
CCTTGAGGTA	16		CCAGTACAGT	86		ATCTCGCCAT	11		ACTAACGCTA	122
CGCTCAGCCA	16		CGACATTGCG	86		CCAACCTGGG	11		TACATCACTT	122
CTGAGCATCT	16		ATACACGCGG	86		GATTCCTGCC	11		CCACCGGCCC	122
TGCGTCGTAT	16		GGTGTGCAAG	86		CCGTTGTTGT	11		TCTAAACTTC	121
TCCTCGTGCG	16		GTTCAAATGT	86		CGATGCATTC	11		GTTCGAGCAC	121
CCTGGTAGCG	16		TCATTTTGGC	86		TATGCACGCA	11		CCTACTAGAC	121
GCCGCAAGTG	16		ATGACCGGCC	86		CCTTTTGTGA	11		TAAGAAAGTC	121
AGGCACTCAG	16		GTCACCGGTT	86		CCAGCACGTA	11		CGCAGGCTGC	121
TGCTACCGTG	16		CTGGCTGCCA	85		CCTTCGTGCT	11		GTTGCTACGC	121
GGTACTGTGG	16		CACCGCGTGC	85		CCTATCGACG	11		CATACAGCCT	121
CGTTGTTTAA	16		CAAGGCAGTG	85		CCTTATGTGG	11		ATCTGAGCCT	121
GCAGATCGTT	16		ATAAGGCCGG	85		CTGCTTCCAA	11		TTGCAACGCT	121
TTATCAGGCA	16		ATAAAGTCGT	85		TCTCGGCTTA	11		AACACAGCGT	121
TGTAGGCTGA	16		GAAACTTGCT	85		CCCGCGATTA	11		CCCCTAGCGA	120
CCTCCCGTCT	16		TGAGGTTACC	85		CCCTCCGACT	11		TAATGCGGAT	120
TCATTGTTTG	16		CTGTACTGAG	85		TCGCTTCGCA	11		AACTATGCAT	120
CTGTCGATGG	16		AACTACGCAT	85		GTCCTTGTGG	11		TAGGGCTAAC	120
TGTTAGCGTG	16		TTTTGCAGGA	85		TCTTGGTTCG	11		ACTATCTAGG	120
CGTGTTGGTT	16		AAAGGCAGAC	85		TCTGATCTGA	11		CTCACGCTGC	120
TCGCGCGGCT	16		AACGCATTGG	85		CGCAATGAGT	11		ACACGCGGCC	120
TGCTGCTGCC	16		CGGGAGCAGA	85		CCCACGGACA	11		AACGTGTGTC	120
TTTGATCGGT	16		GGTTGCAGGC	85		TCCATCATAA	11		GACAGGCACC	120
ACTCAGTGTT	16		GTACTGCACG	84		TGAGCGTATA	11		TTCATTTGCG	120
TGAAGGGTCG	16		GAAGGCTTCG	84		CCGTAGTTTG	11		TACGTCACCT	119
GTCGTCGGTA	16		TGGCTATGCA	84		ATGTATTTCA	11		TACATCTAGG	119
TGTGGGATGT	16		GGACATGCAC	84		ACCCTTGCAT	11		CCTACTTGCG	119
TCCCTATGCG	16		CTGCCACTGG	84		GCTGCTTTCA	11		TCAAACTGTT	119
CCCAGTAGAT	16		CACTTGGCGT	84		CCTAGCTCGA	11		GCAGACCGCT	119
CGTAACGTGT	16		ATATCTCAAC	84		CGCATTAGAA	11		TCAAAGCGTT	119
CGTGTTCGAC	16		GGTAAGCAGT	84		CCGCGCGTGT	11		GCTGCTGCAC	119
GCAAATTAGT	16		AGAAACCGCT	84		CTAGAGTTCG	11		CATAACGAGG	119
GCAACTAGTG	16		TAACGCTTCT	84		ATGCGTATTA	11		GCATCCCGCG	119
TTTATGGGCA	16		CTGTGCCTGC	84		TCCTATCGCC	11		CCCTGGGCCC	119
TGTGTTGTCG	16		TCGCCTGCGG	84		CGTGTGAGTA	11		ATTACGCTCT	119
TGTTTCGTAG	16		CGCTGCATGC	84		CCAACTAGCG	11		TAAACACAGT	119
TTTGGGCAAC	16		TCAGCGGCAG	84		CCAAATTACG	11		TTCAGCTAGT	119
TCTATGGTCG	16		CCTGGGCAGG	84		TATGGCACAT	11		GCCGTAGGGC	119
GTCATTGACG	16		TCATGTCCGC	83		TCCTTTACGG	11		ATTAAGCTCA	119
ACCGACAGTC	16		TCGGGAGCAG	83		TCACGTCACC	11		TATGCTTGCC	118
TCCTTTAGGA	16		GATAACAGTT	83		CGTTAATGTT	11		TCACTTAGCT	118
TGGGGCTGGC	16		TCCTGCATGT	83		CCCTGATGCT	11		GAATGCACTC	118
GCCTTTCTAG	16		TCATTCTGGC	83		TCGCTGTTCA	11		TGGGAAGCCT	118
TAGTTGAGCG	16		TCTAATTCGT	83		GGTTTTGTCG	11		TCCACTTGGG	117
TGCTTGATCA	16		AGACAGCATT	83		CCTCGTCACA	11		CCTTCAGCTC	117
GATTGGAGGA	16		AAAACAGTCA	83		CGATCTGTGT	11		ATTGGAGCTC	117
TTTATGCTAG	16		CTATACCTAG	83		TGTGCCTTTC	11		TAACTTGTCT	117
TGCTTTCGTA	16		TAATACTATC	83		GAATTGAGTA	11		TACAACACAC	117
GGCGCCAGCG	16		ACACCCGTTT	83		TCGATTGGTA	11		GACACGCTGC	117
CCAGAGGGAT	16		CACCGCACAT	83		TTCACTTTGT	11		GACAAGTCGT	117
GTCTCCCGCT	16		GATTGATCCC	83		TGCTTTCACT	11		AAACACAGCC	117
TGCGTTTCTT	16		TCACTACGCT	83		TACACTAACG	11		TAACGGCATG	117
GCGTTAGAGA	16		ATAAACTACA	83		TCTCTCCGCT	11		TTGGGCAGCT	117
TCCCGGTGAA	16		TTAGGGCAGT	83		TCGAATCATG	11		CATTAGGGAA	117
GCCAAAAGGA	16		GTACAAACCG	83		TCCGCTCACG	11		TTAGATCGGC	116
TGACTGCGGA	16		GTTACTTGAT	83		CTATTGCGTA	11		AGCACAGAGG	116
TTCATGCTCT	16		AGCGTAGCAG	83		CCTCCGCACG	11		CACAGCCTAC	116
GCCGAGCGAT	16		ATAGGTAACT	82		TCATCACACT	11		GCGGCTGACC	116
AGCAGAGGAA	16		ATTCTGCGTG	82		AGTTTCGACT	11		TTAACTAACG	116
GGGCAAGTCG	16		GGGCGTGCCG	82		CCATCCAGCG	11		ACTCAAGCCT	116
CATTGAGGGT	16		ATATCCTGGT	82		CCTTCCCGTA	11		TCAGCTCTAA	116
GTGGATGGCA	16		GCATCCTGTC	82		CCGTTCCTTT	11		TGCTGCTAGA	116
CTCGATTGTG	16		ATACGCATGC	82		GGCACTCGGT	11		TATAGCCTAC	116
TCTGTTCAGC	16		ATACTGGCCC	82		GCCATTCTCA	11		CTTTGGCTCT	116
CCTCGCCTCA	16		ATCAACACCT	82		TCAGGCGATT	11		ATTCCTGCGC	116
TCCGTTCTAG	16		ACATTCCGGT	82		TCGCCAATGT	11		GACATGCCCA	115
AGGCGCTCCA	16		CGAGGCACGC	82		CTCCGCAGTG	11		ATCACCCGTA	115
GCCACATTGG	16		ATAAGCGTGC	82		CGCTCTATGC	11		CGCTGGGTAC	115
TGCGGCTGGT	16		CCATTTAGGC	82		GATGCTTCGA	11		ACAAACGTGC	115
TCTGTGTGGT	16		ATCGCCCGAT	82		CCTGGTCTGT	11		TAATAACTAT	115
GGTCGGGTCG	16		TTTCATCTCG	82		CCCGCTTTGA	11		CATATCGCTC	115
CACGTCGTTT	15		ACATAGTCGT	81		CCGTATCTCG	11		TACTATTAGC	115
GACAGCAAGG	15		ACATATTCGT	81		TCCGTCCACA	11		TTTGCTGCCT	115
TCTGATATGG	15		CCTTGCCGGG	81		CGCCCTAGTT	11		CATAGCGCCT	115
CTTGCCTGGG	15		ATACAGCTTG	81		TCGCGCCATT	11		ATCGCTGAGC	115
TCGGCGATAT	15		TGCATCTGCC	81		TCCTCAGTGT	11		AAGAACTGCG	115
CGGTAGGATG	15		GTTAAGCATC	81		CTACCCCGCA	11		TAGGCGCGTT	114
CGTTCTCGGG	15		GCAATACCCT	81		AACGGTAGTT	11		CTACAGATGC	114
TGGTGCACGC	15		GTTGTGCAGG	81		GGTGCGCACC	11		GACTGCCACG	114
TGGACTTGTG	15		CCTCTCGGTT	81		CCATGGTTCA	11		CGCCTAGCAG	114
CCCGTTGTTG	15		ATCCCTGCTT	81		TGCTTTAGTA	11		AAAGGTAGCA	114
CATTTCTGTG	15		GGACTTAACC	81		GCGAACTTTA	11		CTGTGAGCCC	114
GTCGTTCTGG	15		CTTATGGCGT	81		CGCGGCTAAT	11		GGTGCTAAGC	114
TGGGAAGTAC	15		CAACTCTGTC	81		TGGTTCGTCA	11		ATCTAGCCGC	113
AACGTCTTAG	15		ATTCATGTGT	81		TGCATGTGTC	11		ACTTGGGCAT	113
CGGAGTCGCG	15		ATGCAGTTCC	81		TCATAGGTTG	11		CGCTGCAGGA	113
CTCTGATTGA	15		TCGTGCAGGT	81		TGCGTCATGT	11		TTAACACTAG	113
TGGATGTCGC	15		GCGGCAGGAC	81		TCCTGGTACA	11		GTAACCAGCA	113
GGAGTGAGGG	15		TTACACTGAC	81		TCACTTTGTG	11		GCCATCTGTA	113
ATGTTGTTGC	15		CACTAGGTCA	80		CTACGTCCTG	11		ACTACTAGGC	113
CACTTGTGGT	15		CGATTAAACC	80		CTCAGTCTGC	11		CCTAGAGGCT	113
CACTGCTAGC	15		GTCACGTGGC	80		TGTTACGTCA	11		CTTTGCCTAT	113
CCGTACTTAC	15		CAAAAGCCCT	80		TGGGACGGAA	11		CTTTACGGCA	113
TCATAGCAGA	15		TTCAAACAGG	80		CAGTGCTTTT	11		CACGGCGCAT	113
TTCTTTTTCG	15		CCATTCGAGC	80		TGTGCTTACG	11		TTATGGGCCC	113
CGGATGGAAC	15		GAACTACCCT	80		GGCAATCGCT	11		TGCATCGCCT	113
TTCTTTGGGG	15		CCAAGTGCAT	80		CGTTACTACG	11		GCATCTGGCG	112
TCGGACTAGT	15		TTCACTCGTT	80		GGAACTGTCG	11		TACCCTAGCG	112
CCTTGGACTG	15		CAGCTCGCTG	80		TAGCTCAGAG	11		TCTATATCCT	112
CCAGGTCGTC	15		ACACCCGTAT	80		TGAACGAGGT	11		TTGCTCGCCT	112
ATGCTGTGAA	15		GCACGGGGGT	80		TCTTCGCGGT	11		ACCACTAGCT	112
GTGGTTGATG	15		CGCTGCAGGT	80		GCAGTGATCA	11		GATTGCTCCT	112
CATGTGCAAC	15		ATACTGGAGT	80		CCTTATCGAA	11		ACTTGGCTCT	112
GCGTGCTCGA	15		GAGTTTGTAT	80		CGCTCTGATG	11		TCGACTAACC	112
AATGACTGTG	15		TTACTGGTCC	80		TGTTGGCATA	11		CTAAACGGAG	111
GACTCGCGAG	15		CAATACAGCC	80		TCCGCGCGAC	11		TCAGTTCTTT	111
CCTGCGGGAA	15		CAACTTGTAC	80		TCTGCTAGCT	11		GTCATGTGAG	111
GCATTTAGCT	15		TCATCTGACC	80		TCTTCTCGGT	11		GCATCCAGCG	111
ATTTGGCTGT	15		CTTGTGCATA	80		GCCTACTGCG	11		GAGGCTTAGC	111
TCGTTGAAGG	15		GACAGGTCCC	80		GCTGCGGTCA	11		TACAGCGATT	111
GGGTCGATCA	15		CAAACTACGT	80		GGTGTTCTCA	11		TCATCTGGAC	111
ACAGTGGTTC	15		GGTTACAGTC	80		TCCTCTATCG	11		TAAAGCATGT	111
CTGTGTGCTC	15		GCACGGGTAG	80		CTGGTTCGAG	11		CACTTCTAGC	111
TGGGCAGATA	15		GCAGATGGCT	80		TTGCCTCTCG	11		CTACTAGAGT	111
CGAGCGTATG	15		GTAAGGCTCT	80		CCCTATTTGT	11		TGCAACGAGG	111
GCTTTTCGCT	15		CAATGGCGAG	80		TCTGTGCTAT	11		GAATTAGCGC	111
ACCTAGCGTT	15		CATCGACAGT	80		CCGAGTGTAT	11		CCGACCCAGC	110
CGTAGGAACA	15		TTACTAGCAC	80		CCTGCCACGA	11		CCCGTTCTTT	110
TGTCGTGTCT	15		GTGTCATTAG	80		TCTGTGACCA	11		TATGGCCCAC	110
TCGGATGCTG	15		AATGCTCTTC	79		TCTATGCTCT	11		CGGAACGGAC	110
TGGTATAACT	15		CTATGCAGCT	79		TCCCTTCGCA	11		ATATGCCGCT	110
ATTGGCCGTA	15		ACCTATGGTC	79		TGTCTTTGTT	11		GTACGCTCGC	110
CCAATTGGAT	15		AAAAGTCGGG	79		CTCGTCCACA	11		AATCTAGCGT	110
GAGTTGATGA	15		TCAGTACGGT	79		CCTAGTTGTA	11		GCATGAGCAG	110
CTGTTTCGCA	15		GTGCTACCAC	79		ACCCTTCACA	11		AATTAGCTAC	110
CCATTGTGCC	15		ACATGCATGT	79		GCGGCTTGGT	11		TCGACGCGCT	110
CGATCGTTCA	15		CGGCAGGCAT	79		CATGGACTGT	11		CCAAACAGGC	110
CATGTTGACG	15		GAACTGCGGG	78		CGTGCCTACG	11		CTGAGCGCCC	109
TGTGTGGTTC	15		TGATTACGCT	78		GGGTGTCATT	11		GACACCTGCG	109
CTGATGTGTG	15		ATATTCTTGC	78		CCGTTTGGCT	11		TCAATTTGCT	109
ATTGCCGGGC	15		CTGCTACGGT	78		CCCTGCATGA	11		CTACGACAGC	109
TTCACTCGCG	15		CGCGGGCAGG	78		CCAACCTTTG	11		GCTAAACGGC	109
CTCACCGCGG	15		CACAAGCAGA	78		CCCTGTCGAT	11		GGAGCTAACC	109
TTGGTGTTGG	15		GTTCAATAGG	78		TGCCTCATCG	11		TGATGCGCCC	109
GTCTTGCGTG	15		GCATGCGCGT	78		CCGAGATCGA	11		GAACCAGCGC	109
GCGATCGTAA	15		CTACGGCTTC	78		TCCGCAGCGT	11		TCACGGCTGT	109
GTTTTGCGAC	15		CAACATGTAG	78		ATAGGTAGAA	11		TATGCCACAC	109
CGGTCGGTCT	15		CTGCAGGCCC	78		TACCTCATCG	11		ATGCATGGGC	108
TCCTCGATTG	15		GGTAATGCAG	78		GACTGCCTTA	11		AAAATCGCGT	108
TCCATGAATG	15		CACTTTGCAC	78		GCGACGTTCC	11		TCCTGCCGGC	108
GACTACTTGG	15		GTCTCTGCGG	78		TCCTTGTACG	11		GATCCGTACC	108
CCCTTCGGTG	15		ATAAACCGCT	78		TCATCGGTGT	11		AGCGAGCCTC	108
CGTGCGGTGA	15		TTAAGTTCGT	78		CCTGTTGTTG	11		TCAAAACATT	108
CGTTTACCGT	15		CCAGTACGTT	78		TACTGCCAGA	11		CCTGCTAAGG	108
TGGGCGTGTT	15		CTACGCGCAT	77		TCCTGTCATG	11		AATACATAGG	108
TCTGCGCACA	15		CTTGACAGTA	77		CTGCTCATTA	11		ATTGCCAGAC	108
TGCGTCGATT	15		GCACAAAAGT	77		TCCTTGAATG	11		TATACTCGCG	108
TTCGCGTGCG	15		AGTCATGGGC	77		TCACACCTTG	11		TTCATCGCAC	108
TGGGTTCGCG	15		GGAAAGCAGC	77		TCTGTTTGCT	11		TACGTCACTC	107
CTTGTGTAGT	15		GCCCTTTGCT	77		TCAGTGGTCA	11		CTCATCGAGG	107
CGGAACCTCG	15		ATGTCCTGCA	77		CGCGTTCTTG	11		CACTGGCGCT	107
CCTCATCGGT	15		GAAGTATCAC	77		TCTCTCGGCG	11		TAAATCACTC	107
GCGTTGAGTG	15		GATGAGCAGT	77		TGCAATGGTG	11		AGGTTTGACC	107
ATGTGCCGAC	15		TCCTTGCAGA	77		TGCGTTCTGC	11		TACACAAGGC	107
GCTGGGAGAG	15		TCTCTGCATT	77		GCTACTGATG	11		CACCTGTCTC	107
GACGTATGTT	15		AGCCATTAGT	77		GCCTCAGCCA	11		TACAACGACA	107
GTTGACCGAT	15		CTCTGCAAGT	77		TCCTTTCTCG	11		TCGAACGCGC	107
TTTCTTGCCA	15		TCATGTAGGC	77		CGTTTTCACG	11		AACGGTGCTG	107
TTGACGCGCA	15		CAAGCTGCCG	77		GAATGTTGTG	11		CTGGATGCCC	107
GACGTGTGAG	15		TTTCGCAAGG	77		TCTGCCTCGT	11		TCACCTGGCA	107
GCACGCCACC	15		ACATCCCGCT	77		TCGATCTCAA	11		GATCCATGCC	107
CCTGCCCGGA	15		AACGCATGCT	77		GCGTATGCCA	11		TAACTGCTCC	106
CGATCCCGCT	15		AACGTGGCAG	77		CAGACTCTCG	11		CTGTGGGCCT	106
TTTTGGCGGT	15		ATATTGCCAG	77		TGCGATCTTG	11		TACTTCAGTC	106
TGCTTCCCGG	15		AACCCTGCAT	76		GCATAACGTG	11		ATACTTCGTG	106
TTCGTCCGGT	15		GTGCACTGCT	76		TTGCTTATCA	11		TACAGCCCTA	106
TTCGTGTTGG	15		ATTCATCAGT	76		TTTGCGCATT	11		CCAAAGGCTG	106
TGACCTCGTG	15		TTACTCGTGT	76		CCCATCATCG	11		GCTACTTCGC	106
ACTGTGTGTT	15		GCATCTACAG	76		CATGTGTTCG	11		ACGACATGCC	106
CGGTGTAGTG	15		TTAAAGCCGT	76		CCATGGCTCT	11		CCCTCCGCGC	106
GGTTGGAGGG	15		GGCAACTCGC	76		TCCTGTTATG	11		TTGACTGACC	106
CGTTGAACGT	15		GCAACAACGA	76		GTCGTACTCG	11		ACTGCTGTGC	106
TATCAGTGGG	15		CACCTGTGTA	76		TCATCGGTCG	11		TTTGACTAAC	106
CCTAGGTGGA	15		TCACGGGGCA	76		TCGGTGTGCC	11		TTTATCTAGG	106
TCTCTTGTCG	15		GCACAGTTCC	76		CCTCCGTCAT	11		TCAATTCTCT	105
CATGGGCATG	15		TTGCCCGCCG	76		CCTCATCACA	11		GCATCTTAGC	105
TCATGTTCAA	15		GCATACGCTG	76		ATCGTTTGCG	11		CTTAGCTTGC	105
TGTGTTGATA	15		CTTCCGCTGG	76		ACTACCGTTT	11		TGACCGGCCC	105
TCTTGGTGTC	15		CGGCAGTAGC	76		TCGATCCATG	11		TCATAAGCGT	105
TGGAGGAACG	15		TCTCGCAGCG	76		TCTGTTCATG	11		TACAACGGCT	105
GCGTGTTTGG	15		CAAGGTATGC	76		CTGCTCGTCT	11		CAGATTGGAA	105
TCACTGGCCG	15		TACCGCAGAT	76		TGCTACCGCT	11		CCTCGCGGGC	105
TGCGTGAACG	15		CGGACGTGCG	76		TACCTTAGCG	11		TACTGCAGGA	105
AGCATTCATA	15		CGGTGCTACG	76		TGTCACGTTG	11		CAATACGGTT	105
CGTATAGTAG	15		CTCACGGCCG	76		CGATCGAGCA	11		ATATCGCTGC	105
GGCGAACCAA	15		GCACTGGGCC	76		GCGGGCGAAG	11		GTAAACTTGG	105
ACTACGGTGC	15		CGCAATTGCG	76		TCCGTCCGTT	11		TTAATTGGCT	105
TTGTTTCGTG	15		GCTTATGCTC	76		GCCTCAGTCA	11		CCTATCGGGC	105
TGTCACATGG	15		TGACCTCCTC	76		TATTGCACAT	11		GCCAGGCGGT	105
TCCATGCTGA	15		CAACTTCGTT	76		GCCACTGTAT	11		TAACTCACTC	105
CATATGCTCA	15		CTACACACCT	76		TGCACATGTC	11		CTAGCCAGCC	104
ATTGCCCTAG	15		CCACAGGCAT	76		TTCATACTTG	11		CTCAACGCCT	104
GTCATGGTCG	15		GTTACAGTGA	76		CTGACCTGCG	11		AACTGCCGCT	104
GTTTGGGGCG	15		GCATGGTGCG	76		GGCTCCGTCT	11		GCTTCTAGCC	104
TTACATGTGT	15		TAGCAGTAAT	75		TCACATCTAT	11		ATAAGCTTTG	104
TAAGCAGGAT	15		CACGCGACGG	75		TCACGTTCCT	11		CCCGAAGGAC	104
CGGATTGAGT	15		CCAGACGGTG	75		CCCTACGTGG	11		GACAGTGCAC	104
GCCGTTCTGA	15		TATAGGGCCG	75		TCTTCTTTCA	11		GGAGTAGCTG	104
CTACTTCATG	15		GACCGGCCGC	75		CGATGTGGAT	11		GCCAGGGCCT	104
TCGACTGTGT	15		CAGCGCACAA	75		TGAGCAGGAG	11		CTCGTGGGCG	104
TCGCTGGATG	15		TCATTCAGCT	75		TGGGAGCACT	11		GTTATTGCCG	104
GGATCCGTTC	15		TCACCTGTAT	75		ATTAGCATAC	11		TTGGACGCCC	104
TTCGAGTTGA	15		GTGGCAGGGC	75		CCAGGATGGT	11		CACCAGGGAA	104
CAGACACGTG	15		CAATTTTGTG	75		CCCTTGCGCA	11		AGCGAGGCCT	104
TATGACTGGT	15		GAGGTCGCAC	75		TCTACAATCG	11		TAAAGCGTGC	104
CTCTGAGGCT	15		GTGACAGTGA	75		ACCGATGCAA	11		AACGCGCTAC	103
TAATGTCGCT	15		TGTGCAGGGT	75		CGGGTCCTTG	11		TGATAAGCCT	103
TGACTTTGCT	15		CTCGCAGATG	75		TGATGTTGTT	11		TACAGGCGGC	103
TGCGTGAGTA	15		AAGCAGGGTA	74		CCATATCCTG	11		TTAATATCAC	103
TTTTGCTCGA	15		GGGTGGGCAG	74		ACCGTGTTCA	11		GTTTCTAGCA	103
TGATGTAGTG	15		CTTCCGCACG	74		CCATCGTCCA	11		TAGCTCACGC	103
TACGTATCAT	15		AGAACACCGT	74		CTAGTTCGCT	11		GTAGTGCCGT	103
GGCTCACTGA	15		CGCCATACAG	74		CTCTCCCTAA	11		TCATAGCGAA	103
GCCTGCCCTT	15		GATTGCTGCA	74		CCTTCAGTCG	11		TTGACTTACC	103
CATATTAGGA	15		CGTTAGCAGA	74		CTGGAGTGTA	11		CAATCAGGCT	103
CTGTTCAGGG	15		CGCCAAAGCC	74		CCCGCTTTTG	11		GTTTCCGCCC	103
CCGTACCATG	15		GGTGCAGGTC	74		TCTGCCTGAT	11		CTCAACTAGC	103
TGTTGTGTTG	15		GGCACAGCGT	74		CCCATGTGCA	11		CAAAGCCCGC	103
TTGTTGAGGA	15		CAAAACACAT	74		CTAGGTCTTA	11		CACTACGAGC	103
CGGTTGATCA	15		ATAACTCTCG	74		TCGGCTAATG	11		TTAGGCGCAC	103
ATGTTGCGGT	15		TAATATCTAG	74		ACTAGGCTCC	11		CTTCCTAGGT	103
TGTGTTCTGG	15		CACTACAGCC	74		TGGACCATGG	11		ATCAAATCGC	102
GTGCGGTCGT	15		TCGCAGGGTT	74		TAGCTCTGTT	11		ACAAAGCCAT	102
TCGGTGCTGG	15		ACATTTGCAT	74		CACTCGGGGG	11		TGGCACAGCC	102
TTGGGGCTTG	15		TTCGGGCCGT	74		TCCGCGAACT	11		TACACACTCG	102
TCTCGTGCGC	15		GACATTGAAC	74		CTGATCGTCG	11		TACGTCTCAT	102
TGGCTTACCG	15		GGCGTGCAGC	73		TGTGTTCGGT	11		GCCATCAGGT	102
CCGAGCGATG	15		GGGCAGTAAA	73		GTCCTTTTGG	11		GTAACTTGTC	102
ATTGGCCGCA	15		CTATTCCCTC	73		TATGTGTTGA	11		TATAGCTCAC	101
TGGTGTCGTT	15		TTACTTGCCC	73		CTCGTTTGTG	11		GCACTACGCC	101
CCAGTCTGAG	15		TACTGCATGT	73		TCCGCTAAGT	11		CCATAAGGCT	101
TTGCGTGGGA	15		AGTGCAGTTG	73		TGACGCTACG	11		GGGACTAGGG	101
TGTTTTTATA	15		GAGCCGCAGT	73		CCTGCCTCTG	11		AACTTGGCCT	101
GCCACGGTCA	15		TAGGTGCAGA	73		CCTTGCTGGG	11		CCGCACGGCA	101
CACGGTTGGG	15		TTCACTGCTG	73		CCTGTTTACG	11		AGGTTAGCGC	101
GATACATGGG	15		GACGAAACCT	73		GTTCAACACA	11		CGAGCTAACT	101
CGATATCAGG	15		TCATGTCGGT	73		CGTGTTTTGT	11		TCGGATGCCC	101
CGTCGGGACT	15		TTACTGGGAG	73		TGTTGTCATG	11		GGTCTAGCTC	101
TCGTGGCGTG	15		TCAAACCATC	73		GTGCTTATCA	11		CTATTGGCCT	100
GTCAGCATGT	15		CTTCACCTGT	73		CCAGTTTGTT	11		TACGAGAGCC	100
TCCTTTGGGA	15		GGGGCAGGTA	73		GCTATGTTGG	11		AAAAATTGTC	100
GGGACTCGTG	15		GGTGGCAGTC	72		CATCTCATCG	11		CTACCTGCGC	100
ACACTTCGTG	15		TATAGGGCAG	72		GACTTCTTCA	11		ACTACAGCTT	100
GTCCATGGAT	15		GTCCAGCAGT	72		CGGCTATGCG	11		TTAACGCTCT	100
TGTCAAGAGT	15		GACCGGCCAT	72		TCATTACGCG	11		AACAACGTTC	100
GCGGTGTGTG	15		CTTTCGCAAG	72		TCTGCCGACT	11		CGACAAGGTT	100
CGTTTTCGAG	15		ACAAAAACCT	72		TCATCGGATG	11		AGCGATAGCT	100
CCTGATTTTG	15		ACATACGTGT	72		GTGTGGTTCG	11		TCCCGCTACC	99
GTTGTGCGTC	15		TCAAAGTGCC	72		TCTTACAGAA	11		ACCGGGCACA	99
CGCTTCTCGT	15		ACATGGCGTT	72		TTCGATCTCG	11		GCATCAAGCT	99
TTGACGTGGG	15		ACTAAGCTGG	72		CCTGCCTGCG	11		ACACGTCTGG	99
CGTTGTGTGT	15		GATATTGCCG	72		TTTTGGTGTT	11		GACACGTCGT	99
TCGGTATTTG	15		GACTACAGTA	72		CTTGATGGTG	11		CTACTCTCAA	99
CTGGCCGCGT	15		ATTGGCAGGT	72		GGTATGCGTG	11		ACATGCTGCG	99
TGTTGCCGTT	15		GGCAGCTGCG	72		TGCCTGATTA	11		CCAGCGGCCC	99
CGTTTTAGGG	15		CAATATTGGT	72		CTCGTTCCGT	11		TACGGCTCCT	99
GCACAGTGCA	15		GTCAAAAAGC	72		TATTCTGATG	11		AACAGCGTAT	98
GTGTTCGGTT	15		CTCGCTGCTT	72		CAGTTGCGTC	11		ACCTGCGCCC	98
CGTGGATTAC	15		GCCACTGCGA	72		TCACGACCAC	11		CCATTTCTCC	98
ACAGTTTGGC	15		CGTTACACGT	72		CTGTTTTCGC	11		TTGAGAGCAC	98
TTGACGTTCG	15		GAGTACTGTC	72		GTGATCGATC	11		GATACTGACC	98
TTGGACGGCG	15		AGACTGCTGT	71		CACTGAGTAG	11		TAAACTTGCG	98
CTAACAGGTA	15		CGGATGCGGT	71		TGATTGCGAT	11		TCAACTCATC	98
GCAGCGATTG	15		ACGCAGCCTC	71		TGATTCAGTC	11		TTCAAATGGC	98
GGCGCGTATA	15		TCCACTCGGC	71		CGTATTAGCA	11		CACTGGGCTA	98
CGCGATGGGT	15		TGCAGTACTG	71		TATGGCCTCG	11		ACAGCGCTGG	98
CCCAATTGCT	15		GTCTGCAAAT	71		TCCTTGCGTG	11		CTTGATAGCG	98
GCAGGTGTCA	15		TAATTTGCAA	71		CATTTTGCCG	11		GCATCACGCC	98
AGTTGTGGTG	15		CGACATGCGA	71		CCCGTCCGCA	11		AACTAGCATG	98
GCGTTGTGGA	15		TACTGCATGA	71		CACAAACTGG	11		ATAACTGCAC	98
CGTTTAGTGG	15		GTCAAGCAGA	71		CCGTACAACA	11		CCTTTCGGTA	98
TGAACTGTGG	15		TGACATAAGA	71		CCTATCGTTA	11		CACTAGGTAC	98
TCTTGGCGGA	15		TCACTGCTGG	71		TCCGTTACGA	11		CAACGCGGCA	98
GGAGTTGAGT	15		ATGCAGCGCC	71		GATCCCTGTC	11		ACTACTGCCC	97
TGTGGTTGTC	15		TGTTCTGCAT	71		TGTTCTATCA	11		TACATTGAGA	97
TTAATCGTAG	15		CAGCAGGCCG	71		CCGATCATCG	11		ACTATGTCCT	97
TGCAGGCGTA	15		TTACAGGTGG	71		TATTTCGGTC	11		CCAACAGGCC	97
TTGGGTCGTC	15		GTAACTTGCC	71		TGTCGCGATA	11		TACTTGCATC	97
TATGGTATGG	15		ATCACTTGTG	71		GCGACAAGTG	11		ATACACCCTG	97
TTGTTCTAGT	15		TCTATGCCCT	71		GCTGTCCGTC	11		GACTCTAGCG	97
TCCGGCGTGT	15		TTACTTGGGC	71		CGTAACCTCG	11		GATACGCTCT	97
CACTGCGTGT	15		GGCGCACCCT	70		TGTTCTCGCT	11		TACACGCAGC	97
CATGTGCGTT	15		GGGCATTAGT	70		CCCATTGACA	11		TCAACTCCGG	97
TCATTCGTGG	15		CAAATTGCAC	70		TCTCAGTGCT	11		CACCCGGTCC	97
GCTGTGGTCG	15		TCCTCGCAGC	70		CCTTCGATCA	11		TAAACAAGGT	97
GACGGGGTAG	15		AAGATCTGCC	70		CGCAAGGAAA	11		TCACTGCTCC	97
TCATCGTGTT	15		CTACTGGCAT	70		TCCATGCTCT	11		GCAGATCGCC	97
CTCATCATCG	15		CCCGTGCAGC	70		ATTACCATCG	11		ACATAGCTTT	97
CCTTGCCGCG	15		GTTCATCGAG	70		CCCAGCTACG	11		TCACAACTAA	97
CATGGGCCAG	15		CTGCCCGCCG	70		CCTCTTTTGT	11		ACGACGCCCT	97
TGCGGGTTCA	15		CACGAGGCAT	70		TGGTTTGACA	11		TCTCGCTACG	96
GTGGTATGTG	15		GACAACGCCT	70		TCAGCTCGCA	11		AAGGGTGCCC	96
TGTGGTCGAT	15		ATATTGCGGT	70		TGATTATGGT	11		CGTGGCTACC	96
CGTTACCGGT	15		AGTGCCTCTC	70		TCCCTCTATG	11		CGACACAAGC	96
TAGGTCGGTG	15		ATAACGCTAT	70		TCTTCCCAGG	11		GGTTGCGACC	96
GTCATGGGAT	15		ACACTTGTAT	70		GGGTGCAGTG	11		TTATTCGCGC	96
TCTGTAAGTG	15		CATACTCGTG	70		GGTTCCTGAT	11		GACATCCGTC	96
TGTGCGGTGT	15		CTAAAACGGT	70		CTCACCCGTG	11		GATAGAACCA	96
CCATGGCTTT	15		GGATGCAAGT	70		CCTTGCTTCG	11		TCTACTCGAG	96
TGCGGGTCCG	15		TCGAAACGGT	70		CCGATCGTCA	11		CCATTTGGGT	96
CGTGCGTTGT	15		TCTAACGCAG	70		TGATGTGGGT	11		TAGGATAGCG	96
GACGATGTTG	15		CGAACGCCGG	70		CTCTTCGGCA	11		ATAGCCCGCT	96
TGATGATTCG	15		GATGCGGCCC	69		CTCCCTTCGA	11		CATGTGGCCC	96
ACCGTCTGCA	15		TCACAAGTAG	69		CCTCCTTTTG	11		GGCTAGTGCC	96
CGATAGTTGT	15		GCTGGGCAGT	69		TCGATGCGCT	11		ACGTGCGTCG	96
TTCGAGCGTG	15		GTACACGCGT	69		TCTTGCCGCA	11		TATCTCACTC	96
TCTTTTGTGA	15		TCATGCTGAC	69		TCCCCGGTTG	11		GTCAAAGCGG	96
ATTGTGTGTG	15		TGGTCTGCGG	69		TGTGCGTTTT	11		CCACTGGGAC	95
GGCTATAGCG	15		TTAATTTTGC	69		GCATCCGTAA	11		TGCGCTTCGC	95
CAGGTTTGGT	15		CGCGCAGGTT	69		ACTGTTCACC	11		TTTGAAGCAC	95
ATCTGCGCCC	15		AACGCCGTGA	69		CCAGTTCACG	11		TTGGTTGCCC	95
TGGCGGCGGA	15		CTAACGGTGG	69		CTATCCACCG	11		GCCAAAGGTC	95
TGTTGCTATG	15		ATTACTGGCG	69		GCCGGCCTCC	11		ATGACGCGCT	95
ACGTAGCGAG	15		TACATACCCT	69		CTCACACGTT	11		CCATTCGGCC	95
ATGCGTTCAT	15		CGCCAAATGT	69		TCTCGCTTCT	11		TGGACTAACT	95
TACGCCCGAC	15		GGTATGCGAT	69		ACTATGGTCG	11		CATAAGGGAA	95
ACTAGCTAGG	15		CCTCGGCAGT	69		CATACCCGTT	11		TATATCAGTC	95
TCTTTCCAGT	15		GGCCATGAGT	69		CTTCCACTCT	11		CCTTCTGGCG	95
TGGGCATTGT	15		CCACTTTCGT	69		TCTACGCTCG	11		GCCTAAAGCT	95
CCCACGTGCG	15		CGGCAAACCC	68		TCATCCCTCG	11		CGCCGCTAGG	95
TGGTCCTGCA	15		GTGCGACCCT	68		TCGTGCGATT	11		CACTTGGTTC	95
GAGAGTAATG	15		GCAAAGGCGA	68		CCTCGATCTT	11		AAACTTGCGT	95
ACCGGAGTGT	15		CTACGCCAAG	68		ACAACCAACG	11		TTACGCTTGC	95
TTCGATCGCA	15		TGATGCCGCC	68		CCCACTCTCG	11		TTAACAGCGT	95
TGTAGTTCGG	15		ATATTCGCGC	68		TCTTCCTTCG	11		ACATCCGCGC	95
TGCGCTGATA	15		TCACGGCACC	68		TCATCTCGTT	11		TGATAGGCCT	95
GCATCATAAG	15		GGTACGTCCT	68		CGTATGGACG	11		TAACTCCTGC	95
TGTATCCACT	15		TTTGCAGGCG	68		CGCAGCCTGA	11		TCAAAGTAGC	95
CCGTGTCGTT	15		TTACTGTGAG	68		TCACGCGTCG	11		GTCGTATGCC	95
TGAGTTGTTG	15		CGACTGCCCT	68		GGTTTGCGTC	11		TCCGCTCGCT	95
CACACCTTCT	15		GCATTTGGCA	68		CGGCACGCAC	11		ACGCTCCCGC	95
TGTGTGGCGT	15		CGAGCACCGC	68		GCCTCAGTGT	11		CCCTTGGGAT	94
GCCTTTGGCT	15		GTGCAGTCGG	68		CTCACATCGG	11		TAATCCGCCC	94
GATGAACTAG	15		GGTAAGGCAG	68		TCTTGTCGGA	11		TTTATCGCTT	94
GGGATGATCA	15		GAAGAGGCAG	68		TGAGCACAAT	11		CACATGGTGC	94
ACAGTCAGCT	15		TCAAAGCTCC	68		CCTCCGGCAA	11		TTAAAGCACG	94
CGGGCGTGGG	15		CGAAGATACC	68		CCGATTATTA	11		TAATTTCCCC	94
TCCGTATGGC	15		ATTTACAGTG	68		TGTGTGTTGA	11		CAGGGTGGCT	94
GAGTGTTTTC	15		ATGATGCCGC	68		GCCATGCCTA	11		TCTCGGCAAC	94
TGCTTAGGGC	15		GTGGGCCGCC	68		TGTTCCTGCC	11		CCCTCTAGCA	94
GCAGATTTGA	15		TCACATGTGA	68		GACTTCTGCA	11		ATGCAACGCG	94
GCTCGGCTTT	15		AGACATCACG	68		TCTGCTTACG	11		TCAGCCTAGG	94
TGTTAACTAG	15		TTCACTGCCA	68		GCGTATGTCG	11		ATACGCAGCT	94
CTGCTTTGAC	15		CGCCATCTTG	68		TCGTATTTAG	11		TCAGACGCCC	94
TGCGAGGGGA	15		CGGCGTGCGG	68		CCTGTTAGAC	11		TTAGGCGCGT	94
CATGGTAGTG	15		CTCACAGCTC	68		TGGCTGATCT	11		TAAATCGCTC	94
TATTGCTTCT	15		CATGTCCTGC	68		TAAGCTCTCA	11		CAGGGCTAGT	93
CTTTAATGCA	15		CTAACTGCTT	68		GCAAGGCTCA	11		TCATTTCTTT	93
CATGCGTTAC	15		GCCAACTCGT	68		TGAGCTGTGA	11		CCTTGGCTCT	93
GGGAGCTGTA	15		GGTAACCTGC	68		TCGATCAGTG	11		CCGGACGGCC	93
GCACTGTGAG	15		ATGACTTGCT	68		CCATCATTCT	11		CTACTCTTGC	93
GTCAGCTCAA	15		ATCACAGCGT	68		TCCTCCGTCT	11		TATCGCGCTC	93
TGTGATGTTG	15		GCCGTGCGGG	67		CTCTTGGTTT	11		ATCTTTGCCC	93
TTGAGGCAAT	15		CCTGCTCTGC	67		CTCGGTCTCG	11		GACTATGCCT	93
TGCTCGAGCT	15		CTAAAGCTGG	67		TCCATGTCTG	11		GCAGGCACTG	93
CTCGGGCGCA	15		TGGTACTGCG	67		TTGGTTCACT	11		CCAATCCCCT	93
GGTACGTTGT	15		CTACTCTGCA	67		GCCTCTCATT	11		CCTCGCTACT	93
TAACTCAGTT	15		TCTCGCAGAC	67		TTACTCGTCA	11		CACCTGGTAA	93
GTCTATCGTG	15		CCCCTGCAAG	67		GTGCCCTCGC	11		CACCGCTCAG	93
TCGAAGCGGA	15		GCACTCCCGT	67		GTGTGCGGTG	11		ACGTCAGCTA	93
CGGATGTGCG	15		CATCTTGCAT	67		TCCATCAGCA	11		TCAGAAAGCA	93
ACCACTCGGG	15		CGTCATGAGG	67		TCGTTGAGTA	11		ACATGGCACT	93
GGCAATGCCT	15		GTACGCCGGT	67		TCTGTCCATT	11		GGCGCAACCC	93
TTACAGGGGT	15		CATTACTGTC	67		TGAGAGCTAG	11		CATACTTGTG	92
AGATTAGGCG	15		CATCGGCATG	67		ATCTGCCACA	11		CCTACATCGA	92
TCATGGGTGA	15		AAATGCACTA	67		AGTGCTATCG	11		CCCTCGCAGC	92
TCTGTTGGCG	15		GTCCCTCGGC	67		CCATCGATCT	11		CTTACTAGTG	92
TCCGGGCATA	15		GGACACACCG	67		GCCCTTCAGT	11		TAAAGACCTC	92
TATTGGCTCT	15		TTGAGAACGT	67		CTCTCCTTCC	11		TATCCGGCCC	92
CATGGCGTCT	15		CGTTAGGGTG	67		CTGTCTGTCA	11		ACGGGCCTCG	92
TCTCCTGCCG	15		GCTGTTGGCC	67		TTTGCCTCAT	11		ATTGCCTAGG	92
TTTCGTTTGG	15		CAATGCGGTC	67		ACCTCGTCAT	11		TTATGCAAGC	92
TGTTCGGACG	15		AGATCCAACT	67		CTCTTGATCA	11		GAGATCCGCC	92
TCAGCTCTCT	15		ATCGCTAGAA	67		CCATGCGAAT	11		TCAATTTGGA	92
TGCTCTGTCA	15		GACTAGCGTG	67		GTTTCACACG	11		AATACGCGCC	92
TGGGCGAGCA	15		CTACTCCGGT	67		TCGGCCTTTA	11		ATGTGTGCCC	92
CGTTTTTGGT	15		TTCAATCCCT	67		TCTTCCGTCT	11		CTACTTAAGC	92
CCCACCGACA	15		GACATGCTGG	67		TTGGCTTTTG	11		CATCAGCTCC	92
GTTGTCGTGT	15		CGTCATTGGG	67		CGTGTTTGAG	11		TTTTAGTGCG	92
GTAACGTTTC	15		GGCAGGGCCT	67		CCGTCGGTCG	11		CTCTTCTTTG	92
TTCGTACATC	15		CATAACGCTA	67		TTAGTTCGCC	11		TAACGCTTAG	92
GTGGGTGTAC	15		GTACATTGAG	67		TTCGCTTCCA	10		CTACTCGCGT	92
CCAACGTCCT	15		ACACAGGTCT	66		GACTGTCGCA	10		CAAAGCTCAA	92
CTCCGTATTA	15		CCGCTGCATG	66		ACAACTATCG	10		ACATTGGCCA	91
CGGTGCCAGA	15		TTTATCGCCT	66		ACACGACGAA	10		TACATCACGG	91
TCAGTTGACG	15		CGTAGTGCAA	66		TTGGGCGTTA	10		GCATCTCGCT	91
CTGTTCGACG	15		ACAGGTCCCT	66		TCCCTTCACA	10		ATCGCTGGCC	91
CGGCGACGGA	15		ATATGTTTCT	66		CGATATGTCG	10		TCAAGTAGAC	91
GCCGTTGAGG	15		CTAACTTGCT	66		TGGGCGTAAG	10		TACTTAGCGA	91
GTAGTTGTTG	15		CGAGGGCCTT	66		TCGGCCGTTA	10		CCAACGCTGC	91
GCCGGTGAGT	15		TTTCCCGCTG	66		TGTTCTATGA	10		TACTTAAGCT	91
GTGTGCTGTA	15		GTCGCAGGTG	66		TCTCCGCTGT	10		ACATGCCCGC	91
GGCATTCGCG	15		GAATGCTCAT	66		CCCGTTCCCA	10		CCATGAGCTG	91
TATCAGTTCG	15		AGAGCTGCTG	66		ATGTGTCGTT	10		ATGCACTCGC	91
GCTTCACTTT	15		GCTAGGCCGA	66		TGTCCGGTTC	10		CCGTCGCTCT	91
GGTTGGTCGA	15		GACAGCGACT	66		CTTGTGGGCT	10		TCTAAGCAAG	91
CACTCAGATC	15		AACTAATCCC	66		GCACTAATCG	10		TCAATCTGGT	91
GACGCACTTC	15		GAGCAGGGCA	66		CTCAAGATCA	10		CACATAGGCG	91
CCCGTTCGTG	15		GTCCTGCGGT	66		TCCGGCCGTT	10		AAGCCAGCCG	91
GCTTAGCTCA	15		TTCGCTGCTG	66		AGTGTTGTTC	10		TTGAAGCACC	90
AGGTATATTG	15		GCCACAACAT	66		CTTGTTATGT	10		ATAACCTTCG	90
GTCAGTGGAT	15		TGTATGCAAG	65		CGAGAGTGAG	10		CGTAAACGGC	90
CTGTGGTGGG	15		GCTGCAGTCG	65		CCTCTTCAGA	10		GCCGACAGGC	90
CTTGTGGTGT	15		GTCATAAGGT	65		TGGATTAGCG	10		CAATCTGGTA	90
GCAAGAATGA	15		CGACCGCTCC	65		GGGGATAGAG	10		ACATCGTAGC	90
CATGCGTGAG	15		TAAAACTGCC	65		GAATGCAGGA	10		AATCTTGCCC	90
TCTACATTTG	15		TTACCGCCTT	65		CTCTATCGGG	10		TGAATCACGT	90
CGTGAGGGTT	15		CCTCTCGGCC	65		TCTGTGCGTA	10		GATTGCCTCT	90
CTCACTGCGT	15		GGCATGCGCC	65		TCGACATTGA	10		TCCAACTGCT	90
TTTGGGTTCA	15		AAAGCAGTTT	65		TTTGGTGAAT	10		TCGGCAAGGC	90
TCGGTCGTTG	15		CGATACAGTT	65		GTTGCCCAGC	10		GCTTTCGCTG	90
TCCGAATGCT	15		CGTCATCAGG	65		TGTCTTCGTA	10		GATGCAACCT	90
TCTCTTGTGT	15		GTCAATTGGC	65		TGCCAACGGG	10		TATTGCCTCC	90
GGGTGATGCT	15		GTACAGTAGT	65		CGCCGCCGCA	10		TCCTTAGCTC	90
TCTCTTTGAG	15		ACGTCAGCAG	65		TAACATCACC	10		ACTATCGCTA	90
TGTCCTCGCT	15		GGATATTACC	65		TGCACACGTT	10		GCATGCGCGT	90
TTGGCCTGTA	15		GTTACAGTAT	65		TCCTGCCACA	10		GCCAACTCCC	90
TAGTCCAACA	15		CTACCAGCAG	65		TCTATAAACA	10		CACGGCCTGT	90
CTCTACCTTC	15		CGTTTGAAGC	65		TACGGCCTGT	10		TACAGTAGTC	90
TGCAATATTG	15		AGACAGAAGA	65		TCGTCTGTTC	10		TGCAGCCAGC	89
TATTGTCGGT	15		CATATTGCTA	65		TGTGCGTCGC	10		CATCGCGGAA	89
CGTATGTGGA	15		AGCAGTGAAT	65		CCGATGCGGA	10		TGTTTGGCCC	89
GTTTGGACGT	15		AAGCAGCTAT	65		CGCTTTCACA	10		TCATATGCGT	89
TGTTGGGACA	15		AATAGTGCGT	65		GCGTGCGACG	10		GGATCACCAC	89
TTATTGGTGA	15		CACTGCCGTG	65		CCCTTTGGCC	10		ATGCCAGCTT	89
TGGTGCCGTT	15		TGTCATGAGC	65		CTTGACTTGC	10		AACATGCTAA	89
CTGCTTCTGA	15		TTGCAAACTG	65		AGGATGTTTA	10		CCTAGCTGCC	89
GTCAACCAGT	15		GTTCATGTGA	65		TCCTTCTTCA	10		CATCAAGGTG	89
TGTAGTCGTA	15		GCATGTTGCT	65		TTGGCGATCA	10		TTTCTAGCTT	89
GCGTAATGAG	15		CTACACTTAC	64		CTCGTAACAA	10		TCACTGCCCT	89
TGGTATGGTG	15		AGCTATGGTG	64		TCATCGATTT	10		TCCAGAGGAG	89
CTGTCGGACT	15		GTTCTGCAAT	64		CCGCTTCTGT	10		AAAAAGCTCC	89
ACGTTTATCG	15		ATTTCTGCGG	64		CTGAATGCGA	10		ATGAGGACCT	89
GCCAGATGCG	15		ACATGGCGGC	64		TCGTGCGTTT	10		CCAACTTGGT	88
TTGCCTTCTG	15		ACACAGTATC	64		CCAATCAGCT	10		TGATTCCAGC	88
TCATAGAGCA	15		CTACAAGATT	64		TACTTCTAAA	10		GCTCTCGCCT	88
CTCGCTCTGA	15		ACAGATAGTT	64		CTCCAGTCCG	10		GAACCCCGCT	88
GAATCCCACT	15		GGACCCGCCG	64		GTACGTTATG	10		TCGATCGCGC	88
CCTCTGGACG	15		GCATTGGCTC	64		GCGTGCCGTG	10		AACGCTCTTT	88
ATGCGGGAAT	15		CGCCAATCCC	64		TACTGCAGCT	10		GTCAAATCCC	88
GCCCGCAGAT	15		CTCCGCAGAG	64		CCTTGGAGTA	10		TCATGACTGT	88
TCTGTGGCAT	15		GTACTCTGCG	64		TCCTGACCCG	10		ACCACCGCCT	88
TCGTGCGGAT	15		AACAGTTCCT	64		TCGTCGATCG	10		CGAATCGGTT	88
TCTTCATGCG	15		AGGCAGGCGA	64		CCGATTCACA	10		TCCTTTCAGC	88
TCGGACTCAT	15		GGCTAGTGTG	64		AAAATGGCAA	10		TAATTCGCTT	88
TGCTTGCACT	15		GCAACTTGAC	64		CGCGTCCTTG	10		GTACTTAAGC	88
TGATTCGTCG	15		GATATGCATC	64		CCATCGATCG	10		TCAAACGGGC	88
CTGTGTGTAG	15		ACCTCTGCCT	64		TCCAACGTTG	10		CAATATGGTC	88
CTTGGCCTGA	15		CACTACAGGG	64		CTCACTCTAG	10		AACGCTCTGG	88
CTACCGCGGT	15		TCTTCACGCT	64		CCGTACATCG	10		CACCTGGTCC	88
TACACTGTCA	15		AATGCAACGA	64		CCCACTCGGA	10		CCACTGGCTT	87
CTGTTGTGTT	15		ACGAAGCACG	64		TCCTGGACCA	10		CATTGGCCAC	87
TGTTTGTAGC	15		CATCCCGCAT	64		TGTTATTTCG	10		ATACTGCTGG	87
AATTTAGGGG	15		TGATTGTACC	64		GTGTTTTGCA	10		GACAGAGGCC	87
ACGAGAATCA	15		CCACCCAAGT	64		TGTGCCGGCA	10		ACAAACTGGC	87
TCGGTTCGGA	15		TGAAACTGCC	64		TCCTCGTAGT	10		GTTAACTAGT	87
ACCTCGTGCG	15		TGACTGCACA	64		TGGCTATATG	10		ATCTCGGCAC	87
TCTGCGTTGT	15		TTGCAACGCC	64		CACTACTTCT	10		ACCTCGGCCT	87
CGTTCTGCCG	14		ACATGATGTG	63		CCTCTTGGCA	10		GTTACTAACA	87
CGGTTCTCGT	14		GTGTACTGCG	63		TCTTATTGTG	10		TACGTCGTCT	87
TCGTCTTTGA	14		GGTCTGCATC	63		TCGTTCCGCG	10		TACACACGGG	87
AATGTGGTGT	14		GCTCTTGGCG	63		CCTCGTCCCG	10		CTTTTCTAGC	87
TATCGGACTG	14		GTACGTACGC	63		ATCTCTCCCG	10		CGCAGCAGCA	87
CGTGTGTTCC	14		GCTAATGCAC	63		AAGTGCAGCA	10		CTACATTAGT	87
AGGGATGTCT	14		ACATTCGGTT	63		CCATGTCGCG	10		TCAGCCCGCG	87
TCATGGGGCT	14		CATTACATGC	63		CCGCTGTTTA	10		TAAAACGCAC	87
ATGAGCATTG	14		ATTTATGCAA	63		TCTGCTCGGG	10		GCATTAGTGA	87
GATGGTATTG	14		TATGCCTGCA	63		CGTACCATGC	10		TATTTCGCCC	87
TGGGACGGTG	14		TATGTCGCAG	63		TCCTCGCCGT	10		CACTGTGGTC	87
GGCTGGCATA	14		GTGACGCGCC	63		TCTCCGATCG	10		TCATTCGCTC	87
TGTGCTCTGT	14		CATAGGGCTA	63		TCACGCGTTT	10		CATGCTTAGC	86
CGATTCATGC	14		ACCCTCTGGG	63		TCTAACCGCA	10		AGCTACGCCA	86
CCTCCAAGTA	14		GGGCAGGGGA	63		GTTTCGTTAA	10		TCACTGCTAT	86
GTTAGTGGTT	14		CAACATCGCT	63		CGCTAACGTT	10		ACACTCGGTA	86
AGGGCTTAGG	14		GTCCTGCCGC	63		TCTACCGTGT	10		AATACATGAT	86
TCCCTGCGGG	14		GGAAGGACCT	63		TGCGACGTCG	10		AATAGAGCTA	86
TCGTGTCGGT	14		CTTTGCCGCC	63		TCAGTGTGCG	10		GACACCACGC	86
GGTATCGGTC	14		ACATTTAACC	63		CCCGGTATCA	10		AACGGCGCGT	86
TGCACGTCCC	14		AACAAGTCAG	63		CGAGTGTGCA	10		TCTACTAGGT	86
CGTGAGCTCG	14		ACACGCTGCT	63		TCGCCGGTTA	10		CGATTCGACC	86
CACGAGGGGT	14		ACGGACACAG	63		TACATCACGT	10		CATATGGGTC	86
CGGTTTCGTT	14		CACTTGGCAT	63		TCGGTTGGTG	10		TGTTGCCAAC	86
TCAGCCGTGT	14		TCCTGGCCGC	62		ACGGCTCGTA	10		GCTAGGCTAG	86
TTGAGGACAA	14		CGGGTTGCGC	62		TTCGTTGCGT	10		ATCAGATCGT	86
TTCCGGCCGT	14		GCGCTGCACT	62		CTCGGTGCGT	10		CCAGACGGCG	86
GCTCAGTCGG	14		GACTGCAACT	62		CACACTCACA	10		AATATCAGCT	86
GCCAGGCACT	14		CAGGTCGCTT	62		CCCGAGTTAG	10		TTTAAACGAA	86
TCTTTCTGTA	14		ATATTAACGT	62		TCTCGCCCTG	10		ATTGAAGCCT	86
GGATTCCGCT	14		ACACCTGGCG	62		TACTTACTTG	10		CACGTAGCTC	86
TGACGTTTGG	14		AACGCTAGGT	62		GCATCAAGGA	10		AAGCTCGCCT	86
TGAATATGAA	14		ATACGTAACC	62		TCCTAGTTTG	10		CTACGCCTGT	85
CACGCGTGTC	14		CGACGCCTCG	62		TCCGCCACCA	10		ACAAAGGCAA	85
GTAGAAACCG	14		ATAACTCGCG	62		TACGGCCACC	10		TAAAGCAAGG	85
TTGCTTTGAT	14		ATATGTCCTT	62		TTCACTCGTG	10		GGCCAACGCC	85
GTCAGCGCTG	14		CAACTTGTTT	62		TCTGAACGAA	10		CTACATCGTT	85
TTCGTGCTCG	14		GGACGGCGCT	62		TCCGATTACG	10		CTGTGGGGCC	85
CAGACCTGTC	14		CTGCTCGCTA	62		CCGACCGCTA	10		GTTAATATTC	85
CTGTGTGTGA	14		GCCATTACGT	62		GCTATGGTTG	10		CGCATAGCAC	85
GCGTATTGCA	14		TCAAATGGGG	62		CACCTCGAGT	10		TTGATTTCCC	85
CGTTACTGAG	14		TTTGCAACAC	62		CCATGCTACT	10		CCGACTAGAC	85
TGGTGCGACA	14		AAGTGGCAGT	62		CCCAACGGCG	10		CGCGAGGGTC	85
CTCTTCGTCG	14		CGGCAGGCGC	62		CCATGTCCCG	10		TACAATAAGC	85
GGTTGTGTGT	14		TACTGCTGCT	62		CATCCATCAT	10		ATCAAGCTTC	85
TGCGTCGTTG	14		ATGCAAAACC	62		ATGCGTGTGT	10		TAGGCAAGCT	85
TTTGTTTTCG	14		CCGCATGCAA	62		TCGACTTTCG	10		CCGCCCGCCC	85
CTCTCGGTAG	14		CTTGCAGTAA	62		CGCTATTAGG	10		CGTACTCAGC	85
TCTATGTGCG	14		GACATGTGGG	62		CACACTCGGT	10		ATTAATAATT	85
TGCAATGTGG	14		CTCATTTGCT	62		GGTTAACGTA	10		ACGTAAGCCT	84
TAGTCATGCG	14		CACCGCGCAT	62		CCGCCTATGT	10		TATGGCTACT	84
TTTGTTCAGT	14		ATGGCGCACG	62		CCAATAGGTG	10		ATTATTACCT	84
TCGGACGGTT	14		TTTTTGCATT	61		TCACTAATGG	10		TACGACGCTT	84
TAGTGCGTGG	14		TTACATGCAC	61		CCCGTTCGTT	10		TCAAATGCGC	84
CATCGGCCTG	14		ATACGCTAAC	61		CGCATCTGCT	10		CATTGGCTGC	84
TCAAGCGCCA	14		GACATTACAG	61		TCCTTCGACC	10		GATTGGCGCG	84
CACATGTCAG	14		GCCGAAACCT	61		AATTGTCTTG	10		TCCGCTCAGC	84
GTGGTCCCGT	14		ATAACAGGCT	61		CCTATCGGTT	10		GCTACTAACC	84
CCGTTTAATG	14		TGATAGAGCC	61		TGCATACGCG	10		ATCAACAGCC	84
TTACCTCGCG	14		GTTAATCTTC	61		TGTTCCCGCG	10		CTGACGGCAG	84
CGCTGGTTTT	14		GGATGCAGTA	61		GGTCTTCTCG	10		CATTGCCCGT	84
TGCTACTGTA	14		ACTGTTGCAG	61		CGATTTTCGA	10		TCCGGAGGAG	84
TACTGTTCCT	14		GACTTGCCAT	61		CCCGGGCATG	10		CCCGGTAGCC	84
GGGTTATTCT	14		GTTCTGCCGT	61		TACTCTCCGG	10		GAATGCCTCT	84
GATATTAGCT	14		ATCTCCACAG	61		TCCATACGTT	10		TCAGAGCTCA	84
GCCACATGGG	14		TGCATAGCAG	61		TCATGCTTGT	10		GTTATTTCGC	84
AATTGCGTCG	14		CGTCAAAAGA	61		TCCCAAGTCA	10		TAAACGCGAC	84
TGATCGGCAT	14		CAGGATCGGT	61		TCTGTTAAGG	10		TCATAACGAG	83
TGATTAGACG	14		AGACTCGCGA	61		CTGTTCAGTA	10		TATCCCGCCT	83
TCGATGGGAA	14		GTACAGCAAG	61		TCCGGATGTC	10		TATGCCGCGT	83
GCAAGCGTTT	14		ATTTAGTGCA	61		CCGGACTGGA	10		ACGCAGCTCT	83
CGTCTTTATG	14		CTGACGCGCC	61		TCCGATGTTT	10		ACTAAAGCCA	83
GCGTGTTGTG	14		CAACATCGAT	61		CCAAGCCAAA	10		ACTAAGCTCT	83
TGGTATTGAC	14		AACGCTCTGC	61		TGCATCATCG	10		TAACGCCGAG	83
TGTGTGCGGG	14		CTACGTCCTC	61		GTCATGGGAT	10		CGCTGGGGAA	83
AGTTGGGGGT	14		TTACGCAATA	61		TGGGTATTTG	10		CAATACTGGT	83
GTTAATCGGG	14		ACCACTTGGG	61		GCTTTCGTTA	10		GCCTGGCACC	83
TACCTGGTCG	14		GATCTCGCGT	61		GTATACGCGC	10		CCTCCCGGGT	83
TCCTAACTTG	14		GGACAGTAGC	61		CTGCATTAGG	10		TAAAGCAGCG	83
CGTTCTGTGA	14		TGAGGTCCCT	61		TCACGCATCG	10		GGTCGCTTGC	83
GCGTGCTTTG	14		TGATGTCCTT	61		TGATCCCTCT	10		CCCTGCGCGC	83
ACTTGTGATG	14		TAGCAGTGGG	60		CATCTCTCAC	10		TCAAGCACTG	83
CCGATGTGTT	14		TCTATACGTC	60		TCCTTGCCAA	10		TCCAACCAGC	83
TTCTCGAGAT	14		GTAAAAACGT	60		CCTGTTTTGG	10		ATAACACCAC	83
TCTTGTTCGG	14		GGATATGGCT	60		CAGTTGGGTT	10		CATACCGGAA	83
GGGTGATATG	14		CGAATTCGTT	60		CCATCTCCAC	10		GACTTGCCCA	83
TGTGGTAGGT	14		CTTTAAGCAT	60		GTTGTTCGAG	10		TCACATTAGT	83
CTTAGTCAGG	14		TATTCATGAG	60		TCGCTTCCCT	10		CGTGCCTAGG	83
GTAGTATGGA	14		GGGCAACCCT	60		GCATTGCCCA	10		GTCATCTCCT	83
TTCAACGTCG	14		TACACACCGT	60		CCTCGTAGCA	10		AACAACAGCC	83
CCAGGTCGAC	14		ACACCTGCCT	60		CCGGCCGTGA	10		CGTAACGGTA	82
CCCGCGTGGA	14		TCGTCCTGCC	60		ACCACTGCAT	10		TCATATTGCT	82
TGCGCTGGGG	14		CCACTGGTTT	60		ACCATCGTGA	10		CCTCGTGCCC	82
GGATGGCTCT	14		CCATGGCGAT	60		CGCGTCTGTG	10		ACTCAGGCAG	82
TCGACGATGG	14		TTCGGAACGG	60		TTACGTCGTT	10		TCACTAGTCG	82
GTACGGTCTG	14		TAATTAGCAG	60		TCCTTAGTCA	10		GCAACCTAGT	82
GGAGTCCGGG	14		GGGTACTGCG	60		CCATTTCGTA	10		TACCTTGGTG	82
CTTGTGATCG	14		TTGATGTCCC	60		CGTGTCCATT	10		GGTAACTAGT	82
ATGACCTGCC	14		GGGCAGAAGT	60		TGATGCTTGG	10		TCAACGACCT	82
CTGTGCGGCA	14		TGATGCACGG	60		CGCGGATGAA	10		TAAGCTCGTG	82
TGCATCTCAT	14		CTAAACTACT	60		TCCAGTCTAG	10		GACACACCCG	82
TCATCATTTG	14		CTACAACCCT	60		CTCTCTGTGA	10		CTTCAGGGCC	82
GTATGTTGAA	14		GCAGTGGCAT	60		GCTCTGGGCG	10		GACATAGCAT	82
CGCCTTGCTG	14		ACATCCTGCT	60		TGTGTCCTTG	10		ACAATGGCTG	82
GTAGTTGCTG	14		TCGCAGGGTA	60		TTACGAGCGA	10		GCTATTAGCA	82
CGTGGCACGG	14		ATAGGGCAAG	60		TTAGCGTTAG	10		GCGGCCCGCG	82
CGATTACGTG	14		CTACTTGTGT	60		GGCAGTTACT	10		TATGGCTATC	82
CCGGCGGAGT	14		GCGGCAGCCG	60		CGTATGCTAA	10		GTCCACTAAC	82
TGCGTTTGGT	14		GGTCATAGAG	60		TCTTCCATGA	10		TCACTGTGAC	82
GCTTACGATG	14		GGAATGGCCT	60		CCAGCGTGTT	10		ACTTGCTAGT	82
CCCGTTTTGA	14		ATGATCGCGT	59		TGTAGCAGGT	10		GACACACTCC	82
GGCGAGGGAT	14		GCATTTGCGT	59		TCCTATGTGA	10		AGTAAGGCTC	82
GTCACTACGG	14		TTATATCACC	59		CGTATCCCAT	10		CCTACTTACT	81
CGTGGGATAT	14		ATAAACGCGA	59		CTGTGTCTCA	10		CTACTTATGC	81
TAGTCTATCG	14		CTTGTACAGT	59		TCCGCTGACT	10		GATCATTAGC	81
CACGTTGTGT	14		GGTACAGTGA	59		TGATAGCGAC	10		AGCGATCCGC	81
TCTTGTGGGT	14		ATCGCAGAGC	59		CCTATCGTTG	10		GCTTACGCCT	81
ATCGTAGGTA	14		ATTCATCTGT	59		CGGTACGAGA	10		TGAAAACAGC	81
TAATTGGGGA	14		GGCGCGGCAG	59		TCAACAGTGG	10		ATCGACTAAC	81
TGGTGATTGT	14		TGCTACAGAG	59		CCCTTCGGCT	10		AATATATGCA	81
TGGTGTGGTA	14		GTACTACTTT	59		CTCCTGTTCG	10		AACAAGCCTA	81
TTGGGTTAGG	14		CTATGCTCGA	59		CGCAACATCG	10		CCAGGATGGT	81
CTGGTTCGAA	14		CGCTATCGTG	59		TGTGGTAGGT	10		CCGCTACGGG	81
TTGGCGTATG	14		AGTCTTGCAG	59		AACTGTCTGC	10		CATGTTGGTC	81
GTCTAAGGTT	14		CTTGGCAGGG	59		TTGCCTCACA	10		TAAGTCGCAT	81
TGCGTTAGGC	14		CTTCTGCATC	59		CTCAATTATA	10		TAAGCTACCC	81
GTGATGTGTT	14		TGCTCTTGCC	59		CGTACGGTAT	10		CCTCGGCTCC	81
GGTGGTTGTT	14		AAGCAGAAGG	59		TGTACTCATT	10		TGATGCAGCA	81
ATCGCTGTTA	14		GCGACCTGCA	59		CTGTCGTCTG	10		ACTTGGCCCA	81
TCGAGTATCT	14		GACTCCGTCC	59		TCGTGTCTTT	10		CGCGAGGGTT	81
GTCGTTGCTT	14		GTGAACGCTC	59		CTTTCGCCCA	10		TTTAACGCGC	81
TGGTGTAGTT	14		ACACTTGGAT	59		CGCATCTTCA	10		CCCCTAGCCA	81
TGATTGCTGA	14		TACGCACTTG	59		CTGTTTTTCA	10		TAACTGCACC	81
TGCTGCTGTG	14		CGATGTCCTT	59		TCCAGTCGAT	10		TTGACGCTGC	81
CGTATTTCTA	14		CAAGACGCTC	59		CGGATTAAAT	10		CCCTTCCAGC	81
TGAGTGGCAG	14		ATTCAGAAGT	59		ATGTTCATCC	10		TCATTTGCCT	81
CGTAGTAACG	14		TTCAATGCAT	59		CTCGTTTGTT	10		ACATGCGCAT	81
TGTGTCGGGT	14		GACTGGCAGT	59		TCAAACAATG	10		CAGTTTGGCG	81
TCTTACTAGG	14		CCGCATGGTT	59		TCTCCTCGTC	10		CTTAGCTATG	81
GTTGTGCACT	14		CCTACGGCGT	59		TCAGTGCGAT	10		ATACATGCCT	81
GTTTCGCGCG	14		TCAGGTCGAA	59		CTATTGTTCG	10		CATGCATGGT	81
TCATTGGTTG	14		CCACTGGTTA	59		CCTCTGTCCC	10		ACGCCAGCGG	81
TGAGATGGCG	14		CACGGCGCAA	59		TGATTCCGGC	10		TCAACGAGGT	81
TGCTAGTACT	14		GCCAAATCGT	59		TGACTTTTCG	10		CACATTCAGC	80
GGCTCGGTAA	14		GGTCATTGGT	59		GCATTTAGCA	10		ACGCTTAGCC	80
CCATTTGCCA	14		GTCATAGCAG	59		GATCACCGAG	10		TATTGCCCTC	80
TGTTTTGCGA	14		GGCTGCAGAC	58		ACAATTCGTG	10		TCATAGCCTC	80
AGTGCACTCA	14		GGTCATTTGT	58		TCGATCGGGA	10		TGCTTCACCC	80
GGTTGGTGAG	14		AAAACCGCAT	58		CGCACTGTTA	10		AGCACGGCAC	80
GTCACGCTAG	14		GTACAAGCGT	58		TCGTTGATAT	10		ACTGAGCCCT	80
TTCGTGTTTG	14		AACACAGCAT	58		CTGGCACGTA	10		GGCAAACAGC	80
GGCTCGATCT	14		TCTTCGGCAG	58		TCTGTTTGGC	10		TAATATCTGC	80
GGGGTACGGG	14		GCTAAGCGAC	58		GCTACAGTCA	10		ATTATAGCAT	80
TTGTTTAGGG	14		GACAGGCCAA	58		CTAGCTGACG	10		ACAGCTATCG	80
TGACACCTGT	14		GCATCAACAC	58		ATCACCCCGT	10		TATCTCGCAC	80
TCCCGGTCTG	14		TACTTGCAGA	58		TTGTCTCGCT	10		CTGAACGGTC	80
CTCGGAACGC	14		GCGAAAGGCT	58		CGTGCTACGG	10		TTAGTTCTGT	80
GGCATGATCG	14		GCAGACCGCC	58		TCAGCAGTCA	10		GAAATTGCCT	80
TTTCGGCACG	14		GTTACGCGAG	58		CGTACAGACG	10		GCACTGGCTG	80
AACCGGCCTC	14		TGCACGCTGC	58		CCAACTGAAT	10		GGTATAGCAC	80
TCACTCGGTA	14		ACGCATGTGG	58		CCGCCTGTTG	10		TATGCTCAGA	80
TCCATAGGGT	14		GCGGTAGCAG	58		CAACTACATG	10		CCAACGCTTT	80
CTAGCGGTTT	14		ATACAGTGCA	58		CACTCCTGAA	10		TCTCGCCTGC	80
TCTGGGAGGT	14		TCAGCGCGGT	58		CGTGCGCACA	10		TCTTTAGCCT	80
GTATGATAGA	14		TTTGTGGCAG	58		TCGTGCCATG	10		TCATGAGAGA	80
TGTGTACGTG	14		GTAATTTCGC	58		ACGTGTTCCA	10		TCATCACGAG	80
TAAGCACGTA	14		GCACTGATGA	58		CCCTCCCTTG	10		TACTTCACTC	80
CGGTAATATG	14		TCAATCGTGC	58		CGGACAGCTA	10		CTCAACGGCG	80
TGTGTTCGTA	14		CTAAACTCGA	58		AGTCGCGTCG	10		GATAGAAGCC	79
GAGAGCTGTT	14		CAACAGATGT	58		CCGATGTTGG	10		TTGTCTGCCC	79
CACTTTGGCA	14		AGCAGGGTAG	58		TGGCTGTCCA	10		GCTAAATCGT	79
GCTACGTCTG	14		TACTCTGCGT	58		TCCCGCTTAA	10		TTTAAACTCT	79
AGAGTCGGCA	14		ATAGGGCCTT	58		CTGCCTACCG	10		TCACGCCGCA	79
AGTTATAGGA	14		TAAGGTCCTT	58		CCTCATCTGA	10		GCGTTTGCAC	79
TGTTTCGGTA	14		ATTATGCCGT	58		TTCGACTACG	10		ATGCGCGCCG	79
GCTTTGGTTG	14		CGCACTCGCC	58		CCAACGCTAT	10		TCCCTCCGGC	79
TCCATTCGCG	14		TCATGTCGTT	58		CCTTTGATGA	10		ACCTTTGCCC	79
TCGGCCGGGT	14		TTCATGCTGA	58		TGCATTTTTG	10		TTCCTCGCCT	79
CAGTTTTTGT	14		CGAATCGGCC	58		CCCTGAAATG	10		CCCTAGCTAC	79
TCATGGTGAA	14		CATCGCAACT	58		CTGCCTTACG	10		TTGATTGCCT	79
GCGACTTCGG	14		CAATTCGCGC	58		CGTTGGTTTG	10		AAGCGAGCTA	79
GCCATTGGAT	14		TTCGGTGCGA	58		TTGAGTGGTT	10		CATGGCCAAC	79
GGACGCGTTT	14		CTAATTAAGC	58		AGGTAGGATA	10		GCCTTACGGC	79
TTTGTATCGG	14		CGAGCTACAG	57		TGTACAGTGG	10		AATTTGCTAG	79
GAGCGTGGTG	14		CCTTCTGCGT	57		CTACCGTGTT	10		CTCTAAGCAC	78
CCCTTGCCTG	14		AGCTTCTGGC	57		TCTCACATGA	10		TCATATGACT	78
ACACATTGCG	14		TCAGTTCGCG	57		TATCGTCGCT	10		CCCTCTCGGG	78
TGTTGTTGTT	14		TTTGCAGCTT	57		CCTGCATTCG	10		ACTGGAGCAT	78
AGTAGTCGGT	14		GAATGGCAAG	57		CAACGTGCAA	10		CCGCTTGGCT	78
TGCGTGTTTG	14		ACGAATCGTT	57		TAGTCTCTCG	10		GAAACTGCGG	78
GTTGTGTGCC	14		TATACCACGG	57		CCCTAACTCA	10		ATCATATCCT	78
CGGTAAGGCA	14		AGCAGTCACC	57		TCCTTGCACT	10		TTTGCGCTAA	78
GTGGCTAGAC	14		GCGGCAAACC	57		CCCATCGTGA	10		CTATAGGCCT	78
TTTGTTCTTC	14		ATACTCGATG	57		TCGCCACATA	10		GCCACGCAGG	78
GGGAGGTCAA	14		CAACTCGTGA	57		GGTTCTGCCT	10		GCGTAGCTCA	78
TGCATAGTCT	14		CACGTGGCTG	57		GCCGATCTGT	10		GTTACAAGGC	78
TGATGCTTTT	14		GTGAACTGCG	57		TCCGGGTGTG	10		TCTGTCGCAC	78
CCTGGTCAGT	14		TACGTCGCGG	57		CCCGTCGGAA	10		TACATTGCCC	78
CCTCCTGTGT	14		CCACCTGTGT	57		TGTTGTATTG	10		ACGACGTAGC	78
GGGATGCTCA	14		GCTCCACAGG	57		TAACTCAGCC	10		CGTAAAGGAA	78
TGAGCCCTGA	14		AATTTGCAGC	57		CTAGCCTCTC	10		GGCATTCGCC	78
TGCTCTCGGA	14		GTCACATGGG	57		CTATTCTATG	10		CTATCTCAGC	78
GATGTCGTGG	14		GTTCTGCTGT	57		GGTTCATTCT	10		ACTATAGCTC	78
CGCACCATGG	14		CGGCTCTGCT	57		CCGTACGACG	10		TCACTTGTAA	78
TGTGTAAGCG	14		CTTAACGCCT	57		CGGACACAGT	10		GCATTACCCT	78
CCGATCTGTC	14		CAACGTACGT	57		GGCACCTGCG	10		TGAGAGCTCC	78
TATCATATGC	14		AGTGCAGCTT	57		GTGCTTCAAA	10		CATATCAGCT	78
TCCTCGGTTC	14		TTACGTGATT	57		TCCCGCTGTC	10		TGACAGCTAT	78
CGCTGCGTCA	14		GCAATGCTCC	57		CCATGCTAGG	10		ACTCGGCTCC	78
CATGCGACGT	14		CCGTCCGAGC	57		CCTGAACATA	10		AATAACTGTT	78
TGCTATTGAG	14		GCGATGCACT	57		TCTATTCGGT	10		ACACAGCTGC	77
CGTTAACATC	14		TGCAGTAATA	56		ACCGTGATTG	10		TAGCTAGGCT	77
TATGTATTCA	14		GAAATATCTC	56		CGGATTGGTA	10		CTTTCGGCCT	77
ACGGCTTTAA	14		GTAATCTTGC	56		GGTTAGGAAG	10		TTGCGCGCTG	77
GTGAGCGTTG	14		CCATGGAAGC	56		TGTTTGCATG	10		ACCCTAGCTT	77
CAAGGTGTGG	14		GCAGGGCGGT	56		TCCATCGAAA	10		ACCCTTTGGG	77
CATCACCGAG	14		TTAACTCGTA	56		TCTGCCTTGT	10		GCTATTGCTG	77
ATTACACGTG	14		GTACAGGCGG	56		TTCCCTTGCG	10		GCAACGTCCG	77
ACTACGTGGA	14		TAATACGGTC	56		CTGTTTGCCA	10		TCACGCTGAG	77
ATGTGGCACT	14		GCAATTAGCA	56		CCGGCAAACA	10		ACTCGGCTCT	77
TACAACTAGT	14		ATGCTACTCG	56		TGCCCCAGAC	10		GGTAAACATC	77
CTGGTTTGCG	14		GAAGCTATGT	56		TCGGTTCACC	10		CTACTCCTAC	77
TGATGTGCGT	14		GTGCAGTCTC	56		TCCATCAGCC	10		CCTACTTGGT	77
CTGGTACTTT	14		GGCTATGGCG	56		TTGGTGTTCT	10		AGACGCTCGC	77
ATCGTACTGG	14		GACAGTATAG	56		TGCATTAATC	10		ACTACAGCGC	77
TGGTGGCCGA	14		CATGTGGCGT	56		TCGGATTTAG	10		TCTGATCGCT	77
GTTCCGTGCC	14		TAATACATAG	56		GGTGTCCATG	10		CCATTCTGGG	77
TGTATGGTAA	14		CAAAGTGCGC	56		TTGGCAAGCC	10		TGAATCACGG	77
GCCTTCAGCA	14		AATTAGCGTG	56		GGCAGTCTCA	10		AACGCACTGC	77
CGTTTCGTTT	14		GTAAAGCAGC	56		TGGCTAGGCA	10		GCAAACTTGA	77
TGGATGCTTG	14		GCTTCATGAG	56		CGCATTCGTG	10		AATACCAGCC	77
GGCTCAAAGG	14		ATACGACTGT	56		TCTGTGCACA	10		ACGCAAGCCT	77
GCACGGGCGT	14		ATACTGTCAG	56		TTCGCCAAGT	10		CATGAGGCAC	77
GTTGTGCGTA	14		TTCGCTCGTA	56		TCCACAGTTT	10		AACCGCGTCG	77
TGGATCGTCA	14		GAGATCCAAC	56		CGGCCTCATG	10		GCAATTAAGC	76
CTTGCATGGG	14		CAAAGTTGCC	56		TCATCGTATA	10		TAACGCTATC	76
GTGTTGCGTT	14		ATAGTTCGCT	56		CCTGCAAGCA	10		TAAACCGATG	76
CTGGCTAGTT	14		CTTATGCAGC	56		TCCTTTCAAC	10		TTACAAGTGT	76
CGATCGGTCT	14		ATAACCTTCT	56		CGCGTTTTCG	10		TAATTCGCCT	76
CCCAAGAGCA	14		ATACTTTCGC	56		CCCTTTCTGG	10		TATGACACAC	76
CTGTTTCGCG	14		CTCCCTGCTC	56		GACTTTCGCT	10		AATACTGTGG	76
ACAGTTATGA	14		TAACTAATGC	56		CTCATGCTAT	10		AGGATTGCCC	76
GTTCGTTTCG	14		CTGCCGCTTG	56		CTCTTGTCGG	10		TTGTTAGCGC	76
TGGACGGGCC	14		CGCAACCCGA	55		ACTCACGGCC	10		TTGTGTTAGC	76
GCCTGTTGAC	14		CTCCTGGCAT	55		AGAGTCATGA	10		CCCCTAGCCC	76
TTGTGTGACA	14		ACAGAGCAGG	55		CGGTTTGTTG	10		ACCCTAGCTC	76
TTACGGGGCA	14		GGCAGGCCCT	55		ATCTGCATCA	10		TACGCTCTCT	76
CTACCGTGGT	14		CTACTCTCGT	55		GCTACCCGTT	10		CCCTATGCCC	76
TGTAGGCTGG	14		AGTGTTTTGG	55		CCGCTACGAT	10		CCTATTGCCC	76
GTTACGCGTG	14		GCAGAGGCAT	55		TCCAGCGGCG	10		TAAAATAGTC	76
TCAAGGTTCG	14		GCTGGGGGCC	55		CCCTTGCCGT	10		TCCAGCCAGC	76
TGGTGTTGTG	14		CGCGCCCTGT	55		CCTTTTGTTG	10		TAAGGCGGAC	76
CGCTTCTGTG	14		ACAACTCGCT	55		CCGCCCAATG	10		TCTCGAGCCG	76
TTGAGTCTAA	14		GTAACTGACT	55		TCGCCAATCT	10		CAGCACCGCG	76
GGCATACGTG	14		GCCATACCAT	55		GTCGTCAGGT	10		GGTATTACCT	76
TTCTGTTGTG	14		CTAACGCTAG	55		TGCTTTCTGG	10		GACATCGCAT	76
TCGAGGCAGG	14		GCGATCCCAC	55		CCTCCCTCAC	10		ATTACTTGCT	75
AGTTATAATA	14		CAATGCGAGT	55		TCGCTTCTAA	10		GGGCTAGGCC	75
ACAGGCATAA	14		ACTGCTGCTG	55		TCTACCTGAC	10		CTCTCAGGCG	75
TTGTCTGAAA	14		AAACATGACG	55		TCTTCACGCC	10		TTATTCAAGT	75
AAAGTGCTGT	14		CTCGCAAAGC	55		TCTCATTTCT	10		AAAAGCTTAG	75
CGCGGAATCT	14		ACAATGTCGT	55		TGTCTTTTCG	10		CACATGGAGC	75
TGATTCGTAA	14		CACTTGGGTA	55		TCGGTGCAGG	10		TTAACAGCTA	75
TGGGATATCG	14		CCAGCGCCGT	55		CCATTTACAT	10		CGATACAGCC	75
GCGCAATTAG	14		CGTCATCGGG	55		TCTGTTTCCA	10		CATTTTGGGT	75
[truncated: 290,795+ more rows]

## Sheet: 3C
	Titers (pfu/ml)
8hr	rep1	rep2	rep3
HA-K153E	16000	21000	7000
PASTNbc + HA-K153E-Pst-bc	1500	1100	1200
PASTNbc + HA-K153E-Nhe-bc	3200	2700	4200
24hr	rep1	rep2	rep3
HA-K153E	140000000	210000000	220000000
PASTNbc + HA-K153E-Pst-bc	8000000	4000000	18000000
PASTNbc + HA-K153E-Nhe-bc	12000000	11000000	19000000
48hr	rep1	rep2	rep3
HA-K153E	240000000	330000000	340000000
PASTNbc + HA-K153E-Pst-bc	12000000	9000000	9000000
PASTNbc + HA-K153E-Nhe-bc	21000000	20000000	24000000
72hr	rep1	rep2	rep3
HA-K153E	120000000	190000000	70000000
PASTNbc + HA-K153E-Pst-bc	10000000	11000000	12000000
PASTNbc + HA-K153E-Nhe-bc	11000000	15000000	10000000
