# Supplementary material for: Influenza A virus undergoes compartmentalized replication in vivo dominated by stochastic bottlenecks
Source: Nat Commun. 2022 Jun 14;13:3416. doi: 10.1038/s41467-022-31147-0 (PMC9197827; doi:10.1038/s41467-022-31147-0)
Supplement: Supplementary file 4 — Source data [file 41467_2022_31147_MOESM4_ESM.zip › Source Data/Fig 4.xlsx]

## Sheet: 4A
WEIGHT (g)
Time (dpi)	PASTNbc only						NheI-Full						PstI-Full
	N	R	RR	L	LL	LR	N	R	RR	L	LL	LR	N	R	RR	L	LL	LR
0	18.75	17.09	18.82	19.03	18.48	19.8	19.93	18.52	18.8	17.7	17.08	17.43	19.34	20.36	20.04	19.31	17.68	18.33
1	18.45	17.28	18.33	19.1	18.7	20.29	20.1	18.86	18.76	18.11	17.34	17.97	19.75	20.44	20.83	19.78	18.15	19.16
2	17.95	16.95	18.2	18.73	18.59	20.04	19.59	18.43	18.29	17.17	16.91	17.4	19.86	20.21	20.25	19.4	17.52	19.28
3	16.83	17.18	18.02	18.49	18.66	19.65	18.53	17.21	17.17	16.15	16.03	16.89	19.11	19.82	19.6	19.9	17.12	19.06
4				18.62	18.57	20.3				16.4	16.24	17.42				19.87	17.27	19.21
5				18.86	18.79	20.46				16.48	16.64	17.62				19.79	17.41	19.09
6				18.56	18.59	19.8				16.49	16.98	17.7				19.43	17.38	18.65
WEIGHT (relative to d0 = 100%)
Time (dpi)	PASTNbc only						NheI-Full						PstI-Full
	N	R	RR	L	LL	LR	N	R	RR	L	LL	LR	N	R	RR	L	LL	LR
0	100	100	100	100	100	100	100	100	100	100	100	100	100	100	100	100	100	100
1	98.4	101.11	97.4	100.37	101.19	102.47	100.85	101.84	99.79	102.32	101.52	103.1	102.12	100.39	103.94	102.43	102.66	104.53
2	95.73	99.18	96.71	98.42	100.6	101.21	98.29	99.51	97.29	97.01	99	99.83	102.69	99.26	101.05	100.47	99.1	105.18
3	89.76	100.527	95.75	97.16	100.97	99.24	92.98	92.93	91.33	91.24	93.85	96.9	98.81	97.35	97.8	103.06	96.83	103.98
4				97.85	100.49	102.53				92.66	95.08	99.94				102.9	97.68	104.8
5				99.11	101.68	103.33				93.11	97.42	101.09				102.49	98.47	104.15
6				97.53	100.6	100				93.16	99.41	101.55				100.62	98.3	101.75

## Sheet: 4B pfu
	PASTNbc-only			NheI-Full			PstI-Full
3 dpi	383000	317000	535000	266667	336667	263333	365000	353000	197000
6 dpi	38666.7	31000	17300	4750	566.667	7866.67	2870	80000	4900

## Sheet: 4B TCID50
	PASTNbc-only			NheI-Full			PstI-Full
3 dpi	398107	100000	316228	100000	199526	100000	316228	398107	100000
6 dpi	3162.28	10000	3162.28	505.96	100	3162.28	398.107	31622.8	1995.26

## Sheet: 4C-E Nhe
NheI stock			mouse No 1			mouse No 2			mouse 3			mouse 4			mouse 5			mouse 6
barcode_clusters	read_count		barcode_clusters	read_count		barcode_clusters	read_count		barcode_clusters	read_count		barcode_clusters	read_count		barcode_clusters	read_count		barcode_clusters	read_count
ACGCTAGCGC	4891		ACGCTAGCGC	9033		TCGACTAGTC	21333		ACGCTAGCGC	12408		CTCGTGGGAC	22457		TGCTGCCAGC	23312		GACTAGCGCT	93353
GATGGCCAGC	3289		TACACGAGGG	6670		TTCAGGCCCT	14763		TGCTGCCAGC	8275		ATGACTCGCC	17878		CGGATAGCTC	12995		CCATTCAGGG	31440
CACTAGGGTT	3124		ACAGCTAGGC	6100		CACTAGGGTT	8899		GCTACATCCT	8248		CGACCCTAGC	12327		TACTGCAAGC	12442		CACACCGGTG	25366
ACAGCTAGGC	2866		CACTAGGGTT	5954		ACAGCTAGGC	7833		CAAAGGTGCC	7111		TCTAGGGCCT	11623		ATCGGCTAGT	11535		TCACGCCAAC	17884
CACGCGGGCC	2760		TCAAATCGCT	4812		ACGCTAGCGC	6705		ACAGCTAGGC	6156		TGCCCCGCCC	9707		CTCTAGCTGC	9317		TTTACTAGTC	17624
ACCAATGCCC	2599		CCGAGCTAGC	4616		TACACGAGGG	6330		GCATGCCTGC	6009		TTAACTAGGT	7286		GACTGCCCAA	9242		TACATTTGAT	12517
CCGAGCTAGC	2585		CACGCGGGCC	4047		AGCACAGCCC	5931		GCCAACTAGC	5531		TGACACTAGC	6623		AAACGGGCAC	8694		AATAGAGCTA	12219
ATGCTAGCCT	2584		GCACGAGCCC	3789		TCGGCTAGCT	5262		CACGCGGGCC	5512		CCGAGCTAGC	5960		ACGCTAGCGC	7572		GACTTGCTCC	9062
TACACGAGGG	2456		TCGGCTAGCT	3675		CACGAGGGAC	3943		TACACGAGGG	5511		TTCATGGCCC	5635		CACTAGGGTT	7317		GCCTGCGAGC	7313
TGAACTAGCC	2343		CCAAACAGGG	3669		ATCGAAGCAC	3935		GGTGGCCAGC	5469		GACTAGCGCT	5597		GTCGCAGCCC	6859		AATGAGGCCC	6493
TCAAATCGCT	2322		AGCACAGCCC	3623		CCGAGCTAGC	3624		CACTAGGGTT	5268		TCTCCAGCAC	5213		AATGAGGCCC	6597		CCTGGAAGGG	6466
CAACGAGGTG	2280		TCACTCGGGC	3307		TAAGCTAGGG	3447		GATACTTGCC	5225		CAACGCTGCG	5096		GACAGCACCA	6542		CCGGAGGCTA	6247
AATCACTAGC	2153		CTAGCTAGCC	3146		CAACGAGGTG	3352		TATTAGCAAG	5143		CGTACAGGTG	5024		CATTGCGGTC	6536		TGCTGCCAGC	5181
GCATGCCTGC	2133		GCTCACTAGC	3085		TAGGCCAGCG	3299		TCTCTCTAGC	5023		TTACGCTAAC	4856		ATACTCTCGT	6273		AACATGGGTA	5167
CACGCTAGGT	2104		AATCACTAGC	3024		ACCAATGCCC	3275		CCGAGCTAGC	4616		CACTAGGGTT	4837		TAAAGCACGC	6001		TACACGAGGG	4612
CACGAGGGAC	2005		CGCACAGGTG	2966		AATCACTAGC	3226		TAGGCCAGCG	4552		GCTAACTAGC	4734		TCTGCAGCAC	5582		ACCGCTAGTC	4446
TCGGCTAGCT	2004		TCAATCTGAC	2839		TCACTAGCCT	3155		AATACAGCCC	4144		GGAATTGACC	4585		AATCACTAGC	5381		ATCGAAGCAC	4442
ATGACTGCCC	1921		TCTGCAGCAC	2780		GCACGAGCCC	3035		CAACGCTAAC	4119		ACGCTAGCGC	4466		CGCTTCTAGC	5304		CCAAACAGGG	4220
GCGTACTAGC	1913		GCCATACCCT	2773		TCAAAACGGT	2900		TCGGCTAGCT	4073		ACAGCTAGGC	4401		TGAACTAGCC	5003		CACTGCGGTA	4086
TTGATCTAGC	1903		ATAGCTAGCA	2752		TCTCGCCAAC	2825		ATGCTAGCCT	3963		ATTCCCGCCC	4153		ATAACTAGCC	4281		TAAAACGCAC	4030
CCAAACAGGG	1868		CACGAGGGAC	2739		TCACTTGGGC	2795		CGTCGCTAGG	3856		AGCACAGCCC	3851		GGATCCACGC	3861		ACCACTGCCC	3875
GCACGAGCCC	1868		GATGGCCAGC	2725		TCAAATCGCT	2635		TTGCCTGCCC	3676		TCAAAGTAGC	3794		ACAGCTAGGC	3522		TCAGACCGGT	3856
GCCATACCCT	1797		ATAACTAGCC	2720		TGCTGCCAGC	2582		TCACTTGGTT	3586		GTCACCGGTT	3722		AACGGCTTGC	3440		TGAACTAGCC	3775
GCTACATCCT	1778		CCAGCTAGCT	2713		ATCACGGCCC	2566		TGTGCCTAGC	3420		AAACCAGCAC	3688		TGACATCAGT	3428		CTTGCGGCTA	3111
ATAGCTAGCA	1703		ATGCCAGCCC	2654		CAATACTAGC	2490		CAACGAGGTG	3401		TAACACGGCG	3598		TACAGCGCGT	3411		AATCACTAGC	3065
TAAGCTAGGG	1662		TGAAGCAAGG	2647		TTCCCTAGCC	2484		TAAAGCACGC	3372		CCATTTCTTT	3455		GCACTAGGCA	3396		TGACACTAGC	3050
GGTGGCCAGC	1655		GTCACTAGCT	2572		CCAGCTAGCT	2480		GACTGCCGCC	3343		CACGCTAGGT	3420		TGCTCTGCCC	3353		ACTAATGCGG	3030
TCAAAACGGT	1638		CGCCTAGCAC	2546		TCAGACCGGT	2462		GTCGCAGCCC	3269		CGCTTCTAGC	3410		CACTGCGGTA	3288		ATACTTTAAG	2952
TCTGCAGCAC	1627		TCACACTAGC	2515		TCGTTCTAGC	2440		TGTGCTAGTC	3263		TCGGCTAGCT	3329		CCATTCAGGG	3288		TTAACTAGTC	2923
CCAGCTAGCT	1618		TTCGCCTAGC	2311		CACTAGGTAT	2390		TCAGACCGGT	3250		CAACGAGGTG	3141		GTCTTAGCCC	3282		TCAGACCGCA	2879
GCTCACTAGC	1597		CTCACAGCCC	2246		TCACACTAGC	2241		GATGGCCAGC	3105		TAAACTGCCC	2975		TACACCACAT	3245		TATACTGCGG	2854
TCACACTAGC	1564		TCACGCCAGC	2242		GCTACATCCT	2225		CTTAACTAGC	3003		CAAAGCCGGC	2930		GCATGCCTGC	3231		AGGGACCGCC	2800
TGACACTAGC	1564		AATACAGCCC	2239		CGCCTAGCAC	2213		GACTAGCGCT	2999		GCCAACTAGC	2817		ATTACAGCAC	3227		GCATGCCTGC	2736
TCAGACCGGT	1518		CAACGAGGTG	2124		CATTGCGGTC	2211		CAAAGCCGGC	2952		AATCACTAGC	2804		ACCTGGCAGC	3219		GACACGCGCT	2725
CTAGCTAGCC	1501		GCTACATCCT	2119		TCACTCGGGC	2167		CACCAGGGCT	2811		TACAGCCGAG	2780		ACACGTTGGG	3217		GACTTGCGAC	2627
TACACCGATG	1498		CTAGACCAGC	2105		GCGGGCTAGC	2157		TTACGCTAAC	2805		CATTGCGGTC	2776		TACATCACAT	3195		CTGCTCGCCC	2572
TAGGCCAGCG	1440		GCGTACTAGC	2041		ATCTCCTAGC	2140		GAAAGCACGT	2649		GATGGCCAGC	2769		CATTTAGGCA	3182		GCAATCTCTG	2532
CTTTCGGCCC	1427		CACTAGGGCG	2028		CACGCGGGCC	2101		AACGAAGCAT	2512		CATATCGCGC	2709		GCCAGAGCGT	3177		TAGATTAGTA	2471
TCTCTCTAGC	1427		TACACCACAT	2018		CGGTACGGAC	2088		GCGTACTAGC	2488		TCGGCGGCCC	2656		TTAGCTAGAC	3152		CCAAACCAGC	2428
TCACTCGGGC	1422		CACCTGGGTC	1981		CGTCAGGGCC	2081		AACACTAGCA	2396		GGACCTAGCC	2650		AAACCAGCAC	3149		TAATGCCCTC	2368
TCACGCCAGC	1387		TTGCGCTCGC	1950		ATTACAGCAC	2033		CATCGGCAGC	2389		CGTCGCTAGG	2448		TCGGCTAGCT	3148		GACAAACTGC	2327
GACACGCGCT	1375		CCGTCCTAGC	1905		CCAGCTAGGG	1961		GACAGTGCAC	2369		GCCATACCCT	2432		ATGCGACAAG	3119		CAACGAGGTG	2241
GCCAACTAGC	1354		ATGACTGCCC	1871		CAAAGCCGGC	1936		TATTGCCAGC	2366		CTTAACTAGC	2412		CTAAACAAGG	3114		CACGCGGGCC	2237
TACAGCGCGT	1346		TCGTTCTAGC	1863		TTTCCTAGCT	1933		TAGCCTAGCA	2365		CTCAATAGCC	2244		ATATTCTAGC	3098		TACCCTGGCG	2196
ATCTCCTAGC	1337		TGACACTAGC	1848		AGCTGCATGC	1923		GCCATTCCCT	2361		TCTGCTACTC	2191		CCTACGGCTC	3075		ATTACAGCAC	2174
GTCACTAGCT	1328		CAAAGCCGGC	1847		TGAACTAGCC	1912		CACGAGGGAC	2353		TACGCGCGGC	2179		GACACGCACC	3052		TCGGCTAGCT	2099
CAATACTAGC	1318		GCCAACTAGC	1828		TTCAACTAGC	1873		GCACGAGCCC	2288		CACCTGGGAA	2155		GACACTTAGC	3041		GGCAAACAGC	2069
AGCACAGCCC	1308		GCTAACTAGC	1797		CTTTCGGCCC	1873		CTAGCTAGCC	2278		GACAGGCACC	2130		TACAGCTTAG	3037		ACAAGGCATA	2068
CTGCCCTAGC	1307		ACTGGGCTGC	1791		TCAATCTGAC	1861		TTCCCTAGCC	2272		GCGTACTAGC	2117		CCTGTTCGGG	3034		TAACGCTGAG	2048
ATGACTCGCC	1303		TTCCTAGCAC	1789		ATGCTAGCCT	1861		GGTTGCGACC	2260		ACTGGGCTGC	2026		TCAGAATGGT	3024		TCAAATCGCG	2037
TAAAGCAAGC	1272		TACATCTCGG	1781		TTCGCTAGGG	1855		ATCACGGCCC	2242		GACCACCGGT	2001		ATGACTGCCC	3021		CGCCTAGCAC	2027
GCACTAGGCA	1233		CACCTGTCCA	1775		GACACGCGCT	1851		TCTTGCGCCC	2240		CTGACCTAGC	1966		GCTACATCCT	3014		CAATACTAGC	2021
CCGACGGCTA	1229		ACCAATGCCC	1762		GCATTCAGCG	1817		GACGCTAAGC	2231		CAACCCGGTG	1966		GACACACTCC	3013		TCAAAGCCGC	1986
TCACTTGGGC	1223		TGGTGCCAGC	1740		CACGAAGGTC	1814		TTCCGCGAGC	2223		TTCGCTAGGG	1959		CCAACACGGT	3006		ATCACTGCCC	1941
TTCCCTAGCC	1197		ATCTCCTAGC	1731		ATAGCTAGCA	1806		TTCACCCGTG	2223		TAAGCTAGGG	1958		GATATGCAAC	2998		CTACTCGCGT	1913
TATTGCTAAC	1184		CACGCTAGGT	1725		TTCACAGCCC	1771		TTGATCTAGC	2220		TCAAATCGCT	1947		TCACTGGCAC	2990		AGTAGCCTCA	1910
CGTCGCTAGG	1181		ATATTCTAGC	1714		TCAAAGCCGC	1752		GGTAGCCAAC	2215		GCGGCTGACC	1930		GCGCTCGGCA	2990		AATACAGCCC	1857
CGCACAGGTG	1181		TGCTGCCAGC	1701		TTCACCCGTG	1743		TCTCGAGCCC	2214		CGCTAAGGTC	1915		CCGAGCTAGC	2966		GCGTACTAGC	1854
CATTGCGGTC	1174		CATTTAGGCC	1679		CACCTGGGTC	1743		ACCGCTAGTC	2214		ATGCTAGCCT	1911		GTTTCTAGCA	2959		TTCGCCTAGC	1841
CGCGCTAGTT	1163		CTTAACTAGC	1673		AATTACGCCC	1717		CCAGCTAGCT	2186		CTGAACTAGG	1880		CCGTTTCCGT	2952		ACCAATGCCC	1826
TGCTGCCAGC	1142		ACAGCTAGGA	1662		CCGTCCTAGC	1690		CAGATCGGCC	2186		ATGACTGCCC	1869		CCATTAGCAC	2948		AACCATGCCC	1801
CACCTGGGAA	1124		GATAGCCTCC	1644		GCTCACTAGC	1689		TCAAATCGCT	2180		GCATGCCTGC	1841		GACTCTAGCG	2941		GATAGCCTCC	1760
CACCTGTCCA	1117		AATAGAGCAC	1641		GCTGCCGCAG	1686		TATACTAAGG	2177		TCACGCCAGC	1791		TACATCTCTC	2920		GTTAACATCG	1758
ATAACTAGCC	1113		GACACGCGCT	1632		CGGTCTAGCT	1680		TTCAACTAGG	2169		CACGAGGGAC	1783		ATTATGTTCT	2912		GCACGAGCCC	1744
CTTAACTAGC	1110		TAAGCTAGGG	1611		TTTGCAAGCT	1677		TCGACAGCAC	2158		AACGCCAGCC	1761		GGACCTAGCC	2907		CACCTGGGAA	1731
TTGGCTAGGA	1106		CAATACTAGC	1595		GCAGTCGCGC	1675		TGAACTAGCC	2127		TTCGAACCGC	1678		TAAAGCCTAC	2900		CAACTAGGTG	1657
ATCGAAGCAC	1091		GACACTAGGC	1569		TACACGAGTC	1674		CTACTAGCCC	2126		AATCCTGCCC	1665		TACACCGCCC	2885		CGCTAGGGTC	1643
ATTGCAGCAC	1088		TGAACTAGCC	1542		CGCTAGGGTC	1658		CCATTCAGGG	2092		TGCTGCTAGA	1663		GTCTAAGCCT	2871		ACAGCTAGGC	1615
TGTGCTAGTC	1085		CACCAGGGCT	1530		AACGAAGCGC	1620		TCTCGCTAGT	2091		GCACGAGCCC	1641		TCTAAACCAC	2863		CGCACAGGTG	1585
CTGCCTAGCA	1085		CAAAAAGGGA	1515		CGAACTAGCC	1581		TTAACTAGTC	2064		TACGACCAGC	1633		CCTGAGTTGC	2863		CTTTCGGCCT	1576
GTCGCAGCCC	1076		CATGCTCGTG	1505		GCATGCCTGC	1578		GCTAACTAGC	2053		GCTGCCGCGG	1622		ATTACTAGCC	2859		ATTACGGCCC	1531
TCAATCTGAC	1075		AACGCCAGCC	1496		TTCGCCTAGC	1559		TGGATCTAAC	2044		TCAAAGCCGC	1569		GCAGGAGCGT	2853		TACTGGATTC	1498
TCAAATCGCG	1061		CTGCCCTAGC	1463		CAGATCGGCC	1522		GTCTTAGCCC	2019		CGCGAAGTGC	1567		TTCCGCGAGC	2852		AACTGGGCCC	1496
TTTCCTAGCT	1045		CTAAACAAGG	1451		CGCAGCTCGC	1497		TAAACTAGTC	1945		ATTGACGCGC	1559		TAAACCGATG	2846		ATCTCCTAGC	1471
TTCGCCTAGC	1036		TTACGCTAAC	1450		TAGACTAGCA	1463		ATCATCGCCC	1921		TCCCTCAGTG	1553		AATACACTCG	2839		CGCGGCTGGC	1449
CATCGGCAGC	1036		CAACGCTAAC	1433		TATTGCTAAC	1457		ACTGGGCTGC	1910		GCACTAGGCA	1542		TTAACGCTCA	2827		CTACTGCCGC	1423
TTGCGCTCGC	1036		TTCGCTAGGG	1424		GCGTACTAGC	1437		GAGACGCTTC	1893		TTTCGCCGGC	1537		GTCATATGCT	2816		GCCAGAGCGT	1406
GCTAACTAGC	1026		TCAGACCGGT	1422		CACCTGTCCA	1435		AACTTAGCCC	1890		ACCAATGCCC	1511		ACCTGGCGGT	2798		CACCAAGGTT	1388
TTCATGGCCC	1018		TCTCTCTAGC	1420		ATCAACTAGC	1404		AGCACAGCCC	1877		TTCTACTAGC	1511		TACCCTGGCG	2776		TACGCCACTC	1363
TCGTTCTAGC	1015		CCGTGCCAGC	1417		CACAACGGGG	1403		CATAGTGGCA	1810		CTACTGCCGC	1496		CTACAGCTAG	2761		TCAACTAGTC	1334
TTAACTAGTC	1010		TTAACTAGTC	1414		TAAAGCACGC	1400		GATAGCCTCC	1764		CAGGCCGGTT	1477		CACCCGGGAG	2758		ACTTAGGCCC	1331
CGCCTAGCAC	1009		TCCCTAGCGC	1414		CGTCGCTAGG	1374		AATCTAGCCC	1676		GGTGGCCAGC	1444		ACAACTAGCA	2752		TCACTTGGGC	1329
ATCACGGCCC	994		TTCGAAACGC	1393		AACAAAGCAC	1374		CACTAGGTAT	1660		CAACAGGGTT	1412		CAGGTAGGTT	2740		ATCAACTAGC	1327
GCTGCCGCGT	990		TTCCGCGAGC	1381		CACTAGGTTT	1372		ATCTCCTAGC	1642		GGCATTAGCC	1408		CACCACGGTG	2733		CCCGCGGGGG	1305
TTCGAAACGC	974		GGACCTAGCC	1376		CAACTAGGTG	1362		CGCCTAGCAC	1639		GTCTTAGCCC	1401		GAAATCGCCC	2727		CCTTCGGCTC	1300
CGCAGCTCGC	965		ATCATCGCCC	1323		CCTCGGCCGG	1359		GTCATCTAGC	1615		AACAGCACTG	1398		TTCAACTAGG	2710		ATGACTGCCC	1283
CCGTCCTAGC	958		ATGGTCGCCC	1313		TCATACTGGG	1348		TCGTTCTAGC	1599		CCTGGAAGGG	1390		TCAAAACATT	2691		TGCAGCGGCG	1263
CATCTAGCAC	952		AACTTAGCCC	1309		TAAACAGACG	1343		CACAGAGGCC	1596		CAATTTGGTC	1372		TACAGGCGGC	2688		CATACTAGCA	1260
TGCATATGCC	948		TCAAAACGGT	1308		CCATCTAGCC	1328		TTAACTAGGT	1531		TGACGCCCGC	1355		CGACCCTAGC	2679		CGAACAGGTC	1249
CGAACTAGCC	947		CTGACGGCTA	1306		CGAACAGGTC	1326		ATCTCGGCAC	1487		AACTAAGCCC	1342		ACAGGCTATG	2663		ACGCTAGCGC	1232
TCGACAGCCC	940		CACCTGGGAA	1304		GACTGCCCAT	1322		GCAATAACCT	1472		TCAAAACGGT	1325		TCATCTAGAG	2629		CCCTTTCGGG	1211
TCTTTCGCCC	937		TATTGCTAAC	1304		ACTGGCTAAC	1314		CACCTGGGAA	1304		TAACCTAGTC	1264		CGGTCCGGTC	2615		TCCATACCCT	1199
AATACAGCCC	936		CTTTCGGCCC	1296		CTAGACCAGC	1313		TATCGCGAGC	1299		ATGATTTCCT	1264		TGAGCTTGGG	2593		CACGAGGGAC	1190
GTGCTACGCC	934		CCTACTAGGG	1259		CCTGTCTAGC	1298		CACTACACGT	1256		TCTCGCTAGT	1199		TTGGAAGCCC	2559		AACAGCTCAG	1189
TTCCGCGAGC	929		ATGCTAGCCT	1256		GACCTGCGCC	1294		CGCCAGGGTG	1244		CCTACTTCAG	1191		AAAACTTGTT	2547		AATATGGCCC	1188
TTACGCTAAC	926		CATTGCGGTC	1251		CCAGACGGGA	1294		TGATTCCAGC	1242		CCTGCTGGGT	1186		AACTCCTGTA	2534		TACACCGATG	1181
TGTGCCTAGC	908		TACACCGATG	1245		CTTAACTAGC	1284		TGCCCTCCCG	1233		GACAACCCCT	1184		TTAGGAGCCC	2524		GTTACAGCCC	1174
TGGTGCCAGC	901		TTGCCCTAGC	1244		TGGTGCCAGC	1283		GGCATCACCT	1233		CTTTAATCCT	1183		CGCTAGGGTC	2516		CCTAGGCTCT	1159
CAGGTAGGTT	898		CTACTAGCCC	1232		CAATTTGGTC	1281		CATTGCGGTC	1231		TAAAGCAAGC	1177		AACGGATATC	2506		ATAACTGCAC	1152
ATACGCTAAC	893		GCATGCCTGC	1231		TCAAATCGCG	1276		ACGGCTAGTC	1227		ATATTCTAGC	1165		ATCTCGCTCC	2496		ATGCCAGCCC	1137
CTAGACCAGC	892		TAAAGCACGC	1228		GATAGCCTCC	1264		ATCGAAGCAC	1227		CATCGGCAGC	1126		CCAAAACGCT	2471		TCGTCTAGTC	1135
ATAACTAGTC	888		ACTACGGCGC	1226		CGAACGTAGC	1262		CATACCGCAC	1224		AGAAAAGCAC	1109		TTGAAATCCC	2428		GACAACCCCT	1122
GACTGCCGCC	866		TAACGCTGAG	1223		TACAAGAGCT	1261		AACAGCGTAT	1224		CTCATCTCCT	1106		GCTCATTGCG	2402		TCTAAAGCAT	1121
CACCTGGGTC	862		TCACTTGGGC	1210		GCCATACCCT	1251		ATGACGCTGC	1222		CGTATTGACA	1104		AATATAGCCC	2401		TAAACTGCCC	1110
ATGGTCGCCC	859		TCGACAGCCC	1209		TTCGATACTC	1250		CAACTTGGGC	1214		TTGAACTAGC	1103		TTCAAACGGC	2344		AACCGCAAGC	1108
AACGAAGCGC	859		ATCACGGCCC	1207		AATAGAGCAC	1238		ACGCTAGCAC	1214		TGGTGCCAGC	1098		ACTGGCTAAC	2272		CTTTCGGCCC	1100
CGCTAGGGTC	856		GTCGCAGCCC	1201		ATAACTAGCC	1234		CGCACTGGCG	1213		CTGACGGCTA	1081		CGGTGCTTCG	2161		TCTAGATCCT	1091
CACCAGGGCT	855		ACTACAGCTC	1200		ACTTAGGCCC	1224		TTGCCCTAGC	1212		ATCGAAGCAC	1075		CCCACACTGC	2140		ATCCTAGCAC	1091
TGGCTCTAGC	851		CTACAGCTAG	1192		GTGCTACGCC	1214		TCAGACCGAT	1203		AATGAGGCCC	1073		GCTAAGTCCT	1900		TGATAAGCCT	1091
GATCCTAGCT	842		CATCTAGCAC	1179		ATGACTGCCC	1209		ATGCAAACGG	1201		TACGCTGCCC	1069		TCAAAACGGT	1899		GTGTCTTAGC	1088
CTTGCGGCTA	838		TAAAGCAAGC	1179		ATGACTCGCC	1209		CCGTTCCGCT	1198		CAACCTGGTC	1068		TAGGTGCCGT	1898		TCACTAGTCT	1084
TTCACCCGTG	831		CCAGCTAGGG	1174		TCATTTGGGC	1194		ATTACGGCCC	1196		TCAACTAGTC	1056		GTTTAAAGGT	1852		CACTAGCGAC	1082
TTCGCTAGGG	831		AACGAAGCGC	1141		GTCACTAGCT	1194		TATCTAGCAC	1195		CCTTAGAGGG	1033		GCTACTTAGC	1786		AACTAGGCCC	1065
TTCGCCAGCC	831		TTTCCTAGCT	1138		TCTCGCAAGC	1189		ATACGCTAAC	1193		TCGACAGCCC	1027		CATCTCACAT	1714		TTCACAGCCC	1060
CGCTTCTAGC	827		TTCTCTAGCC	1136		TCTCTCTAGC	1189		GCAACGCCGT	1192		GGTCGAGCCC	1027		GCCAAATGTA	1629		CCCTCTAGCA	1049
GATAGCCTCC	819		ACTGGCTAAC	1131		ATACGCTAAC	1187		TCAATCTAGG	1190		TCCATGCGGA	1026		TCATTCTTCA	1601		CAGGCCGGTT	1043
CAACCCGGTG	811		AAATGCCAGC	1127		CAGAAAGGCC	1179		CATTAGGGGT	1188		ACTTGGCTTT	1020		CAGCACAGTC	1594		AGTAAAGCCC	1040
CGCACTGGCG	810		AATACGGCAC	1120		TTCTACTAGC	1165		GGTAACGCCT	1187		TTACACCAGC	1014		TTAACTAGTC	1587		GCCAACTAGC	1032
TACACCACAT	803		AACTCAGCCT	1104		CCCGCGGGGG	1164		CTAAACAAGG	1186		TATACTGCGG	1013		ATAACTAGTC	1534		TCAGAAGCCC	1028
CAAAATGGGT	802		TATTGCCAGC	1100		TGCATATGCC	1163		TGACTAGCTG	1186		TGAACTAGCC	1012		AGCACAGCCC	1533		CAAAATGGGT	1025
CAGAAAGGCC	800		TTCACAGCCC	1100		TATATCACTT	1154		CCTAAGGGTA	1183		ATTGAGCAAG	1011		CCATTAAGGG	1495		ATGCTAGCCT	1021
ATCAACTAGC	797		TCAACTCGCT	1096		TCGACAGCCC	1145		ATAGCTAGCG	1183		GCAATTACGA	1010		TGGCTCTAGC	1436		AGCTTCGCCC	1017
TCTGCCAGCG	797		TCACTTGGCA	1088		TACCGGGGTT	1130		TACCTCGCCC	1181		CGCGAATGCG	1008		TAGGCCAGCG	1421		TCTAAACCTC	1017
CACGAAGGTC	797		CTGTTCTAGC	1085		CACTGCGGTA	1111		GACACGCGCT	1181		ATTGTAGCCT	1007		GACTTTGGCT	1381		ATCCGGGCCC	1014
GGTAACGCCT	797		GTTACAGCCC	1081		CCGCATGGCT	1095		ATTGCAGCAC	1178		CGCAGGCTGC	998		TCCGCCATAT	1170		CAACGCTAAC	1008
CAAAGCCGGC	797		TAGACTAGCA	1078		CATATCGGCG	1091		GCACTAGGCA	1178		TATACTAGTC	994		GTGCGCGCCT	1080		CCAGCTAGCT	1001
CCATTCAGGG	786		CGAACTAGCC	1069		CACGCTAGGT	1090		TAACACGGCG	1177		TACAGCTGAC	984		TGATTAGCCC	1031		TAGAGCGGCT	978
TCAACTCGCT	783		CTTTCCTAGC	1052		TACGACCAGC	1085		TGCGCTGTCC	1177		CACTGCTCGC	982		TAATTTCTAC	984		GTTACGGCCC	956
CGAACAGGTC	781		CCGACGGCTA	1052		CTACTTATGC	1076		GACTTGCGAC	1175		TTTCCTAGCT	981		TAATCTTCTA	914		TAAGCTAGGG	943
ACTACGGCGC	780		TAGACTAGCC	1044		CATCGGCAGC	1058		CGAGCCAGCT	1175		TCGATAGCCT	977		ACAAACGTTA	603		TAACTCCTGC	926
TTCACAGCCC	778		TGTGCTAGTC	1029		CCGACGGCTA	1049		ACCCTGGCCT	1174		TAAACAAGGT	976		GACTAGCGCT	562		TTAAAACCCT	924
CACTAGGGCG	764		ATCAACTAGC	1025		ACCAAGGCCC	1041		CACTGCACGC	1173		GACATCTGCC	966		GCGTACTAGC	489		GTCGCAGCCC	923
TCAACTAGTC	758		TATAGCACTC	1023		TCAGGACGAC	1039		GTCCTCTAGC	1173		AACTTAGCCC	964		GCCTAAAGCT	357		CACCAGGGCT	916
CTGACGGCTA	758		CCGGCTAGAC	1016		TCAACTAGTC	1033		TTGGCTAGGA	1173		TTCGCCTAGC	961		GGACTGACCG	307		TTTCCAGCCC	875
CATTTAGGCC	757		GGTGGCCAGC	1010		CACACCGGTG	1022		AGGTAGGCCT	1171		TCACACTAGC	947		CTCTAAGCAC	263		TCAAAACGGT	856
GTTCGCCGGC	757		TTCCCTAGCC	1008		CTGCCGGCGA	1019		CCTGTCTAGC	1170		AATCTAGCCC	944		CTCGTGGGAC	230		TTGAACTAGC	853
AATAGAGCAC	756		GTCACTAGGC	996		AATGCAGCCT	1016		CTTGGCCAAC	1169		ATCATCGCCC	933		GAGGTAGCCT	230		ACCTGCTCGG	840
GCGGGCTAGC	750		CGAGCCAGCT	992		ATCTCGCTCC	1014		CTACAGCTAG	1168		CCATTGGGGA	922		ATGACTCGCC	205		TCAATCTGAC	803
CTGACCTAGC	750		CTAGTCTAGC	983		TCAACAAGGT	1014		TACACAGAGA	1167		TAGAACAGTG	922		TGATGCCAGC	166		CTCAACGGCG	800
CCTACTAGGG	748		CAGAAAGGCC	981		TTCGAAACGC	1009		ATTACGCTCT	1163		CACGCGGGCC	918		CACACCGGTG	140		ATCAATGCCC	799
TTACGCTAGA	744		GCACTAGGCA	972		TAAAGCAAGC	995		CACCACGGTG	1163		TATTGCCAGC	911		TCAATTAAGC	128		CGAGCCAGCT	781
CGAGCCAGCT	739		GATCCTAGCT	967		TCACTACAAC	994		CAAGACACGT	1162		TTCCAAGCCC	910		TCTAGGGCCT	114		TATTGCCAGC	772
ATCTCGCTCC	736		GCCTGCGAGC	964		CGAGCTAGGA	991		CACGCTAGGT	1161		GCTACATCCT	910		ACCAATGCCC	112		TTCGAAACGC	769
CACTAGGTTT	733		AATATAGCCC	955		CCAAACAGGG	983		CCTCTAAGGA	1161		ACGAAAGCCT	896		TCACGCCAAC	105		AACTAGGCAG	751
CAATTTGGTC	731		TTAGCTAGAC	954		TTACACCAGC	983		TACGCCACTC	1160		CGGATAGCTC	895		AGGATAGCTC	104		CTAGCTAGCC	745
TGTGCTAGGT	729		CCTAGGGGCG	953		CACAGCTCCC	975		TCATCTGTGC	1159		GTCGCAGCCC	884		TCGATTGATT	102		ACGACTCGCC	743
CACTTAGGGA	714		AGTAAAGCCC	951		AACAGCTCAG	972		TACAACATGC	1158		CTGTTAGGCG	881		TGCCCCGCCC	98		TACAGCGCGT	742
TCACTTGGTT	713		TCAAATCGCG	950		AATCCTGCCC	971		CACTTGACGC	1157		CACCCGGGAG	876		ATCACGGCCC	96		GCACTAGGCA	734
CAACTAGGTG	713		GACTGCCGCC	942		ATTGCAGCAC	970		TTAACAGCGT	1157		CGAACAGGTC	863		TGACACTAGC	89		ACATGGCACT	730
CCGTGCCAGC	707		TTCACCCGTG	939		CCTGCCGGAC	967		CATGGCCAAC	1156		GAATATTACC	858		TACTGCCAGC	88		AACGCTGCAA	720
TCACTTGGCA	704		ACCACTGCCC	932		TAGAACAGTG	966		ACAACGCACT	1155		CAGGTAGGTT	852		TTCTGCCAGC	86		TGTGCTAGGT	718
TATACTGCGG	704		CACTGCGGTA	914		ACAGTAGCAC	964		ATTACAGCAC	1154		ATGCATAAGT	848		TTTACTAGTC	84		ACAAACGTGC	710
TGTACTAGCG	702		TAGGCCAGCG	911		TTAACTCGTC	964		TACACGTAGC	1152		GTGCTACGCC	838		TGCTGCAAGC	81		TACTGCAGGA	709
GCCAGAGCGT	697		ACGAAAGCCT	908		GCCATGTCCT	963		CTGCCCTAGC	1152		CACCTGGGTC	838		ATAGGCTAGT	78		TAGACTAGCA	703
CGACCCTAGC	696		TTAACTAGGT	905		CATATCGCTC	960		ACGCCGGCCC	1150		GCTCACTAGC	828		TACATTTGAT	78		AGACTGGCTC	696
AAATGCCAGC	692		GCGGGCTAGC	877		CAACCCGGTG	959		CGCAGCTCGC	1149		AACGGCAAGC	827		AATAGAGCTA	74		GTGCCTCCGC	690
CACTGGGTCC	692		CACTAGGTAT	872		TACATCAGCG	958		TATAGCCTAC	1149		CTGCCAGCTA	817		CCTGGAAGGG	67		CCATATGGCC	690
GGACCTAGCC	688		CGCAGCTCGC	870		TCCTCTCGCT	957		ACATGGCACT	1146		TAGACTAGCC	816		TTCATGGCCC	66		GCCATACCCT	689
TAGACTAGCC	687		ATGACTCGCC	869		GATTGCGCCC	956		TCACACAGGC	1145		ATCATCAAGT	810		TCTCCAGCAC	66		CATAGCGTGC	689
ACAGCTAGGA	687		GCTCCTGCCC	864		GCGGCCCGCG	954		AACCATGCCC	1145		GCGGGCTAGC	808		GACAGCGCCA	61		TCACGCCAGC	684
ACGAAAGCCT	686		AACAGCTCAG	863		TTCACTTGGG	951		CCGTCCTAGC	1142		TAATCTAGGC	798		GACTTGCTCC	61		CATCTAGCAC	680
TAAACTAGTC	685		GCTGCCGCGT	856		CACAACTGAA	950		CACTGGGTCC	1139		TTCCGCGAGC	795		TGCTGACAGC	60		CGAATCGGTT	680
CGTATAGGCA	684		TCGACTAGTC	852		AATCTAGCCC	947		CCACTGGACT	1137		AACACACCTC	783		TTAACTAGGT	59		GATTGCGCCC	680
AACGGAGCTA	682		CCCGCGGGGG	850		TTGCCAGGCC	945		AATCCTGCCC	1136		CGCCTAGCAC	773		CAACGCTGCG	53		CAAATCGTGG	678
CGTGCTTAGC	681		TCGGACCAGC	848		TGCTCAGCCT	942		AATTACTGCC	1136		CGCTTGGCCC	765		TTACGCTAAC	53		ACGTCTAGAC	677
TATAACAGTG	678		ATTCCTGCCC	846		TACACCACAT	941		TGTTAAGTGA	1135		CGAGCCAGCT	764		CATTGAGGTC	52		TATGTAGCCT	674
CAACGCTAAC	670		CTGACCTAGC	838		CGGAGCTGGC	937		AACTCAGCCT	1135		GGGAAGCTCC	764		TGCTTCCAGC	52		CCTCCGGAAT	670
TAGCCTAGCA	668		TACGACCAGC	835		TACTTGCATC	931		CACAATGGTC	1134		TGATTCCGGT	724		ATTCCCGCCC	52		ATTGCCAGAC	669
CCTAATGGGA	664		CATTAGGGCA	831		AATACGGCAC	930		CCAACGGCTT	1132		TATGGCAATA	722		TAATCTAGCT	51		TACCGCGCAT	664
CTCACAGCCC	664		TAAACTAGTC	826		ACGCCTAGCC	929		TCAAATCGCG	1131		TTTGATGTCC	716		TGCTGTCAGC	51		CGCACAGCTT	662
CCTAGGGGCG	663		AATGAGGCCC	825		GACACCTGCG	915		GCACAAGCCC	1130		TCACTAGCCT	692		CTATCTGCAG	51		TCACACTAGC	660
ACTGGGCTGC	657		CACCCGGGAA	823		TTCCGCGAGC	913		ACTACTAGGC	1129		TCAGAAAGCA	675		GGAATTGACC	49		CCAGCTAGGG	660
ATTACAGCAC	656		TTTCCAGCCC	822		TACACCGATG	913		CTGACCTAGC	1128		TTACGCTAGA	655		TCACTACTAG	49		TGCATTGAGC	660
TAATGCTAGA	650		ACCAAGGCCC	820		CCTAAGGGTA	912		ATAACTAGTC	1124		CAATACTAGC	641		CAACGAATCT	48		CCCTGGGCAC	657
CACACGGGCA	650		CGACCCTAGC	816		AATCGCGCCT	910		CTCTTAAGCA	1123		TTTATTTCCT	639		AATGAGTCCC	48		CATGAGCGGT	656
ATGCCTGCCC	647		CCTGCATGGG	813		GGACCTAGCC	909		TTCACAGCCC	1123		TTCCTAGCAC	627		GCTAACTAGC	48		TCGGCAGCCG	656
ATCATCGCCC	647		AATGCAGCCT	813		CACTGCTCGC	905		TCATCAGCGC	1118		TAAACTAGTC	627		TGCTGCTAGC	47		AACTGCTCTT	655
CACTGCTCGC	644		CGCACTGGCG	810		CTACTTAAGC	903		GATCCTAGCT	1117		TACAGCTTAG	620		CAACGAGGTG	47		GCTACATCCT	653
ACCAAGGCCC	643		CAGGTAGGTT	802		GCTAACTAGC	903		CTATCTAGCA	1115		TATCGCACGC	608		CACGCTAGGT	47		ACATAGCTTT	652
GTCACTAGGC	639		CGAACAGGTC	799		CACCCGGGAG	894		TGGTGCCAGC	1114		GCACACGCCT	602		CGTACAGGTG	46		TTGACACGCC	650
TAGAACAGTG	639		TAAAACCAGC	791		GCCAGCTCCT	891		ATTGCTAACT	1113		TCGACAGCAC	601		TCAAAGTAGC	46		ATCAAATCGC	649
CCGCATGGCT	639		TTTCGCCGGC	786		TCAAACTGAG	888		TAAACTGCCC	1112		CGCACAGGTG	601		ACGATAGCGC	44		TTCACTCACG	646
TTTCCAGCCC	636		AACACTAGCA	786		ATTGCTAACT	883		CAATAACGTC	1112		TGCATATGCC	598		AAACGGGAAC	44		TAACTGCTCG	645
TCTCGCTAGT	633		AAGTAAGCCC	783		TTTAGTCAAG	882		AATCACTAGC	1112		TCTGCCAGCG	593		CGGATAGATC	42		CAATATGGTC	642
TTAGCTAGAC	628		ACCTGGCAGC	782		TACAGAACGC	879		GATTCTGGCC	1111		TACCACGGTG	587		AAACGGGCGC	42		CGCATCGCTG	641
TTACAGCTCG	626		ATACGCTAAC	777		CGCGCTAGTT	877		CCTCCCTAGC	1109		TCAGCCCAAC	586		ATTGCTCAGC	42		TTTGACGCTT	639
TAAAGCTGGC	620		CACACGGGCA	771		GACTGGCCGC	877		GGATGCTCCC	1105		TACGCTCCCT	585		GACACGCGCC	41		ATAGCTAGCA	639
AGTAAAGCCC	618		CTTGCGGCTA	766		AGGTCCGCCC	876		ATCAATGCCC	1100		TTCGCCAGCC	585		TAATGCAAGC	41		TTTATGTCCT	636
CACGCCAGCC	617		CCTTAGCTAA	764		CACCTGGGAA	872		AAATGCCAGC	1096		TCAAATCGCG	584		TTCTGCAAGC	40		CTGCCTAGCA	634
ATGCCAGCCC	617		CACCAGGGAA	763		AACTAAGCCC	869		AATGGCTAAA	1095		CCGTGCCAGC	581		TAAACTGCCC	40		TGCATATGCC	634
AACACTAGCA	617		TCACACGGCT	755		TTAGATCGGC	868		TGCATATGCC	1095		GCACCTGGCA	576		CCATTTCTTT	40		GGCGCTACCC	633
ATAGCTAGCG	616		GACCTGCGCC	753		AAATGCCAGC	864		TTCAACTAGC	1092		TCATATGCGA	575		AAAAGGGCAC	39		GGCACAGCGC	633
CCGGAGGCTA	615		TCACGCCAAC	751		TTAACTAGTC	862		GACTGCCCAT	1092		TCATTTGCAC	570		CGTATAGCTC	39		ATATCCGCCC	633
CATTAGGGCA	614		TAAGTAGCCC	746		CCGTGGGCGT	855		TATAACTAGG	1089		ACTCTAGCTC	569		GTCACCGGTT	39		ACATCGCTAC	633
CCACGGCTAG	612		CCATCTAGCC	744		AACCATGCCC	854		ATTGCAAGTG	1088		TCTAAGCATG	567		GCCTGCGAGC	38		ACTCCGGCCC	632
GCATTCGCCT	606		CCTGTCTAGC	741		TTACGCTAAC	843		ATCGGGGCCA	1086		TACAGCAGTC	564		TGCTGCGAGC	38		CCTCGCTAGT	631
GCCTGCGAGC	604		ATTACAGCAC	739		GACAACCCCT	842		GCTATTGCAC	1086		TGCAGCCAGC	564		GACAGCCCCA	38		CGGCACGGTC	627
TTGCCCTAGC	603		CACGCCAGCC	733		GGTGGCCAGC	839		TACGCTACAG	1085		TTTATGCGAT	562		AAGCTAGCGC	37		AGCTCCTGCG	626
TCTCGCAAGC	602		CGCTTCTAGC	727		CCTACGGGTG	839		GACACGCACC	1083		ATCACTGCCC	560		GACAGCTCCA	37		ATGACTCGCC	626
AACCGCAAGC	601		ATGCAGCTCC	725		TCTGCAGCAC	831		TTCGCCAGCC	1083		CGCAGCTCGC	560		AAGATCCTAC	37		TCCTGCCGGC	625
TACGACCAGC	599		TTTAACGCCG	724		ACATAGGCAC	828		TAGGCGCGTT	1081		GACTGCCCAT	560		TAAAGCAAGC	37		CCATTGGGGA	625
TACATGAGGT	595		GACAACCGCC	720		CCTGCAAGCG	827		TTCTCTAGCC	1080		ATCTGAGCCT	559		TGCTGCCAGA	36		ACTACTAGGC	624
CACTGCGGTA	594		CATCGGCAGC	719		GCTGCCGCGG	826		GACGTGCGTC	1079		GCTACACTAC	559		CTGATAGCTC	35		GCAATCACTG	624
ATGATAGCCC	593		TACAGCGCGT	714		TCTTGCGCCC	803		CTACGAACAG	1078		ACTACCTAGG	557		AGCTGCCAGC	35		AAACGGGCAC	623
GTCCTCTAGC	592		CCATTCAGGG	708		AATACAGCCC	800		ACATTCTTGC	1077		AATGCAGCCT	556		TGCTGCCATC	35		TTTCGCCGGC	623
ATGACGCTGC	588		TTCCAAGCCC	705		ATGATAGCCC	798		TAGGCGCAGC	1077		TCACGCCAAC	555		TAAGCTAGGG	35		TCGGCGGCCC	623
ATTACGGCCC	587		TCTTTCGCCC	700		CAGGCCGGTT	792		TCGACTAGTC	1076		CCATTAGCAC	555		ATGCTAGCCT	35		TTCGAACCGC	622
CACAATGGCC	586		GCCAGAGCGT	698		ACCACTGCCC	790		AACACGTCCC	1075		GACGGCAGCA	554		AATCGCTAGC	35		GACTATGCCT	622
TAGACTAGCA	585		TACTACACAC	697		TCCCTAGCGC	788		GAGGCTTAGC	1073		ACACGCTCGC	552		GACAGGCACC	34		TGTGCCTAGC	622
CAACCTGGTC	583		CCTTAACGGG	695		ACCTAGGCCC	785		ACTCTAGCTC	1072		TAAGGCGCAC	551		TATACTGCGG	34		ACAGCCTTGA	620
GACACTAGGC	579		TTGGAAGCCC	693		GCCAACTAGC	782		ATGGTCGCCC	1069		TGACAGCTAT	550		CGATTCTAGC	34		TACAAGAGCT	618
TCGACAGCAC	577		GATTTGCCGC	687		CTCCTGGGAC	782		GCCCTAGCCC	1068		TACCTCGGTC	549		TAACACGGCG	34		TAATCTAGCT	617
AATGAGGCCC	577		TATTGCACGC	684		GACTTGCGAC	781		TCCTTCACGT	1068		ATGCCTGCCC	548		CGGATAGCTA	33		TTACGCTAAC	617
ACCACTGCCC	576		CAGGGCTAGT	682		GATCCTAGCT	769		GCCATACCCT	1068		CCTGTCTAGC	548		TCGGCGGCCC	33		TCAAATCGCT	615
TATAACTAGG	572		AACCGCAAGC	678		TAAAGACGTC	763		CGACCCTAGC	1068		CTAGACCAGC	548		AATGAGACCC	33		AATACGTAGC	615
CCAGCTAGGG	571		TGCATATGCC	678		TGTGCCTAGC	760		TATGCTTACG	1067		TAACTGCTCG	545		TTCGCCTAGC	32		ATCGGCTAGT	614
GAACCTAGGC	567		TCTACTAGGT	678		ATATTCTAGC	760		GGACCTAGCC	1062		TGTAGCAACC	545		AACATGGGTA	32		ACGTGGCCTC	612
GCAACATGCC	566		GGCATTAGCC	675		CCAGCGGCTA	758		CTTCCTAGGT	1060		GGCATGACCT	545		TACTGCAAGA	32		TATCGCTAGT	612
TTCCTAGCAC	566		TAATGCGAGC	674		GCTGCCACGA	744		TTTCTAGCCT	1060		TCACTTCGGG	543		AATGAGGCAC	32		CACCTCGCGC	610
TAATCTAGCT	564		CAAAGCTCTC	674		TATAGCACTC	741		TTTGGAGCCG	1058		GATACGGCCT	542		TCAAAGCCGC	32		CACCTGTCCA	606
TATACTAGTC	562		AACCCTAGCT	673		CTACTGCCGC	738		TCACACTAGC	1057		TGATGCGCCC	542		TGTTGCCAGC	32		CCATCTAGCC	606
CACATTGGTA	561		CGTCGCTAGG	672		TTGAAGGACC	734		ATAACTAGCC	1056		ATGCATGGGC	542		CTTAACTAGC	32		GGTATAGCAC	605
TACACCGCCC	560		TGGCTCTAGC	670		TTAACTAGGT	728		GCGAGGCTGC	1056		GCCATGGCCC	541		CAAAGCCGGC	31		CTTACTAGTG	605
CCTGCATGGG	558		TTCTACTAGC	670		TATACTGCGG	721		TTCCTAGCAC	1055		CGCATGGGAC	540		ATCGTCTAGT	31		CCACGGCTAG	604
ACTTAGGCCC	557		ATAGCTAGCG	668		GGTAACGCCT	717		ATAGCTCTGA	1054		TACTCCTCGC	538		CGGATAGCCC	31		AGCTAAGCAC	601
TTTCTAGCCT	552		ATTACTAGCC	667		ACTACCTAGG	717		GCCATTCCCC	1051		GATATGTGCC	538		AAACGGGCCC	31		TCCAATGCCC	601
AACTTAGCCC	547		AATATGGCCC	662		TGACACTAGC	711		CAACTAGGTT	1050		CTTATCGGCT	538		CGTCGCTAGG	31		TACTTTGATT	597
GATACCGGCG	546		CAGATCGGCC	662		CACCAGGGCT	710		CCTCTAGCCC	1049		TGTACTAGCG	538		GCCATACCCT	31		TTGGCTAGGA	596
CATTAGGGGT	546		TATACTAGTC	660		GCGTTCCGAC	709		CGAACTAGCC	1049		TCTTTCGCCA	537		ATCGGATAGT	30		GACGATCCCC	596
ACTGGCTAAC	546		GTCCTCTAGC	659		ATTTTAGCCT	708		CTCGATTCAT	1048		CATATCGGCG	536		TGGATAGCTC	30		TTGATAGCAT	596
GACTTGCGAC	543		TACCCGGCCC	658		TATTGCCAGC	704		TTCACTCGCA	1048		TATCGCGAGC	536		GCCAACTAGC	30		TGCTCTTGGT	594
GCAATCTCTG	543		ATAACTAGTC	658		TTCGCCAGCC	686		TACATCTAGG	1047		TGAGCACTAT	535		TGCAGCCAGC	30		GCTACGCTTT	592
TAAAGCACGC	540		CCTTCCGGCG	655		TTGAACTAGC	684		TCGGCGGCCC	1047		GTGTCTTAGC	533		CCGGAGGCTA	30		AAATATAGCC	589
TCACTAGCTG	537		CCAACAGGGA	654		CCAACAGGGA	683		TTCATTAAGC	1046		GATTGCCGGC	533		TACACGAGGG	29		CGGCAAGCCC	589
TATGCTAAGG	537		AACTAGGCAG	653		CACTGGGTCC	647		CAAAGCCCGC	1044		TAACGCTATC	531		AAACGGTCAC	29		TTACGCTAGA	587
TCGACTAGTC	536		ATTGCAGCAC	650		TTGGAAGCCC	616		TTACGCTAGA	1044		CACCAGGGCT	531		ATCGAAGCAC	29		GATGGCCAGC	585
GCAACGGCGG	535		CGCGGCTGGC	649		TAAACTAGTC	602		TGGCTCCAGC	1044		GACGTCGCTC	530		ATCGGCTAGG	29		CCAAAACGCT	582
CATCGCTAGT	532		CGACAAGGTT	649		TTCCAAGCCC	600		AATGCACTAC	1044		ACTAGCCAGC	528		TCAAATCGCT	29		ATACGCTAAC	582
TAGCAAAGTG	529		TTTCTAGCCT	649		CGCGCAACCG	588		ATTACTAGCC	1043		TTGACTTACC	528		CTATAGCTGC	29		TACTTCAGAC	581
CAACTTGGGC	527		GCACCTGGCA	646		CTAGTCTAGC	578		TATAGAGAGC	1041		TTAACTAACG	528		AACGGCTAGT	29		TCATCGCTAC	580
TTGAACTAGC	527		TCAAACACTG	643		CATCTAGCAC	575		AACGAAGCGC	1039		CTTTCTGCCC	527		CTGACCTAGC	29		TCAGATCGAT	580
CAGATCGGCC	524		GACGATCCCC	639		ACAGCTAGGA	574		TCAAACGATG	1039		ACTATGTCCT	527		CGGATAGCAC	29		CTAGACCAGC	580
AATGAAGCTC	522		GTGCTACGCC	636		ACTCAGGCAG	570		CATTAGGGAA	1037		ACAACTAGCT	526		AATGAGGACC	28		GCGACCTGCA	579
TGAATAGCGA	522		ATATCCGCCC	635		GGCTTTCGCC	570		GAAAGCACGC	1037		GTAGCCGCCT	524		TACTGAAAGC	28		AATTACGCCC	576
CACTAGGTAT	519		AATCTAGCCC	631		TTCATCGCAC	564		AAGTTGGCCC	1035		TGTCACTAGC	524		AGCTTCTAGC	28		AATTACTGCC	575
TCATTTGGGC	519		TCACTAGCCT	630		CCATTCAGGG	564		ACCTGGCGGC	1035		TCAAATCAGT	523		CACGAGGGAC	28		ATAACTAGCC	570
ACTGCTGCCC	517		CACTGGGTCC	630		CAACAACGGA	558		CCCTTTCGGG	1034		GCCAATGCCC	523		CGCTGCCAGC	28		CAACCTGGTC	570
GCACCTGGCA	516		CATCGCTAGT	628		ACAACGCACT	555		TCATTTGGGC	1033		AATATCTGTT	522		CCAAACAGGG	28		AATTTTGCGT	568
ATGTACTAGC	513		TTCGCCAGCC	626		TATATCGCAC	555		CCATATGGCC	1033		AAGTGCAAGC	522		ACGCTAGAGC	28		GCCACTTTCT	567
GACTCCCGTC	512		TACAGAACGC	624		CCCACGCGGG	550		ATCAACTAGC	1033		TACGCTAACA	522		GACAAACTGC	28		CTAAAACTCC	564
TGACTAGCTG	511		TACACCGCCC	624		CTTGCGGCTA	549		TATACTAGTC	1033		TATCATCAGT	521		GCGCTAGGCA	27		TTCCGCGAGC	563
AACGAAGCAT	509		TATAACCAGC	618		TTAGCGGCCC	549		GAAATCGCCC	1033		ACACCCGCCC	521		ACGCTAGCCC	27		AAACTATGGT	562
CAAAAAGGGA	507		CGCTAGGGTC	617		CTACTGGCAA	541		GAGTCTCGCG	1031		CTCAAGGCCC	520		GACTGCCAAA	27		TAAATTGGTC	562
TATCGCGAGC	506		CAGGACGGAG	613		CCGCACGGCA	540		AATACATAGG	1030		TATATCGCAC	520		AAACGTGCAC	27		CGGAGCTGGC	561
GTATCTAGCT	506		TACTCTAGCT	607		CATACTTGTG	539		TCTAATGCCC	1030		TTTCCAGCCC	517		GATGGCCAGC	27		TTGACTTACC	561
TTCTACTAGC	505		CACATTGGTA	606		GTTGCTACGC	534		CACTGCGGTA	1027		CCTCTAAGGA	517		CACCTGGGAA	27		AAAAGCAGCC	559
CTACTAGCCC	505		ATCGAGCCTC	606		TTAGCTAGAC	534		TCAAACACTG	1026		GACAAACTGC	515		TCCTGCCAGC	27		CCGCTTAAGT	558
TCTCGAGCCC	505		GACTTGCTCC	606		CCAACACGGT	533		TAAAGCCTAC	1022		AACAGCTCAC	514		TGGTGCCAGC	27		TTCATTTGCG	556
CGTTCAGCCC	504		ACTTTCGCCC	605		TGTACTAGCG	533		GATCGAAAGT	1022		TCTACTAGTC	513		TCTGCAGCCC	27		AATAACGCCT	555
TCCATGCGGA	500		TTACGCTAGA	603		TCATCGCGAC	531		TTTAACACAA	1022		TAATGCGGAT	512		GTCGAAGCCC	26		CCCTTCGGTA	555
AACAGCTCAG	499		CAGGCCGGTT	599		TATTGGCGTG	529		CAAAAGGGTT	1021		GTTTAGCCGT	512		GACACGCTCC	26		TTCTCTTGCG	554
TAATCTAGGC	498		TCAGACCGGG	598		ATTGCCAGAC	529		ATTTCTAGCC	1020		GCTCTAGCTG	511		GCACGAGCCC	26		CGCAAACCGC	551
ATTCCTGCCC	494		ACCACGGCTC	597		TTTCCAGCCC	529		TACTGCACAT	1020		TGGCTCTAGC	507		AATCTCTAGC	26		GCGTAATCGC	548
AATCTAGCCC	494		TCAGCGCTAG	596		CATATAGGCA	527		AATATATGCA	1020		AGTACTGCCC	507		ATACTTTAAG	26		CGACCCTAGC	546
GACTGCCCAT	494		AACGGAGCTA	593		ACAGCTCTGA	525		GCCATACGGC	1019		TCCTGCGCGC	506		GTCGCAGCAC	26		TATTTCGCCC	545
TTTGCGCTAG	493		ACAAACGCCC	590		TCGCTCGCGC	525		TCTGCAAAAG	1015		ACTGGCTATC	505		ACCTGGTGGT	26		ACACGGGCGC	543
TCAGATCGAT	493		TTGATCTAGC	590		ATGCCAGCCC	524		CTAGCCAGCC	1014		CAGGGTGGCT	503		TACTGCGAGC	26		ATAACTAGTC	543
TCCTTGGCCC	491		GTTCGCCGGC	587		ACGATGGCCT	524		GTTATAACCA	1012		GGACCTTAGC	502		CATATCGCGC	25		ATGCCTGCCC	541
AACTAGGCAG	489		GGCTTTCGCC	586		GCCATTCCCT	523		CACCTGTCCA	1009		GAACGCTAAC	502		GTCTCAGCCC	25		CGTTCGGGTC	541
CACCCGGGAA	489		TCAAACGATG	586		AACACCAGCT	522		TACATCTAGT	1008		CTGTGGGCCT	499		ACCGCTAGTC	25		CATATGGGCC	537
GATCTCTAGC	489		ACGTGCTAAC	583		ATCCTCGCCC	521		TGTGATATCC	1006		CGCCCTAGCT	496		TCTGCTACTC	25		CAACCCGGTG	537
GTTAACATCG	487		CCTAATGGGA	581		GTCAACTCCC	520		GCTTCCTAGC	1005		TTCATTATTC	496		TACAGCCGAG	25		ACTGGGCTGC	535
CCAGACGGGA	484		AGATTAGCGC	580		GACGGCAGCA	520		ACCTGCTCGG	1004		CCATGGGCAT	496		CTCTAGCTGA	25		ATAATTATCC	535
AAACCTAGCC	484		CAACCCGGTG	579		GCAGTAGCGA	519		CCAACAGGCC	1004		TCCCTAGCGC	495		TTCCGAGAGC	25		AGACAACCCC	535
GCTGCCGCGG	482		ACGCCGGCCC	577		TCACGATCCT	519		TACGTGAGTC	1003		ACATGGCACT	495		CTCTAGATGC	25		TAGGCCAGCG	533
AATCCTGCCC	481		TCATACTGGG	575		TACATCTAGG	518		AACTAGGCCC	1001		AATATGGCCC	494		GACTGACCAA	24		GCCTGGCTTC	530
ACTTTGGCAC	480		ACTAACGCGC	573		CTCACAGCCC	518		GACATCACCT	999		TCACAGGTCC	494		TAAAACGCAC	24		CATTGCGGTC	527
CGCTCTAGCT	479		AAACCAGCAC	572		TCTGCCAGCG	517		CCTTAGAGGG	999		ATAATCTCTC	494		TTCGCTAGGG	24		GCCGTAGGGC	525
CCATTTCGGG	478		AATACGTAGC	570		TACATGAGGT	517		TGAAGGACCC	997		CGCATGGGCC	494		CTCTTCTAGC	24		GCTCGCTAGA	523
ACGGCTAGTC	476		TACATCGCCC	568		TCCAATGCCC	517		TTAAACGCGC	996		TAAGTAGCCC	493		GACTGTCCAA	24		GGATCACCAC	523
TATTGCCAGC	475		CGAGCTAGGA	563		ACTAACGCGC	516		GACAGGCGCC	994		GTGGACGCCT	493		CTCTAGGGTT	24		AGGCACAGAG	521
TTGACACGCC	474		TGCAGACGCG	557		CCCTCTAGCA	514		TAAAACAATC	992		CCCTCTAGCA	491		CGAATAGCTC	24		TGCACTTCCT	520
TAACGCTGCG	474		CAACTAGGTG	555		CCATGCAGGT	514		CGAACAGGTC	990		AATTCTGCCC	490		GACACGCCCC	24		CTAGTCTAGC	519
CTGAACTAGG	472		TGCAGCCAGC	555		CCTGCTGGGT	513		GATCACCGCG	986		ATTGCTAACT	490		ACTGGGCTGC	24		TTACTCGCCT	518
GGCTTTCGCC	472		TACAACGTAG	553		CATAGCCAGC	513		CCGTGCCAGC	985		CAACTCTGTC	490		CACTGCGGTC	24		TGTGCTAGTC	516
ATTACTAGCC	471		ACTTAGGCCC	553		GCAAGAGCCT	513		CACCTGGGTC	984		CGTGCAGTTT	489		TACTGTAAGC	23		CTGTGAGCCC	511
CAGGACGGAG	469		ACAATGGCAT	550		ATGGGCTAGG	512		AATTGAGCCG	984		CTGCCATGGT	488		TACTTCAAGC	23		CGTAACTAGT	507
ACTTTCGCCC	468		ATCACTGCCC	548		CACAGCAGCT	511		TTAGTAGCCC	983		AACCCTAGCT	488		CATTGCTGTC	23		AACTCGTGAA	506
CTAGTCTAGC	467		TCTCGCTAGT	546		AATGCATGCT	511		ACAAACTGGC	982		GACTTGCGAC	487		GAATGCCCAA	23		TTACTAGCTT	506
AACACCGCCT	466		TGCACGCTGC	543		CACTTAGGGA	511		GCGGGCTAGC	982		TTTGAAGCCT	487		CAGAGCTAGC	23		GCCATTCCCC	504
CAGGACGGGT	462		TACAAGAGCT	542		GACGCTAAGC	510		ATAGCCCGCT	981		TACAAAAGTG	485		TGCTGCTAGA	23		TAATTGCCGT	502
TACTCTAGCT	460		TAGCAAAGTG	542		GCATCTTAGC	510		ATTATCTCCT	980		TAATCCGCCC	483		TCAACTAGTC	23		CTAAACAAGG	501
TTTAACGCCG	459		TAACACGGCG	535		TACATCGCCC	510		TTCAAACGGC	980		CGGCAAGCCC	483		CTCGGCTAGT	23		CCTGCCGGAC	500
TCACCTGTAG	458		CACACAGGTC	534		TAAGGCGCAC	510		TATAACAGTG	973		GTTACGGCCC	481		GACAGAGCGT	22		TCTAAAGCAC	499
GCCAAATGTA	457		ACATGCAGCA	533		CCACCTGCCC	509		GCAATCTCTG	972		GCAGAAGGGC	481		TGCTTCTAGC	22		CTCCACATTT	498
CCTACGGGTG	456		CAACGCTGCG	532		TACATCTCTC	508		GGACGTTGTG	972		CCAAACAGGG	480		TGCCTGCTAG	22		ACTTTGGCAC	497
TACACGAGTC	455		TACATCAGCG	532		TGTGCTAGGT	508		TCCTGCCGGC	971		GATACAACGC	479		ATCTGCTAGT	22		TGGCTCTAGC	494
CGTTCTAGCG	454		AAAAAGCTCC	529		CACACGGGCA	508		AGCGCCCTGC	969		GACGTCGCGC	476		TTTCCAGCCC	22		CACTGGGTCC	494
TACAAGAGCT	454		TTGAACTAGC	528		AACACGTCGT	508		TTTCCTAGCT	966		TCGGCCGCTT	476		TACTGCACGC	22		TCTACTCGAG	491
CCTGTCTAGC	453		AACGGCAAGC	527		GGATCACCAC	508		TATGCTAACC	965		TTAACTAGTC	475		TCTGCAGCGC	22		TCTAAACCAC	490
CACGTCGGCC	452		CATGGCCGTC	526		CTGCCTAGCA	507		TTCATGTCCT	963		CCGACGGCTA	475		TTAACTAGCC	22		TATTGTCTGG	487
CATACTAGCA	449		CACCCGGGAG	523		TGCATGTGCA	506		CGAACAAGCT	963		TATACTCGCC	474		TCAAATCGCG	22		CACATGGCGT	486
CGGCAAGCCC	449		CACACCGGTT	523		TAACCTAGTC	506		AGTAAAATGT	961		TCGTTCTAGC	474		TTCGAACCGC	22		TTAGGGTTCG	484
ACCGCTAGTC	447		TAGCCTAGCA	521		ACCGCACAGC	506		CAGGCCGGTT	961		GCAACCTAGT	472		GACTGCACAA	22		GAAATTGCCT	483
CATACGAGGG	446		TACACAAGGC	520		TGCAGCCAGC	506		TTTAACCAGC	958		AGGATTTGCT	471		CCGAGATAGC	22		GGTTTAACCC	478
TACATCACAT	446		AATCCTGCCC	519		TACAACTAGT	505		TAATGCGAGC	955		TCGGCTCCTC	470		AACTAGGGTT	22		TCCGAGCTAG	476
ATCAATGCCC	445		TTTGCGCTAG	519		TCATACAGCT	505		GCATCTTAGC	953		CGCTAGGGTC	469		CAGGCCGGTT	22		AAGACCTGGC	471
TCCCTAGCGC	445		CTCAAGGCCC	515		ATCTGAGCCT	505		TTCCATTGGT	952		AATAGAGCAC	469		TGCTACCAGC	22		GACATTTTCC	455
GACTAGCGCT	445		CACTAGGTTT	511		TACAAATGGC	504		CCAAACAGGG	951		CAAAAGGGTT	468		TTCTACTAGC	22		GCTCGCTAGT	449
GCAAAGTGCG	444		TCAAACTGAG	507		GCAACGCCGT	504		GAAATACTCT	945		AACGGAGCTA	468		CATTGCGGTA	22		CGGTCTAGCT	449
CGCATGGGCC	442		TCAACACCCT	506		AACACTAGCA	504		TTTAAATTGT	945		GTAATTACAT	467		CTACTGCCGC	22		CAAAGCTCTC	446
CGCGGCTGGC	440		TGCCGCGAGC	503		TCTTCAGCTC	504		AAACCAGCAC	944		TTATCGCTAG	467		AACGCCAGCC	22		TTGCCCTAGC	445
CCTGCTGGGT	440		TAACGCTGCG	501		ATTAATGCGC	503		CCTTTCTCCG	944		CATAGATGTC	467		TCGACAGCCC	21		CCGCCGCATG	438
ACCAGCTAGA	440		TAAGGCGCAC	499		TATCGCTCCC	502		CCTATCGGGC	941		TACACGTAGC	466		ATCGGCTAGC	21		GCACTGGCGG	433
CAGTACGGCC	438		TCTACGCCAG	498		TACGCTCTCG	501		TTATGCCGGC	934		AATAACGCCT	464		TACACCGCAT	21		GGCGCCACGA	415
TATCTAGCAC	438		GCATTCGCCT	497		CCTGCATGGG	501		AATTACGCCC	930		ATAACTAGCC	464		TTCGGCTAGT	21		GTTGGTAACC	415
TCAGCCCGCC	438		ACGCAACTGC	495		TCAATAATGT	499		TCAAAGTAGC	925		GCTCGCTAGA	464		AAACGGGCTC	21		TTATCTTTAT	413
AGGACGTGCC	437		TGCTAGCTAG	492		ATTGCTAAGC	499		TTTAACGCCG	924		GACTTGCCCA	463		ACGTTTCCGT	21		CAACTTGGGC	401
TCAAACGATG	435		TCACTAGCTG	490		ACTACTGCCC	498		TAAAGCGCCC	922		CGGACGGGTG	463		TAACGCTGAG	21		GGACCTAGCC	383
TTCCAAGCCC	434		ATCCTCGCCC	488		CAACGCTAAC	497		CCAACCCGGG	921		TAGGCGCTAG	461		AGCTAGGGTC	20		CCTACGGCTC	378
ACAACTAGCA	433		CAGTACGGCC	488		CGCAACGCTT	496		CAAAGGCCTC	916		ATTACGGCCT	460		ATCTAGCTGC	20		AACGGAGCTA	375
GATTGCCGGC	433		TAATCTAGGC	488		CTGAACTAGG	496		ACGGACGCCT	910		TTACGCTCTC	460		CAATACTAGC	20		TCAACTCGCT	360
GACTTGCTCC	433		TACAACGCCC	486		GACAGCACCA	495		TTATAGCGCT	900		TTGATCTAGC	459		CATTGTGGTC	20		GTCTAGCGCT	358
CATAGCCGTC	431		AGGACGTGCC	484		GATGGCCAGC	495		GGCCGTCACC	897		ATAACTAGTC	459		TAGATTAGTA	20		GTGGCTATTC	356
CCGGCTAGAC	430		GTCATCTAGC	483		ACGGCTAGTC	494		GCGGGCTATC	896		AAATTCCCAT	459		TATTGCCAGC	20		GTGCTACGCC	354
AACGCCAGCC	429		AATAGAGCCC	483		TTTGCTGCGC	494		CTTTCCTAGC	896		ATTGGGTCCT	457		ACGAGCTAGC	20		CCTGCAACGA	353
TTTATGTCCT	428		CATAGCCAGC	482		CCACGCGGTC	493		TATTGCTAAC	891		ACTTAGGCCC	456		CACGCGGGCC	20		TACAGCTTAG	350
CTACAGCTAG	428		TAAACTTGCG	481		GATTTAGCGG	493		CCAGCTAGGG	872		AGGACGCCGC	454		TTAACGCTAA	20		TCACCTGTAG	346
TCACTAGCCT	427		AACTAGCTCC	480		CACAACTGTC	493		AAAGTCTAAC	862		TCTCGCCTGC	454		AATCCTGCCC	20		ACCCTAGCAT	337
GCAACGGCCG	427		AAAATTTGCC	480		TACAGCTATG	492		CAAAAAGGGA	862		CCTTCTAGCC	453		TTCAGCGAGC	20		AAGTAGCTCA	333
ATCCTCGCCC	426		CCACAGCGCT	479		TCAATCTAGG	492		GACGTTACCC	860		GACGTTACCC	453		ATACTATCGT	20		GACTAGAGCT	329
CCCTTTCGGG	426		TGTGCTAGCG	478		GCCAATGCCC	492		TCTAACGCCT	842		ACTGAGCCCT	453		CAACCCGGTG	20		GCAACATGCC	325
TGTGCTAGCG	425		GCAAATGCGA	478		CTGCCAGCTA	492		GATACTGCCC	839		GCCGCGCAGA	452		ACGCTAGCTC	20		ACTGCTGCCC	323
TCTAAAGCAC	425		GCAACTTCGA	478		TCTAGCTCAC	492		TTTGAGATCC	829		TAGACTAGCA	451		AGAAAAGCAC	20		TTTAATCCCC	321
TAACGCTGAG	423		TATGGCATAT	477		AAACGTGCAC	491		GCATCCCGGT	818		CATTAGGGCA	450		TATGCAGCAC	20		TTCCTAGCAC	317
TAACTGCTCG	422		CACAGAGGCC	477		TACAACACAC	491		GCCCATAAAT	801		CATAGCGAAT	449		TACAACGCCC	20		CATAGCCAGC	316
ATTTTAGCGC	421		TACTCCTCGC	475		GACATCCGTC	491		GTCACTAGCT	797		CAGAAAGGCC	444		GACCACCGGT	19		CTTTCCTAGC	315
ACAGTAGCAC	420		CCATTTCGGG	475		GGTATCGCCT	491		CAGAAAGGCC	783		TACGCTACAG	442		AATTGCTCAG	19		CCATTTCGGG	312
CCTGGAAGGG	419		CAACTTGGGC	475		ATATCAGCCT	490		CTAAATGCCC	767		CATAATCGGC	442		TTAAAGCTCA	19		GCCATTAAGT	304
AATACGGCAC	416		GCAGTAAGCG	473		TTTTCTAGCC	490		CGCCCGCTAC	764		CCATTAAGGG	441		TAGGCGCCGT	19		TATAACAGTG	303
CGAACGTAGC	413		TCCTTAGCTC	471		CCTTCCTAAC	490		CACTAGGTTT	757		TGATAAGCCT	440		TCTAAACCGC	19		CTGACCTAGC	302
CAAAAGGGTT	412		GACATGAACC	469		ACATAGGCTC	489		CCGCTTACGT	751		GCTCCTGCCC	440		GACAACCCCT	19		GAATAGCGCT	290
TTCCTCGCCC	410		ACTACAGCGC	468		CTTGGCGCCC	489		TTGCTGCCAT	736		TACACAGAGA	440		CATTTCGGTC	19		ACAGTGGCTC	284
GCAACGCCGT	410		TCAAAGCGGT	467		ACAGTAGTGC	489		TGAAAACAGC	734		TGTGCTAGGT	440		CAACCTGGTC	19		GTCACTAGCT	281
CTCATGTCGC	409		CACTGGCGCT	465		TCTACATCGC	488		AACACGTGTA	672		GTCACTAGCT	439		AGACCCTAGC	19		TAATGCGAGC	280
ACGCCTAGCC	409		CTCTCGGCCC	464		TTGCCCTAGC	488		GCCTGCGAGC	623		GTTACTGCCT	438		GACTGCGCAA	19		TAAAGCAAGC	277
CACCACGGTG	408		GGTCGAGCCC	463		TTGATCTAGC	487		CTAGACCAGC	619		CCAGCTAGCT	437		TCACGCCAGC	19		GCACCTGGCA	274
ACCAACGCCC	407		AAGACCTGGC	463		CAAGACGGGC	487		TAACTTGTCT	613		TCAATCTAGG	436		ACCTGGAGGT	19		TAATATCTCT	274
CCATCTAGCC	406		TACGCTCCCT	461		GACTAGCGCT	487		TGCAGACGCG	607		TTCCCTAGCC	436		ACCACTGCCC	19		TCGTTCTAGC	272
TTACACCAGC	403		CAATTTGGTC	461		CAAATCGCCT	487		CACTAGGGCG	597		TAACGCTTAA	436		TCCCTCAGTG	19		GACGGCCCAA	270
GACAAACTGC	402		GATATTGCCC	460		TCATCACTCT	486		TCACTAGCCT	595		CGCTTGGAAA	436		CAGATAGCTC	19		GCGTAACGAC	264
GTTACAGCCC	400		GCAGACTCGG	458		GGGCAGGCGA	486		TTGAACTAGC	592		TCTAAACTTC	434		GACTTCCCAA	19		TATCTCCCAT	264
CCAACAGGGA	400		GTCTAGCTCG	458		CACACCGGTT	486		CACGCCAGCC	586		AGTACAGGTG	432		AATTGCGGTC	19		TACAGCCCTA	263
CTAAACAAGG	397		CGTATAGGCA	456		TACAGCACGA	486		TATACAAGGT	585		CGTTATAAAT	432		GCTTTTCGCC	18		TAAAGCTGGC	258
TCATACTGGG	396		ATCAATGCCC	455		ACTGGGCTGC	485		AACTAGCTCC	584		GTCACTAGGC	432		TCAGACCGCA	18		TCAAACGATG	257
GTCATAGCGT	394		TCCCATGCCC	454		ACCATTAAGT	485		ACCAATGCCC	571		AAGGTTGCCC	432		AACCCGGGAG	18		ACTGGCTAAC	255
GACAACCCCT	394		ATATGACTCC	450		TATTAACGAG	485		CCATTCCGGG	570		GACGAACGCC	431		TATACTAGTC	18		GACTATCGCT	246
ATTTCTAGCC	394		CTACTCTTGC	450		CCAATGGCCT	484		GCTATGGCAC	567		CACTGGGTCC	431		TGCTGGCAGC	18		GCCTAGCGCT	239
TAACACGGCG	394		TAAACAAGCA	449		CTATCTAGCA	484		GTTCGCCGCG	565		TATTCCTTCC	429		ACGCTAGCGA	18		GACTAGCGAT	237
AACTCAGCCT	394		AATGAAGCTC	449		CTAACTGCTC	484		GCTCACTAGC	562		AACATAGCTA	427		AACGGATTGC	18		CTTAACTAGC	218
AATGCAGCCT	390		CTGCCTAGCA	448		TATACAGCCT	483		GCAAGGCAGC	560		TCGATCGCGC	427		TTACGCGAGC	18		CCTTTCTCCG	213
TACAACGCCC	389		CAAAAGGGTT	446		CACGCCAGCC	483		TACAATAGCA	559		ATCAACTAGC	423		ATCGCAGCCC	18		TGATTAGCCC	210
CACAACGGGG	389		GCCAATGCCC	446		CTGGCTAGAT	483		AGTGATTTCC	558		ATTTCTAGCC	422		AATTAGGCCC	18		TTACAATACT	210
TAAAGCCTAC	388		ACACCCGCCC	445		TCAGTGCCGC	483		TTTAACTAGT	554		ACCAACGCCC	419		TACGCGCGGC	18		TCACTCGGGC	203
GCAATCACTG	388		AAACGGGCAC	444		GTGCCCGCTT	483		AGCTGCATGC	551		TACAACGCCC	416		AGGTCCGGTC	18		TTAATAGCCA	203
GACTGTGCCT	388		ATGTACTAGC	444		ATGCATAAGT	482		TAATTTCCCC	547		GACTGCCCAA	414		AAACGGGCAA	18		GGCTAGCGCT	191
ACGCCTAGCA	387		CACTTAGGGA	443		ACCACGGCTC	482		CCAACGCTGC	546		CCATCTAGCC	413		CTCTAGCTTC	18		CGTGCAGTTT	164
TCTTGCGCCC	385		GACAAACTGC	443		GCATCCCGCG	481		TCATACTGGG	545		CCCACGCGGG	411		CAGTTTCCGT	18		CCATTAAGGG	163
TTAGGAGCCC	384		ATCGAAGCAC	442		AACGAAGCAC	481		CACCTGGTTT	540		TACAACGTCC	409		ATCGGCTATT	18		ACATTCAGGG	160
GGTCGAGCCC	384		GGCGCTACCC	442		TACATCACTT	480		GTTACGGCCC	540		TACACCGCCC	408		TCTGCAGCTC	18		GACTAGCGCG	159
CTTGCGGCTG	383		CAATATGGCC	441		GTCGAACTGC	479		TCAACTCGCT	537		CGATTCGACC	405		ACCGGCTAGT	18		CCGAGCTAGC	158
CTTCACTAGG	383		CACAACGGGG	441		GACACACCCG	479		AAGGACGCAC	535		CACGCGGTTC	405		TACACCTCAT	18		TTTAAAATCT	157
AACGGCAAGC	381		GACAGGCACC	438		GACACTAGGC	479		TTAACAAAGC	524		GACTTGCTCC	405		TGCTGCCAGT	18		GACTAGCTCT	156
AACCATGCCC	381		ACTCTAGCTC	437		CACTAACTGT	478		TAATCTAGCT	519		CTGCCCTAGC	403		CGGATAGGTC	18		GACTAGGGCT	154
GACGCTAAGC	380		TCACACGCCC	437		CAGGACGGAG	478		CAACCCGGTG	505		ATCCTAGCAC	402		GTAGCAGCCC	18		GACTAGTGCT	143
ACAGCTCTGA	380		ATAGTAGCTC	437		TCCGGTCCGT	478		AACACGCGCG	498		TTTTCTAGCC	402		GACTTGCGAC	18		TACTAGCGCT	143
TCAAAGCCGC	379		TACAGCCTAC	435		CAATACGGAG	478		TAGACTAGCC	495		TTTGCTAATT	402		CTCAATAGCC	18		ATAAGTAATT	136
TAAGTAGCCC	378		TTAGTAGCCC	434		GATACCGGCG	477		CTGCCGGCGA	491		TCTGCCTAAC	400		TCTGAAGCAC	18		AACACCGGTG	129
TACAATAGCA	378		GGCATTCGCC	434		CCAAAGGCTA	477		AACTGGTGCT	488		CAAGACGGGC	400		ACAACACGGT	18		CAATTCAGGG	127
GCGATATGCT	377		AACTTGCTAC	433		GCATTCGCCT	477		TTCGTCTTAC	478		TCTATTATAC	398		CGGATATCTC	18		TACGGCTGAC	115
CACACCGGTG	377		GGCGCAACCC	433		CTCAACTAGC	477		CCCGAAGGAC	414		CACAATGGCC	398		GACTGCTCAA	17		GACTAACGCT	107
ATATTCTAGC	374		TCTAAACAAG	433		ACCGCTAGTC	476		ACTTAGCTCG	400		GATACTTGCC	396		ACAAGGCATA	17		GACTTGCGCT	106
CGGAGCTGGC	373		TACATGAGGT	431		ACTACTAGGC	475		TATGCCGAGC	395		TTTTTCGCGT	394		ATGATTTCCT	17		CACTAGGGTT	102
TTGCCTGCCC	373		TCTAAAGCAC	430		ATGCAAGCTC	475		ATTACATCCT	393		TAATTGCAAC	393		CGCCTAGCAC	17		GACTAGCACT	91
GTGTCTTAGC	372		CACGAAGGTC	429		TTCAACTAGG	474		TACGGCTCCT	392		ACCTGGGCAC	393		GGATACACGC	17		CTATCTGCAG	91
GGTAGCTCCC	372		CATACTAGCA	428		TTCTCGGCCT	474		GAACCAGCGC	380		AACCGCAAGC	389		CACCAGGGAG	17		TAACGCCAAC	90
ATAGTCATGA	372		TGATTAGCCC	425		TCAGCCGCCC	473		AACACCGCCT	370		TTTATATCGG	388		TACAGCAAGC	17		TCGTCTTGAG	88
GCCGTGCAGC	372		TTCAACTAGC	425		AAACACAGCC	472		AGTAGTACTT	271		CTAGCTAGCC	388		CGATAGGGTC	17		GACTAGCGCC	87
TACGCCCTAG	372		GACATCTGCC	423		GTCGCAGCCC	472		TCAAAACGGT	264		GCATTAGTGA	386		ATAATCTCGT	17		AACTAGCGCT	87
GACGAACGCC	371		TTTAAGTAGC	422		CCTACTGTGC	472		CACTGCTCGC	257		TATACGCGCC	386		AGGTGCTTCG	17		TACACCGGTG	86
ATGGCTGCCT	371		TCACTTCGGG	420		GCAAACGAAT	471		GATCGCTCTA	231		CGCCGCTAGG	381		AGGGACCGCC	17		GACTAGCCCT	84
CAGGCCGGTT	369		ATTGAAGCGC	420		CTCTAAGCAC	471		GTGGGTTTTG	203		CTAGTCTAGC	380		ACAGCTAGGT	17		CCCACCGGTG	80
ATTACGGCCT	368		ATAGCCGCGC	420		CAATGCTGGC	471		ACCGGGCACA	200		GGCATCACCT	378		CGAACAGGTC	17		GACTGGCGCT	79
GCAAGGCAGC	368		GAAAACCGCG	420		TAGCCTAGCA	470		CCTAATGGGA	197		AATGAAGCTC	376		GCGGCTGACC	17		TGGTGCCAGC	77
AGGTCTAGCT	365		CCTTTAGCCC	420		TGCCGCGAGC	470		TTATGTCGGC	151		CGCTTGGAGC	375		GGCATTAGCC	17		CCATTCAGGT	72
TCATATGCGA	365		TTGCCAGGCC	419		GATCCATGCC	470		ATTATTACCT	148		TTGGAAGCCC	372		GTCGTAGCCC	17		GATTAGCGCT	71
CGTAACTAGT	365		TGCGCACTGT	419		CGAGCCAGCT	470		CATATCGGCG	136		ACCGGCGAAC	368		TAAAAACATT	17		GACTAGCGGT	69
TATATCTAGC	361		CACAGCTCCC	418		TTACGCTAGA	470		AAAAATTGTC	129		TGCATGCACC	364		CAATGCGGTC	17		CACTAGCGCT	68
CATATCGGCG	361		CTCAGAGTGC	418		ATGATAACGT	470		CATGTCGCAC	80		GTAACTTGTC	361		ACAGCTAGGA	17		CAAACCGGTG	68
GTCATCTAGC	361		GCTTCCTAGC	416		CCACCTAGCT	470		ACGATAGCGC	71		TATATCACTT	360		TTCTAGCTGC	17		CACACAGGTG	66
GACATCACCT	360		CATCGGGCTC	416		TCCACGCCGC	469		ACGCTAGCCC	62		TGATTGATCT	354		CATTCCGGTC	17		GACAAGCGCT	64
TACGCTCCCT	360		TACACGTAGC	416		AGCAACAAGC	469		CAAAGCGAGC	58		TCAACTCGCT	353		GCACTAGGAA	17		TCATTCAGGG	63
GTCTTAGCCC	359		AACCATGCCC	415		AACGTGTGTC	469		CTATCTGCAG	48		GCAATTAAGC	347		TTCGCAGCCC	17		CAGGAGGCTA	61
ATCGCGGCCT	357		TATGCCGAGC	414		TATCGCGAGC	469		AAGCTAGCGC	42		CTGTCTGAGA	345		GAAGGAGCGT	17		GACTCGCGCT	61
TACACGTAGC	357		CACTGGCCGC	411		TGACCAGCGC	468		ACGCTAGAGC	42		GCCTGGCTTC	335		TCAGACCGGT	17		CACACCGGCG	59
ATGCAGCTCC	357		CAACCTGGTC	411		ATGGCTGCCT	468		CATGCTAGGT	42		TCACCGCCTT	330		TACAGTGCGT	17		TCAAGCCAAC	59
CTCGCCAGCG	356		TCTATTTAGC	410		GACGTGCGTC	468		TGATGCCAGC	41		ACCCCAACGA	330		GCAAGAGCGT	16		GACGAGCGCT	57
TCTCGCCAAC	356		ACACTAGCAA	410		GCTTCCTAGC	467		ATGCTAGCGC	34		CTTGTTCGGC	328		TGCTGCCAAC	16		TCACGCCACC	57
TTGGAAGCCC	356		GCAATCTCTG	409		TCATCTTAGC	467		GCTAAATCCT	33		TTTTACTCGA	327		GACGCAGCCC	16		CTATTCAGGG	56
TCAGGACGAC	355		CTCCTGGGAC	407		AACGCCAGCC	466		CACGAGGGCC	33		ACCTGCGCCC	325		ACTCTAGCGC	16		ACGGAGGCTA	53
AACCCTAGCT	354		ATCTTGGCCC	407		CAATATGGCC	466		TCCAAACGGG	33		TGTGCTAGTC	325		TAAAGCACGA	16		TTTACTAGTA	53
ATAGCTCTGA	354		AGGGGTCGCC	407		CCGCCCGGCT	466		ACAGCTAGTC	31		ATAAGCATTG	315		AACTGGCAGC	16		CACAACGGTG	51
GGGACAGCCT	353		CCTTTCTCCG	405		ACACGCTCGC	466		TACTGCCAGC	31		TACTAGCTTG	307		ATGAGACAAG	16		CACACCTGTG	51
ATCGACGCAC	352		TAAGCTAATC	404		TGACCTGCCC	466		TACTAGTATT	31		ATGATAGCCC	307		CCTTGCGGTC	16		TTTAATAGTC	50
CTGCCGGCGA	350		ATGTAGCTAA	404		CGCACAGGTG	466		ACTCTAGCGC	30		AATTTCGCCT	300		TGAACTAGAC	16		CTCACCGGTG	48
TAAGCTTTGA	350		TAATTCACTT	402		TATGAGCGCG	466		GCGCTAGCGC	29		ATCTCGCTAG	297		TCAAATCATT	16		CACACCGATG	47
CGTGCAAGGG	350		TAGTGCTAAC	399		CACTGGCGCT	466		CTGTCGGCGA	29		AGCTACGCTA	288		GCAATCTCTG	16		GACTAGCGTT	45
TAATGCGAGC	350		CGGCAAGCCC	397		TACAACCGAC	465		ACGAGCTAGC	29		CTCCTGGGAC	287		TCCATGCGGA	16		GCATTCAGGG	45
CATTTAGGCA	349		CATCAAGGTC	397		CTCATGTCGC	465		AAAAGGTGCC	29		CAGATGTAGC	277		ACTAATGCGG	16		TCACGACAAC	45
GCGTCGGCCC	348		GTAGCTGCCC	394		GCCATTCCCC	465		TAGGACAGCG	28		TGAGTTAGGC	276		CAATGCGGTA	16		TCACTCCAAC	45
GCCATTCCCT	348		CTATAGGCCT	391		GCATCAAGCT	464		CGTCGCTAGC	27		GCCATTAAGT	271		TCTCGCTAGT	16		GACCAGCGCT	44
ATTGCTAAGC	348		AATTACGCCC	391		AGGTCTAGCT	464		GGTGGACAGC	27		CACTAGGTTT	269		GAACTAGGCA	16		TTCAACTAGC	44
TCACACGCCC	348		TACAACAGCG	388		ATGGTCTTAC	464		GCCAGCTAGC	26		TCACTTGTTC	265		ACATGGCGGT	16		CACACCGGTT	44
TGTCACTAGC	347		GAATTAGCCT	387		GATCCGTACC	464		ACGCTAGCGA	26		CACAGAGGCC	260		CAACAGGGTT	16		CACACCGGGG	43
TTTGTCTAGC	345		GTCACCGGTT	386		TCGGCAAGGC	464		TACAAGAGGG	24		CCTGCATGGG	260		GACAGAACCA	16		GAGTAGCGCT	43
ACGCCGGCCC	345		GCTAAGTCCT	386		AATCACGCAC	463		CAAGCGGGCC	24		ATGCTCTGCC	257		GAAAGCACCA	16		TTCATTTGAT	42
ATTGTAGCCT	345		GACGTGCGTC	385		ACTACTAGGT	463		ACGCTAGCTC	24		CGAATCGGTT	255		GACTGGCCAA	16		GACTACCGCT	42
TGCAGACGCG	344		GTTAACATCG	384		CAACTAGGTT	463		GGTTGCGCCC	24		GCAAGGCAGC	255		TAGGCTAGCT	16		TATATCTAGC	42
TATAGCACTC	344		ATGATAGCCC	383		CGTGCAAGGG	463		TAAACGAGGG	24		CCGCTACAGC	250		GCAGCTAGGC	16		CCATTCATGG	42
TTCAACTAGC	343		CAGTAGCTAG	382		TACGCCCTAG	462		GGTTGCGGCC	23		AGATTAGCGC	249		CATACTAGCA	16		CACATCGGTG	40
GACGATCCCC	343		GAACGCTAAC	382		CTTCCTAGCC	461		CCGGCTAGCT	23		ACAGCTAGGA	248		TGCTGCCGGC	16		GGTGGCTACG	40
CTGTTCTAGC	341		CTACTTCAGC	376		ATTACTAGCC	461		GAATGCCTGC	23		TAACAGCTAC	246		CGCGAAGTGC	15		TAAATTTGAT	39
CGCCCTAGCT	340		TTCATGGCCC	375		TACAACGCCC	461		TACACGGGGG	22		ACAGCTCTGA	240		TGCACTGCCC	15		GACACCGGTG	38
TTAACTAGGT	340		CGAACTGCCC	374		GACACTAACT	460		ACAGGTCCCT	22		ATGCAGCTCC	238		CGCTTCTAGA	15		ACTGGAAGGG	38
CACAGAGGCC	338		TCACTTGTTC	373		GGCATGACCT	460		TCAGCTAGGC	22		GACACACTCC	238		GTCACAGCCC	15		TATGGCATAT	37
CCCGCGGGGG	334		TACGCTGCCC	373		TTACCCCGCT	460		GATACATCCT	22		CAACTAGGTG	237		AATACAGCCC	15		CCACGCCAAC	37
TCACGCCAAC	334		GCTAACTAAC	372		CCGACTGGGG	459		GATTCTTGCC	21		TTTATAGCAG	235		CCCTAGGGTT	15		CCATTCGGGG	37
ATACGCTTGC	334		GCCCGAAGGC	371		AGATCTGGCA	457		CAGAGCTAGC	21		ATAAACGCTA	233		TAAAGGCGGC	15		GTTACTTGAT	37
ATGCTCTGCC	332		GGTAGCTCCC	371		CCTCATGTGC	457		AAAAGCCGGC	21		TCATTTCGCT	233		CGCACAGGTG	15		CATGGAAGGG	37
AACATAGCTA	330		CAAAATGGGT	371		GCGCTCGGCA	457		CACGCGGGAC	21		TATTGCTAAC	231		CAATTCAGGG	15		CCATTGAGGG	37
CCTGCCGGAC	330		CGCGAGGGTC	368		GCACTAGGCA	457		ACGCTATCGC	21		GCGATGCTTC	227		TGCATATGCC	15		TCACGTCAAC	37
GGCATTAGCC	329		CTTGGCCAAC	366		TCAGAACAGC	456		GACAACTAGC	21		CCGGCTAGAC	227		CACCCCGGTG	15		GACTGCGAGC	36
CTCCTGGGAC	329		TTGTCTGCCC	365		TATATCTAGC	455		ATGATAGCCT	21		TCATTTTTCG	224		CGCTAAGGTC	15		CCATTCAGAG	36
TATCGCTAGT	328		ACCAACGCCC	364		CCATATGGCC	455		CACTAGGGCT	20		GACACTAGTC	224		GTGTCTTAGC	15		GCCTGAGAGC	36
TACTAAGCCT	327		CTCATGTCGC	364		GATCACCGCG	455		AAAGCTAGGC	20		TATAACAGTG	222		TTAGGAGCAC	15		ACAGCTAGTC	35
CTCTCGGCTA	324		CATGTTGGTC	363		GCTGCCGCGT	455		GCCAACGAGC	20		ATAGCTAGCA	222		AATCACTAGA	15		CCATTCAGTG	34
TATTGCACGC	324		CTAAACTTGG	362		ATTCCTGCGC	455		GGTAGCCAGC	20		CCAACTTGTC	219		CACTAGGGTC	15		TCACGCAAAC	33
CCTGTTCGGG	323		AACTGGGCCC	356		CGGAACGGAC	455		CAAAGGGGCC	20		CGCAAACAAG	216		CCAGCTAGCT	15		GACTTGCTAC	32
ATGCATAAGT	322		CATAGAGGTT	356		TCATATGCGA	454		TTCACTAGCC	20		CCTAAGGGTA	216		TACATCGCTC	15		TTACGCCAAC	32
AATGATGCCT	321		TTTATCGCAC	356		CTGTGAGCCC	454		GTCAACTAGC	20		CACCCGGGAA	216		CACTAGGGGT	15		ATAGAAGCAC	32
GTTCGTGCCC	321		GCCATGGCCC	355		GTCTAAGCCT	453		GACTGACGCC	19		TCATTTAAAC	215		TACGACCAGC	15		CCATTCAGGC	32
CAGTGCGGCT	320		TATGCCACAC	355		TCAGTGCGGC	453		GCAGCTAGGC	19		AACGCCGGGT	215		CACTGAGGTA	15		CCAATCAGGG	32
TTAGCGGCCC	320		TCAGCTGGCT	355		AACCGCTCTC	453		ACAGCTAGCC	19		TGCCGCGAGC	213		GAGCTCGGCA	15		TCACGCCAAA	32
TTTGAAGCCT	319		CCTCCCTAGC	352		TATGCCACAC	453		GCCATCTAGC	19		CTATTCGAAT	212		AAACACTAGC	15		CACTCCGGTG	32
CATGGCCGTC	319		TCCTAGTCGC	352		TACATGAGAT	452		ACGTTAGCGC	19		CTTCACTAGG	212		TCACTGGAAC	15		TGATGCCAGC	31
CCTAAGGGTA	319		CGCGAGGGTT	352		GCCATGACCC	452		TAACGCTAAC	19		TTTACTAGTC	208		ATTGGCTAGT	15		AATGAGGCAC	31
CTTATCGGCT	318		GACATCACCT	351		TCCGCTTCCA	451		GCTTCATCCT	19		AGGTCTAGCT	204		TCTAATCCAC	15		TTTCCTAGTC	31
CTATCTAGCA	317		GCCATACCGC	351		CCATTTCGGG	451		GCGTGCTAGC	19		AGGCTACGCC	200		AATGATGCCC	15		TCACACCAAC	31
TTTACTAGTC	316		TTACAGCTCG	351		TTAGGCGCGT	451		GGTGGTCAGC	19		AGCTCGACGC	197		CTGAACTAGG	14		CCAGTCAGGG	31
CCAAAGGCTA	316		GTATCTAGCT	348		GAGGCACGGG	451		TAGACTAGCA	19		CACTTAGGGA	195		ACGGTAGCGC	14		CACACCGTTG	31
TTCTCTAGCC	316		CTATTCTAGC	346		TCTATTCGAG	451		TCGAGCTAGC	19		TACAACACAC	188		CAATAGGGTT	14		AATAGATCTA	30
TAGGCTCAGA	316		TTAGGAGCCC	344		TCAGACCGGC	450		GCTCCATCCT	18		TGCTAAAGTT	187		TCGATAGCCT	14		ACAAACAGGG	30
TACATGAGAT	316		TCTCGCAAGC	340		CCATTAAGGG	450		GGTGGGCAGC	18		GCCCGAAGGC	182		ATCACTGCCC	14		AATAGAGATA	30
GAAATCGCCC	315		TACATCACAT	339		TTCTCTAGCC	450		TCGCTAGCGC	18		TTAACAAAGC	178		TGTAGCAACC	14		GCAATGATGT	28
TCATCTGTGC	315		CCAAACCAGC	338		ACCTATTAGG	449		GCAAACTAGC	18		CGAACGTAGC	178		CGCTAGGGTT	14		TTTGCTAGTC	28
TACCCGGCCC	314		CTTGCTCCGC	334		AGTAAAGCCC	449		GCGTCCTAGC	18		TACAATAGCA	171		ATCAGCTAGT	14		TCATGCCAAC	28
GCAAGAGCCT	314		TAGGGCTAAC	334		TTCATGGCCC	449		TCGGATAGCT	18		TAATCTAGCT	169		ATACTCTAGT	14		CCATTCCGGG	28
ACCTGGCAGC	314		TTGACTCACC	331		AAGGCACCGC	448		TAGGCAAGCG	18		CCTACGGCTC	165		TAAAGCGCGT	14		TACAAGAGGG	27
ACGATGGCCT	314		ATTTCTAGCC	331		CGCAATGGCC	448		ACACTAGCGC	18		GGCTTTCGCC	159		TACATCGCAT	14		GACTTGATCC	26
CCAGAAGGGA	314		CCACAACGGC	326		TACTCGCTAC	448		ATCCTCGCCC	17		GTTCGCCGGC	140		ACGCTAGCAC	14		AATAGAGGTA	26
ATGGGCTAGG	313		TCAAAGTCGC	323		CCAAACCGCC	448		TATCTCTAGC	17		CCAGACGGCG	135		AACTGGCGGT	14		GCCTGCGGGC	26
CGAGCTAGGA	312		CACAATGGTC	322		TCCACAGCTA	447		TCCTGCCAGC	17		CTAGTGGGAC	110		ACATTCAGGG	14		TACATTGGAT	26
ATCTCGCTAG	311		ACATTGGCGC	317		ATCAAATCGC	446		TGCTGACAGC	17		CGACATGCTC	94		CCTTAGAGGG	14		TCCATTTGAT	26
CTGTGCGGCA	311		TTTGCGCTAA	316		TCAAACACTG	446		TTTCTCTAGC	17		CTATTCGGCA	83		CGCAGGCTGC	14		CCTTTCAGGG	25
GCCATGGCCC	311		CGTTCAGCCC	316		GCCTTCACGC	446		ACAGATAGGC	17		ATCGTGGGAC	82		TTTCCTAGCT	14		TCCCGCCAAC	25
CAAGACGGGC	310		TGACTAGCTG	316		TTGGCTAGGA	445		AATACAGCAC	17		AGACCCTAGC	81		GTCTAAGCCC	14		GCATAGCGCT	25
GCGCTCGGCA	310		GGGACTAGGG	315		GCCAGAGCGT	445		GGTTGCCAGC	17		CTCGTGGGGC	79		TACTGCTAGC	14		TCACGCGAAC	25
CATACCGGTA	309		TCATCGCGAC	311		CAAAGCCCTT	445		CACTCGGGCC	17		GAACCTAGGC	75		TGATAAGCCT	14		CGATTCAGGG	25
TAAACTGCCC	309		TCCACACGGA	309		TCAGGACGAG	445		ATAACTAGCT	17		CTCGTGGGAA	70		TGCTGCCAGG	14		TTTACTAGTG	25
GAACTCGCGC	308		AACAAAGCAC	305		TCAGATCGAT	445		TCAGCGCGCT	17		ATGACCCGCC	67		GACTCTAGAG	14		TCACGCTAAC	24
CACAATGGTC	308		ACTCCTGCCC	304		TCTAAAGCAC	445		ACGCTAGTGC	17		CTCGTGTGAC	61		CCAAAACGGT	14		GCATGCGAGC	24
ATCACTGCCC	307		CTCTCGGCTA	303		TTTACTAGTC	444		CAACGCTAGC	17		TCACTCGGGC	61		ATTACAGCGC	14		AATGAGGACC	24
ACTAACGCGC	307		TACGCATCGC	299		CCGACCTCGC	444		TAGGCCGGCG	17		CTCGTGGGTC	60		ACCACACTGC	14		GCCTGCGAGA	24
GATAGCATCG	307		CTCAACGGCG	298		ACAGCGCCCA	444		CCTCTCTAGC	17		CGCCCCTAGC	59		CCGCTAGCGC	14		CCGTTCAGGG	23
CCTTAACGGG	307		ACTCCGGCCC	298		GTATCTAGCT	443		CAGGCGGGCC	16		ACAGTAGTGC	58		CTACAGATAG	14		TACATGTGAT	23
GTAGGTACGT	306		CACTTCTAGC	295		TCACAACTAA	442		CCGCTAGCGC	16		GCATCCAGCG	56		CGTCCCTAGC	14		GTCTTGCTCC	23
ATTAATGCGC	306		TCAAGCTGCA	295		GGCATTAGCC	442		GACTGTCGCC	16		CGTCCCTAGC	52		TGCTGCCCGC	14		GCCTTGCTCC	23
CGGTCTAGCT	306		CATGCACTGG	294		TAGCTCTAGT	441		GCTACATCAT	16		AGCTGCATGC	52		GACGCTTAGC	14		AATGAGTCCC	23
CATGCACTGG	305		CGTGCGGCAT	292		CGGCAGCTGC	441		ATGCTAGCCC	16		CTCGTGGGCC	50		TACATCTCAT	14		GACTAGCGCA	22
TTCGGCTAAC	305		TTAACGCTCT	290		CCCTTGGGTT	440		AACGCGGGCC	16		TTCGTGGGAC	49		CATTGGGGTC	14		TGAACTAGTC	22
TCTACTAGTC	305		GCAACCTAGT	289		TGACACGCGG	440		GGTGGCAAGC	16		TGCCACGCCC	47		TACTGGATTC	14		TACATTTGAG	22
GATTGCGCCC	304		CTTGCGGCTG	289		TTTGACGCTT	440		TGTGGCCAGC	16		CTCGTGGGAG	46		TACTGCAAGT	14		AATCGCTAGC	22
GACGGCAGCA	304		CTCAACGCAC	289		ACAATATCGA	439		ACAGCTAGCT	16		CTATCTGCAG	46		GCGCTCTGCA	14		TAGGCTAGCT	22
AGCTGCATGC	303		CACATTGGGA	288		AACGGAGCTA	439		ACAGCTAGGA	16		TGACGCTAGC	46		ACAGGTCCCT	14		AGCCTAGCAC	22
AGCTACGCTA	303		ACATGGCTCA	287		CCAAAACGCT	439		TCGGCTAGAT	16		ATGACTCTCC	46		GACGAACGCC	14		CGAGGCTGGC	22
TGATTAGCCC	303		TCATTCGCTC	287		TAGCAAAGTG	438		CTCTAGGGTT	16		CACGTGGGAC	46		AAACGGGGAC	14		TAAACGAGGG	21
ACACCCGCCC	303		ACGTCAGCCA	286		ACATACTGGC	438		TAGGTCAGCG	15		ATGACTAGCC	45		CTTGCGGCTA	14		TCACGCCATC	21
TATGTCGCAC	303		TGCCACGCCC	286		GATATCCACA	438		CAAAGGTGAC	15		TGCACCGCCC	44		TTTCGCCGGC	14		AAAATGGGTA	21
TCAGACCGAT	301		CACACCGGTG	286		CCCATTTTGC	438		TGTGACTAGC	15		CGAACCTAGC	43		CATCGGCAGC	14		ACACGCCAAC	21
CAAAGCGAGC	299		TCGTGAGCAC	286		CCATGCCCGG	437		TGAAGGGCCC	15		TGCCCAGCCC	42		TACCATGGCG	14		AATCTCTAGC	21
TCACACGGCA	298		CATGCCTTGC	285		TCATGACTGT	437		CGTAGCTAGG	15		TATAGGGCCT	42		TAAAGCACGT	14		CACGAGGGCC	21
GCGAGGGCCC	298		TCACTCGAGT	285		AACGAAGCAT	437		GGTGGCCAAC	15		CAGAGCTAGC	42		ACCTGGAAGC	14		AATAGGGCTA	21
AATCGCGCCT	298		TTGATTGCCT	285		GACTTGCTCC	436		TCTAGAGCCC	15		ATGAATCGCC	41		AAAGGCTTGC	14		CACCCCGGTG	21
CCATTCCGGG	298		CCTCCGGGCC	284		TTATTGCTGG	436		TTCTGCCAGC	15		CTCGTTGGAC	41		GGTCCTAGCC	14		TAAGACCGGT	21
CTTTGCTAGT	297		GACATCGCAT	284		TAACCTAGAC	436		AACTAGGGTT	15		TGCCCCTCCC	41		GCTAATTGCG	14		GGAAAACAGC	20
TCACACGGCT	295		ACGACACGCT	284		AAAAGCTTAG	436		TAGGCCAGAG	15		ATGACTGGCC	39		AAACGGACAC	14		TTTTCTAGTC	20
TCATAACGCT	295		CGAGGCCCGT	284		CCGGACGGCC	436		ATAACGGCCC	15		TCTAGGGACT	39		GACACTCTCC	14		TACATTTTAT	20
TCAACAAGGT	294		TCACACTGCT	284		ATTACTTCCT	436		GACTGCCGGC	15		TAGCCAGCAC	38		GACACGCGCT	14		ACAGGTCCCT	20
ACTACCTAGG	294		ACTAACGCTA	283		ATATCCGCCC	436		GCCACCTAGC	15		TCTAGGGCAT	38		TACAGGAGGC	14		TCACGGCAAC	20
TCATCGCGAC	293		ACTCTGGCAG	281		TCCAACCCGG	435		TGCTGCAAGC	15		CGACCCTATC	37		TAAAGCAGGC	14		CACACCAGTG	20
AATATGGCCC	292		TTGGGCAGCT	280		ATTACGGCCC	435		TTGAGCTAGC	15		CCCGTGGGAC	37		CGAGCCAGCT	14		ACTAATGAGG	20
CTGGTGGGCC	292		ACTACTGCCC	280		TCCTGCCGGC	435		TCGACTAGCT	15		ATGACTCGAC	37		AATAACTAGC	14		CAAAACAGGG	19
TTTCGCCGGC	291		ATTACGCTCT	280		CAGGACGGGT	434		CATAGGCAGC	15		TGCCCTGCCC	37		CTTGTGATGC	13		GACACGAGCT	19
TCAGCTTTGA	289		TCCATCTCGG	280		TCAACTCGCT	433		AGCTGCCAGC	15		CGACACTAGC	37		ATGCTAGCGC	13		GTCTAGCGCG	19
TCAAACACTG	289		ACAACTAGCA	279		TAATCGCAAC	432		AACTCTAGCA	15		TGACCCGCCC	36		CAATTTGGTC	13		CTTGAGGCTA	19
ATACAAGCAC	289		CAAGACGGGC	279		TACTTCGATG	432		CCGAGCGAGC	15		CTCTTGGGAC	36		TGAAGCACGC	13		GAATTGCTCC	19
CCAAGGCTCC	289		ACACACGCAC	278		TAATTCGCCT	431		CACGCTGGCC	14		CTTGTGGGAC	35		TACAGAGCGT	13		GTACTCGCGT	19
GCCAATGCCC	288		AACTACGTGG	277		CAAAGCTCTC	430		CTAACTGAGA	14		ACGAGCTAGC	35		AATGAGGCCA	13		AATATAGCTA	19
CTACGTGTGC	288		CACAGCAGCT	277		GCGAATCCCT	430		TTCCGCGGGC	14		CTCATGGGAC	35		TGCTAGGGTC	13		TACACGGGGG	19
TACAACAGCG	287		ACGACGTGCC	276		ATAACCTTCG	429		AACGAAGCAC	14		ATGCCTCGCC	34		TGATCTGCCC	13		CACACCGGTA	18
GTCGAACTGC	287		CCACGGGGCA	276		AAGTTGGCCC	429		GATGCTTGCC	14		TGCCTCGCCC	34		TCACTGGCCC	13		TTTACTTGTC	18
TATGCTAACC	287		ATGCCCTGCC	276		GCTACTTGCG	429		TGCTGCCGGC	14		TGACCCTAGC	33		AACCGCAAGC	13		TCCTGCGAGC	18
ACGGACGCCT	287		TTGACTTAGC	275		ACACGGGCTC	429		GATGGTCAGC	14		CGACCCTAGA	33		TAGGCAAGCG	13		AACATGGTTA	18
TATACTAAGG	286		TCCTGAGCAC	275		CGCTAAGGGC	429		GATTGCCAGC	14		CGGCCCTAGC	32		TCGCTCGGCA	13		CACACCGCTG	18
TATACTCGCC	286		CCTCGCTAGT	274		CCATGCAGGC	428		ACCTTTCGGG	14		TGACTCTAGC	32		ACGTTAGCGC	13		GGCTTGCTCC	18
TATACAGCCT	286		ACAGTGGCTC	274		ATAATCTCTC	428		CAGATAGGCC	14		AATGATGCCT	32		CATCTCGCAT	13		CACACTGGTG	18
GTCATATGCT	286		GTGCGGCGCT	274		TAATTGCCGC	427		GCTGCATCCT	14		ATTACCGCCC	32		GGCCCTAGCC	13		CCAACTAGCT	18
TAAGGCGCAC	286		CTGAACTAGG	274		CGTTATGCCC	427		CCGTGCTAGC	14		CTAGATACGT	31		AGGCTAGCGC	13		CCTGAGGCTA	18
TATCGCCGCT	286		AAACACAGCC	274		ATTTCTAGCC	427		AACGAGGGAC	14		TAGGCTAGCT	31		AAACGGGCAG	13		TAAAACGCCC	18
CTCTCGGCCC	285		TCTCATGCCC	273		CACAAGGGCC	427		AAACGCTAAC	14		TCTAGGTCCT	31		CCAAACCAGC	13		TGAACTAGAC	18
TAGGCGCTAG	285		ATCATGCTGG	273		AGCTAAGCAC	427		GCATGCCAGC	14		CGACGCTAGC	31		AAACTGGCAC	13		TTTACTATTC	18
CCTCCCTAGC	285		TGCTCAGCCT	273		GACCTATCCC	427		CGCTGCCAGC	14		CTCGTGGTAC	30		CCTTCTAGCC	13		GGGACAGCAG	18
GTTAGTAGCT	284		GTGTAGCCCT	273		GAATGTGCCC	426		GACTGCCGAC	14		CTCGTGAGAC	29		TAGGACAGCG	13		TACACGAGGT	17
CTGCCAGCTA	284		GACAGCAGTC	272		GACTATGCCT	426		TTACGCTAGC	14		TCTAGGGCCG	29		ATAACTAGAC	13		TCAAACAGGG	17
AACTAGGCCC	284		ATACATGCCT	272		TAAAGCCACC	426		TTCATCTAGC	14		GATAACTAGC	29		GACTCTTAGC	13		GACTTGCCCC	17
ACATGGCTCA	283		TACATTGCCG	272		GGATAAAGGC	426		GCTACATCCG	14		AACTAGGGTT	29		CCTTCGGCTC	13		TGACTCTAGC	17
GCAATAACCT	283		AACAGCTCAC	271		CTCAAGGCCC	426		GACGATAAGC	13		TGCTCCGCCC	29		GGTGGCCAGC	13		AACGCTAGTC	17
GATACTGCCC	283		CATGGCCAAC	270		ACCAACGCCC	426		ACCAACTAGC	13		TTAAGCTAAC	28		CCGATAGCTC	13		TCTCGCCAAC	17
CCTACGGCTC	283		CATGCTTAGC	270		CATGGCCAAC	426		TATTATCAAG	13		ATGACACGCC	28		ATGCCTGCCC	13		TGCATTTGAT	17
TCGTGAGCAC	283		GGACATGCCG	270		TTACTAGCTT	426		CAAAGGTGCA	13		CTCGTGGCAC	28		ATTACAGCCC	13		AGGGGCCGCC	17
GCGAGGCTGC	282		CCATGGCAAT	270		CCTCGCGCCC	425		TAGGCTAGCT	13		CTGAACTAGC	28		CCAACTCGGT	13		TATACTAGTC	17
AGGTCCGCCC	282		ACACGCTCGC	269		GTAACTTAGC	425		CACGCGTGCC	13		ACGATAGCGC	28		CAACTAGGTG	13		GACTTGCGGC	17
AACCTTGCGC	281		ACATCGCTAC	269		CATAGCCTCT	425		GGTGGCGAGC	13		CGACCATAGC	28		TCACTGGCTC	13		CACTGAGGTA	17
TACTACCAGC	281		CCAATCGCAA	269		GACGGCAGTC	424		GCATGACTGC	13		CATACCTGCG	28		CCTGCTGGGT	13		CCGGCGGCTA	17
GTTACGGCCC	280		ATCTCGCTCC	269		TTCTCGCTAG	424		TTGACTGCCC	13		TAAAACGGCG	28		AAATGGGCAC	13		GTTACTAGTC	17
AAACCAGCAC	279		GCAGTCGCGC	269		GCATCACGCC	423		GAGTACTAGC	13		TTCCCCGCCC	27		AATCACGAGC	13		TCAGACAGGT	17
CCATATGGCC	279		ACTATGGCGA	269		GATACTTGCC	422		AGTCGCTAGG	13		AGCTTCTAGC	27		TCTGTTCGGG	13		ACCTTTCGGG	17
GCTATTATGC	278		CTGTGGCTGC	268		CCTCTAAGGA	422		TGCCGCCAGC	13		ATTCACGCCC	26		GCATGTCTGC	13		TTCTGCCAGC	16
GTTAACGCAC	278		CACGTCGGCC	268		TTGACCGCGC	422		GCCAACTAGA	13		GGCATTAGTC	26		TTAGTAGCCC	13		GCCTGCTAGC	16
CGGACGGGTG	278		CCTTGGCGGA	268		TCTCGCTAGT	421		CAATAGGGTT	13		ATTCCTGCCC	26		TCGGATAGCT	13		CCCTTCAGGG	16
GACATGAACC	278		TCGCAAGCCA	267		TACGCATCGC	421		TGCTGTCAGC	13		GCTATCTAGC	25		ACAGCTAGCC	13		AACACTGCCC	16
AATATAGCCC	277		CCTAGGCCCT	266		GCCTGCGAGC	421		GCTTACTAGC	13		TTCATGGGCC	25		TAATCTAGGC	13		AATAGAGCTC	16
TACAGCCGAG	277		CCAGACGGCG	266		AAGACCTGGC	420		GCTACATACT	13		ATGATTCGCC	25		GTCGCAGGCC	13		AATAGAACTA	16
TCAATCTAGG	275		CATATCGGCG	266		ACGGCCGCTT	419		TTATGACGGC	13		GTCCCCGGTT	25		TAAGAATGGT	13		ATCCTTTAAG	16
ACCGGCTAAA	274		GACAAGCTCA	265		ACATATGCCC	418		TCAGTCCGGT	13		TTACGCTAGC	25		TTAGATAGAC	13		CCTGGAAGTG	16
CCTCTAAGGA	273		CCAACGCTGC	265		TATAACTAGG	418		GATACTTGAC	13		ATGAGTCGCC	24		CTGCTCGCCC	13		TAACCTGGCG	16
CCAATAGCGC	273		TGGCACAGCC	265		TCTAAACAAG	417		TCTATCTAGC	13		TTCATGGCAC	24		TAACTGGCAC	13		TCCACTGCCC	16
TTATGCCGGC	273		TCGACAGCAC	265		GCAATAACCT	417		TGTTGCCAGC	13		TCTAGGGGCT	24		ATCGGCTGGT	13		TACAGTTGAT	16
ATAAGCATTG	272		CACAATGGCC	264		ACTATGCCGC	417		AATACATCCC	13		ATGACTCGGC	24		TAAACCGCCC	13		TGCTTCCAGC	16
TTAGTAGCCC	272		CATATGGGCC	264		TATCGCAATT	417		CAATGCTAAC	13		CAAAGCTGCG	24		AAACCAGCGC	13		TCAGCCCGGT	16
TCATCAGCGC	270		GACAGCCCAC	263		TCATATCTCA	417		CAAAGGAGCC	13		CTCGCGGGAC	24		AACAGCACTG	13		ACCGATAGTC	16
ACACTAGCAA	269		GCTCTAGCTG	262		TCTAGATCCT	416		TACAGGAGGG	13		TCGAGCTAGC	23		TAGGTGACGT	12		CAAGCGGGCC	16
ATCGCTAACC	269		TCACTGCTCC	262		TAGGCGCAGC	416		GTAGCAGCCC	13		TCTAGGGCCC	23		CTAGCTAGCC	12		GACACGCGAT	16
GTACTCGACC	269		GGTATCGCCT	262		CGGCTGTGGC	416		TCCAACTAGC	13		CTGAGCTAGC	23		CACTAGCGAC	12		AACGCGGGCC	16
CCACAACGGC	268		TCCTTTCTGC	262		ACGAAAGCCT	416		CAAAGCAGGC	13		TCTCCAGCGC	23		ATAACTAGCA	12		AATTAGGCCC	16
CACCCGGGAG	268		TCCACTAGGA	262		GACATGAACC	416		CTGAGCTAGC	13		CGACTCTAGC	23		GACAGCACAA	12		CCATTTAGGG	16
GACACGCACC	268		TCGGTAACGA	261		CCTTTAGCCC	416		GCCAACTAAC	13		TCTCGGGCCT	22		ACATTAAGGG	12		ATGCTCGCCC	15
CCTCGCTAGT	268		ACACGCGTGG	261		ACTTGGCTTT	416		GAAGCTAAGC	12		GCCATCTGTA	22		ACTGTTCGGG	12		ACTAGCGCTT	15
TCAGACCGGG	267		ACTACGACGT	261		AATGAAGCTC	415		GTCTAGCGCT	12		CAACGCGGCG	22		ATCGACTAGT	12		ACAAGGAATA	15
GCATCAGCGG	267		TCCAACTGCT	261		AAACGCCATC	415		TTACGATAAC	12		AAGCTAGCGC	22		CTCATCTCCT	12		TTTATTAGTC	15
GACAAGGCGG	267		ACACTTGATC	260		AATTGCCGAG	414		AGAACTAGCC	12		TGACACTAGA	21		GAAACACTCC	12		GAATGCCTGC	15
CCGTGCTAGT	266		TACGCTCATG	260		ATAACTAGTC	414		TCTTGAGCCC	12		TCGGATAGCT	21		CCGTTTACGT	12		TAAAACTCAC	15
TCAAGGCTGA	266		CTATCTAGCA	260		CTCCCAGCCT	414		GGTGACCAGC	12		TCCCCCGCCC	21		AATATGGCCC	12		TGCTGCAAGC	15
GTGCGGCGCT	266		TCATTTGAAC	260		CATAATCGGC	414		CTTATCTAGC	12		TCGGAGGCCC	21		TAAAGACTAC	12		CCTTGAAGGG	15
CCTCGCGCCC	265		CGTGCTGGCT	260		ACCTGGCGGT	414		GACGTTGCCC	12		ATTACTCGCC	21		TAGACTAGCC	12		CAATGCGGTA	15
CCTTGGGCCC	265		GCACACTGCG	260		TGTTAAGCCC	413		GCATGTCTGC	12		ACAGATAGGC	21		AACCACGGTG	12		TCGGAGGCTA	15
ATCGGCTAGT	264		TTACACCAGC	260		TCGGATGCCC	413		GGTTGAGACC	12		GTCTCCGGTT	21		ATCTAGCTCC	12		AAAAGAGCTA	15
CATAGCCAGC	264		GCTAGGCTAG	259		GCAAGTTCCG	413		CCCTAGGGTT	12		ATGACTCGCT	21		ATTACGGCCC	12		CATACCGGTG	15
GACACTAACT	264		GCAACATGCC	259		ATATAAGCAC	412		ACGCTCGCGC	12		TTAAATAGGT	21		ACGCTATCGC	12		CCAGAGGCTA	15
TGCCGCGAGC	263		TCAGTGCGGC	258		GCAATCTTTG	412		GACTAGAGCT	12		GTCTAGCGCT	21		ATCGGCGAGT	12		AGGGTCCGCC	15
CATCTAGCCC	263		CTACTTAGCC	258		GACAACCGCC	411		TCACTCTAGC	12		CTACCCTAGC	20		TTCTCTGCCC	12		CCACAAGGTA	15
CTAAGTTAGC	262		GCCAAAGGTC	258		TCCTTGGCCC	411		TGCTGCCAGA	12		TATCCAGCAC	20		GTCACTTAGC	12		GAGTACTAGC	15
CGCGCAACCG	261		TCCCACGCAC	258		TAATCTAGGC	411		TTCACGAGGG	12		ATGACTCGTC	20		GATACATCCT	12		TACTGCCAGC	15
ACAATGGCAT	261		GTCACTAGTG	257		TACATCACAT	410		CACAAGGGCT	12		GCTAGGGCCT	20		GCAATAGGCA	12		CCATCCAGGG	15
CACACCGGTT	261		AACATTGCAC	257		CCTTGGGCCC	410		GAATAGCGCT	12		CAAGCTAGGT	20		AACTAGGCAG	12		CACACCGGTC	15
GTAGTAACGA	261		TAACGGCATG	257		GTCTTAGCCC	409		AACTTAGCAC	12		TCTGCTGCTC	19		TCACTGGCGC	12		GCATTACGCT	15
CAATAATGGA	260		GCAACGTAGC	257		GGCAGGTGCG	409		TGTGCTAGGC	12		CCGAGCTAGA	19		AAACGAGCAC	12		CCGTAGGCTA	15
CCAATGGGCG	260		TCACTATTCG	257		ACAAACGCCC	408		TAAGCCAGCG	12		CGATTCTAGC	19		TAAATCTCTC	12		AACTGCGGTA	14
GACGTGCGTC	260		TATCTAGCAC	256		GCTATCACAT	407		TCAGAACGGT	12		ATGACTCCCC	19		TACATAACAT	12		GCAAGAGCCT	14
TACTGAGCCT	259		AAGGTTGCCC	256		CACCTGGTAA	405		TTATGCTAAC	12		ACGCTAGAGC	19		AACTAAGCCC	12		GTCTATCGCT	14
GACGTTACCC	258		CATGCGCGCC	256		AAACAGCTCC	405		TACGCGGGCC	12		TTACACTAGC	19		TACATCGCGT	12		CCAAGCAGGG	14
ATGCAAGCTC	258		GCCATGTCCT	255		GATTTCCGGC	404		CCAGCTAGGC	12		GGCTAGCGCT	19		GCCTGCCCAA	12		ATTCTTTAAG	14
ATCCTAGCAC	258		CACAAGCCGA	255		TAAACACAGT	403		TTAAGCTAAC	12		AACGCTAGGT	19		TTAACTCTCA	12		AATGAGGCGC	14
GGCGCTACCC	258		TATCGCGAGC	255		TTAAGCGCTG	402		TCTCGCTAGC	12		CTCGTGGGAT	18		CTCTAGGGTC	12		AATGAGACCC	14
ATATTCGCCT	257		GCCTTACGAC	255		AACTCAGCCT	402		CACCAGGGTT	12		TCTAGGGCGT	18		TACACTGCCC	12		TACATTTGAC	14
GATAAACGGC	256		TTATGCAAGC	255		TCAATTTGCT	400		AGGCTAGCGC	12		TCACCAGCAC	18		GACTGCAAGC	12		TCACGCCTAC	14
GAATTAGCCT	256		TCATCACGAG	254		GGTAAGGTCC	400		CAAAGCTAAC	12		CCGAGCGAGC	18		AAAGGATATC	12		GACTAGCGAC	14
TTCACTTGGG	255		ATCGACTAAC	254		TCGCGTCTAG	399		TCTCTCTAGT	12		ATAGCCAGCA	18		TACGGCAAGC	12		GACTTGCTCT	14
ACTGAGCTCA	255		CTCAACTAGC	254		CCCTAGGCCC	399		ACCATTCCCT	11		TTAACCAGGT	18		CCTGTTAGGG	12		TTTACTAGTT	14
CAAATTGGTA	254		GATATTGCCT	254		AAAAGCTCCA	399		TAGGCCAGCC	11		GAATAGCGCT	18		ATGCGTCAAG	12		TACATTTCAT	14
GCTAAGTCCT	254		CACTGCAGCT	254		AAATACGCCT	398		TCTCGCGCCC	11		GTGACTCGCC	18		TACTACAAGC	12		TCACGCCGAC	14
CATGAGCGGT	253		CACGCTTAGC	254		TTTAAAGCCC	395		GGTGGCCATC	11		ATTTCCGCCC	18		GGAGCCACGC	12		CACGCGGGAC	14
AACTGGTGCT	253		GCCACGCAGG	253		AACTGGGCCC	395		TATGCCAGCG	11		TTCATGGCCA	18		CATGAGTTGC	12		CAATTCTAGC	14
GCAGTCGCGC	253		TCAGAAAGCA	253		CTTTCTGCCC	395		GCATTCCTGC	11		TCCATACCCT	17		ATTACAGAAC	12		TGCTGACAGC	14
CTACTGCCGC	251		TTGCTCGCCT	253		CACAGAGGCC	395		ACGGTAGCGC	11		GGTCCTAGCC	17		ATGCTACAAG	12		CCGGAGGATA	14
CGCAATGGCC	251		GATACTTGCC	253		GACAAACTGC	393		TCAGCCCGGT	11		CAACGCTGAG	17		CGACTCTAGC	12		AATAACTAGC	14
GCCCTAGCCC	251		CAGCCAGCCC	252		CCATTCTGGG	393		GAATGCCGCC	11		TGTCCCGCCC	17		TCAAACCATT	12		CCACTCAGGG	14
AATTACGCCC	249		ATTCCCGCCC	252		CAGGGCGGAC	393		TGTGTCTAGC	11		GCTACCTAGC	17		TACTGCCCAA	12		GCCGGCGAGC	14
AACTAGCTCC	249		AGCCATGCAC	252		CCAAACCAGC	393		CAAGCTAGCT	11		ATGACTCACC	17		TGAGATTGGG	11		CCATTCAGCG	14
TCACTCGGTA	249		CACATTTGGC	252		CGCAAGGTGT	390		CACGCGGGGC	11		ATGACGCGCC	17		CCATTGGGGA	11		AATGAGGCCA	14
GCAAACCGCA	249		TCGTTGCGCG	252		AGGTTTGACC	390		TAAGACCGGT	11		CTCGTGCGAC	17		ACCTGGCAGT	11		AATGATGCCC	14
ACGTCAGCAC	249		TGACGTGCAC	252		CGCCCTAGCT	390		GCTATCTAGC	11		TTACGATAAC	17		GAAACGCACC	11		ATAACTGCCC	13
TAGCTCTAGT	248		CCTTGCAAGC	251		GTTCGCCGGC	390		TCATGCCTGC	11		CGACCCTGGC	17		ACTGAGTTGC	11		CGGATAGCTC	13
GATCGCCACT	247		ACCGCTAGTC	251		GACCGCAACC	389		CAAAGCACGC	11		TGCCGCGCCC	17		GGGATAGCTC	11		TCAGTCCGGT	13
CCATTAGCAC	247		TACTGCCCGT	251		CATCTTGAAT	388		ACAGTTAGGC	11		TGTATGCAAG	16		CAACCGGGAG	11		GCCTACGAGC	13
AACTCGTGGC	246		ATTGCTAAGC	251		CGCTTCTAGC	388		GCACGAGCGC	11		CGCACTGGCG	16		TCTGCAGAAC	11		AATAGTGCTA	13
GAAAACCGCG	246		TAGAACAGTG	251		TAATACCCTC	386		TAGTTAATGC	11		CGTAAAGGTG	16		TGAACTAGCA	11		CTTTAGGCCC	13
TACAACACCT	246		ATAAGCTGAG	250		CCTCCCTAGC	386		ACGCGAGCGC	11		TACGCTAGGT	16		GTCTAAGACT	11		GAAACGCGCT	13
GCATACTGCC	245		CCCATCCGGG	250		TAATAACTAT	383		CGACTAGCAC	11		ACAGCTAGGT	16		TGACCTAGCC	11		CACACCGGAG	13
TGCGGCTAGG	245		AATCACGCAC	250		GAACACCGTT	383		TATAGCGAGC	11		AAACGCTGCG	16		TACACCTCCC	11		TTTACTAGCC	13
CACTGGCCGC	245		AACGGCGCGT	250		TTAAATCGCC	382		CAAAGAGGTG	11		TTGACTCGCC	16		CATAGCGGTC	11		TAAAAGCCGC	13
TACAGCTGAC	244		CCAGACGGGA	250		CACTTGTTCT	382		ACAGCCAGGC	11		TAACACGGAG	16		TACGCTACAG	11		TAAAAAGCAC	13
TCAAAGCGGT	244		TCAGACCGCA	250		CCTCTAGCAG	380		CACGCGGGCA	11		GGTAGAGCCC	16		AATAACGCCT	11		TCCGCTAGTC	13
CACCTAGCCC	243		AAGCGAGCTA	250		TGCTAGCTAG	380		ACAACGCGCT	11		ACATTTCTTT	16		ATCGGCTTGC	11		TAAAACGCTC	13
CAGGGCGGAC	243		CTACGTGTGC	250		CATGCACTGG	378		GGTGGCCAGA	11		GTCGTGGGAC	16		GACATCACCA	11		CCGAAGGCTA	13
CCTTCTGGGG	243		AATAACACAC	250		CCACAGCCTT	378		ACGCCAGCGC	11		TGCTTCTAGC	16		GGACCTAGAC	11		TGACGCTAGC	13
TACGCTGCCC	242		TACTACCAGC	249		AGGGACCGCC	377		AATAAAGCCC	11		GTCACAGGTT	16		ATCGGGTAGT	11		TGCTGCCAAC	13
TAACGCAGCC	242		GACCTGCTGA	249		AATATTCTCG	374		GCCCGAGCCC	11		CTCGTGGAAC	16		AACGGCAAGC	11		TCATACCGCA	13
GTCACTTGTG	241		ATCGCTCGCC	249		ACTCCGGCCC	374		TCTCTCTAGA	11		CGAGCCTAGC	16		ATGAATGCCC	11		TCATGCCTGC	13
TAAACACTGG	241		TAGTGCGGAT	249		CCCTAGCTAC	373		TTTAACTAGC	11		GCTAACGAGC	16		GCTTCTTAGC	11		CAAAACCAGC	13
TACAGAACGC	241		ACATGGCGCA	249		TCAGACCGAT	371		AATACTGCCC	11		ATGACTCGCA	16		TACCCTGGAG	11		CACAGCGGTG	13
TACTGCACAT	241		CCTGCTAAGG	249		TAACTCCTGG	371		ATCTAGGCAC	11		GCCTAGCGCT	15		GACGCACTCC	11		CAAAGAGGTG	13
TTACTAGCTT	241		TGCTCAGCAT	249		TCAGGTCCCG	371		ATCACCGCCC	11		GACAGGCGCC	15		ACTTAGGCCC	11		CACTGCGGTG	13
TACAGCACGA	240		TAAACTCGCT	249		TGATTTCCTC	369		TCTCACTAGC	11		AGCACAGCAC	15		TACACAGCCC	11		CGACTAGCAC	13
GCTCTAGCTG	240		GCAAACTCAG	248		GCTAATAGGC	369		CTAGCTAGCG	11		ACAGGTCCCT	15		AATTTAGGCA	11		CCGGAGGGTA	13
TTCAACTAGG	239		TACGTCTACG	248		GCTCCTGGCC	367		CACAGGTGCC	11		TCTATGGCCT	15		GTCTAGCTGC	11		CCAATCCAGC	13
TCGGCGGCCC	239		GTGCTCGACA	248		GTCACTAGGC	363		TCCATACCCT	11		TCAAAGTAGA	15		TAACCTAGTC	11		CCAACCCAGC	13
CTTATTGCCC	239		GCCCTAGCCC	248		CAAAAAGGGA	359		TAGACCAGCG	11		GTCACCTGTT	15		TCACTTGGGC	11		TTTACTGGTC	13
AGCTAAGCAC	238		CTTCTTGCAC	248		TTCTTAAAGG	358		TCTAACTGAG	11		TCTCAAGCAC	15		GCCAGCACCA	11		GACTTGAGAC	13
GCCATTAAGT	238		CATACGAGGG	248		TAATCCCGCT	358		GCGTTCTAGC	11		ATGACTCGCG	15		ATGACTGACC	11		CACACCCGTG	13
TCTAAACAAG	238		CTAGCCAGCC	248		TCAAAACATT	357		ACATGCCTGC	11		TAAAAGTAGC	15		TTAGCTAGCC	11		CACGCCGGTG	12
GAGATCCGTT	238		TCCAGCCAGC	248		GGATGCGGCT	352		GTCGAAGCCC	11		AATCGCTAGC	15		AACGGATATA	11		GCTGGAAGGG	12
TCAGCGCTAG	238		TCCATGCGGA	247		TTTGACTAAC	352		AACTAGGCAG	11		TCGGCGTCCC	15		GGCTGCCCAA	11		CCTAATGCGG	12
GCGTATGCCC	237		TCGAACGCGC	247		CAGTCGAAGT	352		TAGACAGCAC	11		CGATCCTAGC	15		GCGATCGGCA	11		TGCTGTCAGC	12
CCTCTAGCCC	237		TCAGCTGGCA	247		TACCTTGAGC	350		CACGTGGGCC	11		GACTAGCGCG	15		TAAAGCTTAG	11		TGTCACTAGC	12
TTAAACGCGC	237		ATCCTAGCAC	247		AACTCGCTTA	350		AACACTAGCC	11		ATGACTTGCC	15		AACAGCTTGC	11		TCTGGAAGGG	12
CCATGCAGGC	236		GATACGCTCT	247		CATAGTGGCA	349		TACTGCCGCC	10		ATAACTCGCC	15		TAATGCGGAT	11		GACTAGCTCC	12
GTCTAAGCCT	236		GACGTTACCC	247		CTAAGAGGGC	346		GTCTGCCGCC	10		CGCTTCTATC	15		ACAGGATATG	11		TCACACCGGC	12
AGATTAGCGC	236		TCCATAGGGC	246		CTACGTAAGT	346		TCTTGTGCCC	10		TAGGCGGCCC	15		CGGTACGGTC	11		GCCTGCGATC	12
TCAACTAACG	236		TTTGTGCAAG	246		ACAATTTCTC	346		TCTACATCCT	10		TGCCCCGCCT	15		TCAAAACGCT	11		CCATTCAGGA	12
CCGTCGGCCT	235		CTACATTCGC	246		TGGACGCGCC	345		TAGTTCTAGC	10		CATTGAGGTC	15		TAATGCCCTC	11		ATTACAGCCC	12
CGCATGGGAC	235		CTTCTAGCGT	246		CTGTTGCAGC	344		TGTGGCTAGC	10		GACTAGAGCT	15		CCTTTTCGGG	11		CGCACCGGTG	12
TGTGATAGCC	234		GCCATGCCCG	246		GAAGGCCGCC	344		CCACGCTAAC	10		GGAACTAGCC	15		GCATTCCTGC	11		ACATTTCCGC	12
GCTTCCTAGC	234		ACTCTGGCAA	245		TCAGAAGCCC	342		GGTGTCCAGC	10		GTAACCGGTT	15		CATCGCGGTC	11		TATAATGCGG	12
GAAAGCACGC	234		TGACAGCACG	245		CACGCGGTTC	338		ACAGCTAGGG	10		CGCCCCGCCC	15		GGCTGCCAGC	11		AATGAGCGGT	12
AATGCAGGGC	234		CCTGCCGGAC	245		TCACCTGTAG	336		TTAACTAGGC	10		GCGGCTGCCC	15		TTCCGCGGGC	11		CCATACAGGG	12
TGTGCTAACC	233		CGACAACGAG	245		CTGGTCACTT	334		AGAGCCCTGC	10		TCTGGGGCCT	15		TCATGCCTGC	11		GACAATCTGC	12
TAAGCTCTAA	233		GACGTCGCTC	245		GGTAGCTCCC	331		GTTAACTAGC	10		ACGGCTAGCT	14		CACACACTGC	11		GGCAAGCAGC	12
AATGCACGCT	233		TATGCTATCT	245		TCGTCTAGTC	330		AACGCTAGCA	10		ATCACAGCCC	14		TGCTCTGCAC	11		GACTTTCTCC	12
TGTTAAGCCC	233		CAAATTGGTA	245		TCCGCTAACG	329		CTGTCCTAGC	10		AAACCAGCGC	14		TCTACGGCTC	11		ACCTCTAGTC	12
TACGCTCTCG	233		TTCATAGAGT	245		AAAAAGCTCC	326		TTCACCAGTG	10		GCTAGCTAGC	14		CACTGCTGTA	11		AGCTAGGGTC	12
AACATTGCAC	232		CTGATAGGCG	245		CATTAGGGCA	325		CCGGGCTAGC	10		GCAAACTAGC	14		TGAACTAGCT	11		CTTCTCGCCC	12
CATATAGGCA	232		AAGTAGCTCA	244		ATGGTCGCCC	320		GATGGCTAGC	10		TTCATGTCCC	14		CGCTTATAGC	11		AAGAGAGCTA	12
AATAGAGCCC	232		TACCGCCTCT	244		TGAAAAACCT	319		CACTAGTGTT	10		TCTCCAGCTC	14		TACAGCTCGT	11		AACAATGCCC	12
TATAACCAGC	232		CCTAATGGCT	244		CTCTCGGCCC	305		AATGCTCTAC	10		ACTGGGATGC	14		ACCAGAGCGT	11		GTTAAGGCCC	12
CTTTCTGCCC	231		TCGTTTAGCC	244		TGCCTTTCTC	302		TCGCCTGCCC	10		TCGACTAGTC	14		TAAATCACAT	11		CCAAACCAGA	12
TACATCAGCG	231		ACGATGGCCT	244		AAGTGGGCAT	300		ATCTCGGCCC	10		TCTACAGCAC	14		ATCGGCTCGT	11		TAAGACCGCA	12
GCAACGTAGC	231		CCATTCGGGT	244		TTATTTCGGA	293		TATGCCTAGC	10		AATACTGCCC	14		GCTCTAGGCA	11		TAATGACCTC	12
GCCAGCTCCT	230		GCAAACCGCA	244		GGACTGTTGG	293		AGAACAAGCT	10		CCGGCTAGCT	14		CTAAACAAGT	11		TCACGCCCAC	12
CACAGCTCCC	229		AATGGCGCAC	243		TCCTTTATAA	291		GTCGTAGCCC	10		TGTACAGGTG	14		TTCAGCTTAG	11		AGCACAGGTG	12
ACACGGGCGC	229		ATTGCTGGAC	243		GCAATCACTG	290		TATTGTTAAC	10		GGCCCTAGCC	14		GCTGCCGCGG	11		ACCGCTGCCC	12
TCAACTTAGC	228		ATTACGGCCC	243		TATGACACAC	289		ATTACTAGTC	10		GCCATCTAGC	14		GTAATATGCT	11		AATCACTAGA	12
CCAACACGGT	228		GATGCAGTCC	243		GCAAGGCAGC	285		CACGCGGCCC	10		TTAGCTAGGT	14		ATAAATAGCC	11		AATGAGGGCC	12
GCAGGAGCGT	228		GACTATGTCA	243		CTCATCGAGG	283		CAAAGGTGTC	10		TCTCCAGCCC	14		TGATCTAGCC	11		CTGTCTGCAG	12
TTAGCTAACT	228		TCTGTCGCAC	243		TAAGACAGCG	281		GACACGCCCC	10		CGTCGCTAGC	14		TACAGGCGGA	11		GTATAGCGCT	12
CCTCCGGGCC	228		AAGTGTGCGC	243		ACATCAGCTA	280		ACTGTCTAGC	10		CCGAGATAGC	14		TACAACACAT	11		TAAAATCGCG	12
TAAAGCGCCC	228		TACGCTCTCG	242		ACACCCGCCC	279		ATGGTCGCAC	10		CGACCTTAGC	14		GTCAGCACCA	11		GACAAGCTGC	12
ACTACAGCTG	228		ATATTGCCTC	242		CATAGAGGTT	278		CCAAGCTAGC	10		CATATCGCAC	14		ACAAAACGCT	11		TTTACTAGAC	12
CAAATGGGCT	227		TGGCTCCGCT	242		CATCAGCTCC	274		CATGCGGGCC	10		GCGTGCTAGC	14		ATAATCTCTC	11		GACTTGCTCA	12
ACATGGCGCA	227		TCATCTGTGC	242		GCATACTGCC	273		TAGGCGGCCC	10		CACAGCCGGC	14		GCTCTCGGCA	11		GCTAATGCGG	12
CATATGGGCC	227		CCTTCTGGGG	242		CATAGCCCAC	269		GCAGGCCTGC	10		CAAAGAGGTG	13		GCATGCCAGC	11		AATGAGGCCT	12
TAACCTAGTC	226		GATACCGGCG	242		TAACACGGCG	267		CATAACGCAC	10		GCGAGCTAGC	13		GGCGCAGCCC	11		GACTTGCGTC	12
TTTACATAGC	226		GACATAGCAT	242		CTAGCTAGCC	266		AACCCTAGCA	10		CAAGAGGGAC	13		CACTAGTGTT	11		TACATTTAAT	12
TACATCGCCC	226		TCTGGGGCAA	241		TATGTCGCAC	266		TCCACGAGGG	10		AATATCGCGC	13		TACGCTGCCC	11		TAATGCCATC	12
GATCACCGCG	226		ATAAACTTCG	241		CTAAGCAGGG	264		TTGATCTAAC	10		CGACCCGAGC	13		AACGGCTTGA	11		AACATGAGTA	11
CCGGAAGGGT	225		GACAGCACCA	241		ACAACAGTGG	263		GATCCTTGCC	10		GTTAACTAGC	13		TACACTGGCG	11		TTTACTACTC	11
CTTTCCTAGC	225		GCAACGTCCG	241		CTCCTCACGC	263		TACACGAGGT	10		TTCATGGACC	13		TCGCTAGCGC	11		TACAAGCGCT	11
ATAGCCGCGC	225		ATGCAAGCTC	241		CTGTTCTAGC	262		TATTAGCGAG	10		CTCTTCTAGC	13		TCAGCTAGGC	11		TGTACTAGTC	11
GCACACTGCG	225		CAGGACGGGT	241		TAGACTAGCC	258		TTCAGCGAGC	10		TGCCCCGCAC	13		AAACCGGCAC	11		CGGAAAGCCC	11
TCGTCTAGTC	224		CAGACCGGCC	241		ACAACTCTAG	255		GTCACAGCCC	10		GCGGCTGGCC	13		CGGATAGCGC	11		ATGCTTTAAG	11
CCGTGGGCGT	223		TGCAATGGCT	241		ATAATCACTT	252		TTGCATGCCC	10		ATGATAGCCT	13		ACGCTAGTGC	11		TCTAATGCGG	11
ATACAGCTCG	223		CTGCGCATAG	241		CTAAACTTGG	252		CTTCTAGCCC	10		TCGGCTGACC	13		TCTGCCAGCG	10		GCCACTGCCC	11
CTTCTAGCGT	222		ATCAACAGCC	240		AACTTATCGC	252		TACACTAGGG	10		TAAACTGCAC	13		AAAGCTAGGC	10		TAAAACGAAC	11
TAGTGCGGAT	222		CTCTTCTTTG	240		TACGCTGCCC	251		GTCGCATCCC	10		GCCACCTAGC	13		CGGTCCGGTA	10		ACCGTTAGTC	11
CGACTAGCGA	222		TCGACTAACC	240		GCAACGGCGG	248		TGCTACCAGC	10		TGGCACTAGC	13		CACACGGGAG	10		GCCTATCGCT	11
CCAGCCTAGG	222		TAAAGCCTAC	240		ATCATCGCCC	248		CTGTCTGCAG	10		TTGAGCTAGC	13		TCGTTTCCGT	10		CAACTGGGAA	11
CGCACAGCGC	221		CCAACACGGT	240		AACACCGCCT	246		CTCTTGACGC	10		TGAAACTAGC	13		AATGAGGGCC	10		AATAGACCTA	11
ACTTTGGCAA	221		TCCCTCCGGC	240		ACACGCGGCC	245		CGTCGCGAGG	10		ATTCTCGCCC	13		ATTACTGCCC	10		GCGTACGAGC	11
AATGGCGCAC	221		CCTTCGGCTC	240		GCATTACCCT	244		GCCTACTAGC	10		TCTAGGCCCT	13		CTGCCAGCTA	10		ATGACAGCCC	11
ATCCGGGCCC	221		GTCTTAGCCC	240		AAACCTAGCC	244		ATCACGGCAC	10		GACAGGCCCC	13		CGGTGATTCG	10		CACTGCGGGA	11
AAGGACGCAC	221		AAATGTAAGC	239		CCATTCCGGG	244		ACGCTAGGGC	10		CCGTGCTAGC	13		TAGGAGCCGT	10		GCCTTCGAGC	11
CTGCTCGCCC	220		TCAGCTCCTG	239		TCAAACGATG	244		TCGACAGCGC	10		TGCCCCGGCC	13		AGCTTCGCCC	10		AACATGTGTA	11
ACAAGGCATA	220		CTAAACCGTC	239		ATGCTCTGCC	241		AGAACAGCCC	10		CAACGCTGCT	13		CAGGGTGGCT	10		ATCGAGGCAC	11
GGCATGACCT	220		TCCAAACTCG	239		TTGCGCTCGC	241		GAAAGGTGCC	10		TTCACCGGTT	12		GTTAACATCG	10		GCCTGTGAGC	11
GGCCTCTAGC	219		TCACACTTGC	239		CGACCCTAGC	240		ACGCTAGCGT	10		TGCCCCGACC	12		TGTGCTAGGT	10		GGCGCTGCCC	11
GTGCCCGCTT	219		CCTCTGGCTT	239		GAATGCCTCT	239		ATAGCTAGCC	10		ACGCTATCGC	12		ATCCGGGCCC	10		TTTAGTAGTC	11
CAACTAGGTT	218		CGTGGCTACC	239		ATGCACGCTA	238		TAAAGCCGGC	10		CGACCCTAGT	12		TAGAACAGTG	10		ATACTTGCTC	11
TCACTTGTTC	218		CATATCGTCA	239		CTAGCCAGCC	237		AATAGCTAAA	10		CTTACAGGTG	12		GTAGCCGCCT	10		ATCATGGGTA	11
GTTACTGCCT	218		TGCACTTGCC	239		CCTCGCGGGC	237		GCATGCATGC	9		CAGGACGGTT	12		CATTGCGTTC	10		GCACGAGCAC	11
ACATAAGCCT	218		CTACAGATGC	239		GTTTCTAGCA	237		CAGTTCCGCT	9		TCTAGTGCCT	12		TGTCACTAGC	10		GACTTGCGCC	11
GCTGCCGCAG	218		CTCACGGCTC	238		GCAGTAGGCC	237		CTTCGCTAGG	9		TAATACGGCG	12		TTCCTCGAGC	10		ATCGAATCAC	11
ATACATTTTG	216		CACGATGGGT	238		TCCATACCCT	236		TTTCCTAGGT	9		GTCACTGGTT	12		GTCTGCCCAA	10		TAAACTAGTC	11
AATAACGCCT	216		CATACTAGTC	238		TCACATCACC	235		TACACGCGGG	9		GATGGCGAGC	12		CTAAGCAAGG	10		GCGTACTAGA	11
TACGCCACTC	216		GAACCAGCGC	238		TAATCGCAAT	234		GTCGCAGCGC	9		GCCAGCTAGC	12		GGACATAGCC	10		ACAAACCAGC	11
TCACCAGGCC	216		TCCATCTCCG	238		CAAGAACAGT	232		GGTGGCCGGC	9		GCTAACTAGA	12		TAAAGCACTC	10		TAAAACGCGC	11
ACTACTAGGT	215		TCAAATTGTC	238		TCATAGCGCT	232		TTTCCTAGCC	9		GACTAGGGCT	12		GTCGCGGCCC	10		TACTTGCTCC	11
CTGGACGGCG	214		CATTTTGGTA	238		GATTTCCACT	232		GATGGACAGC	9		TACGAGCGGC	12		GCCACTTAGC	10		CCGGATGCTA	11
ACCTGGCGGC	214		ACAGCTATCG	237		GGCCTAGGCT	232		AGCACTGGCG	9		TCGCTAGCGC	12		GGAACTAGCC	10		ATTGCGGCTA	11
CGTACAGGTG	214		AAAAGATGGT	237		AATTCTGCCC	232		CCATTAAGGG	9		TTACGCTACC	12		GCGCGCGGCA	10		AAAAGCTCAG	11
AAACGGGCAC	213		TATTTCGCCC	237		ACATGTAGCA	231		TCGAAAGCAC	9		AGCTAAGGTC	12		AAACGTTGGG	10		GCTTGCGAGC	11
CCTTGCAAGC	213		CGCTCTAGCT	237		AACGGCTTGC	231		AGCCTAGCAC	9		CCGAGTTAGC	12		AACTGCTTGC	10		CAATGCTAGC	11
TCGGACCAGC	212		TCACCAGGCC	237		GTTCGTGCCC	229		CAAAGGTGGC	9		AATTGCGGTC	12		TAAACCACAT	10		ACCACTGCCA	11
GTGGACGCCT	211		CATGCAAGTA	237		TTTACCTAGG	228		TAACTTGGTT	9		TTTCCAGCAC	12		GACAAATGTA	10		GACAGAGCGT	11
GACCTGCGCC	211		GTTGCCGCTC	237		ACCTGGCAGC	226		TACTGCGCAT	9		TTATCTAGGT	12		CGGAGAGCTC	10		TCAGACCGTT	11
CACATTGGGA	211		TGAACATCAT	237		ATAGCTAGCG	225		ACATTCAGGG	9		TAACACTAGC	12		GATGAGGCCC	10		AATATGGCAC	11
TCTCATGCCC	211		AACTGGTGCT	237		CACTTCCCGC	225		GATGGCAAGC	9		GATGGCAAGC	12		ACTGCAGCAC	10		TACCATGGCG	11
GACCGCAACC	210		ACAGCTCTGA	237		GCAGACTCGG	222		TACCGCGAGC	9		CAAATCCGGC	12		TCGTCTAGCT	10		GCCTGCGCGC	11
TACAACCAAC	210		AACGTGGCAC	237		ATAAGTACTG	220		CAAAGACGGC	9		CAACGATGCG	12		AAAGGCTATG	10		TTTACTAGGC	11
TGCTAGCTAG	210		GTCGATGGCC	237		AAGTAAGCCC	219		CGTATAGGCA	9		GTCATGGCCC	12		CGGTCCTGTC	10		CCAAACAGGT	11
TAAGCTAATC	210		CACAGCCTAC	237		GACAGAGGCC	219		AAACAACTCA	9		CCTAGCTAGC	12		CACTAGGGTG	10		ATCTAGCGCT	11
CTCAAGGCCC	209		TCAATGCAAA	237		ACCTGGCGGC	218		TTACGCTAAA	9		GATGACCAGC	12		GAATGCCTGC	10		ACAACTGCCC	11
CATAGCCTCT	209		GCAGGAGCGT	237		CAACTTGGGC	217		TATTGCAAGC	9		GACTATCGCT	12		AAACGCGCAC	10		AATAAAGCCC	11
TCTAGGGCCT	209		ACGGAGCAAA	236		CCCGCGGGCT	217		AAAGAAGCAT	9		CATATAGCGC	12		AATAGAGCAC	10		CTGCTCTCCC	11
GACATTGCCT	209		CGCACAGCGC	236		TAACGCTGCG	217		TAGACTAGTC	9		CTCGTAGGAC	12		GACTACCCAA	10		AATAAGGCCC	10
CATAGAGGTT	208		TTAATCTCGT	236		TTGACACGCC	216		TACGCCAGCC	9		TCAGCTAGGC	12		TACAGCACCA	10		GCGTGCTAGC	10
TCAGAAGCCC	207		GCCTTCACGT	236		TACTCCTCGC	216		GCGAACTAGC	9		CGACCCTAAC	12		GTCGCAGCGC	10		ACAGCTAGGG	10
CATAGGCTAC	207		ACTGGAGCAC	236		ATGGACAAGT	215		GCCAATGCCC	9		GATGGCTAGC	12		ACGAAAGCCT	10		CACTCGGGCC	10
GCATTCAGCG	207		CATAGCGCCT	236		GCATTAGCCG	215		CATCGGAAGC	9		TATGCTACTC	12		TATTGCGGTC	10		TCTACTAGTC	10
ACCCTAGCAT	207		GCCTCACAAC	236		AATAGAGCCC	212		GATAATTGCC	9		TCGTCTAGCT	12		ATCACGCTCC	10		TAAAGCTGAG	10
AAGTTGGCCC	206		TATCCGGCCC	235		TAATTTCCCC	210		TATCTCGAGC	9		TGACACGAGC	11		GCAACTAGCA	10		ACAGATAGGC	10
AATACGTAGC	206		TCGATGCTCT	235		AGAGAACTGT	203		TTCATCCGTG	9		GATGTCCAGC	11		TTAAAACGGC	10		ATACTCTCGT	10
ACAAACGCCC	206		TCACAAGGCT	235		TAAATCACTC	203		CACTAGGGTG	9		CAAAGCAGGC	11		GACTGCCGAA	10		CCAAGCCAGC	10
GCCATGCCCG	206		ATAAGCATTG	235		CATTTAGGCC	202		TAAAGCACGT	9		CATATCTCGC	11		TGAAATAGCC	10		AATAAAGCTA	10
TATATCACTT	206		TGCTTCACCC	235		TAAAACTACT	199		TATTAGCAAT	9		TACCCCGCCC	11		AAACCAGCCC	10		CGCGGATGGC	10
CATAGTGGCA	205		GCGGAACAGC	235		ATGATCCCTC	198		CCGTTCTAGC	9		GGAATTAGCC	11		TCAAAGCATT	10		TGACACTAGA	10
GCACTGCTGC	205		CACCACGCCC	234		AATAATGTAT	197		GACTATCGCT	9		CCACGCTGCG	11		AAGCGACAAG	10		TACACTTGAT	10
GCGCACGGCA	205		TAGATGCAGC	234		CCAACACTGG	194		CACTAGGGAT	9		AGCCCCGCCC	11		ATATTATAGC	10		TAATGCGCTC	10
CCAGCGGCTA	204		TACGTGGCCC	234		TAAAGGCACT	188		GACAGTGAAC	9		GACTAGTGCT	11		GCCTGGCAGC	10		ACCACTGCAC	10
CCAAACCAGC	203		TAAGCTCTAA	234		TATCTCATGT	183		CTAGATAGCC	9		TTAACTAGGG	11		GAAATCGCAC	10		CCTAGAAGGG	10
CACTTGGCCC	202		TTAAGCATTG	234		CAGTGCGGCT	182		TATTAGAAAG	9		GCGGCTTACC	11		GTATAAGCCT	10		TACATGAGGG	10
TAGTGCTAAC	202		TACATCTCGC	234		ACCGGCTAAA	182		TGCCTAGCAC	9		CTCGGGGGAC	11		CGCATGGGCC	10		CCCAACAGGG	10
AATGCATGCT	202		TACATCATCC	233		GGCCTCTAGC	180		TTACGCGAGC	9		CAATAGGGTT	11		CACCAGGGCT	10		CCTGGAAGAG	10
GCAACTATGG	202		CTAATAGGTC	233		CGGGGGGCTA	176		AACGCTAGTC	9		TGCCCCACCC	11		TACACCGATG	10		ACCTGCGAGC	10
TTAACTCGTC	201		GCAAGGCAGC	233		GCCGCTGTGT	172		TGTGCCTAGA	9		TTAATGGCCC	11		AACTGCGGTA	10		TTAACTAGCC	10
CCAAAACGCT	201		TACAGCCGAG	233		CCGTGCCAGC	172		GTTGGCCAGC	9		ATTCGCGCCC	11		TATCGCGAGC	10		ACCTCTGCCC	10
AAGTAAGCCC	201		CTGGACGGCG	233		GACGATCCCC	170		TGAACTAGAC	9		TCTAACTAGC	11		CTCTATCTGC	10		ATTAAGGCCC	10
GCAACGGCGA	201		CGAACAGCTC	233		AATATGGCCC	166		TACGCCGCTC	9		ATTCCAGCCC	11		CGGATAGCTT	10		TACACTAGGG	10
CCACAGGCTA	200		GCACAAAGCC	233		TGAGTTCCTT	159		TAAAGGTGCC	9		GTCGCCGGTT	11		TACGCTCCCT	10		AGAACAGGTC	10
TTTCGCCAGG	200		CTACTGCTAC	232		CCCAAATAGC	156		TACACGAGTG	9		CTCGTCGGAC	11		ACAACTAGCT	10		TACTTTTGAT	10
ACTACAGCTC	200		TCCCTGTCTA	232		AACCTTGCGC	146		GATAGCCAGC	9		TTACCTAGGT	11		CGCAGCTCGC	10		TACGCCGCTC	10
GCCATTCCCC	200		TAGCCGCGCT	232		TAGAGCGGCT	128		AACCAGGGCT	9		CTCGAGGGAC	11		CGGCCCTAGC	10		CCTGGAATGG	10
CCACCTAGCT	200		TCATTACAGT	232		TCAACTTAGC	125		TAAAACACTG	9		TGCACAGCCC	11		CCTGTTCGGC	10		TGACGCCAAC	10
GCTACGCCAG	200		GCTGCCACGA	232		TCGACGCGCT	122		TATGCAAAAG	9		CAACCCTAGC	11		CGCGGCTGGC	10		GCCTGGGAGC	10
ATACTAGGCT	200		AATAGAGCTA	232		TAGGCGCTAG	122		CAACTAGGTG	9		CTTAGCTAGC	11		ACATTAGCAC	10		CTGATCGCCC	10
GCACATTGCG	199		CCTCGCTCGT	232		AACATAGCTA	121		ATTACTGCCC	9		GGGCCTAGCC	11		TAATCCGCCC	10		AGAGACCGCC	10
CCCGCGGGCT	199		ATGCCTGCCC	232		GGACACATCG	117		CGTCTCTAGG	9		CCGAGCTATC	11		TTAGCTAGTC	10		GCCTAGAGCT	10
TTCGAACCGC	199		TTCAACGCAC	232		TAGACTAGTC	117		TGAAGGTCCC	9		TGACACTATC	11		ATCATCAAGT	10		AACTTGCTCC	10
ATTGCTAACT	199		TTAATTGGCT	231		AATTACGAGC	114		TTCACACGTG	9		TCTAGGACCT	11		GTCGCAGACC	10		ATAATTTAAG	10
TCATTTCGGC	198		GAGACTGCCG	231		TTGGCTTCGT	114		TGTGATAGTC	9		AAACCAGAAC	11		CTAAAGCTAG	10		GACACTCGCT	10
CACAGCAGCT	198		AAACATCTAG	231		TTCTCGTAGG	111		TTCGCTAGCC	9		GGAATTTACC	11		CCTAAGGCTC	10		AGAGCCAGCT	10
CGTTGCGGCC	198		GTAATCTTGC	231		TAATCTAGCT	86		TTACGTTAAC	9		TGCATTACGC	11		CCAACCCGGT	10		CCCTGCGAGC	10
TCTAAAGCAT	198		ACCTGCGCCC	231		TAAGCTACCC	75		CTATTAAGCA	9		GACAACTAGC	11		CCCTCTAGCA	10		GCAAACAGGG	10
TTTACTGCAC	198		ACGATCCAAC	231		TTAAGGCCCT	70		CATCGCCAGC	9		GAACACCGGT	11		TTCAACTAGC	10		CACTGGGGTA	10
TAATTCACTT	198		AATAACGCCT	231		ATAACACCAC	69		ATCACAGCCC	9		AGCACTGCCC	11		GGATCAACGC	10		ATTACTAGTC	10
CTTGACGGCT	198		CGTATCACCC	231		GTCCTCTAGC	69		GATAACTAGC	9		ACTCTAGCGC	11		TTACGCTAGA	10		TGAAACTAGC	10
TTCAAACGGC	197		TCTAGTGCGT	231		GCATCTCTGG	65		TATACTTGCC	9		TCTTGGGCCT	11		GTGCTACGCC	10		TTCACGAGGG	10
TACAGCTTAG	197		AGAACAGCCA	231		CTACGCCGTC	63		ACGCTGGCGC	9		TGACGCCAGC	11		TGAACTAGTC	10		TAAACTAGCC	10
GGCGTCCCCT	197		CCATTCCGGG	231		TCGGCTAGTC	57		CAACAGGGCT	9		TCCCCAGCAC	11		GACAGCAGCA	10		CACACGGGTG	10
GGTATCGCCT	197		GACTGGCCGC	231		TCGACTAGTA	56		TACACGAGGC	9		ACATCTAGGC	11		TACATCCCAT	10		AACAGCGCAG	10
GCTACTCCGC	197		CCTACATCGA	230		TCGCCTAGTC	55		ATCAGCGCGC	9		GATGGGCAGC	11		TTACACCAGC	10		GATAGAGCTA	10
AGAAAAGCAC	197		CTGGTGGGCC	230		CTATCTGCAG	55		AACAATGCCC	9		TCTCCATCAC	11		ACATGCCTGC	10		ACGCCTAGCC	10
TTTGCAAGCT	197		AATGACTAGC	230		TTGACTAGTC	54		TCAAACGCTG	9		GACTAGGGTT	11		CACCTGGGTC	10		TTTCCTACAG	10
GACACACCGT	196		TTTACATAGC	230		TCCAGCCGGC	54		TGCTGCCTGC	9		AGTCGCTAGG	10		TACAGCAGTC	9		CCTGGAAGGT	10
AAAAACCAGC	196		AGCTAAGCAC	230		TCTACTAGTC	51		AACTGGCGGC	9		TACTAGCGCT	10		ATCGGTTAGT	9		TCATACCGGT	10
TCCAATGCCC	196		CAGATGTAGC	230		TTCAGGGCCT	49		GATTCTGGAC	9		TCAATGCGGA	10		TCAAAACGGC	9		TTTACCAGTC	10
TACGGCTGAC	196		TAATTGGCGT	229		TTCAGGACCT	49		CGCTAGGGTT	9		TTAGCTAGGG	10		TCTGGAGCAC	9		TTTACGAGTC	10
GCGGCATCGC	196		CTTTCGGCCT	229		TCACGCTGAG	47		GCTCTAGCTC	9		AAACCATCAC	10		CTCTAGTTGC	9		GACAAACTGA	10
CGATGCGGCT	196		ACTGTGGCCC	229		ACGATAGCGC	42		ATTACGGCAC	9		TTAACTAGGC	10		ACACGTTGGT	9		TGACACGAGC	10
TATAGAGAGC	196		CCCTGGGCAC	229		TCGACTAGCC	42		AACACTAGCT	8		ATGACTGCAC	10		AATGAGGCTC	9		GCCTGCGAGT	10
AGCGAGCTCA	196		AGTGATCAGC	229		TGTGCTAGTC	42		TGTGCTAGCC	8		AAACCTGCAC	10		AACTCATGTA	9		CAATATGGCC	10
TACAGCCTAC	195		ACTTTGGCAC	229		CATCTAGCCC	41		TTGCCTGGCC	8		ATACTGCCGC	10		TTCAAAAGGC	9		GCCCGCGAGC	10
CGATTCGCCC	195		AATCGCGCCT	229		TTCAGGCACT	41		CGGGCCAGCT	8		GGACCCTAGC	10		ACAACTAGCC	9		TAAACTGCAC	9
TCAGCCGCCC	195		TTCCTCGCCC	228		TATCTAGCAC	36		AAGGCCGGTT	8		TCACACGGCG	10		GACGGCAGCA	9		TACACGAGAG	9
ATAGTAGCTC	195		GCACTTTGGT	228		AGAACAGCCC	34		CAAATCCGGC	8		AAAGCTAGGC	10		CTTTCGGCCT	9		AGACCCTAGC	9
TGCCACGCCC	195		AATATCAGCT	228		CTCTAGGGTT	34		TCACGCTAGC	8		AACCCAGCAC	10		TCACTAGGCC	9		TGAAGCGGCG	9
CCTTCGGCTC	195		TCCAACCCAT	228		ACAGATAGGC	34		TCAGCTAGCT	8		TAAAGCCGAG	10		GCCAGAGCGC	9		AACCTGGGAA	9
CTTCTAGCTG	194		CCCTTGGGGT	228		CAAAATGGGT	34		CACTAGCGTT	8		TACGCCCAGC	10		CGCGAATGCG	9		TGCTAGCGCT	9
ACTGCGGCAC	194		GATAGCATCG	228		ACAGCTAGGG	33		TCGACAGCCC	8		TACATGCGGA	10		CTAAACAGGG	9		TGCATTACGC	9
CCATTCGGGT	194		CCAGCGGCTA	228		TCGAATAGTC	32		CACCAGGGAT	8		CGCGTGGGAC	10		GTCGCAACCC	9		TACACCTATG	9
GACCGCACCG	194		ACAAAGGCAA	228		GTGGTGACCG	31		AACGCCAGCC	8		ATTCCCTCCC	10		GGTTCCACGC	9		TAAAGCACGC	9
ACTGGGCGTC	194		ATACGCTTGC	228		TAAACGAGGG	31		TTCGCAGCCC	8		TCTGCTAATC	10		ACACGTTGTG	9		GCATGCCTTC	9
GATATTGCCC	194		AAATGAGCCA	228		TTCAGGCGCT	30		ATGCTAGCCG	8		TTAACGAGGT	10		TAAAGCATAC	9		AGTGACCGCC	9
CAGATGTAGC	193		CCACGGGCTT	227		TCGACTAGGC	30		TGCGCTAGTC	8		TCCAACTAGC	10		GATTGCCGGC	9		CCATTCAAGG	9
CAATATGGCC	193		ACTTGCAGAG	227		AACTAGGCAG	30		TATCGCTAGT	8		TCTAAGGCCT	10		GACACACGCC	9		ACAATCTCTG	9
GATGCTGCCC	193		ACGATCCCTC	227		AACTAGGGTT	30		TATGGCCAGC	8		CGTTCAGGTG	10		CGAATCGGTT	9		CCAAACAGGC	9
CCATTAGGCC	191		AGTCGAGCAC	227		TTCAGGCCAT	30		ATCACGTCCC	8		GCAGCTAGGC	10		ATGCATAAGT	9		ACCTCTAGCA	9
CAGTAGCTAG	191		TCTACTAGTC	227		CCGACTAGTC	29		TCGGCTAGTC	8		ACTAGGGCCT	10		GGCAAACAGC	9		AGCATGGGTA	9
TGAGCTAGAT	190		GAACTCGCGC	227		TTCAGGTCCT	28		AATACAGCGC	8		GACTAACGCT	10		CATAGCGAAT	9		GAACGAGCCC	9
GCATGCTGCA	190		AATAGCTACT	227		TCGACTATTC	28		TGCTGCTAGC	8		CAACGCTTCG	10		TGTATGCAAG	9		ATTACGGCAC	9
CTAAACTTGG	190		TTAAAGCACG	226		CAGAGCTAGC	28		ACTGCTAGTC	8		GCTGCCTCGG	10		CTTATCGGCT	9		GTTACGGCAC	9
GTCACCGGTT	189		GTGTCTTAGC	226		CACGAGGGCC	27		CATGGCTAAC	8		TCGGCTGCCC	10		ATCTCGATCC	9		ATCGAAGAAC	9
AAGGTTGCCC	189		ATACACCCTG	226		TAGGACAGCG	27		AACATGCACG	8		GAGCCAGCCA	10		ACAGCTAGGG	9		CTTTCGGCTA	9
TGACAGGCCC	188		GCCATTCCCT	226		CAATAGGGTT	27		TCATGCGCCC	8		GACAGTCACC	10		GTCGCATCCC	9		CCGGTGGCTA	9
TACATCTCTC	188		TTTGAAGCAC	226		ACAGCTAGTC	27		TAAAACGGCG	8		AATCCTGACC	10		CGGATACCTC	9		TGAACTATCC	9
GTAACTTAGC	188		TTATTCGCGC	226		AAAGCTAGGC	26		TTACTAGCAC	8		CAAAGCCGGA	10		AACGGTTTGC	9		TAGAGTAGTA	9
GCCATACGGC	188		ATAGATTCCG	226		TTCAGACCCT	26		CCGAGATAGC	8		GGACATAGCC	10		TACAACTAGG	9		CCAAAAAGGG	9
CATAATCGGC	188		TCAGGAGCTC	226		AAGCTAGCGC	26		CAAAGGTGCG	8		ACGCTAGCCC	10		CTACCCTAGC	9		AACTTGGCCC	9
ACAACGCTGG	187		ATACTTCGTG	226		CGAGTCAGCT	26		TAGGCCAGCT	8		CACTCTAGGT	10		CATTGCGGGC	9		CCATTCACGG	9
ATGATTTCCT	187		ATCAGTTGCG	225		AGCACAGCAC	26		TCGTCCTAGC	8		ACAAATCGCT	10		GCTCGCTAGA	9		GCATGCCTGA	9
CTGATAGGCG	187		TATACTAAGC	225		TCAGCTAGGC	26		TCTTTCTAGC	8		AGAACAGCCC	10		ACGGCTAGCT	9		CTCTAGCTGC	9
GCTACTTGCG	187		CACAAGACAG	225		TAAGCTCTAA	26		GAATCCCGGT	8		TAGACAGCCC	10		TATTGCAAGC	9		ACACGAGGGG	9
TCACATCGCT	187		TAGCGAGCCC	225		TCGACTGGTC	25		CATTGTGGTC	8		TACAGCAGAG	10		TACAGATTAG	9		CTGTATACAG	9
TTAAGCATTG	187		TCTGAAGCAT	225		CCCTAGGGTT	25		GCACGAGCAC	8		GAGTACTAGC	10		AATATGCAAC	9		TACAGGAGGG	9
ACCTAGGCCC	187		ATCAAATCGC	225		TAGGCTAGCT	25		GAATCTTAGC	8		GATGGTCAGC	10		GGATCCACGA	9		AGGGACAGCC	9
ACAAACGTTA	187		TAATCTAGGA	225		TTAACGATTT	24		TGTGTTAGTC	8		TAAGCGCGGC	10		ATACTCTCCT	9		ATTAAAGCAC	9
TTTATCACCT	186		AGGTCCGCCC	225		GCAGCTAGGC	24		ATCACTGCCC	8		GTCAACGGTT	10		CACTGCAAGC	9		CCCGCTAGTC	9
ACATATGCCC	186		TAAAGCTGGC	225		ACGACTAGTC	24		GATACTTGTC	8		TAACAAGGCG	10		GTCAGAGCGT	9		AGCTGCCAGC	9
ACACGCGTGG	186		CTACGGTTTA	225		CATATCGCGC	24		CACTGGGTAC	8		GACTAGCGAT	10		ACAGTTAGGC	9		ACCACTAGTC	9
GCGCCACCGC	186		GTACTCGACC	224		AACGAGGGAC	23		CACGCGGACC	8		AACACTCCTC	10		GCGCTCGGCC	9		TCGCGCCAAC	9
GCAAACTCAG	186		TCAAGGCTGA	224		ATGCTAGCGC	23		GTCGCTAAGC	8		TATGGCCAGC	10		GACCCTTAGC	9		AAAAATGGGT	9
CACTAGCTCC	185		GACTGAACCC	224		TTCAGTCCCT	23		CCGAGTTAGC	8		ATACCCGCCC	10		TTCAAACGGA	9		TACATTTGGT	9
CCTTCCGGCG	185		TCATATGCGA	224		TCGACTAGAC	23		TTAACTAGCC	8		CTGACTCGCC	10		CTGAGCTAGC	9		CTGGAGGCTA	9
CCATTGGGGA	185		CCCGATCGGC	224		TCGAGTAGTC	22		TAAAGCAGGC	8		TTACGTTAAC	10		TAGACTAGCA	9		GCCTGCCAGC	9
GTCCTCGCCC	185		CGACTAGCGA	223		TGGACTAGTC	21		GAAATGCTCT	8		TCAGCGGCCC	10		ATGCGGCAAG	9		AACTAGGCAC	9
TCAAGGCTGG	185		CTTGCAGTTT	223		AATCGCTAGC	21		GCGAGCTAGC	8		GCGTTCTAGC	10		TACAGCGTAG	9		TAATGCACTC	9
TAACAGCTAC	184		ATCGGCTAGT	223		GCGTGCTAGC	21		ACAACCCGGG	8		AAAAGCCGGC	10		ATGACTGCAC	9		CACTGTGGTA	9
TTCACCTGTG	184		AACATAGCTA	223		TCGATTAGTC	21		ATACGCTAGC	8		CCAAGCTAGC	10		TGAAATCAGT	9		TATAGAGCTA	9
GGACATGCCG	184		GCAATCACTG	223		ACGCTAGAGC	21		GCTACAACCT	8		CAACGTTGCG	10		TACTGCGCGT	9		CGCGGCTGGA	9
AATACTAGGT	184		TTAAACTGCG	223		ACAGCTAGCC	20		ACTTAGAGGG	8		ACTGGAAGGG	10		AAACGGCCAC	9		CCCGAGGGGG	9
TAAAACCAGC	184		GAACTCATCC	223		ACGAGCTAGC	20		ACAACAGGCC	8		TGCTGCCAGC	10		TCTAAAGCAC	9		GACTCTCGCT	9
AACATTGCCT	183		GTTACGGCCC	223		TTCATGCCCT	20		TCGGTTAGCT	8		GATGGACAGC	10		GTTTCTAGAA	9		TCACTTGGCT	9
CCTTTAGCCC	183		CCAAATCGGT	223		AGGTACGGAC	20		ACAGCTAGGT	8		TCAAAGCAGC	10		CCATCTAGCC	9		AACATGGGGA	9
TATGCTGGCC	183		GCAATTATGC	223		TAGGTCAGCG	20		CACGCGCGCC	8		CGTCCAGGTG	9		GAATCTAGCG	9		GACTTGTTCC	9
GACAGCACCA	183		CTTGAGGCGC	223		TACAAGAGGG	20		GGCCGTCGCC	8		AACTAGGCAG	9		GCCAGAGAGT	9		CTTGTGGCTA	9
TCAATTAAGC	183		TCCACTAGTC	223		TTCAGGCCGT	20		GATACTTGCA	8		ACAGGTAGGC	9		GGATCCAAGC	9		ATCTAAGCAC	9
TAAACGCCTC	183		TTATGCCGGC	223		TCGACTTGTC	19		TATTGTCAGC	8		TACAGCCGAT	9		TTAACGATCA	9		AACTAGCGCG	9
AGCTTCGCCC	183		ATACAGCTCG	222		TATATCGCTT	19		CAAATGTGCC	8		ATGCTAGCAT	9		AACGTCTTGC	9		GACATTTGAT	9
GCTGCCACGA	182		ATTACGGCCT	222		CGCTAGGGTT	19		TATTGACAGC	8		TTCACTAGGT	9		GCATGACTGC	9		CCGGAGTCTA	9
CCAACGGCTT	182		TTCAGCTAGT	222		ACGCTAGCGA	19		CCTAGCTAGC	8		GTCAACTAGC	9		GCTCATGGCG	9		GCAATATCTG	9
TATGCCTAGG	182		ACTACGCTAT	222		TACACTAGGG	19		ATGCCCTAGC	8		GACAACCGGT	9		TAATCTAGAG	9		CATGAGCGCT	9
AACAAAGCAC	182		CCCGTGGGAT	222		AGCTCAGCCC	18		ATTAACTAGC	8		TTCATTGCCC	9		TAGAGCGGCT	9		GACTAGGCAG	9
GCAGTACATG	182		CCAATGTCGC	222		TTCAGGCCCC	18		TCTCTCGAGC	8		GCCATACGGC	9		TCTAAACCCC	9		CCAAACCATC	9
ACATACGCCC	182		TTGCGAAAGC	222		TACACGGGGG	18		AGCACAGCAC	8		TCTCCAGCAA	9		GCTAAATCCT	9		ACAAGGGCGC	9
AACAGCTGAT	181		TACAAAAGTG	222		TTCAGGCTCT	18		TTACTTGGTT	8		CGACCCTAGG	9		GGCTCCACGC	9		TTTACTCGTC	9
TATACTAAGC	181		AGGATTTCAC	222		TGATGCCAGC	18		GAAGGCCAGC	8		TACATGGCCC	9		CCTGTTCGGT	9		TTGACTAGTC	9
TACACAGAGA	181		GACGGCAGCA	222		TCGACTAGTT	18		GCATGCTTGC	8		GACCTCCGGT	9		GTCTTAGCAC	9		TCACCCCAAC	9
TTAGCTCGGC	181		ACTAGCCTGT	222		ATCACTGCCC	18		TACACGTGGG	8		TAACGCTAAC	9		TACATCGCCC	9		TCAGACAGCA	9
CATTGCGCCC	181		CCTACTTCAG	222		TCAGCGCTAG	18		ATCAAGGCCC	8		GCTAAATAGC	9		GATCATTGCG	9		GATGGTCAGC	9
TCAATGCGGC	180		TTACTACTTT	221		TAGCCAGCAC	18		TAATAGCAAG	8		GAAATTGACC	9		GAACGCTAAC	9		CACTGCTGTA	9
AGTACTGCCC	180		CCGGAGGCTA	221		AGCAAAGCCC	18		TCCTGCGCCC	8		AATCACTAGA	9		GCTCACTAGC	9		AATGGAGCTA	9
TCAAACTGAG	180		TCGGCAAGGC	221		AGATGCATGC	17		CTACGCTAAC	8		TTTAACTAGC	9		TACTGGAAGC	9		GAATATCGCT	9
TGACAGCACG	180		CTCGGGGCCC	221		CAAGAGGGAC	17		CACGCGAGCC	8		AGCACAGCTC	9		TACAGGCCGC	9		ATTTCGGCCT	9
TATTGCGGCA	180		CCCGCGGGCT	221		TACATGAGGG	17		TCTAGCTAGT	8		GTCACCGGTG	9		CAAAAACGCT	9		ATTACTGCCC	9
GTCCGCGCCC	180		GCTGCCGCGG	221		ACAGGTCCCT	17		TTATCTAGGT	8		ACTTAGAGGG	9		GTCTTAGACC	9		AAATGGGCCC	9
TGCCTGCTAG	180		GACATCTCCG	221		CACTAGAGTT	17		CAACGTTAAC	8		ATGTCTCGCC	9		GACTGCCCAT	9		GTCTTGCGAC	9
TCTCGCCCGC	180		GATTGCGCCC	221		TACACGCGGG	17		TGTGCCGAGC	8		TTAACTAGTT	9		CGCTGCTAGC	9		TCAGACCGCT	9
AATCACGCAC	179		ATCTCTTGCC	221		TCCACTAGTC	17		TAATGCCAGC	8		CACGAAGTGC	9		GACAGCAACA	9		GAATTGCGAC	9
GACAGGCGCC	179		TACCTCGCCC	220		AACAGCTCAC	17		GCATGCCTCC	8		CAGGTCGGTT	9		AAAGGGGCAC	9		TACATCTGAT	9
CCTTAAGCAC	179		TCATATTAGC	220		TTCACTAGCC	16		AACACTAGAA	8		GACCCCCGGT	9		TCTGCATCAC	9		TCAGACCTCA	9
TACGTAGCCG	179		AACAAGCCTA	220		TAAGCTAGGC	16		TTTACTAGTC	8		TCTCCAGAAC	9		TAACCTGGCG	9		TAAAATGCAC	8
TTAAACTATG	179		TTAATATCAC	220		CCAGCTAGGC	16		CGTCGATAGG	8		ACAGCTAGGG	9		TTAACGCGCA	9		CACTAGGGAC	8
CACGATGGGT	179		CCGCCCGGCT	220		ACAGCTAGCT	16		TTACCTAGCC	8		CTGAGCTAGG	9		CGCATGGGAC	9		CTCGGCTGGC	8
TCCAACACGT	178		ACCCTAGCAC	220		TCGACTAATC	16		GTCTTAGACC	8		CTGACAGCTA	9		CCTGAGTTGA	9		CACATGGGAA	8
TACGCTACAG	178		TACCCTGGCG	220		TCGACTAGTG	16		TATCGCGGGC	8		AATCTCTAGC	9		GTTACGGCCC	9		GCAAGCTCTG	8
ACAACCGCAC	178		CATCTGCTAG	220		ATAGCCAGCA	16		TAAATCTAGT	8		TCGGCGGACC	9		CACCAGGGTT	9		AACAGAGCTA	8
TACATCTCGC	178		CCCGCAGGTA	219		CACTAGGCAT	16		TCTGCTAGCT	8		CAACTCTGCG	9		GCCAGATCGT	9		GAAAAACTGC	8
TACCTCGCCC	178		GCCACTGGGC	219		TCGTCTAGCT	16		TGCTGCGAGC	8		GGTGGACAGC	9		AAACAGGCAC	9		TCCCTAGTCT	8
GACTGCCCAA	178		TACAACCAAC	219		CCGTGCTAGC	16		ATGTTAGCCT	8		GCATTACGCT	9		CACTAGCTGC	9		TATATTGCGG	8
TGCAGGTGCC	178		ATAATCTCTC	219		ACAGCTAGGT	16		AATACAGACC	8		CGTAGCTAGG	9		ATAACTAGGC	9		GAATAGAGCT	8
CCTTAGAGGG	178		TCAACTCATC	219		TCGACTAGCT	15		GTCGCAGCAC	8		CACTGCGGTC	9		TAAACCTATG	9		TCGGCTATCT	8
ACCCGTGCCC	177		CAACTAGGTT	219		ATAGAAGCAC	15		GACTAGGGTT	8		CAAAGCCGTC	9		ATTACTAGCT	9		TCGTACTAGC	8
TGCACTAGGT	177		TTGACGCTGC	219		CTGAGCTAGC	15		TTGTGCCAGC	8		CGCTTCTAGA	9		CACGGCTTGC	9		GGCTAGCGCG	8
ATTGAAGCGC	176		CCTGCAAGAT	219		ATCACAGCCC	15		CACTAGGCTT	8		TTCCGCTAAC	9		CACTAGGTTT	9		TACACAAGGG	8
TCAGACCGCA	176		TTTGCCTACT	219		TCCTAACCCT	15		TTGTTCTAGC	8		ATTCCCGCAC	9		CGTTTCTAGC	9		GTCTAGAGCT	8
ACAACAGTGG	176		ATTTAGCATA	218		CGGTAAGGAC	15		GATGGCGAGC	8		GAGGCTGACC	9		AACACACCTC	9		CTAGCTAGCT	8
CGTGGTGGCG	176		CCGGCCAGCC	218		CCGGGCTAGC	15		TGGATCTGAC	8		TAAGCTAGGT	9		TACACCAAAT	9		GACAGCCCCT	8
GCACTGGCGG	176		CTAACTGGGC	218		CATTGAGGTC	15		ACCTGCTAGG	7		GCTTACTAGC	9		TCGAGCTAGC	9		TTCACTAGTC	8
CAAAGCTCTC	176		TTTAAGCTTT	218		ACAGTTAGGC	15		TACATGAGGG	7		TCTGCGGCCC	9		TCGTTCTAGC	9		TCACGCCGGC	8
TGCGAGAGCA	176		TTACTAGCTT	218		CCGGCTAGCT	15		AAAAAAGGGA	7		TGACAATAGC	9		TGTGCTAGTC	9		TTGATCTAGC	8
TACGCTAACA	175		GCCGTGCAGC	218		AATCTCTAGC	15		ATCAGCTAGC	7		GGAATTGACA	9		CCAAATCGCT	9		ATTACATCAC	8
AACACGCGCG	175		AATTCTGCCC	218		TTACCTAGCC	15		CCCGCGGGCC	7		GTAATTGACC	9		TAAACTAGTC	9		GCAAGAGCGT	8
GAACGCTAAC	175		TCACACGAGC	218		TCGGATAGCT	15		ATGCCTGCCC	7		CCGGGCTAGC	9		ACAGCTAGCA	9		TTAGCTAGTC	8
CCATCTAGCT	174		TTCTGCGAGC	218		TCACGCCAAC	15		TTTCGCGAGC	7		TTCAGGCCCT	9		GCCCTAGGCA	9		AATGAGGCTC	8
GATGCTCCGA	174		TTAACTTATC	218		AGCCTAGCAC	15		GTTACATCCT	7		TAAGATAGGG	9		TTAGCTGGAC	9		TACCCTGGAG	8
TCAGAACAGC	174		CCGCTACGGG	218		TATGCAAATC	14		AATCTAGCAC	7		AAACAAGCAC	9		ATTGCTAGCC	9		CACTGCGGTC	8
CTAAGCAGGG	174		GTGGCTCTCT	218		CGAAGCTCGC	14		TAGGGCAGCG	7		TCCATGGCCC	9		CTCTGGCTGC	9		ATAGCTAGCC	8
AAACAAGCTA	173		ACTATGTCCT	218		ACGTTAGCGC	14		TTGCTTGCCC	7		TACCTCAGTG	9		CGGTCAGGTC	9		AATAGAGCTT	8
GACAAGCTCA	173		TACAACACCT	218		TCACTACTAG	14		ACGGCTAGCT	7		CGACGCTAGG	9		TACTGCAGGC	9		CGAATAGGTT	8
ATAAACCAGC	173		TTGCAACGCT	217		AATCACGAGC	14		GTACTCGCGT	7		CGAGAAGTGC	9		AATGAGGCGC	9		CATACTAGAA	8
CAACGCTGCG	171		AGACTCGCCC	217		ACACTAGCGC	14		CACTGGGGTT	7		AACAGCAAGC	9		TCAACTAGCA	9		TGTATGCAAG	8
TACGCATCGC	171		TCTAAGTCGC	217		TAGGCCGGCG	14		TTTGGAGACG	7		ATGGCTCGCC	9		GCAAAATGTA	9		AGCGACCGCC	8
TTCTCGCTAG	171		CGCTGGCCGC	217		AGCCCAGCCC	14		TCAAACCGGT	7		GACATCCCCT	8		ATCCTAGCAC	9		CCTGTAAGGG	8
TGCACGCTGC	171		TGTACTAGCG	217		GCACGAGCGC	14		GATGGGCAGC	7		CAACCAGGTG	8		ATTACTAGAC	9		TGAAATAGCC	8
TCTTGGCGAA	171		TGCGGCTAGG	217		CACTAGGGAC	14		GTCGCAGGCC	7		CAACGCTGCC	8		CACCTCGGTG	9		TCAGCGCGCT	8
TACCGGGGTT	171		GCAAAGCACG	217		ACTCTAGCGC	14		CACCAGGGCC	7		TTACGCGAAC	8		AATCCCTAGC	8		GACTGGCACT	8
TACTGCCCGT	171		ATACAGCTCA	217		GAACGAGCCC	14		TAAAGCGCGC	7		TTAACTATGT	8		GATTGCGGTC	8		TCACTTGGGA	8
TCAGTGCCGC	171		CTACTGCCGC	217		CACTAGGGTG	14		CACGAGGGTC	7		ACGTACTAGC	8		TCTGCTGCAC	8		GCATGCTTGC	8
GCAGAAACGG	171		CATACTTGGC	216		ACGCTAGCCC	14		GTCCTAGCCC	7		ATGACTTCCC	8		TCACTTGCAC	8		GACTTGCGAA	8
TAAAGGCACT	170		AAACAACTCC	216		TCACTAGGGC	14		ACCATGGCCT	7		ACGTTAGCGC	8		TTCATCTAGG	8		CCGGGGGCTA	8
CTCTCGGCTC	170		ACGTAAGCCT	216		ACGCTAGCAC	13		TTAGCTAGTC	7		AGCGCAGCCC	8		AGAACAGCCC	8		TTAGCCTAGC	8
TCCATACCCT	170		CGGTCTAGCT	216		ATTACAGCGC	13		AATGGCCAAC	7		ACGCTAGCAC	8		TACAGTCGGC	8		ATTACAGCGC	8
CCATTAAGGG	170		ACTGCGGCAC	216		GCTCTCTAGC	13		TCGGCTAGCC	7		ATCACTCGCC	8		CTACTCGCGT	8		AACATGCACG	8
CCTCTAGCAG	170		TGAGTTGCCC	216		TACACGAGTG	13		TCGGCTCGCT	7		AACCTGGGAA	8		GCACATTGCG	8		GACATGCTCC	8
GTCTAGCTCG	169		AACCGCGTCG	216		CCACAAGGTA	13		TATAAGCAAG	7		CTAATCTCCT	8		ATACGCTAAC	8		TGCTGCCATC	8
CCTCATGCGC	169		CCGGACGGCC	216		TCAGCCCGGT	13		TCGTGCCAGC	7		ATGCTAGCGC	8		TAAATCCTAC	8		TGCACTAGCC	8
ACATAGGCAC	169		TACCACGCCC	216		AACGCGGGCC	13		TTCCTCGAGC	7		GCTAACTATC	8		CGGTCCGTTC	8		AGCGGCTGGC	8
ATTGACGCGC	169		TACAACTAGA	216		ACGCTAGCTC	13		TATCCTAAGG	7		ATAGAAGCAC	8		GACATCTGCC	8		CTGTTCGCCC	8
CATAACAGGA	169		ATGCAAGCGT	216		ACAGGTAGGC	13		GTTATATCCA	7		GTTGGCCAGC	8		GTCGCAGTCC	8		TACACGAGGC	8
TTGGTAGCGA	169		CAGGGGCCTC	215		TCACGCTAGC	13		CGTCCCTAGC	7		TTTAGGGCCT	8		GCTCTAGCTG	8		TTTCCTGCAT	8
TATGGCAGCT	169		TTTCATTGTG	215		GAGGGCTAGC	13		TAACACTAGC	7		TTACTCTAAC	8		ACAGATAGGC	8		TATAAACCTC	8
GCTATGGCAC	169		GACCACGCTT	215		TTCAGGCCCG	13		CAACACTAAC	7		CCACAAGGTA	8		CCAACAAGGT	8		AATAGAGTTA	8
GTCGTCGCCT	168		TCATCTTTCC	215		CTTTTCTAGC	13		ATCAGGGCCA	7		CATCTCGCGC	8		CCGTTTCCGC	8		GCGGAGGCTA	8
CAACAGGGTT	168		CGTAAAGGAA	215		GCACGAGCAC	13		TACTGCCCAT	7		AAATTTGGTC	8		CTACAGCTAT	8		TAGGCGGCCC	8
ACTATGGCGA	167		AAATGCACGT	215		TTCGATGCTC	13		TCAAATAGCG	7		CATCGACAGC	8		ATTACTAGTC	8		TCACTTGGGG	8
TATAGCTCTT	167		TACAACTCTT	215		ATTACAGCCC	13		CATGTCTAGC	7		TCAAATCCGC	8		TTTATGCGAT	8		CTAGCGGCTA	8
CCGACTGGGG	167		GACACTGCTC	215		TCTCTAGCCT	13		ACCGATAGTC	7		TTCAATAGCC	8		CCTACTTCAG	8		CACGGGGGCC	8
GCCATGTCCT	167		TGTCACTAGC	215		CACTTGGGTT	13		AATATAGCCC	7		CAATTTCTTT	8		CTTTAATCCT	8		TCAGGCCAAC	8
AGCGCATAGC	166		TATCGCTAGT	215		TCGGCTAGCC	13		TAGGCTAGCC	7		GGAATTGAAC	8		TGCAGCGGCG	8		TACTGCAAGC	8
CCGCCCGGCT	166		TTGACACGCC	215		CACTAGGGAT	12		TCTCGAGCAC	7		GCACTAGGAA	8		AACATGCACG	8		TGCAGAGGCG	8
TATCGCCCAC	166		ATAAACCAGC	215		GATACATCCT	12		ATCACGGGCC	7		CAACTGGGAA	8		TACAGGGGGC	8		GACTAGGCCC	8
GCAGACTCGG	166		TAACGCCCAA	215		CAGGACGGTT	12		TATAGAGAGG	7		CTCTAGGGTT	8		TAGGTGCAGT	8		TCAGACGGGT	8
TACTACACAC	166		GTTTGCAAGA	215		TCCAAGGCCC	12		GACTAGGGCT	7		TAGGCTCCTC	8		CGGTGCTTCT	8		TCAAATAGCG	8
GCATCTGCGG	166		TTGCGCTTAC	215		TTCACCCATG	12		TAGGAGCAGC	7		TCTTCTACTC	8		GATAGCCTCC	8		CGCTCAGGTG	8
CTCTAGCTGC	165		TTCGTTTCCC	215		ATCGAAGAAC	12		GGAGGCCAGC	7		ACTGGGGTGC	8		TAAATCACGC	8		CGCTAGTGTC	8
TACATAGCCT	165		CCTTGGGCCC	214		CAACTGGGTC	12		CCCTAGGTAT	7		CAAACCGGTG	8		GACACCCTCC	8		GTGTAGCGCT	8
TCACAAGGCT	165		CCGCTACAGG	214		CATTGTGGTC	12		TTTAACAAGC	7		TATCGCTAGT	8		GATAAGTCCT	8		CTAATCGCGT	8
TACATGCATC	164		TTCGGCGCGT	214		TAACACCACT	12		GACACTCGCT	7		TAACACGGGG	8		CGGATAGCTG	8		AACAGCAAGC	8
ACATAGGCTC	164		TTTACTCTGC	214		TCGACCAGTC	12		ATGCTAGCGT	7		CCTAGGGCCT	8		ACACGTTGGC	8		AATACTAGCA	8
CCATCGGCGC	164		CATCGGCTCT	214		ATGATAGCCT	12		CCGTGTCAGC	7		TCTAGAGCCT	8		GCGGGCTAGC	8		ATTACAGCGA	8
TCTACGCCAG	164		TATCGCCCAC	214		AGCACAGCCT	12		CACCAGGGGT	7		ACTGCTGGGT	8		TTCCAAGCCC	8		TAAAAGGCAC	8
TCATATTAGC	164		ATGCAAAACT	214		TACAGGCCCT	12		TTCTGCGAGC	7		TCAAGCCAGC	8		TCGGCTAGCC	8		TAGATTTGAT	8
AACGCCTAAG	163		TCAACAACAT	214		TTAGCCTAGC	11		TTTAACGGCG	7		AATAACTAGC	8		TAAAGCCTGC	8		TACATTCGAT	8
CACGCGGTTC	163		TATGCCTAGG	214		AGCACAGCCA	11		GATGACCAGC	7		GGTGGCTAGC	8		TAATGCGAGC	8		TTACGATAGA	8
ATACATTCCG	163		GCAATTTGCC	214		ACTGTCTAGC	11		ACTGGGCTGG	7		GACAGCCCCT	8		TATATCGCAC	8		AACATTGGTA	8
TTTGACGCTT	163		ACAACGCTGG	214		TAAGATAGGG	11		AACAGCTCAC	7		AGCACAGCCG	8		GGAACCACGC	8		GCCTAGGGCT	8
TTGCTCAGCT	163		GCAATAACCT	214		ACAGCTATGC	11		TTGTCTGCCC	7		TAACGCTGCG	8		GCGCTCGGAA	8		GACACGCGGT	8
TCACTGGCAC	163		AAGAGCACCT	213		TTCAAGCCCT	11		CCATCCCGGG	7		TAATCTAGGG	8		ACTACGGCTC	8		CACGAGGGAA	8
ACAGTATTGG	163		CCACCGGCCC	213		CAAGCTAGCT	11		CACTGCACGT	7		CCGAGCTAAC	8		ATAAACAAGG	8		CGATAGGGTC	8
ACCTGGCGGT	163		TCTTACCGCG	213		TAGGCCAGAG	11		GCTAGCTAGC	7		GAACCTAGCC	8		CACCCTGGAG	8		CTACGCTATC	8
CCGTTCTACT	162		TATGCTCCAT	213		TCGCTAGCCT	11		CAACGATAAC	7		TTGACCTAGC	8		CGGACAGCTC	8		ACGATAGCGC	8
CTTGATGGCG	162		GCACTGGCGG	212		AATGAGGCCC	11		TGTGCCTATC	7		TAAAATCGCT	8		TAAAACACGC	8		CCATTCTGGG	8
ACTGTGGCCC	162		TACATCCCTC	212		GCACGAGCTC	11		GACTGCAGCC	7		TCAAATAGCT	8		TCACACTAGC	8		AAAATCGTGG	7
TCCACGCCCT	162		TAGGCCTAGG	212		AGCACATCCC	11		CTTAACTATC	7		CCATTTATTT	8		ATAGCTAGCA	8		TCACTGGGGT	7
CCAAACTTGG	162		AATGGCTAAA	212		GCTTCATCCT	11		GATGGCCAGA	7		TTAGAACCGC	8		TTAACTAGAC	8		AACATGGCTA	7
CTACTTCAGC	161		AACGAGCTCC	212		CAATGCTAGC	11		AATACCGCAC	7		TACCACGGCG	8		CCGACGGCTA	8		TTAGAAACGC	7
AGACTCGCCC	161		TAACGGGCCC	212		TTAGCTAGGG	11		CACGCGGGCT	7		GAATGCCTGC	8		TAAAGCACGG	8		AACTGTGCCC	7
TTAAACTGCG	161		ATGAATAGGC	211		CAGACGGCTA	11		GGTTGCCAAC	7		TCCAATGCCC	8		CCTACGGATC	8		ACCGGTAGTC	7
TCACTGCTAG	161		CCGGAGCTAC	211		AATAACTAGC	11		TCTAACTAGC	7		CACGCTAGCT	8		GCCATGGCCC	8		TACTAGCGAT	7
GTAATCGGCT	161		CACCGCTCAG	211		CACAACGGTG	11		CTACTAGCAC	7		TTAACTAGCT	8		GACCCGCACC	8		CGACTAGCGC	7
ACCTGGGCAC	161		GAGATCCGCC	211		TCGACGAGTC	11		GATGTCCAGC	7		ACAAAGTAGC	8		ATCTCCTAGC	8		GTCTGCGAGC	7
CATAGATGTC	160		GACACCTGCG	211		CACTAGTGTT	11		ACATGGCGGC	7		TCGGCTATCT	8		ACGCTAGGGC	8		TGAACTAGCT	7
CCTAACTCGC	160		GCCCTGGCCT	211		ATAACGGCCC	11		GAGACGGTTC	7		CATGCTGGGT	8		CGAACCTAGC	8		AACCGAAAGC	7
ATTATCTCCT	160		CCTACGGCTC	211		CACGAGGGAA	11		GTCATCTAGA	7		TGCCCCGCCA	8		CGGCTAGCTC	8		CAAGAGGGAC	7
GTTATGCACG	160		TACTGTAGTT	211		CACTAGGGTC	11		CACGCCGGCC	7		CATATCGCCC	8		CTAACCAAGG	8		TAACGCCAGC	7
TCTAATGCCC	160		TCATCTCTCT	211		AGAGCTAGGA	11		CACTGCGGTC	7		TAATTTGGTC	8		CCATTCAGGC	8		TACAGCGCAT	7
TACCACGCCC	160		TAACACACAT	210		AAAAGCTCAG	11		GCTCGAGCCC	7		CAAAGACGGC	8		GTCACTAGCT	8		GGCAATCAGC	7
AAGGCCCAAG	160		CCCTCCGCCT	210		TCTAGCCAAC	11		CACTAGGATT	7		CACCGAGGTG	8		AACTGCCCAA	8		GGCAAAAAGC	7
TACTCCTCGC	159		TCTAAACTAA	210		GTCAGGCCCT	11		CTAGCTAGTC	7		CTTAACTAGG	8		GGAGCTTGGG	8		TCACGAGCCC	7
CCCATCCGGG	159		CTACTTCAAT	210		ACGGTAGCGC	11		TTTTGCGCCC	7		TTATGCTAAC	8		CACTGCTCGC	8		TCACGCCAAT	7
CCGACAAGGG	159		TCATAAGAAC	209		TCGAGCTAGC	11		AATGCGCTAC	7		CATTGTGGTC	8		TAAAGCGTAC	8		ATCGCTAGTC	7
TTGATAGCAT	159		GCTCAATAGC	209		TCAGCTAGCT	11		ATAATCGCCC	7		CATATCGCTC	8		CGCTAGCTGC	8		CTGCTCGGCC	7
TACTACAGTT	158		TGAGGCGGCC	209		AAGATCGGCC	11		AATAACTAGC	7		CATGCCGGTT	8		AATCTAGCCC	8		ACTTCGGCTC	7
TATTAGCTCT	158		GGAGTAGCTG	209		TCACTCTAGC	11		ACCCTGGCCC	7		TCGGCGGCCT	8		TTGAAAGCCC	8		CCCGAGGCTA	7
CGGTCCGGTC	158		ACATAAGCCT	209		CACGGGGGAC	10		CGAACTGGCG	7		ATTACTGCCC	8		ATCTGAGCCT	8		TAATAGCGCT	7
ACTCCGGCCC	158		ACTAAGTCCA	209		TCGGCTGGCT	10		TAGGAGCGTT	7		TGAAATAGCC	8		ATCCGCTAGT	8		CCAACCGGTG	7
CTTGGCCAAC	158		TTGACCGCGC	208		TCTGCTAGCT	10		GACTGCGCAT	7		TTCGCTAGGT	8		GTGCGACAAG	8		GACTTGCGCG	7
GCTACATCAT	158		AAAAACTAAC	208		CAATTCTAGC	10		CAACGATGTG	7		TTCATGGCGC	8		ACGCGACAAG	8		CGTTATATCC	7
TCGTTTAGCC	158		TTCCCAGCCT	208		ATTACAGCTC	10		TATTAGGAAG	7		ATATTATAGC	8		GACTGCCCGA	8		ACCACTGCCT	7
ATGGTGGCCC	157		ATCACTAACC	207		ATCTACTAGC	10		TCCCGCTAGT	7		AACGCCATCC	8		ACTGGATAAC	8		GACATCCCCT	7
ATGGGCTGGC	157		CATCTCATGC	207		TACAGGAGGG	10		TAGCCTGGCA	7		TCATGCGCGC	8		TCATTCAGGG	8		GACGCAGCTT	7
CAAAAGCGGT	157		CTTCTCTAGC	207		CATAGGCAGC	10		TCAAACTCTG	7		AACACGCCTC	8		ATCTGGCAGC	8		ATGGAAGCAC	7
GCCACTGGGC	156		CACCTGGTCC	207		TTGGCTAGCT	10		ACAGGTAGGC	7		CGCTTCGAGC	8		ATCGGCTAAT	8		ACCCTGAAGT	7
ATACAGCTCA	156		TTTAGCTTTC	207		GCGAGCTAGC	10		GCGAGGCTGA	7		TGATGAGCCC	8		TCACTGTCAC	8		CAGACCGGTG	7
CCTTCGGCCA	156		TTAAATCCCT	207		CACTAGGGGT	10		ACATCTAGGC	7		CTACTGCAGC	8		CGACCCTGGC	8		GCGAGGGCCC	7
GCCTGGCTTC	156		TACTGGGCGA	206		TTTAGGCCCT	10		GCGCGAGCCC	7		CGTACAGGCG	8		GCACCTGGCA	8		GACTGGCCCT	7
GATACAGCGC	156		GCCACAAGGA	206		GCTGACGCAG	10		TGAGCTGTCC	7		AAAACAGCAC	8		CGCATAGCTC	8		ACCGCTAGTA	7
TACTTAGCTA	156		CCGACCCAGC	206		AATACTGCCC	10		TAAAGCACTC	7		CAACCGGGAG	8		TAAAGAACGC	8		GACTAGAGAT	7
GCCAACATGT	156		TCCATGTGCC	206		CACCAGGGTT	10		CCAGCTAGCC	7		AAACACTAGC	8		TGACGCCCGC	8		TAACGCTCAG	7
CACATGCTGT	156		TGATTTCCTC	206		TCCTGCCAGC	10		GCTAACTAGA	7		TTACGCTAAA	8		TTAACTAACG	8		ATGATAGCCT	7
ACCACGGCTC	155		AGACAACTGA	206		TTGAGGCCCT	10		TGCTGCCAGT	7		AGCACATCCC	8		CAGCGCAGTC	8		ATCACTTCCC	7
TCAGTGCGGC	155		GACTTGCGAC	206		CACTAGGGCT	10		TCCCGCGAGC	7		AACAGCGCTG	8		TCAACACGGT	8		TAGTCTAGTC	7
TCAGTGCTCT	155		TACTGCACAT	206		TTCGGGCCCT	10		AAGATCGGCC	7		TTCGAAACGC	8		TACAGCTGAC	8		TCAGATCGCA	7
CTTGTCGCCC	155		GTATAGGCGT	206		TCACTTGGGA	10		TCGCTTGGTT	7		CATTTCGGTC	8		ACAACTGGCA	8		TTCATTTGAG	7
CCTTAGCTAA	155		TCCGGTCGTT	206		ATTGCAGCGC	10		TGCTGCCATC	7		ATAACTAGCT	8		CCTACGGCGC	8		AGGGAACGCC	7
GCCATATGCA	155		CCCCTCGGCA	205		CACTAGGATT	10		TAAACTAGCC	7		TAAAATGCCC	8		ATCAACTAGC	8		CCCTTCAGGC	7
GCAGTAGCGA	155		CTAACACTGC	205		TCTGTCTAGC	10		CTAGCTAGCT	7		GACATACCCT	8		CCTACGACTC	8		TATACGAGGG	7
TCCTCGGCCT	155		TATACTGAAG	205		AGCACAGCGC	10		CACGATAGGT	7		CACTAGCGCT	8		GCAGAAGGGC	8		CATATAGCAC	7
ACATCAGCTA	155		CCGGCTTCAC	205		AGAACTAGCC	10		GACTAGTGCT	7		TACAGTCGAG	8		TAAACCGCTG	8		GTTAAGCACT	7
GTAGCTGCCC	155		GTCTTAGCAC	205		CACGCGGGAC	10		GACTGCCGCT	7		CACCGCTGCG	8		TGCCGCCAGC	8		TTATCTAGTC	7
TCAGATGAGC	155		GCAGAAACGG	205		ACGGCTAGCT	10		TCAGACAGGT	7		AATGGCCAGC	8		TTGAACTAGC	8		ACCACAGCCC	7
AAGACCTGGC	155		ACAGTATTGG	205		TATCGCCAAC	10		CCGCCCTAGC	7		CGCTAGGGTT	8		TTATCTAGAC	8		CCCGCTGGGG	7
CATTTTGGTA	155		GTTACTGCCT	205		TAACTAGCCT	10		TTGCCTACCC	7		CGACCCTACC	8		CCATTTCCGT	8		TCCTTTCGGG	7
TCATATCGTC	155		TCATTTGCCT	204		CACGATGGAC	10		GCTACTTCCT	7		GCAATACCCT	7		GGACCTGGCC	8		AATACAGCAC	7
GACTTCCGCC	155		TTCCCAATCT	204		TCTCGCCAGC	10		TTTCGAGCCC	7		GGAATTGGCC	7		TGCTATGCCC	8		CGAACAGGTG	7
CGCTGGCCGC	154		CTTTTCTAGC	204		TTGAGCTAGC	10		TTAACAGCCC	7		TCTCGCCAAC	7		GACAGCCCAA	8		TGAACTAGCG	7
CTATTCTAGC	153		ACGGACGCCT	204		TAGTCTAGCA	10		ATGAAGCTGC	7		AGCTCAGCCC	7		CGCCCTAGCT	8		AACTAGGCCG	7
CGAATGGCCT	153		ACCCTGGCCT	204		ATTGAAGCAC	10		TGAACTAGCA	7		CGAGAATGCG	7		GCCGCAGCCC	8		TCACGCCAAG	7
TCATCGCTAC	153		TACAATAAGC	204		CGGTGCGGAC	10		CTTAACTAGA	7		GTTACTGCCC	7		GTACTAGGCA	8		ATCCTAGCAT	7
ATTTTAGCCT	153		CCAACACTTT	204		CATCGGCCGG	10		CCGAGCTAGT	7		CGACTAGCAC	7		CATTGCAGTC	8		TATATTTGAT	7
CGTGCAGTTT	153		GCGATATGCT	203		AACAATGCCC	10		TCCGCTAGCT	7		GATGGCCATC	7		CTTACGGCTC	8		CCAAACGGGG	7
TTCTGCGAGC	153		CGATATTGCC	203		GCGTCCTAGC	10		TCAGATCGGT	7		GCTGCTGCGG	7		GTATCCACGC	8		TTCGAAGCGC	7
AACTAAGCCC	153		TTAGTTCTGT	203		TTCAGCTAGC	10		TTCTCCAGCC	7		TGTTGCCAGC	7		AATCACCAGC	8		CCCTTTAGGG	7
ACACGCTCGC	153		TCATTTGGGC	202		CCATCTAGCT	10		TCCTTTCGGG	7		CGTCGCTATG	7		GACTAGGGTT	8		CTACTGCAGC	7
GACATCGCCG	153		TGCCCCGCGC	202		ATCACGTCCC	10		CACACGGGCC	7		TCAAGGGCCT	7		TGACAGCAGT	8		ATCACTGACC	7
ACTCGGCAGC	153		TCAACTAGTC	202		CGCCTAGAAC	9		TTACCTGCCC	7		TATAATAGTC	7		TAATTGCAAC	8		AACCAAGGTT	7
CTTCCCCAGC	153		TCAGCGCTCC	202		TCATCTAGCC	9		CAAAGGCGCC	7		AGGATAGCTC	7		TCCCTAGCGC	8		AAATTCAGGG	7
TCACATCACC	152		ACCTAGGCCC	202		AATCCCTAGC	9		GCATGCCTTC	7		TGCTGATAGA	7		TCAAATCAGT	8		GACTAGCGAG	7
GATACTTGCC	152		CGGTCCGGTC	202		ATCACGGGCC	9		TCGGGTAGCT	7		TGCCGCCCGC	7		TCTACATCCT	8		GACTAGGGCG	7
ATATCCGCCC	152		TGCTTAAAAC	201		TCCACGAGGG	9		AATCCTGCGC	7		AAACCAGCTC	7		AATGAGGCCG	8		CTGCTTGCCC	7
TTATTCGCCC	152		TTTATATCCC	201		CACAGCCGGC	9		TAGTCCAGCG	7		GCGTCTGACC	7		AAACCAGCAA	8		AATATGGGCC	7
GCAAAGCACG	151		GCTATTTCCT	201		AACTAGGTAT	9		TGGCTCTAAC	7		TCACTCCAGC	7		TGCTCTACCC	8		CCTTAGGCTC	7
CGTTCTGGCA	151		TCTCGCCAAC	201		GCCCGAGCCC	9		CACTAGAGTT	7		AATGACGCGC	7		ACTTGCTAAC	8		TGAATTGAGC	7
TAATACGCGT	151		GGAGCACGCC	200		TACACGAGGT	9		ATCGCAGCCC	7		ATTAACTAGC	7		CACCCGTGAG	8		CATAGAGCTA	7
CCAGCCAGCG	151		TTAAATAGCC	200		TAGACCAGCG	9		TTCATCTAGG	7		CCACCCTAGC	7		CTGTCCGGTC	8		AGGTCTAGCT	7
AACACCAGCT	151		TTAACGCTCG	200		GAAGTCGCGC	9		GAAATAACCT	7		GCTGACTAGC	7		GTTTCTAGCG	8		AAATGCTCTT	7
TTAACTTGCG	150		ATATCAGCCT	200		ATCACGGCAC	9		GAAATTCTCT	7		TAACGCCAGC	7		TGAACTAGCG	8		TTCAGGTCCT	7
ACTGGCTATC	150		GCTTGGCACC	199		TACAGGGGTT	9		TTCAACGAGC	7		TTCATGGCTC	7		ACAGGTTATG	8		TCTAAACCCC	7
ATGTAGCTAA	150		CGCTTCGGCC	199		TGCTGACAGC	9		GCTCGCTAGC	7		TAAGACCAGC	7		CCCACTCTGC	8		GACAAGCCCT	7
AACAGCAGTG	150		TTGATTTCCC	199		AGCACAGACC	9		GCATGCCTAC	7		AAGGTAGGTT	7		CCAACACTGT	8		TAAACCGATG	7
ACGTCTGCCC	149		TCCGCCTCGG	199		CACGCGGGGG	9		ACTGCTAGGC	7		GCGTCCTAGC	7		CTCTAGGTGC	8		ATTTCAGCAC	7
CCGTCTGCCC	149		GGCAATTCCC	199		TTCTCCTAGC	9		ATGACGCTTC	7		GCCAACGAGC	7		TAAAGTCTAC	8		CCAGCGGGGG	7
CCGGTTCGGG	149		TACTGGATCT	199		TTGTTCTAGC	9		CAAGAGGGAC	7		GCTAACTAAC	7		ATTATGGTCT	8		ATCATCTAGC	7
TATTATTGCC	149		CCTGGCCTAG	198		TCGGTTAGCT	9		TACTAGGGTT	7		TACAGCCTAG	7		GCATTAGCAC	7		CTTGGAAGGG	7
ACCGCACAGC	149		ATCAAACCGC	198		ACATCTAGGC	9		AATCGGCAGC	7		TTAACTAGAT	7		TATAAACCAC	7		TTCGACTAGC	7
GACAACCGCC	149		TCTATGCTTC	198		TTCAGGCCTT	9		TGACCTAGCC	7		TGCCCCGCGC	7		CTAAACAAGC	7		TAGCGCGGCT	7
CGCTTGGCCC	149		TCGTAGGCCC	198		CATTAGGGTT	9		CAAAGAGGCC	7		TCGATAGACT	7		TTAACGCCCA	7		TTTACGGCCC	7
GGCATCACCT	149		TACAACACAC	198		TCAAAAAGGT	9		TTGCTAGCCT	7		AGAATTGACC	7		TCTAGATCCT	7		GACTAGAGCG	7
CTCTTGGGCC	148		TGCAGTCCCC	198		TCAAAACGCT	9		GGCCGTCCCC	7		CTTACCTAGC	7		TTCCGCCAGC	7		TGATCTTGGT	7
AGATCTGGCA	148		AGAAATAGCC	198		AATAGAGAAC	9		TAGCCCAGCG	7		TAAAGCTTAG	7		GCATTCAGGG	7		GGCAAACAGA	7
TCACTAGTCT	148		TACTACAGTT	198		CTGTCTGCAG	9		CTGCGCTAGC	6		CGACCGTAGC	7		CGCTTCTATC	7		GCCTAGTGCT	7
CCATGCCCGG	148		GACTCCCGTC	197		TTTACTAGCT	9		GTGACGCTTC	6		CCGCGCTAGC	7		TCCTGCGCGC	7		GCCTGCGACC	7
CCACATGCCC	148		TTGGACGCCC	197		TACGAGGGAC	9		CCGACAGCAC	6		TCCGACCAGC	7		ACTGGCTAAA	7		TACACGATGG	7
CGGCACGGTC	148		TTAACTTGCG	197		CGTCAGGGTC	9		GGATGCTCAC	6		TGACACCAGC	7		CTGTTTCCGT	7		CTACTAGCGT	7
TATGGCCAAC	148		CCAAACTTGG	197		TTCTTCTAGC	9		TCTGTCTAGC	6		CCCTAGGGTT	7		CTTTCTGCCC	7		CCAACCAGGG	7
CTCACTTCGC	147		TTATCCCGGC	197		TCGTCCTAGC	9		AATGCAGCCC	6		CTACGCTGCG	7		TTCACAGCCC	7		ATATACGCCC	7
TGAGTTCCTT	147		ACATGTAGCA	197		CAACGAGGGG	9		GTCTCTAGCT	6		GCACGAGCAC	7		AACCATGCCC	7		CCTGGAGGGG	7
GTGGAACACG	147		GCAAGAGCCT	196		GCGCGAGCCC	9		GACTTGCGTC	6		TCGAAAGCCT	7		CTGTTAGGCG	7		TGTTGCCAGC	7
TAACATTAGC	147		ACCGGCTAAA	196		TCATACCGGT	9		TCGAAGTAGC	6		TTCATGGCCT	7		CACTCGGGAG	7		GTCTAGCGCC	7
TGTGCAACAG	147		AGCGAATGCC	196		TCACTCGGGA	9		ACTGGGCTGT	6		CACTAGGGTC	7		AACTCCTTTA	7		GGAACTAGCC	7
CACTAGCGAC	146		TTTTAACCCT	196		AGTACAGCCC	9		CACGAGTGAC	6		TCGGCTAGCC	7		ACGCGAGCGC	7		ACCGCTAGGC	7
CCGGCCAGCC	146		TCAAACTCTG	196		TCGCTAGCGC	9		GACAGTGCAA	6		GACTAGCGGT	7		CGGATTGCTC	7		TCACTGGGTT	7
ACCTGGCCTT	146		GACAGGCGCC	196		CACGCGGGCT	9		TGCAGCCAGC	6		TACTAGGGTT	7		GACGGCACCA	7		GTCTCGCGCT	7
ATTATGGCCT	146		TCAAGAATGC	195		CACGAGGGTC	9		GACTGCGGCC	6		ATTCCCACCC	7		TACTAGGGTT	7		CTTACTAGTC	7
GACAGCTGGG	146		TCAGCCGCCC	195		GATGCCGCAG	9		GATACTAGCT	6		ATTGAGGCGC	7		TTAAAATCCC	7		AACCGCAAGA	7
AACGAGTGCT	146		TTCACTTGCT	195		TAGGCAAGCG	9		AGCGCAGCCC	6		TCGACGGCCC	7		TTCGAAACGC	7		TCAATCTCTG	7
GCTCTAGCGA	146		TTAAGCTCTC	194		TCAGAACGGT	9		GCTCTAGGCA	6		GACAGGCACA	7		GGATGCACGC	7		GCCAGAGAGT	7
TCATAGCGCT	146		CCAAAACGCT	194		TGCACAGCCC	9		GCAAGCCTGC	6		ACAGTTAGGC	7		CCAAAACGCC	7		CCAAACATGG	7
CCAACCCGGG	146		ATAGGAATAG	194		TCCACTGCCC	9		CTCTAGGTAT	6		ATTCCCGCCT	7		GACTCTAGCC	7		ACCGCGGGGG	7
GAATGCCCTT	146		GCGCTACTAG	194		CCGAGATAGC	9		TCACTTGGCT	6		AAACCAGCCC	7		GCATGCCTTC	7		ACCGCTAGAC	7
CGCTAAGGTC	146		CTCGTGGGAC	193		CAAGCGGGCC	9		TATGATAACC	6		TCTGCCGCGG	7		TGCTCTTGGT	7		CCGGCTAGCT	7
TCAGAATGGT	145		TAAGTCACGC	193		TAACTTGGGC	9		TTACTCTAAC	6		CATAGGCAGC	7		TACTTTGATT	7		CCCTGCGGTA	7
TACACGCTTC	145		TAATCTAGCT	192		AGCGCAGCCC	9		TGACCCTAGC	6		TATGCGCGGC	7		CATAATCGGC	7		TCAGACTGGT	7
CTTTCGGCAA	145		ATAGTCATGA	192		ACAGACGGGA	9		TAACTCGCCC	6		CCTTGCGGTC	7		TGATTCCGGT	7		TTTACTAATC	7
TTGCCAGGCC	145		ACTAGACATT	192		TAAATCTGAC	9		TAAAGCAAGC	6		GGTAACTAGC	7		CTCAAGGCCC	7		CACAAAGGTT	7
TTCACTGCCC	145		ACTTTGGCAA	192		GGTCCTAGCC	9		GACTTGCGCC	6		GGAATTGCCC	7		TCAATCTGAC	7		GACTCTAGCG	7
TACTGCTGGT	145		CCTACTTACT	191		ATCGAAGCCC	8		TCTTCCTAGC	6		TCTCCGGCAC	7		GGTCGAGCCC	7		ACTGCTAGTC	7
CGCATAGGCC	145		GTTATAACCA	191		TAAACAAGGT	8		AGCCAGGGTG	6		AACGAGGGAC	7		TGAGCACTAT	7		CACTTCGGTA	7
CGTCTAGCCT	145		ATTGAAGCCT	191		CACGAGGGGC	8		CAATTCAGGG	6		TTTCGTCGGC	7		CGCTTGGCCC	7		ATGAATGCCC	7
TCAATCGCCT	144		TCCAATTTCC	191		TACTGCCAGC	8		AATCTAGCGC	6		GAACGAGCCC	7		CCACAAGGTA	7		TAACGCTAAC	7
CATACTAGTC	144		GCTGCACCGG	191		CGAACAGGTG	8		CACGGGGGCC	6		TATCCTAGTC	7		AGCTCCTGCG	7		TCAGAACGCA	7
CTATGCTTGC	144		CTTACAACTA	190		TACGCCTAGC	8		TCAATTCGCT	6		TCTCGAGCAC	7		GTAATTACAT	7		TACGACACTC	7
AACACGTGTA	144		CCAATCCCCT	190		TATGCCAGCG	8		TCACGAGCCC	6		AACTTAGACC	7		GTTTCTAGCC	7		AACTGGGCAC	7
GGATGCTCCC	144		TCAATACCTT	190		TTTGAAAGCT	8		TGCTGGCAGC	6		TCTGCAGCAC	7		GCGACCTGCA	7		AGGGATCGCC	7
TATGCCGAGC	144		TCTAGATCCT	190		TTCACGAGGG	8		CACCTTGGAA	6		ACAGCTATGC	7		CATAGCGTGC	7		ATAACAGCAC	7
TCAGTCCGGC	144		GCACCCGGAC	190		ATCTAAGCAC	8		ATAGCTAGGC	6		TAAACTTCCC	7		GGCATGACCT	7		GCACGCCAAC	6
CCTAGTGGCC	144		TACAACACTT	190		ATAACTAGCT	8		ACAACGGCTT	6		CAATGCGGTC	7		TCATATGCGA	7		CGGAGATGGC	6
CCCTAGGCCC	143		ATAGTAGCCC	189		CGCTAGGGTA	8		AGACCCTAGC	6		TACGCGCGGA	7		GAATATTACC	7		TCCAATGACC	6
GCATTAGCCG	143		TTTATGTCCT	189		CACGGGGGCC	8		ACTAAGGGTA	6		TCACGCTAGC	7		GCAATTACGA	7		TACACGAAGG	6
CACTATGGCA	143		ATAATATCCC	189		TTCTCTAGGG	8		AAAAGCCCGC	6		GACTAGCCCT	7		TTGGAATCCC	7		TACGCCTAGC	6
GTAATGGCGC	143		AGATAGCCGC	189		ATGAATCGCC	8		TGAACTAGTC	6		GACAATGCCC	7		TTAGGAGACC	7		TCATCTAGTC	6
ATCACTTGGG	142		AATGCACGCT	188		TATACTAGTC	8		TCTCTCTATC	6		ATCAATAGCC	7		TACACCGACC	7		GTCAAGCGCT	6
GACACTCGCC	142		TTCAAACGGC	188		GCACGAGCCT	8		TCAAATCGAT	6		AGCACAGGCC	7		TTTGCAGCAC	7		TAGAGTGGCT	6
GCTTGGCTCA	142		TAATTCTCCT	188		AACACGGCCC	8		TACACGATGG	6		AAGACTCGCC	7		GACTGCCTAA	7		ACATCTCTAC	6
CGTACTAGTT	142		AACGATCTCC	188		TAGACAGCCC	8		ATTCTAGCCT	6		CCGAGGTAGC	7		TGAACTATCC	7		AACGAGGGAC	6
AACAGCTCGT	142		GTGCCCGCTT	188		TTCACGCGCT	8		ACGGGCTAGC	6		TTCTAATAGC	7		AAGTGCAAGC	7		ACCTTCGGTA	6
TAACGGGCCC	142		AAAGATCTCC	188		ACCAATTCCC	8		TCATGCCGGC	6		TAACACTGCG	7		CCTACTGCTC	7		GACTGCGGTA	6
TATACAAGGT	142		TCCTTGGCCC	187		ACCAGTGCCC	8		TCTCTAGCCC	6		TTACGCGAGC	7		CCATTCAGTG	7		GGCTGCGAGC	6
TCAGACCGGC	141		TAACTGCTCC	187		ACCCTAGCGC	8		TCAAACTAGC	6		TTATACTAGC	7		CCTGGGTTGC	7		TCGGCTGGCT	6
AACAGCTCAC	141		TATACAGCCT	187		CCAGCTAGAT	8		TAAACTGCCT	6		TGACACTAGT	7		CATTTAGTCA	7		ACCGCTACTC	6
TACGCTACCG	141		GCCGCTAAGT	187		CTACTGGGAC	8		CAAAACAGGG	6		TTCATCGCCC	7		AAGGTAGGTT	7		GTCGAAGCCC	6
ATAAAGCTGC	141		GCCATTAAGT	187		ATCGAAGCAA	8		ACGTTCTAGC	6		ATTCCCGACC	7		TGACTCTAGC	7		TCAGACCGGC	6
TACCGCGCAT	141		TACCGCCCTC	186		CAACTGTCCA	8		TAAGCTACAG	6		CCATGGGCAG	7		TCAGAATTGT	7		AGTAGGCTCA	6
AACAGTGCAC	141		TAACTACTTT	186		TCACGCCAGC	8		GCCATTCACT	6		TAAACTGACC	7		GACACTCACC	7		TCGGAGGCCC	6
CGTGGCGGAA	141		ACAGACCTCT	186		ATGACTGGCC	8		AATACAGCCA	6		TAAAGCCGGC	7		GCACTAGGCC	7		GCAATCTATG	6
TCAACGCGCC	141		CGGGGGGCTA	186		CCGTTCTAGC	8		TCAACAGGCC	6		ACACTAGCGC	7		CCTATGGCTC	7		AACTAGCCCT	6
ACGCGGCACA	140		TTTGGAGCCG	186		ATCACGGCCT	8		GTCGCAGCCA	6		AGCCTAGCAC	7		AATAAGGCCC	7		GACTCGCGAC	6
AACGGCTTGC	140		TTTAAGCCAG	185		TCGACAAGTC	8		AAAGAAGCGC	6		CACGCGGGAC	7		CTCTACCTGC	7		TAAACTGACC	6
CAACCAGGTT	140		TAAAGTCCGC	185		TAAACGAGTC	8		ATGCTAGCAT	6		CGCTAAGTGC	7		GGCACTTAGC	7		GCTCGAGCCC	6
TAGAGCGGCT	140		TCTAAACTTC	185		GACTTGTGAC	8		CTCTACACGT	6		ACTGGGCTGA	7		GCATGCCTGA	7		CACGCGGGCA	6
TATTGCCTGC	140		CTGTGGGGCC	184		CCAGACAGGA	8		TCGTCTAGCT	6		AACGCCGGCC	7		TCAGCAGCAC	7		TCTAATCCAC	6
GCTACAGCCG	140		CGCCCGGCGC	184		TAACACTAGC	8		TAAAGCACGA	6		TTCACCGCCC	7		TGAACTGGCC	7		AGAATCGGTT	6
GCAAATGCGA	139		GATCTCTAGC	184		TATATCCCTT	8		TCTAGCGCCC	6		GCGCTAGGCA	7		CTCTAGCTCC	7		CACCACGGTG	6
ATACTTTAAG	139		TATCTCGCGT	184		AACTTAGCCC	8		ACAACTAGGC	6		AGCCCAGCCC	7		CGTTCCGGTC	7		TATACTGCGT	6
GTCACTAGTG	139		ACGTCAGCAC	184		GCAGCTAGCT	8		AGCGCTAGTC	6		CGCGTCTAGC	7		CGCTAGGGTA	7		TAATGCTGAG	6
TACACTTGGC	139		AATTTCGCCT	183		ACGCCAGCGC	8		TGAATATGCC	6		CAAAGCTGGC	7		TACCACGGTG	7		TTTTACGCTT	6
TCACACGAGC	139		GACACGACCC	183		TACATCTCGG	8		AACTGCACGC	6		CACCCCGGTG	7		TAAAACGATG	7		CTCTAGCGAC	6
ACATGGCGTT	139		TCAAAGCCGC	183		TTCTGGCCCT	8		GAGCCGCTTC	6		ACACGCGCGC	7		GGATCCAGGC	7		CTGCTAGCCC	6
GCCATGTGTT	139		TGTGCTAGGT	183		ATAGCTAGCC	8		GTTACTTGAT	6		TCACGCCACC	7		GACTGCCCAC	7		TGCTGCCCGC	6
AATGCCACCC	139		TTAATAATGT	183		CAATAGGTTT	8		TTTATCTAGC	6		CCACGAAGTG	7		TCAATCTAGG	7		CGCATAGCAC	6
CGACGCAGCG	139		AATAAAGGCC	182		CAGACCTCGC	8		GACAGTGCGC	6		CGCGAAGTGA	7		AGCGGCTAGT	7		ACCAATTCCC	6
TAGTCTAGGT	139		GACTCTAGCG	182		CGACTAGCAC	8		GGTAACGCCC	6		GAAAGGCACC	7		TACTCCACAT	7		AGGGACCTCC	6
GTTGCCGCTC	139		CCGCTTAAGT	182		TGAATATGCC	8		GACATTCCCC	6		CGTGCAGGTG	7		ATATTCTATC	7		TTCTAGCGCT	6
GATATTGCCT	139		AATAGCTATC	181		CGTCAGGGAC	8		TAGGCGAGTT	6		GGTGGGCAGC	7		AAACGGGTAC	7		ACTAATGTGG	6
TGACCTGCCC	139		GATTGCCGGC	181		CCGCGCTAGC	8		GGTGGCCCGC	6		ATTCCCGGCC	7		CTCTAACTGC	7		GTCTAGCCCT	6
TCAGATTGGC	138		GAGTAACACC	181		ACGCGAGCGC	8		CGCAGCACGC	6		CTTAACTAGA	7		ACCTGGCAGA	7		CCCGCGGGGT	6
TATAGCTGCA	138		AACGATGCAC	181		TTCAACGAGC	8		CAATACACGT	6		TGCCCCGTCC	7		TACAGCACAT	7		ATCGCCTAGC	6
TAACGCGCCT	138		CCAAGGCTCC	180		ACGACGGCTA	8		GCTTCCTAGA	6		TCGACAGCGC	7		TACAGCGAGT	7		ATTAGAGCTA	6
GACATCTGCC	138		ATAGTTTTGC	180		CCGCTAGCGC	8		CGAAGCTCGC	6		ATGAACTAGG	7		CTAAAACGCT	7		ATCAGGGCCC	6
AATGGCTAAA	137		CCCTTTCGGG	180		TCAGATCGGT	8		GGTTGTGACC	6		CAACGCGGTG	7		GTCGCACCCC	7		ACAACTAGGC	6
TCTAGATCCT	137		TACAGAGCTT	180		ACGCTAGCGT	8		TGTACCTAGC	6		TACCACCGGT	6		TACTGCAAGG	7		ATAAACTAGC	6
AACGAGCTCC	137		ATTACATCCT	180		TCAATTGGGC	8		AATACAGGCC	6		CAATTTTGTC	6		CCGGCTAGCT	7		CTACTCGAGT	6
GCAGTAAGCG	137		TAACTTCTCC	179		CCCGCTGGGG	8		TCCCGAGCCC	6		TTCGCTATGG	6		GCACTGGCAC	7		TCTGCAGCAC	6
CTCAATAGCC	137		GACGTGCCCT	179		GATTGCGGTC	8		CAAAAGTGCC	6		AAGGCCGGTT	6		ATTGACGCGC	7		CACAAGGGCT	6
TACTACGCAT	137		TTTAAACTAT	179		CACTGCGGTC	8		CGGAGTGCAG	6		TAACATGGCG	6		GACAACACCA	7		CGTGGAAGGG	6
ACTAAGGCAA	137		CTAATACTAT	179		GCGGACCGCG	8		CCCTATATCT	6		ATCATGGCCC	6		TCTGTAGCAC	7		AGGGACCGAC	6
TACGACGCTC	137		ACATGCCCGC	179		AACAAAGCGC	8		CCTATCTGGC	6		CACAGGCTGC	6		CAAACACGGT	7		CTTACGGCTA	6
AAAGCTGGCC	136		CATAGCCGTC	179		TCAGACAGGT	8		GGTAGCGAAC	6		TCAAACAGGG	6		ACTGGCTAGC	7		GATTAGCCCT	6
TCAAATCAGT	136		TCTCGAGCCC	178		TTGAAGGGCC	8		AGAGCCAGCT	6		AAAAGCACTG	6		CGACCATAGC	7		GCCGTAGGGA	6
TCAGTGCGAG	136		AAAAACCAGC	178		CACTGGGGTT	8		TCGTACTAGC	6		AAGAAAGGCC	6		TCTGAGTTGC	7		ATACGGGCCC	6
TGACGCCCGC	136		CACCACGGTG	178		TAATCTAGGG	8		GCTTGCCTGC	6		AGGACGGGTG	6		ACCTGCCAGC	7		TCAAAGCAGC	6
AGCGCCCTGC	136		ATCAATAAGT	177		AATATAGCCC	8		TTGCCTGACC	6		CAAGCTAGCT	6		TTATCTAGAG	7		TCAGCTAGCT	6
CTGCGTCGGC	136		CCCTCTCGGG	177		TCACTTGGGT	8		GTCACCTAGC	6		TCAAAGACGC	6		TTGGAAGCAC	7		TCAGCTAGGC	6
CCTATGGCCA	136		AAATACCCTT	177		GCAGGCTAGC	8		ACGTGCCAGC	6		TTCATGACCC	6		TATATGCAAC	7		CTTTCGGCTC	6
TACAGCAGAG	136		GCAACGGCGG	177		TTCCCTAGCT	8		TGTGCTAGTA	6		CATAGAGAAT	6		ACATCTAGCA	7		ACTAATGCTG	6
TTCATTAAGC	135		CACTAGCTCC	177		GACTGGCAGC	8		GACAGGCGCT	6		TATTCTAGTC	6		AACTTAGCCC	7		ATTATGTTCT	6
TGAGGCGGCC	135		GGTTCGCTAC	176		ATAAACTAGC	8		TCAGTCCGGC	6		GCGTACGAGC	6		CCTTAGTTGC	7		GCTTTGCAGG	6
TCGAGCGCCG	135		TTAATCTCTC	176		TCAGCTAGGG	8		TCAGACCGGC	6		CATATCGGGC	6		CCAAAGCGCT	7		CACGAGCGAC	6
GCGTGTAGCC	135		TCACTACGGC	175		TCAACTAGGC	8		AGCAGCTCGC	6		AATCCTTCCC	6		AATATAGACC	7		TTTGCGGCTA	6
TTAGCATCAT	135		GACAAACGCG	175		GCACGAGGCC	8		CCTCGCTAGT	6		ATGACTGCCA	6		CCCTCACTGC	7		AATATAGCCC	6
TAGCGAGCCC	135		ACACGTCTGG	175		CACTAGGCTT	8		GACTTCCGCC	6		CACGAGGGAA	6		TAATGCACGC	7		GCCGCTAGTC	6
TATTGCTCAC	135		AACCTTGCGC	175		ACAGCTAAGC	8		TATCTAGCCC	6		GATTAGCGCT	6		TATAGCGCGT	7		ACATCTAGGC	6
AGGGAAGCGC	134		TAATTTGTCC	175		TAAAGAACGC	8		CCGAGCTAAC	6		CAGGGCGGTT	6		ACCTGGCGGC	7		AATACAGCTA	6
AGTTTGGCCC	134		CCTCCCTAGT	174		AAAAGCCGGC	8		AACGCTAAGC	6		TGCCACTAGC	6		GCACTATGCA	7		CTTGCGGATA	6
ACATTGGCGC	134		CCTATTACTC	174		CGGAGCTAGC	8		ACAACGCTGC	6		CCTATCGCGC	6		TTGAAATCCA	7		GGCAACCAGC	6
CCTACTTCAG	134		GATTTAACCA	174		AGCACAGCCG	8		CACCCCGGTG	6		CACTAGGGAT	6		ATCAATGCCC	7		CACTGGGCAC	6
TAGGCGCAGC	134		GCTCTATTAC	173		TCACTTAGGC	8		ACAGCTATGC	6		TCTAGGGTCT	6		GACACGCAAC	7		AACAGCTCAC	6
CATCGCGGCT	134		GCCATTCCCC	173		TGACGCTAGC	8		AATATAGGCA	6		CACGTTAGGT	6		GTCTTTGGCT	7		GCCAGCGAGC	6
TCGAGAGCCG	134		GATACCTGCT	172		ATCGAAGCGC	8		AACCATGCAC	6		CTTACGGCTA	6		GATATGAAAC	7		TATTGCCAAC	6
GATAGGCGCG	134		TTGCTACAGC	172		AACACTGCCC	8		GCACGAGGCC	6		TTCCTAGAAC	6		AATTACGCCC	7		AACTGGGACC	6
ATCTGCTTGC	134		TCCTTCTAGA	171		TACACAGCCC	8		CTTAACCAGC	6		CACGCTAGAT	6		CACTGCGGCA	7		CTCCTAGCAC	6
GATTGCCATC	134		TAGACCCGGC	171		CGAACAGGTA	8		AACCACGGTG	6		CGTCGCTAGT	6		CTCAAGCTGC	7		AATGAAGCCC	6
GCACTGCCCT	134		TGGCACCAGC	171		TATTGATAAC	8		TACACGAGAG	6		GGTCAAGCCC	6		TTAAAACCCT	7		CCTACGCTAT	6
TATCGCACGC	134		TCGGGTAGCC	171		ACCGCGGGGG	8		CACTGCGCGC	6		AGGACTCGCC	6		GTCGCAGCCA	7		TTCCGCGAGA	6
CATAGCCCAC	133		GCCTAGCGGA	171		AGCACGGCCC	8		TAGCGTAGCA	6		CGTACAGGTC	6		AAATCCTGTA	7		GCCTGGCGCT	6
TACGTGGCCC	133		TATAGTAAAC	170		ATAGCTAGAA	8		ACCCTGGACT	6		CGCTACGGTC	6		GATTGCGCCC	7		TCAAGCCAGC	6
TCCGAGCTAG	133		TATACTGCGG	170		GCCAAGGCCC	8		CATACCTCAC	6		CACTATGGTT	6		AATGCAGCCT	7		GTCGAGCGCT	6
CTGTCAGCCC	133		GAAATCGCCC	167		ATCAAGGCCC	8		ATAGATAGCG	6		GCTAACTAGG	6		CTAACACGGT	7		TATACTGAGG	6
GAAACTAGGA	133		TATGCAGTTC	167		AATAAGGCAC	8		GCCAAATAGC	6		CACGATAGGT	6		TCCTGGCAGC	7		TCACACCGCA	6
GATACGCGTC	133		TTCACTGGTT	167		CACAAGGGTT	8		TAAACTGCAC	6		CATATAGGCG	6		ATGTGACAAG	7		ATATCAGCCC	6
AGCTTAGCCT	133		TCTGCCAGCG	167		GTCCTGCGCC	8		CCATATGGAC	6		CAATCCGGTG	6		AACGACTTGC	7		TGACAATAGC	6
CACGCTGTTT	133		TCATAAAATC	167		TCACGAGCCC	8		GGTAACGACT	6		TTAAAGTAGC	6		CCCACGCTGC	7		TTCGCTTAGC	6
CGAAGTGGTC	133		TCGTTTGCGC	166		ACGCTATCGC	8		CCGTTCCGCC	6		GTCGAAGCCC	6		CGGATAGTTC	7		TACAATTGAT	6
CGCTAGCTAC	132		TCTCGCCAGA	166		TAAAAACGGT	8		AGTGGCCAGC	6		CAACTCGGTG	6		TTGACTTACC	7		GAGTAATCGC	6
AACATGTGGG	132		TATATCTAGC	165		GCTGCCGCAT	8		ACACTGGCCT	6		ACTAACTAGC	6		GCGCTAGCGC	7		TCAGATCGGT	6
TTAATATGCT	132		AGGTCTAGCT	164		TAGGCCATCG	8		CGCCTAGAAC	6		TACGATGCCC	6		CACTAGAGTT	7		TAAAGCCCTA	6
CGCAACGGTA	132		TCACTTGGTT	164		CTGAACTAGC	8		TTGCACTAGC	6		CCAAATCGCT	6		TTGAAATACC	7		TGACACTAAC	6
TTTAGTGCCT	132		TTCACTGCCC	164		GCATGCCTGA	8		GCTCTAGCCC	6		CAAATCGCGC	6		TACAGGTTAG	7		GATAGACTCC	6
AACGATGCAC	132		TGAAAAACCT	163		GATCACTAGC	8		AATTAAGCCC	6		GCTTCCGCGG	6		TCGGCGAGCT	7		AATAGAGCTG	6
TACAGCTGGG	132		GTAAAAACTT	162		ACAGCTACGC	8		CCAGACCGGT	6		TGCGCCGCCC	6		CGCTTTTAGC	7		TAAAGCGCAC	6
ATAAACAGCG	132		CAAAGCCCGC	162		CGTAAGGGCC	8		GTCTTAGCAC	6		TAGGAGCTAG	6		ATGACTGGCC	7		ATTCACTAGC	6
TACTGCAAGC	132		GGCTCCCACC	161		CTCCTAGCAC	7		TAAAGAACGC	6		GCCATCCCCT	6		TCACTAGCCT	7		TTACTAGCCT	6
GAAGGCCGCC	132		TAAAGGCACT	161		TTACGCGAGC	7		CGCATAGCAC	6		CCTTGGCTCT	6		AAACGGGCAT	7		CACGCGGGGG	6
ATTCCCGCCC	132		TCTATATCCT	161		TCTCGCAAAC	7		TGCCCTCCCT	6		CCGACCCTAG	6		CCGTGCCAGC	7		CGCTTCTAGC	6
GTGCGTGCCC	131		TCACCTGTAG	160		GACACTCCCG	7		TACAACTAGG	6		CCCGCTAGGT	6		AACTGCAAGC	7		TCAATGCCGC	6
ACTAACGCCG	131		TGTATTCCCT	158		AGTCAGGGCC	7		GATACTCGCC	6		AAAGCCAGCC	6		GATATGTGCC	7		AATACATCCC	6
TCCATTCCCT	131		TTGTTAGCGC	158		ATCAAAGCAC	7		CTCAGAGGCC	6		AGCACCGCCC	6		TAATATTCTA	7		TGCTGGCAGC	6
CATCAAGGTC	131		GACGAACGCC	157		TTCGCTAGCC	7		AAACGAGGTG	6		CCGATCTAGC	6		GTCATATGAT	7		GGCTATCGCT	6
GACAATCGCA	131		TCAGAAGCCC	157		CAAAGCAGGC	7		CAACGAGGTC	6		GCAAAGTAGC	6		AATAAACTCG	7		GCCACGCGCT	6
GAAATGCCGC	131		CCTTAAGCCC	155		CGCTAGAGTC	7		GCACTATGCA	6		AGAAAAGCGC	6		CGGAAAGCTC	7		GCATGACTGC	6
CCATGCAGGT	131		AATCTTGCCC	155		AGCACAACCC	7		TGAGCTAGTC	6		AGCAAAGCCC	6		GACAAACTCC	7		ACCACTGACC	6
TACGCTCATG	131		CCAGAAGGGA	155		GCATTAAGCG	7		AACTGGGTCC	6		TTCTCCTAGC	6		ACCGGCTTGC	7		ATCACTGCAC	6
CACAAGGGCC	131		GATAGAAGCC	155		CAACGAGGTT	7		TCTTGCGTCC	6		CTTAACGAGC	6		TCATGCCAGC	7		CCAAACAGTG	6
TCGTAGGCCC	131		CTGTGGGCCC	154		CGTCGCTAGT	7		TAGGTGCAGC	6		TGCTGCGCCC	6		ACAGCTAGTC	7		ACTCGCTAGT	6
TCTACATCCT	131		GCCATTCCCG	154		ACATTTCCGC	7		TTAAACTAGG	6		GTATTAGCCC	6		CAGCTCAGTC	7		GTTACTGCCC	6
ACACACGCAC	131		GACCGCAACC	152		ATGCTAGCCC	7		TACAAGTAGC	6		CGCTTGTAGC	6		TAAACCAATG	7		ACGCTAGAGC	6
AACTGGGCCC	131		CTGACGGCAG	152		TACACGAGGC	7		GAGACGATTC	6		ATGACCTAGC	6		AGTAAAGCCC	7		GACAATCCCT	6
TCGAAGCGAT	131		ACAGTAGCAC	152		TCAGCTAGTC	7		CATAGTGGAA	6		AATCCTGCCA	6		GTCACACTCC	7		ATGCCTGCAC	6
CCACCTGGGT	131		GAAAGCACGC	151		TGCTGCGAGC	7		CCATTCGGGG	6		TACGTCCAGC	6		GAAACTTAGC	7		GCGTCCTAGC	6
TACCCTGGCG	131		ATTGTTCTTC	151		TTTAACTAGC	7		ACTGGTCTGC	6		TCACTCTAGC	6		CTTTCGGCCC	7		CAGCTTAAGT	6
ATATCAGCCT	130		GTTAATATTC	151		CCTCGGCAGG	7		TAAAGCATGC	6		GCACTAGCCC	6		CATACGGCTC	7		ACACTCGGTT	6
TTAGACGCGC	130		CGTGCAAGGG	150		GCCTGAGAGC	7		ATCGGTGCCA	6		TCGTACTAGC	6		CTTTAGCTGC	7		CTTTCGGCGC	6
ACGCAACTGC	130		GCTGCTACGC	149		ATACTCTAAC	7		TGTACTAGTC	6		CTCGTGGCCC	6		TACAGACGGC	7		TCTCACTAGC	6
GTGGGCAAGC	130		TGCACTAGGT	148		TGATCTAGCC	7		CGCGCCAGCT	6		CTGATCTAGG	6		GCAGGGGCGT	7		GACTTCCTCC	6
GCTCGCTAGA	130		TGCATATCGC	148		ACAACTAGGC	7		GCATTCTTGC	6		AGCGAAGTGC	6		AGTACTGCCC	7		CATCTAGGTG	6
TTAAACCTAG	130		CCTACGGGTG	148		AGGCTAGCGC	7		ATCATCTAGC	6		TAATCTAGTC	6		TCACTGGGAC	7		AATATGGACC	6
GATATGTGCC	130		GGAGCTCTTT	148		TTCGCTAGGC	7		AATTGAGACG	6		GAGGGCTAGC	6		TTCACCACAT	7		GACTCGGGCT	6
TACAGAGCTG	130		GCTACGCCAG	146		AACCTGTCCA	7		CTCCAGGGTG	6		AATCCTGCAC	6		TACATCTTAG	7		ATCGAAGCAA	6
GAAGCTCGTT	130		ATAGCTCTGA	146		GACTTGCGCC	7		TTTTCTAGCT	6		TCGTCGGCCC	6		CTGACGGCTA	7		GTTGCGGCCC	6
GCAACTTGGC	130		CACTGCTCGC	146		GATCCGTCCC	7		ACTCTAGCCC	6		CTGTTAGGAG	6		GCAGTAGCGT	7		TACCAAGGTT	6
AATGCCTGGA	130		CCGGGTAAGC	146		TTCACCTAGC	7		CAGCGCTAAC	6		GACAGGCAAC	6		TCAATGGCAC	7		ACTCCGGAAT	6
GAACGGCTCC	129		TTGACTGACC	145		CCCAATGCCC	7		AGTTGCGACC	6		CACTAGCGTT	6		GAATTTGGCT	7		GACTGCCCAA	6
TCCATCGCCT	129		ATGGCTGCCT	145		AGGAGCTGGC	7		CATTGAGGTC	6		TGAATTGACC	6		GAAATCGCCA	7		GCCTAGCTCT	6
TTCTCGGCCT	129		CAAACTCGTG	145		GCTCGAGCCC	7		ATTAATAGCC	6		CGTACATGTG	6		TATCATCAGT	7		TGCTACCAGC	6
GCTACTTAGC	129		ACAAAATACC	144		TACCCGGCCC	7		ATTGAAGCAC	6		TCTTCAGCAC	6		ATAGCTAGCC	7		CCGGAGGCGA	6
ATAACCCTCG	129		CTTGATGGCG	144		CTTTAGGCCC	7		GCATCCAGGT	6		GAATGCCCAT	6		GATAGCACCA	7		GCACGAGCCT	6
CACGATGGTT	129		AACGAGTGCT	143		CACAAGGGCT	7		ACGCCGTCCC	6		TACGGGCGGC	6		GCCTTTGGCT	7		GCCTTGCGCT	6
GTCATTTGGG	129		GGTCTAGCTC	142		GCATAACGCC	7		TCGGGCTAGC	6		GATGCCGCGG	6		TCAAAATGGT	7		CCACGCCAGC	6
GCCCGAAGGC	129		ACGCAGGCTA	142		AACAGCTCCC	7		TATAGCCTCC	6		TATATCGCTT	6		TCTACAGCAC	7		TCATCTAGAG	6
CACGCTGGTT	129		CAAAGCTCAA	141		GAACGAGGTG	7		ACCTGCCGGC	6		GGTACAGGTG	6		CCGTGCTAGC	7		GCCTGCGTGC	6
TACGCTCAGC	129		TGTGCACAGC	141		ATCAAATAGC	7		TGTGCCTAAC	6		ATACGCTAAC	6		TCTAAGCATG	7		GATTTGCTCC	6
GTCGTTCCGC	128		CCGAGCCAGC	140		TTCAGCCCCT	7		GTCGCAGACC	6		TACAGCGGAG	6		TGCTGCCTGC	7		AAATACTAGC	6
TCAATTGCGT	128		TCAACGACCT	140		TAAGACCGGT	7		ATACTAGCCC	6		TAAACTGCGC	6		TACAGCCGGC	7		AAACATGCCC	6
TAAGACTAGG	128		AATCGGTGAA	140		TAGGCCAGCC	7		AACCTGTCCA	6		TATGCCTAAC	6		TTCTGCGAGC	6		CATTCGGCTC	6
GTGCGCGCCT	128		TCAGTGCGAG	140		TCAAACTAGC	7		CAAAGGTTCC	6		GGCACAGCCC	6		TCATATAGAG	6		GACTAGGGAT	6
GCTAACTAAC	128		TTAATATGCT	140		GCGGTCTAGC	7		CACAGCCGGC	6		ATAACTAGGT	6		TTCATATGCT	6		TAAAGCCTAC	6
TGGCACCAGC	128		CTACATCTGC	138		TGTTGCCAGC	7		ACAGCTAAGC	6		AGACCCGCCC	6		TTGAAATCAC	6		TCAGAACGGT	6
CCCACGCGGG	128		CACCCGCCTT	137		CATTGCGCTC	7		CAAAGTTGCC	6		CACTAGAGTT	6		CGGTTAGCTC	6		ACCGCTAGTT	6
GACTTGCATC	128		GGCTAGTGCC	137		AATAGCGCCT	7		AACACTGGCA	6		GCTAACTAGT	6		GTACTCGCGT	6		GCAAACCAGC	6
CACCACGCCC	128		TACATGAGAT	137		CGGTCCGGAC	7		TCTCTTGGTT	6		CACTGATCGC	6		CTAAAAAAGG	6		CAAATTAGGT	6
TCCTGGCTCT	128		ACAAAGCGTT	136		AGCAGCTCGC	7		GATGCTGGCC	6		CGCACCTAGC	6		CCTTTTCCGT	6		TTCTGGATTC	6
TGACCAGCGC	128		CACACACGGT	136		AAACGAGGTG	7		GACTTCCCAT	6		TAAGCTAGTC	6		TGTTCTGCCC	6		GATATCCTCC	6
CCACGGGGCA	128		TTACGCTTGC	136		CATTGCTGTC	7		CGCTAGGGTC	6		AGGCAAGCCC	6		ATGCGAGAAG	6		TGCCGCCAGC	6
ACGGGCTCGT	127		ATCGACGCAC	136		TACACCGCAT	7		TAGACGCGTT	6		GTCCACCGGT	6		CATGTTCGGG	6		TGTGATAGGT	6
CAGACCGGCC	127		AGGATCTGCG	135		TATACGAGGG	7		GCCTGGCGGC	6		CCGAACTAGC	6		GTTTAAGCCT	6		ACAGACCGGT	6
TCCACTAGGA	127		ACATAGCTTT	135		ATTACAGAAC	7		CAACGCTATC	6		GGAGCTAGCC	6		TTGGTAGCCC	6		AACAGCTAAG	6
TACAACCGAC	127		TTAGACGCGC	134		GCTGCTGCAG	7		CTACGAGCAG	6		CTCTAAGGTC	6		ATATCTAGCC	6		TCCACGAGGG	6
AATACATGAC	127		GGCTATCCCC	134		GCTGCCTCAG	7		TAACACGGAG	6		CTGTCCTAGC	6		AGCACATCCC	6		GCCAGCTAGC	6
TTTTCTAGCC	127		GATCTGCGGT	134		CTGCTGGCGA	7		CACTCGGTAT	6		TAACGCGGCG	6		CCATTCAGGT	6		ATAAATGCAC	6
CATGCACGGA	127		CCTCCGAGGC	134		GTCTCTAGCT	7		CTTTGCTAGC	6		TTCGCTAGGC	6		TGAGCTTGGC	6		ATCGGATAGT	6
GATACCCGCT	127		GTATCCCTCT	132		GACACTCGCT	7		TGAGCCTAGC	6		TCACGCCGGC	6		GCCATTCCCC	6		GCCTAGCGCC	6
TCCACTCCGT	127		TACATCGCGA	130		ACCAAGGCAC	7		TGAACAAGCT	6		TCGGGGGCCC	6		CCTACACGGT	6		GACTTTGGCT	6
GCTGCTACGC	126		GCATTCAGCG	130		TGCCTAGCAC	7		ACCGTTAGTC	6		CATAGCCGGC	6		CCCTGCGGTA	6		CGCGGCGGGC	6
ACCTGCTCGG	126		TACACCTCAG	130		GAATGCCTGC	7		TTTCTAGCCC	6		TCGGGTAGCT	6		TCCTGCAAGC	6		TCACGCTAGC	6
TATGTAGCCT	126		GACTCACGCC	129		CAAAGAGGTG	7		TTAAACGCGA	6		CGTACAGCTG	6		GACGTCGCGC	6		CTAATGCCGC	6
GATGACGCGC	126		AAACCTAGCC	129		CCTTGCGGTC	7		CATCGCTAGG	6		TCCCTAAGTG	6		ACCTGGCGGG	6		GTATCTGCAG	6
AAGCCAGCAC	126		TTGGCTAGGA	129		GCGGGATAGC	7		CGACGCTAGG	6		GTACCTAGCC	6		CGGATAACTC	6		GTTACAGCAC	6
ATAAACTTCG	126		TTGCAAGCTC	128		ATGACTGACC	7		CCAACTGCTT	6		CAACGCTGGG	6		CACCACGGGG	6		TCAAAGACGC	6
ACCAGCTAAC	125		TGCTGCTAGA	127		ACTGCCGGAC	7		TGGATATAAC	6		CATATCCCGC	6		TACAAGAGCT	6		TCCGTAGGGC	6
CAAACATGTG	125		GCCGTCCCGT	126		CGATCTAGCC	7		CCAGGTAGCT	6		TATTGCGGTC	6		CTCTCGCTGC	6		GACTAGGCCT	6
CGTACTAGAC	125		CATCTAGCCC	126		AACTAAGCAC	7		TCTACAGCAC	6		TTTCGCAGGC	6		GATATGCGAC	6		TACACTGGCG	6
TGGGTCGCAC	125		TTCGGCTAAC	126		ATCAGCTAGC	7		CTGGCCTAGC	6		CCGGCCGGTT	6		TGCCCTGCCC	6		ATGACTGCCA	6
ACTCTAGCTC	125		ATTAACTCCC	126		TAGTTCTAGC	7		ACGCTTGCGC	6		TGCCCCGCTC	6		TACTCCGCCC	6		CACACGAGGG	6
CACTGGGCAA	125		GATCACCGCG	126		CTCTAGGTAT	7		ACCGCTAGTA	6		ACATGGAACT	6		CCATCACGGT	6		CTAAACCAGC	6
AGGGGTCGCC	125		TACATGGCCG	125		CGACCTAGCC	7		CTCCAGGGCT	6		CGTACAGGGG	6		TTCCGCTAGC	6		GCCGAGCGCT	6
TTCAGGCCCT	125		CCAGCCTAGG	125		ACGTCCTAGC	7		TGGAGCTAAC	6		CAAAGCCGAC	6		AAAGAGGCCC	6		CTACTGACGC	6
TCAATCGGGT	125		ACCTCCCGGT	125		TATAGCGCTC	7		TATTAACAAG	6		TTTCGCTAAC	6		CATTGCGGTG	6		AAGCTAGCGC	6
ATGGTGGCAC	124		GATGAGGCCG	125		TCCTAGGCCC	7		GAACGAGCCC	6		TCTCCTGCAC	6		TGCTCCCAGC	6		GCCTAGCACT	6
GTTCGAAACG	124		ATGTCTGCAC	125		AATGAAGCCT	7		TCACGCCAAC	6		TCCCTCGGTG	6		AATGCACTCG	6		CATTGAGGTC	6
CACAGCTTGC	124		CATAGCCTCA	124		AGCTGCCAGC	7		CCACGAGGTG	6		ACGCTTGCGC	6		TGAGCTTGTG	6		TACAGCGGTG	6
TTGCAGCGCG	124		CTACGCTATC	124		TTGTGCCAGC	7		CAACGCTGAC	6		TTACGCTATC	6		TACAGCGCGG	6		ATCGAAGCCC	6
ACAGTAGTGC	124		GACCATGCCT	124		TATGCTAGGG	7		TGAAATCAGC	6		GACCATCGGT	6		CAAAATGGGT	6		TACCTTTGAT	6
GATAACACGT	124		CGGACGGGTG	124		GCAGTAGCAC	7		CGACAGGGTG	6		CTGATAGCTC	6		CTCTCGCTCC	6		TGCCTAGCAC	6
AACAAGTGTG	123		ACTACCTAGG	124		ACGCTCGCGC	7		CCAGATAGCT	6		CAACCTGGTG	6		CGCACAGCTT	6		AATAGAGCGA	6
GTCTTGCTGC	123		TAGGCGCTAG	124		ACCAAGGCTC	7		GAAAGTGCAC	6		GCATGCATGC	6		CCCTTCAGGG	6		CATAGAGTGC	6
GAAACCACGG	123		TGTATGCAAG	123		GCATGACTGC	7		TGTCGCTAGG	6		CACTAGTGTT	6		ACAAACGTGC	6		CGCAATCCGC	6
CCGGCTGCGC	123		GCGCCACCGC	123		CCGAGCGAGC	7		GGGCCTAGCC	6		TCAAATCTCT	6		AAACTATGGT	6		TACACGCGCT	6
TTTATATCGG	123		TAAAGCATGG	123		ATGCTAGCAT	7		TCCTTCGCGT	6		AGTATTGACA	6		GCATTAGTGA	6		TAACGCGGAG	6
AAGTAGCTCA	123		CCGTGCTAGT	123		GTCCCTAGCT	7		TTCCGAGAGC	6		TGCCCGGCCC	6		GCTTGTGATG	6		CACTTTCGGG	6
CCAAATCGCT	123		AGCTGCATGC	123		CACAGCGGGG	7		CAAAGCCAGC	6		CCCGAAGTGC	6		GCACACGCCT	6		TTAACTAGTA	6
CAAACTCGTG	123		AAGCTCGCCT	122		GAGGCCCGCG	7		TCATTCTTGC	6		CACGCCAGCC	6		ACCTGCTCGG	6		TCAGACCGGA	6
TAATGGCTCT	123		ACTAATCGGC	122		TCGCTCTAGC	7		GCATGGCTGC	6		TTCGAACCGA	6		CACTGGGTCC	6		GCAAGAGCCC	6
TTAACGCACT	123		ACGGCTAGTC	121		TACACAAGGG	7		ATGCTAGACT	6		CAATGCTGCG	6		ATCAAATCGC	6		TACACCGCTG	6
ACGAACGCAT	123		AATCACTAGA	121		GACATGCGCC	7		CTACTAGCCA	6		CATGCTAGGT	6		ATTATGTTAT	6		GACTTGGTCC	6
AGATGCGAGC	123		CAAAGCGAGC	121		CGATCAGGTC	7		CATCGTCAGC	6		AATCAATAGC	6		TGGTGCTTCG	6		CGAACATGTC	6
ACTCGGCACA	123		CATCGCGGCT	121		CGCGCAGCCG	7		TTGCCCTGGC	6		TTAACAAGGT	6		CGTTGCTTCG	6		TCGACTAGCT	6
TAACGCTCCG	123		GTCCTCGCCC	120		TTAACAGCCC	7		GCTATATCCT	6		ATCTAGCTAG	6		CGGTGGTTCG	6		TCAAACCAGC	6
GCATGTGCTC	123		CCATTGGGGA	120		GACCTGAGCC	7		GCACTTGGTT	6		TACTCGCGGC	6		CTGTGCTTCG	6		TCAGACCTGT	6
TACATAACCT	122		TGTTAAGCCC	120		TTAAATAGGT	7		ACGTCCTAGC	6		CGCTGCTAGC	6		CGGTGCGTCG	6		TTCCCTGGCG	6
CCACCGGCCC	122		TAGGCGCGTT	119		TACAGAACGA	7		CAAAGTCGGC	6		GTCACCGTTT	6		TAGGTTCCGT	6		CGATCAGGTC	5
TACATCACTT	122		TTTGAAGCCT	119		TACATCGCTT	7		TATGCTAAGG	6		GGAAGTGACC	6		TATGTGCCGT	6		ATGCTAGACT	5
ACTAACGCTA	122		TATCTCACTC	119		TCTTTCGCCC	7		TACGCCAGCG	6		CAACGCAGCG	6		TAGGTGCCTT	6		GACTATGGCT	5
TCTGCAAAAG	122		CCTCTGGCAC	119		TCACCTAGTC	7		GCTCTCTAGC	6		AAATAAGCCC	6		TAATTCTTCA	6		AACGAGCGCT	5
ATAGCAGCTA	122		TCCAACCAGC	119		CGAGCTAGGC	7		CAACGCTACC	6		CTTCGCTAGG	6		TAACTGCTCG	6		GATAGCCTCA	5
AGATGCGCTC	122		TAATACTGTC	117		TTAGAGGCCC	7		TACATCGCCC	6		ATGTGGGCCT	6		AGTAGCCTCA	6		ACAAATGCCC	5
CTACTACAGC	122		TACAGCTTAG	116		ATCGCCTAGC	7		TGACCTCCCG	6		AATCCAGCAC	6		TGCCATCAGT	6		TACCCTGTCG	5
AAATGAGCCA	122		TACTAACGAT	116		GCTCCCTAGC	7		TAAACTGCGC	6		TTACGCTAAG	6		GCCACTTTCT	6		AATACAGACC	5
TTCATGTGCG	122		TTTGTCTAGC	116		AAATACTAGC	7		CTGCTCTAGC	6		AGCTAAGCCC	6		CACTTGGGTT	6		TCGTATAGTC	5
CCACGCGGTC	122		TCACTAAAGC	116		GCGACTAGTC	7		TACGCCTCTC	6		AATGGGCTGC	6		AATATAGCGC	6		GCCCTGGCGG	5
CATGACAGGT	122		CTTTATCTCA	115		GCCTAGGCCC	7		TTCAACTAGT	6		TCCATGAGGA	6		GACAGCGCGT	6		GGAGCTACCC	5
TATATCGCAC	122		CAACAACGGA	115		TCACACTAGA	7		GTATCTTAGC	6		AACTGCTCGC	6		ACGCTAGCGT	6		CCAGACAGGG	5
CATACAGCCT	121		ATAGCAGCTA	115		GCACGAGCCA	6		CATACCGCCC	6		CAACCCGGTT	6		TCTGCGGCAC	6		CAACGTGGTG	5
AACACAGCGT	121		CCATTCTGGG	115		TAAACTAGCC	6		TTGCCTACAG	6		GCACGAGCGC	6		ACGCTGGCGC	6		CACATTTCCG	5
TTGCAACGCT	121		ATAACCCTCG	114		TCATCGCGGC	6		CAACACGGTG	6		AACAGCTCTG	6		TTAACGGTCA	6		CCTGGAAGGA	5
ATCTGAGCCT	121		CGTAGCCTGC	114		ACCAATGACC	6		ACGCTAGCCT	6		TCTAGCTAGT	6		TGTCATCAGT	6		GACCAGGGCT	5
GTTGCTACGC	121		GCTAACTCGT	114		CACACCGGGG	6		CAACTGTCCA	5		CAACCAGCAC	6		TTAACGCTGA	6		TATACTTCGG	5
CGCAGGCTGC	121		CTACTCCTAC	113		TGCTGCCAAC	6		CAAACGCTGC	5		ATGAGCCGCC	6		GTTACAGCCC	6		ATCTCCTAGA	5
TAAGAAAGTC	121		CCACTGCTTC	113		TCGACTACTC	6		GCCACATCCT	5		AACAATGCCC	5		AATGGATATC	6		TCAAAACGCG	5
CCTACTAGAC	121		TTAGCTAACT	113		GCTGCTGCGG	6		GCATGCCTGG	5		CCGTGCCAGA	5		CCTAGGCTCT	6		CCATTCGCGG	5
GTTCGAGCAC	121		AAATCTTCGC	113		CAATTTGGTA	6		GAGGGCTATC	5		GGAATGGACC	5		CGGACGGGTG	6		AATGTGGCCC	5
TCTAAACTTC	121		GTAATCGGCT	112		GGTGGACAGC	6		CACTATACGT	5		TCTAGCGCCT	5		CCATGGGCAT	6		ACCAATGCAC	5
ACACGCGGCC	120		TCGCAAAGTG	112		CAACAAGGTG	6		GACCAGGGCT	5		CATATGGCGC	5		TATGGCAATA	6		AACTCCTGTA	5
TTCATTTGCG	120		CCATTCACGG	111		TGGTGGCAGC	6		TTCAGCTAGG	5		CATCGCTGCG	5		TCACTTCGGG	6		GCGTAAGCGC	5
GACAGGCACC	120		TATAGCCTAC	111		CAGTCCTAGC	6		GTCTTGCGAC	5		TCCGCCTAGC	5		TCGGCCGCTT	6		TGCAGCCAGC	5
AACGTGTGTC	120		GTTTCAGGCG	111		ATGAATGCCC	6		GACTTGCGCT	5		CTTATTGACA	5		TTGGAAGACC	6		CGCTGCGGTA	5
TAATGCGGAT	120		GCCAGATCGA	111		CAACGCGGTG	6		AAACCATCAC	5		CTACGCTAAC	5		TGCTGCCACC	6		AACTGGGTCC	5
CTCACGCTGC	120		TGAGTGCCAG	110		CCGACTGGTC	6		GACGCGCGCT	5		TTAGGCTAAC	5		CTCGAGCTGC	6		CTTCCTAGCA	5
ACTATCTAGG	120		CAGTGAGGTC	110		TTCAACTAGA	6		AATTGCGGTC	5		GGCATAACCT	5		ATACTCGCGT	6		ACAAGACATA	5
TAGGGCTAAC	120		GCCTGGCTTC	110		AAACGCGCCT	6		CTAGCTAGAC	5		CTGACCTAGA	5		ACCTCCTGTA	6		TCAACTAGGC	5
AACTATGCAT	120		GCCGAACCCC	109		GAAACGCGCT	6		ATCTCAGCCT	5		CAACGGTGCG	5		CCCGCCATAT	6		TACTGCGGTA	5
CCCCTAGCGA	120		TTGCCTAGTA	109		TCGGCTAGAT	6		ACTGAGCTGC	5		TTAAATAACG	5		TCACTAGTCT	6		TCGTCTAGCT	5
GCATCCCGCG	119		TAATGCTAGA	108		ATATCGCTCC	6		TGCAGCTCGC	5		CGTCTCTAGG	5		TTGGCTAGGA	6		GCGTACTAGG	5
ATTAAGCTCA	119		CTTTCTGCCC	108		TACACGCCGC	6		TTATTCCAGC	5		AAGAAAGCCT	5		GCATCTAGAG	6		CTACTCACGT	5
GCCGTAGGGC	119		CCAGTTGGTG	108		CACCTTGGTC	6		GATACTTGCT	5		GACTAGCTCT	5		TCTAAAGCAT	6		ACCAATGACC	5
TTCAGCTAGT	119		TTATTCAGTC	108		CAGCATGGCT	6		CTTGGCCAGC	5		TCACGCCCGC	5		GCTCCTTAGC	6		ACATCGGTAC	5
TAAACACAGT	119		CCTATTGCCC	107		AGCACAGCTC	6		TACATCTAGC	5		AATCATGCCC	5		ATATCTAGTC	6		CTACTCCCGT	5
ATTACGCTCT	119		TAATAGTAGC	107		CCAAAACGGT	6		GACGGTAAGC	5		GCTCGCTAGC	5		ACTGAGCCCT	6		CGCCTAGCGC	5
CCCTGGGCCC	119		TAATTCCTTT	107		TTCGAAGCGC	6		TTCATGGCCC	5		CCGGCTAGGC	5		ATACCTCTCC	6		CTCTTTCGGG	5
TACGTCACCT	119		CGGAGCTGGC	106		TTTAGTGAAG	6		GGTTGCGACA	5		CAAAGTCGGC	5		TACACACTCC	6		TAGGCAGCCG	5
CATAACGAGG	119		AGCACAGAGG	106		CATTTCGGTC	6		TCTTGGGCCC	5		ACTGCTACTC	5		GACTGCCCAG	6		TACACGAGTG	5
GCTGCTGCAC	119		ATCGCTATGC	106		AACACGAGGG	6		CGTCGCTGGG	5		GCTGCCGAGG	5		CCAACACTGC	6		GTCTAGCGGT	5
TCAAAGCGTT	119		TGAAATAATC	105		ACCACGGCCC	6		TATACGAGGG	5		TTCAAGGCCC	5		ACAGCTAGAC	6		CCATGCAGGG	5
GCAGACCGCT	119		GCTATTATGC	105		AACAGCTAAG	6		TTTCCTATCT	5		CTCGTGCGGC	5		CGGTTCTAGC	6		ATGCTAGCGC	5
TCAAACTGTT	119		CCACATTTGT	105		ATATCCTAGC	6		GGTATCGCCT	5		TAAACTGCCA	5		AACTGGGCCC	6		CTTCCTGCCT	5
CCTACTTGCG	119		ACACTTGGTC	104		ACAGCTCGGC	6		CATAGGTGCC	5		TCTAGGGCTT	5		GACAGCTTAG	6		TCGACTAGTC	5
TACATCTAGG	119		GTTTACACGC	104		CAACGCTAGC	6		ATTGCAGCGC	5		GTCATACCCT	5		TACTGCAAAC	6		GATTAGCGCC	5
TATGCTTGCC	118		TTACAAAGTG	104		TAGGCCTGCG	6		GATACTTCCC	5		TTAACTCGGT	5		ATTACTAGCG	6		GCATGCCGGC	5
TCACTTAGCT	118		CGTGCTTAGC	104		CGTTCTAGCT	6		CATTAGGGAT	5		TATACTAGCC	5		GCTACATCAT	6		AATCACGAGC	5
GAATGCACTC	118		ACTATCGCGT	103		TACGGCCAGC	6		TGGATCTACC	5		TTAGCCTAGC	5		TGAGCTTGGT	6		GACTAGCCCC	5
TGGGAAGCCT	118		AACTAAGCCC	103		TCTAGCAAGC	6		TATGAGCAAG	5		GCACGAGACC	5		AACACTTAGC	6		ATTGAAGCAC	5
GACAAGTCGT	117		GGTTTCCCTC	103		TAAACAGCCG	6		TATTAGCACG	5		TATATTGCGG	5		GCGCTGGGCA	6		TAATTGCAGC	5
CATTAGGGAA	117		TTAGCGGCCC	102		TTAGCTAGCA	6		GACGCGGGCC	5		AAACCAGGAC	5		CGACCCTAGA	6		ACAACTGCAC	5
TTGGGCAGCT	117		GAACCTAGGC	100		TCACTCTGGC	6		GACATTCCCT	5		CGACCCTCGC	5		TTAAACTAGG	6		AGTATCCTCA	5
TAACGGCATG	117		ACAAGGGCCC	99		TCAAAGCCTC	6		GCATCTCGGT	5		TCACGCGAGC	5		CACAACGGTG	6		TACCTCGCGC	5
AAACACAGCC	117		AAGAACTGCG	99		CAGGTAGGTT	6		CCGGCGGCCC	5		GACTAGCGTT	5		TTTGATGTCC	6		GCCAATGCCC	5
CCTTCAGCTC	117		ACAGACGCCT	99		TACACGATGG	6		GAAAGCGCGC	5		ACAAGCTCGC	5		AACTACTGTA	6		TTACCTGCAT	5
GACACGCTGC	117		CCGACTGGGG	99		TACGCCAGCC	6		TAGCCTAGCC	5		TCTCCACCAC	5		GCTGCAGCAC	6		CTCTCGGCCC	5
ATTGGAGCTC	117		GGCTGCATCA	98		GCGTTCTAGC	6		AACACGGCCC	5		TAACACGCCG	5		CAGAAAGGCC	6		AAGCCCTGGC	5
TCCACTTGGG	117		AATAACCTCG	97		GCTGCCGAAG	6		TCTCGAGCGC	5		GAAATTACGA	5		CGCGTCTAGC	6		GCGTTCTAGC	5
TACAACACAC	117		GGAAAGTCCC	96		TGTCAGGGCC	6		AATTACTCCC	5		CTGGTGGGAC	5		TTCGCCAGCC	6		GAGTTGCTCC	5
TAACTTGTCT	117		TCGATAGGCA	95		GCACTAGCCT	6		TATCCTAGCA	5		AACGCAAGCC	5		TTACGCTCTC	6		TATAGTGCGG	5
TTAGATCGGC	116		TACTTAAGCT	94		ATCCAAGCAC	6		TCGTCTAGTC	5		GCACGCCTGC	5		ATTTCAGCAC	6		CACTAGCGGC	5
TGCTGCTAGA	116		CTTAAATAGT	94		TCCCTAGAGC	6		ATCTTCTAGC	5		TTACGCCAAC	5		GCTTCATCCT	6		ACCACTGCGC	5
ATTCCTGCGC	116		GCATCAGCGG	93		CACTAGGGCG	6		ACACCGCACT	5		TACGGCCAGC	5		TACAAGCGGC	6		TTGAGCTAGC	5
CTTTGGCTCT	116		TTTAACACCT	92		TAAAATCGCT	6		ATTACAGCGC	5		CACGTGGGGC	5		CCATTAAGGC	6		ATTACAGAAC	5
AGCACAGAGG	116		CCATTAGGCC	90		CCTGCAGGAC	6		GTCAACTAGG	5		CGACCCAAGC	5		ATACACTCGT	6		ATTCCAGCAC	5
TATAGCCTAC	116		TAAACGCGAG	89		ACAGCTAGAC	6		TGATCTAGCC	5		CACCTGGGTA	5		AATGGCTTGC	6		GACTAGTGAT	5
ACTCAAGCCT	116		TATAACTAGG	88		CACCTTGGAA	6		CCCTTTCGGC	5		GGAATTCACC	5		TACACCGCCT	6		TCTAGATCAT	5
TTAACTAACG	116		ACCCTAGCAT	88		ACAGCTGGGC	6		CACCGAGGTG	5		TCAAATCGTT	5		AAACCAGAAC	6		TTCACCGGTG	5
GCGGCTGACC	116		TCACTCATGC	88		ATCCGCTAGC	6		TGGTGCAAGC	5		GATTGCCAGC	5		CCGTTCAGGG	6		TCAATCTTAC	5
CACAGCCTAC	116		GGTAACGCCT	87		TGTATGCAAG	6		GAAAGCTCGT	5		ATAGCTAGCC	5		CAATTAGCAC	6		TGCAAACAGC	5
TCAGCTCTAA	116		GCTTCTAGCC	87		GACACGCGAT	6		TAGTCGCGTT	5		ATGCTAGACT	5		CCTGTGTTGC	6		TACGAGCTAG	5
TACTATTAGC	115		GCACTGCTGC	86		ACGACTAGCC	6		GAAATCACGT	5		ATCGTGGCAC	5		GCATGCATGC	6		TATCCTGGCG	5
AAGAACTGCG	115		GACAACCCCT	86		ATTAACTAGC	6		ATCAAAGCAC	5		TAAGCTAGTG	5		TGACATCATT	6		CAACGCTATC	5
ATCGCTGAGC	115		ATGCTCTGCC	84		TAAGTTAGGG	6		CAGGACACGT	5		CAACACGGTG	5		ATCTCGTTCC	6		TTCGGCTAGC	5
CATAGCGCCT	115		ACTTGCTAGT	84		GTCACAGCCC	6		TGATTCCATC	5		GGCACTAGCC	5		CTTTGCGGTC	6		TGCAGCGTCG	5
TTTGCTGCCT	115		AGATATATCC	81		TTAAATCGCT	6		CAATGGGTCC	5		CGTCACTAGC	5		CAGTGCGGTC	6		AAGTAGATCA	5
CATATCGCTC	115		AAGTTGGCCC	79		ATCGATGCAC	6		CTTTACTAGC	5		AACATCACTG	5		AAGCACAGTC	6		AAATAGGCCC	5
TAATAACTAT	115		AACTCGTGGC	79		TCAAATCCCT	6		TCACACCGGT	5		TAACACGGTG	5		AGCAAAGCCC	6		CGACTAGGTG	5
CGCTGGGTAC	115		TCATTCCTTT	78		CACACGCGGG	6		TTACTAGCTG	5		CCCCTGGGAA	5		ACGACTCGCC	6		ATCAGCGCGC	5
ATCACCCGTA	115		GCTCTAGCGA	74		GCGGGCTGGC	6		CACTGGGGCC	5		TACGCTCACT	5		ATTGTAGCCT	6		CTTACGGCCC	5
GACATGCCCA	115		TACTACATCG	74		AAGGCCGGTT	6		CGCAAGGGTG	5		GCTCGAGCCC	5		ATCACAGCCC	6		CAATAATAGC	5
ACAAACGTGC	115		GGTGGCCTCT	73		GCGTTCCGGC	6		AACTAGCGCT	5		CTCTAGGGTC	5		CCGAGCTAGA	6		GACTATCGCG	5
AAAGGTAGCA	114		TATCGCCATA	72		GACTGCACAT	6		ACCGCTAGGC	5		CAACGAGGGG	5		AATATAGCAC	6		AATGAGCCCC	5
GGTGCTAAGC	114		GAGATCCGTT	71		GCAGCTAGGG	6		ATCGCTAGTC	5		CACTAGGGGT	5		CTGTAGCTGC	6		GACAACCTGC	5
CTGTGAGCCC	114		TTTGGCTAGA	70		ATAACTAGAC	6		GACAGCTAGC	5		AACGCCAGAC	5		ATACTCTCGG	6		TACTGAAGGA	5
CGCCTAGCAG	114		CTATCTGCAG	69		TCAAATCGAT	6		AACTAGGTAT	5		TGCCTAGCAC	5		TCCACACTGC	6		TTCGCCTAGA	5
GACTGCCACG	114		GGGGCTCCCC	69		TACACCCCAT	6		TCTCTCTAAC	5		ATCATAGCCC	5		AAACCAGGAC	6		GTTCATCAGT	5
CTACAGATGC	114		CGGACAGCAC	64		CTAATTATGC	6		TTGGCGCAGC	5		CGAAGCTCGC	5		AATACACTAG	6		CAGCTCGCCC	5
TAGGCGCGTT	114		GCTACATCTT	63		AGCTGCATGT	6		CCTGTTTAGC	5		AACACAGCCC	5		GTGCGAGCCT	6		TGAACACTAC	5
CCTAGAGGCT	113		TTCACTCCCT	61		CAAAGCCGGA	6		GATTATGGCC	5		CTATTCTAGC	5		TCAACTAGAG	6		ATGCGACAAG	5
TGCATCGCCT	113		ATTACGCGCT	61		TACGATACTC	6		TCTCTGTAGC	5		AGCACAGACC	5		CCAAAACATT	6		GATGCCTGCT	5
TTATGGGCCC	113		GACACGCTGC	59		TTAGATAGGC	6		TCAAATCACT	5		TTCACTAGCC	5		CACTGCGGTG	6		AATAGCATAT	5
CACGGCGCAT	113		TGTGATAGCC	56		AATAATCGGC	6		CCGCTTGCGT	5		CTCAATAGAC	5		TACACTTAGC	6		CCTGAGTTGC	5
CTTTACGGCA	113		ACGATAGCGC	56		GCAATACCCT	6		AATCCAGCCC	5		GGCGCAGCCC	5		GACACACCCC	6		TGGCTGCAGG	5
CTTTGCCTAT	113		GCAACGACAT	54		CACATGGGTC	6		TGTGCTTAGC	5		TAAACAAGGC	5		GCCTCTAGCG	6		CCAGCTAGAT	5
GTAACCAGCA	113		TCAGCCCGCC	48		TGGTTCCAGC	6		GCACTAGCCC	5		CAGGCCTGTT	5		GGCGCTACCC	6		CGGAGTGCAG	5
ACTACTAGGC	113		ATACATTTTG	47		GGGGGCTAGC	6		TTAGCCAGCC	5		TACACATAGA	5		TAAACTAGCC	6		GTCACGCGCT	5
ACTTGGGCAT	113		TAGGCGCATG	47		CGGATGTGGC	6		TGTTAAGGGA	5		TAAGCTAGGC	5		CTGCCCTAGC	6		CCTGCGGGGG	5
ATCTAGCCGC	113		TACCCTAGCG	46		TGCTCAGCCC	6		TTTAACCAGA	5		CTTAAATAGC	5		GCAGAATGGT	6		TGTTCTGCAG	5
GCCATCTGTA	113		CACATGGAGC	44		CCTTCCTAGC	6		TTCACTCGTG	5		TGCCCCCCCC	5		TCTAAAACAC	6		TCCTGCCAGC	5
CGCTGCAGGA	113		TACACTTCTG	43		TCGACTCGTC	6		CATCTAGCCC	5		ATTCCCCCCC	5		TACCGCGAGC	6		TCAAATCCGC	5
TTAACACTAG	113		ATAACACCAC	43		ATCATCTAGC	6		TGCTCCCAGC	5		CACGCTAGGC	5		CACTTCTAGC	6		TCAAAGCCTC	5
TACCCTAGCG	112		AGATGCGCTC	42		TAAGCCAGCG	6		CAACTGGGTC	5		AGCACACCCC	5		TGATGCGCCC	6		CCAAACAAGC	5
TCTATATCCT	112		TAGCCAGCAC	42		TAGGGCAGCG	6		GAAAGCGCCC	5		TGCTAGCCTT	5		CACTAGGGCT	6		GTTATCATCG	5
TTGCTCGCCT	112		TCATCGCTAC	41		GCACTTGGGC	6		ATCGAAGAAC	5		GCCGCGGAGA	5		CCGTTTCCTT	6		ATTACTAGCC	5
ACCACTAGCT	112		AGCTTAGCCT	41		CGTCGATAGG	6		GGGGGCCAGC	5		TGAGCTCTAT	5		GACCCACTCC	6		TTTGACGGTT	5
GATTGCTCCT	112		ACGCTAGCCC	41		CACGAGGGAT	6		TTCAAGTAGG	5		TGACACTAAC	5		ATACTCTCAT	6		CACGCTGGCC	5
ACTTGGCTCT	112		TACAGCACGA	38		TGCAGGCCCT	6		TCTCCCTAGC	5		GTGATACGCC	5		GCACGTTGGG	6		TAATGCTCTC	5
TCGACTAACC	112		TACTTGCATC	36		CACGCGGGCA	6		TACGTGCGTC	5		GACTAGCGCC	5		GCATGCTTGC	6		CACTAGGGTC	5
GCATCTGGCG	112		AAGCTAGCGC	33		GGAACTAGCC	6		TACGCGAGGG	5		CAACTGGGTC	5		CATAGATGTC	6		TAATAAGCCT	5
TCATCTGGAC	111		ACGAGCTAGC	33		TTCACAGCGC	6		CAAAGCTGGC	5		TCACGCCATC	5		CTGCGACAAG	6		CAACAGGGCT	5
GAATTAGCGC	111		AAGTCGCAGT	33		CGAGCTAGCT	6		GCGGGCTAGA	5		TCGGTTAGCT	5		CACCTGGGAG	6		TAGAACGCAC	5
TGCAACGAGG	111		ATAACTAGCT	32		TAAAGAAAGC	6		TACGACACTC	5		TTCTAACCGC	5		AAAGCTTGTT	6		AACACCGCTG	5
CACTTCTAGC	111		CACGAGGGCC	31		TCAAACGGAG	6		GACTCCCCAT	5		CATTGCGGGC	5		ATCTAAGCCT	6		CGTGCCAGCT	5
CTACTAGAGT	111		GGTGTCGCCT	31		TCACTGGGGT	6		GGTGGCCAGG	5		GGGTACTAGC	5		GAAATTGCCT	6		TAATGGCCTC	5
TACAGCGATT	111		ACAGCTAGGT	30		GACTCCTGCG	6		CAGATCGGAC	5		CATAGCGGTC	5		ACCTGTCAGC	6		GACTTGGGAC	5
GTCATGTGAG	111		TGATTTCCTT	29		GCACGATCCC	6		GATACGTGCC	5		ATCATCTCCT	5		ATTCTCTCGT	6		TTCAACGGCG	5
CTAAACGGAG	111		ATAGCCAGCA	29		TGAACGTAGC	6		ACCTGATCGG	5		TAAAAAAGTG	5		TTGATCTAGC	6		CACTAGGGCT	5
TCAGTTCTTT	111		ACGTTAGCGC	28		TCACACTATC	6		GTCACTAGCC	5		GCGGATGACC	5		TCGTCTAGTC	6		TTAGACCGCA	5
TAAAGCATGT	111		GACAGACACC	28		CATCGAGGTG	6		GATCGCCGCG	5		ACGCTAGCTC	5		ATAGCTAGGC	6		GTCTAACGCT	5
GCATCCAGCG	111		TAAACGAGGG	27		TACACGAGCG	6		ACGCTAGAAC	5		GCTGACGCGG	5		AACGGGTTGC	6		GTCGCTACCC	5
GAGGCTTAGC	111		GCAGCTAGGC	27		ACGCTAGTGC	6		CACCGCGGTG	5		CATTAGGGAA	5		AACCGGGCAC	6		TACTATCGCT	5
AATCTAGCGT	110		TCAGCTAGGC	26		TTCAACTAGT	6		CAAAGCCTGC	5		GACCGCCGGT	5		CACTAGCGTT	6		AGCTTCTCCC	5
CCAAACAGGC	110		TACACGGGGG	26		CAAGACGGGA	6		TAGTCGCAGC	5		TTACGCTGCG	5		GGACCTAGCT	6		CCCTGGGAAC	5
TCGACGCGCT	110		ATCACAGCCC	26		GTTACTAGCT	6		ACAAACAGGG	5		AGACACTAGC	5		GTCAAATGTA	6		GACTTTCGAC	5
AATTAGCTAC	110		ACGCTAGCAC	25		GCATGCAGCG	6		TCATTCTAGC	5		GCATTCCTGC	5		ATCATCGCCC	6		GACATGCGCT	5
CCGACCCAGC	110		AACTAGGGTT	24		TCTTGAGCCC	6		GATAGCCGCC	5		TTCAACTAGC	5		TACAGGCGTC	6		TCACTTGGTT	5
GCATGAGCAG	110		ACGCTAGAGC	23		CACGCGGGCG	6		GGTCGCCAGC	5		TATGCTAGTC	5		TAAAGCCTAA	6		AGGGACCGCT	5
ATATGCCGCT	110		GACTAGCGCT	23		TAACTCGGGC	6		ACGCCGGCGC	5		CACGCTATGT	5		CAATATGGTC	6		CTTGCGACTA	5
CGGAACGGAC	110		ATTGACGCGC	22		TCACTAGGCT	6		GTGTACTAGC	5		TAACACGTCG	5		ATACGTTGGG	6		TAATGGATTC	5
TATGGCCCAC	110		ATGCTAGCGC	22		GCTACATCCG	6		TCAGAGCGGT	5		TCTGCCGCTT	5		CCTGTTGGGG	6		AACATGGGTC	5
CCCGTTCTTT	110		TACAAGAGGG	22		AATTAAGCCC	6		ACTCTCTAGC	5		TCCACCGCCC	5		GTCGCAGCCT	6		CTCTGGGCAC	5
GTACGCTCGC	110		GCTCTCTAGC	22		CTTAACGAGC	6		TTATATCGCT	5		ACATGCGCCC	5		AAAAGCAGCC	6		TTGCTAGCTT	5
GGAGCTAACC	109		TCTCACTAGC	21		TCACTAGCGC	6		TCTTGCGACC	5		TCTGGAAGGG	5		TAACGCTATC	6		TCAATCAGGG	5
TATGCCACAC	109		TCGGATAGCT	21		CTCGTGGGAC	6		CTACAGATAG	5		CCGAGCTAGT	5		AAAACAGCAC	6		TACAACGCAC	5
TCACGGCTGT	109		TCGAGCTAGC	21		TTCACGCCCT	6		ATACCTCTCC	5		TCAAACCGGT	5		GAAATAGCCC	6		CGCCTAGAAC	5
GAACCAGCGC	109		GATCACTAGC	21		CACGAGTGAC	6		TTAGTTAATG	5		TATAGCGAGC	5		CTCTAGCTGT	6		TTAACTAGGC	5
TGATGCGCCC	109		ATGGTGGCCC	21		TCAATCTTAC	6		GGTAACGGCT	5		TAACAGGGCG	5		TGCTCTGTCC	6		TACATCGCGT	5
GCTAAACGGC	109		TCACGCTAGC	20		GACACGGGCT	6		CAACTCTAAC	5		TTCGATAGGG	5		AACGTATATC	6		GCAAAGCCGC	5
GACACCTGCG	109		ACTCTAGCGC	20		TACACGTGGG	6		TGCTTCCAGC	5		CCGAGCTAGG	5		TTAGAAGCCC	6		ATGCAAGCCC	5
CTGAGCGCCC	109		CAGAGCTAGC	20		ATCAGGCCCT	6		AGCACAGCCA	5		TCGGCGAGCT	5		CCCCCACTGC	6		ATCGAAACGC	5
CTACGACAGC	109		AAACAAGCTA	20		TAAGCTAGGT	6		TTGACCTAGC	5		CCTGCTAGAC	5		ATTATTTTCT	6		AACCTCAAGC	5
TCAATTTGCT	109		TCACTCGGGT	20		AGCTGCATGA	6		GATACTTACC	5		CATACAGGTG	5		ATATTCTCGT	6		GATACAGCCC	5
ATGCATGGGC	108		AATCGCTAGC	20		ATCTGCATGC	6		CCTCGCTAGG	5		CAATGGGCAT	5		GATATTCAAC	6		GAAATCTCTG	5
CCTGCTAAGG	108		AGCACAGGTG	20		CGCATAGCAC	6		TATTCTAAGG	5		GACTAGCACT	5		TATACGCGCC	6		AACGAAGCAC	5
TTCATCGCAC	108		TACCACACGT	20		GCAGTAGCGC	6		ATTTCAGCAC	5		AATGAAGCCT	5		GATCACTAGC	6		AGGTACCGCC	5
AAAATCGCGT	108		CCGGCTAGCT	19		GCCTAGCGCT	6		TTCTACTAGC	5		GCATGTCTGC	5		TTCCGCGAGA	6		CCATCCGGTG	5
ATTGCCAGAC	108		ACGGTAGCGC	19		TATATCTCTT	6		CAACGAGATG	5		AGAACCTAGC	5		GTGATGTCCC	6		GACTAGCCAT	5
TATACTCGCG	108		CCAGCTAGGC	19		CGCCTAGCGC	6		CCGAGCCAGC	5		ACACGCTCTC	5		AACACCTGTA	6		GACAAAATGC	5
TCAAAACATT	108		ATAGCTAGCC	19		TACCAGGGTT	6		TTGCCTGCCA	5		AAAGGCAAGC	5		GCAGGATCGT	6		TCACGCGAGC	5
AGCGAGCCTC	108		CCTAGCTAGC	19		TCACTAGACT	6		TCTCGAGGCC	5		GTAGCTGCCT	5		TACACCGCAC	6		CATGCGCGGT	5
GATCCGTACC	108		CTAATCGCGT	18		CAAATCGGCC	6		GAACGAGGTG	5		TAAGTAGCAC	5		GTTTCTATCA	6		TCTAAGCCGC	5
TCCTGCCGGC	108		AGCACAGCAC	18		CTGTACGGAC	6		AAGTTGGACC	5		GCCATAACCT	5		ACTAGCCAGC	6		CCTGGAAGGC	5
AATACATAGG	108		AACGCGGGCC	18		AACGAAGCGA	6		CCCAGCTAGC	5		TATAGCACGC	5		AATCGGGCAC	6		TCATCGCTGC	5
TACAACGACA	107		ACAAACAGGG	18		CACACGGGCC	6		CTTCGGCAGC	5		CACGCGCGGC	5		GACACGAACC	6		CACATGGGTG	5
GATCCATGCC	107		GCTCGCTAGC	18		AATACAGCAC	6		GGTGGCTAGC	5		CAATTAGCAC	5		TACAGCGCTT	6		CAACGAAGTG	5
TCACCTGGCA	107		ACAGATAGGC	18		TCAATCTGGC	6		TCGGCTGCCC	5		TTCTTAGCCC	5		ACTGGGTAAC	6		CTATTCTAGC	5
CTGGATGCCC	107		AATCTCTAGC	18		CCAGCGAGCT	6		AGCTCAGCCC	5		GCCCACCGGT	5		CCGTCCGGTC	6		AACTGGTCCC	5
AACGGTGCTG	107		CACGCGGGAC	18		GCTCGCTAGC	6		ATCTCGGCGC	5		CGATTGGCCC	5		CCTACGGGTC	6		CCAAGGCATA	5
TCGAACGCGC	107		TCAGCTAGCT	18		ACGCTGGCGC	6		ACGGACTCCT	5		TTCATGCGGA	5		CATTTAGGAA	6		CGAAACCAGC	5
CACCTGTCTC	107		TCACTAGGCC	17		TCACTAGCCC	6		GACGCTAAGA	5		CGGTAAGGTC	5		CCGAGCTAGT	6		TCTTAGGCCC	5
TACACAAGGC	107		TCAAATCGAT	17		TCAAGCTGAC	6		ATCACGGACC	5		GGTGTCCAGC	5		AATTCTGCCC	6		CGCAAAGGTG	5
TAAATCACTC	107		CCCTAGGGTT	17		ATGTTAGCCT	6		TTGCCTGCAC	5		AACTTATCCC	5		AATACAATCG	6		GACTAGGGTT	5
CACTGGCGCT	107		CCGGTTCGGG	17		CGCAGCTCTC	6		GGTAGCCCAC	5		AATCACTATC	5		CTCGCAGCCC	6		ACCTGCTAGG	5
CTCATCGAGG	107		CAATAGGGTT	16		GCAAGCTCCT	6		AACGCTAGGT	5		TAAAGCTGAC	5		ATTTCTAGCC	6		CGACACTAGC	5
TACGTCACTC	107		GATGGTCAGC	16		CACGAATGTC	6		GCATGCCTGA	5		ATTGCCGCGC	5		CACCAAGGTT	6		GACTGGCTCC	5
AGGTTTGACC	107		GAACGAGCCC	16		GGTACCGCCT	6		GCATGCCGGC	5		TGGTGCAAGC	5		TCTCATTGCG	6		TACGGCACTC	5
ACGACATGCC	106		ACGCTAGCGA	16		TCGCCAGCCC	6		TGATTCTAGC	5		ACAAACGCCC	5		AACCCTAGCT	6		TAGGCAAGCG	5
TTTATCTAGG	106		TCCAATGCCC	16		AGCAGAGCCC	6		ACGCCGGCCT	5		GGAATTGATC	5		TGCATGCACC	6		AGCAAACCGC	5
TTTGACTAAC	106		ACAGCTAGGG	16		GGCCTAGCAC	6		CACGAGGGAT	5		CTCGCTAGGG	5		AATACGTAGC	6		GACAATCGCT	5
ACTGCTGTGC	106		CTGTCCTAGC	16		CCGAGCTATC	6		TCCGCTAGTC	5		TCGACAGGCC	5		ACACGGGCAC	6		CTGCTCGCCA	5
TTGACTGACC	106		CCGTGCTAGC	16		GTACGAGCCC	6		GAGAAGCTTC	5		TGCTGCGAGA	5		ACCTTGCGGT	6		CGTCTAGCAC	5
CCCTCCGCGC	106		TCACTGGGGT	16		TCAATCGGGC	6		TTAGACCGGT	5		AACGACAGCC	5		GGACTAGGCA	6		CCCTCCGGTG	5
CCAAAGGCTG	106		TAAACTTGAC	16		TCTCACTAGC	6		AATACAGCCG	5		GGCATTATCC	5		AATATCTGTT	6		GACAAACTGT	5
GCTACTTCGC	106		ACGCTAGCTC	16		TTCGACTAGC	6		GCACGAGCCG	5		CAATGCCGGC	5		TCATCTGGAG	6		GCACTAGGAA	5
TACAGCCCTA	106		CCGAGCGAGC	16		ATAGATAGCA	6		GATTCTAGCT	5		ACTCCCGCCC	5		CTCCAGCTGC	6		CGAACAGGGC	5
ATACTTCGTG	106		AATACAGCAC	16		CGTAGCTAGG	6		AACTCCTAGC	5		TGCTGCTAGC	5		GTGGCAGCCC	6		CTCTCTAGCA	5
TACTTCAGTC	106		GCGTCCTAGC	15		AACGAAGCCC	6		AATCACGCCC	5		GCACTAGGCC	5		AAACCTTGTT	6		TACGCGGGCC	5
CTGTGGGCCT	106		TACACCGCAT	15		CGTAGCTCGC	6		TTCCCTGCCC	5		AATCGGCAGC	5		GGTATAGCAC	6		CGATCTGCAA	5
TAACTGCTCC	106		GATGGCAAGC	15		TCTTTCTAGC	6		GACAGCCGCC	5		AATTAGGCCC	5		TTAAGGCTCA	6		CCATTGGGGT	5
GTAAACTTGG	105		ACAGTTAGGC	15		TTCGCTAGGT	6		ACGGCTAGGC	5		CATTGCTGTC	5		CACCCGGTAG	6		GTAGCAGCCC	5
CCTATCGGGC	105		CCAGCTAGCC	15		TACTAGGGTT	6		AATTACTGCG	5		TGACATTAGC	5		GTATTCTAGC	6		CTTGCGGTTA	5
TTAATTGGCT	105		CTCACAGCAC	15		GACAGGCCGC	6		TTAACCCGTG	5		TCTACTTCAG	5		CACTAGGATT	6		GTTTAGCGCT	5
CAATACGGTT	105		ACGCTATCGC	15		CCAGAGGCTA	6		GCAGCTAGCT	5		ATGTCTGCCC	5		GCACTAGGTA	6		CACCTAGGTG	5
GCCAGGCGGT	105		CCCGCGGGCC	15		CACCAGGGAT	6		TAAAATGCCC	5		ATTGACGCGA	5		TCTGCACCAC	6		AGTAGAGCTA	5
TAACTCACTC	105		CTCTAGGGTT	15		CAAAACAGGG	6		ATGGTAGCCC	5		AACATGCACG	5		ACAACGAGCA	6		CATGCGGCTA	5
ATATCGCTGC	105		ACACTAGCGC	15		GCTGCATCCT	6		CTAGATTCAT	5		TTCATGGCCG	5		CCCACACGGC	6		AAACGAGGTG	5
AGGGACCGCC	105		GATGGACAGC	15		AACTAGGCCC	6		CAAAGACCGC	5		ACAGCTGGGC	5		CACTACGGTA	6		AGTAGCGTCA	5
TACTGCAGGA	105		ATAACTAGCA	15		TGCTGTCAGC	6		TAGCCTAGCT	5		GGTGGCAAGC	5		TCCAGCGCGT	6		TCGGCAGTCG	5
CAGATTGGAA	105		CTAGATAGCC	15		AACACAGCCC	6		TACTCGAGGG	5		TGACGCACGC	5		TCTGCCTAAC	6		TGACACCAGC	5
TACAACGGCT	105		ACAGGTAGGC	15		AACAGCGCAG	6		CATTAGGGTT	5		TCCGCTAGCT	5		TCTAAACCTC	6		TTCGCCGAGC	5
TCATAAGCGT	105		TCAAACAGGG	15		TCGACTGGGG	6		GGCTAGCGCT	5		ATGTTAGCCT	5		AGCGGCTTGC	6		GTCTAGGGCT	5
TGACCGGCCC	105		CTGAGCTAGC	15		CACCGAGGTG	6		GACACGCTCC	5		AAACGAGGTG	5		TGAACTAGGC	6		TACAAACTGC	5
CTTAGCTTGC	105		TACACTAGGG	14		CAAGCTAGGG	6		CACACCGGTG	5		AGCACAGCCT	5		AATGAAGCTC	6		TAAAACGCAA	5
TCAATTCTCT	105		TTCACGAGGG	14		TATCGCAAGC	6		CGTCGCTAGT	5		TCGGCGGCAC	5		GAACGGGCAC	6		CAATGAGGTG	5
CCTCGCGGGC	105		TACATGAGGG	14		TCAAATCGCC	6		CATGGCCAGC	5		TGCTTCTAGA	5		GCACCTAGCC	6		ACCACTGCCG	5
GCATCTTAGC	105		ACAGGTCCCT	14		CAGAAAGGCT	6		TCTCGAGCCT	5		TTCGCATAGC	5		TCAAAACATG	6		TCACAGCCGC	5
GCCAGGGCCT	104		ACAGCTAGCC	14		AACAAAGCAG	6		CTACTAGCGC	5		AACGCGGTTC	5		GTGGACGCCT	6		TTTCCAGCAC	5
AGCGAGGCCT	104		CCGCTAGCGC	14		AATATAGCAC	6		TTGCCTGCGC	5		TCGGCTAGAT	5		TCACTGACAC	6		TCGGGTAGCT	5
CACCAGGGAA	104		CTATTCGGCT	14		GCCACGCGCT	6		TCTAAGGGTA	5		CAACGATGTG	5		ATGACTTCCC	6		TTAACGAGTC	5
TTGGACGCCC	104		GCGTGCTAGC	14		TAGATCGGCC	6		GACCCGCACC	5		GCTAAGTAGC	5		ACAAGTTGGG	6		ACTAAAGCGG	5
GTTATTGCCG	104		ACACCGGGGT	13		GCAAATCGCG	6		TTTAACTAGG	5		AGAAAAGAAC	5		TCCATACCCT	6		CTTACGGCCT	5
CTCGTGGGCG	104		GCCATCTAGC	13		GACTCGCGCT	6		TATAGCTAGG	5		TGACCTAGCC	5		CCAGCTAGGC	5		CCCTGGGCCC	5
TAAAGCGTGC	104		CCACAAGGTA	13		TACATCGCTC	6		CTACGAGGTG	5		TACAGTTGAC	5		ATGCAACAAG	5		GACAACTAGC	5
GGAGTAGCTG	104		TTGCGCTAGC	13		TAAAAGCCGC	6		CCGAGCTCGC	5		CCCGTGGGGC	5		CACAGCACCA	5		CCACGCTAAC	5
CCCGAAGGAC	104		ACAGCTAGTC	13		CACATGTCCA	6		CAGGCGCAGC	5		GCTAACAAGC	5		GACAGTACCA	5		ATCGTAGCAC	5
ATAAGCTTTG	104		TAAAGCAGGC	13		GTGGGCTAGC	6		TATGGCGAGC	5		GTCTTAGCAC	5		AATCACTAGT	5		GCAAGGCATA	5
GCTTCTAGCC	104		TGACTCTAGC	13		AACAACTGAA	6		CACCATGGCT	5		TCTGCTTCTC	5		GATACGCAAC	5		AACTAGGAAG	5
CTAGCCAGCC	104		TCGGCTAGAT	13		CGAGACAGCT	6		ACAATCTCTG	5		CTCTTGGAAA	5		TCACTCGGGC	5		CTCCTCGCCC	5
CTCAACGCCT	104		ATGATAGCCT	13		CACAACTGGG	6		TCTCGCTAGG	5		TGACGCCCAC	5		TCTACTAGTC	5		CGCCTGGGAA	5
AACTGCCGCT	104		GTCCCTAGCT	13		CAAAACGGGG	6		CATCGAGGTG	5		TATACTAGTA	5		GTCGGAGCCC	5		GACGAAACCT	5
GACAGTGCAC	104		CAAGCGGGCC	13		TCCCGGGGTT	6		GCCATACCAT	5		CAATACTAGA	5		AACTCGCTCC	5		TAGCGCTGAG	5
CAATCAGGCT	103		GCTCCCTAGC	13		TTAGAACGGC	6		ATCTTAGCCC	5		ATGCCCGCCC	5		ATATTGTAGC	5		CTACTGCCGA	5
CTTCCTAGGT	103		GCTTACTAGC	13		CCAGCGGGGG	6		TCGCTCTAGC	5		GTTACCGGTT	5		TTCAAATGGC	5		TATTGCAAGC	5
TTAGGCGCAC	103		TCAAATCGGT	13		TGAACTAGAC	6		TTGCCTGCCT	5		TACGTGGGAC	5		ATCGAAGCCC	5		ATACTCGCGT	5
CACTACGAGC	103		CACTCGGGCC	13		TACGCGAGGG	6		GGTTGCGTCC	5		ACCGCCAGCC	5		CAGCAAAGTC	5		TCGGATAGCT	5
CAAAGCCCGC	103		ACGCTGGCGC	13		ATCTTCTAGC	5		GGTTGCAACC	5		TACGCTCGGC	5		TTCCCTAGCC	5		GAACTAGGTG	5
CTCAACTAGC	103		AGAACAGCCC	13		TTACACGAGC	5		TTTCCTGCCC	5		CTGACATAGC	5		TAAGCTAGAC	5		GATTGCGCAC	5
GTTTCCGCCC	103		GTCTCTAGCT	13		ATAGCTAGGC	5		TATTAGTAAG	5		AGCTGCTAGA	5		CAGGTAGATT	5		AGCGCTAGTC	5
TCATAGCGAA	103		CGAACAGGTG	13		TGGAGCTGGC	5		CCACAAGGTA	5		GCACGATCCC	5		GACACAATCC	5		CAACGCCAAC	5
TTGACTTACC	103		AGCCTAGCAC	13		ACAAATGCCC	5		GTGGGCTAGC	5		ACTGAGACCT	5		AACGGCTTTC	5		GAATACTAGC	5
GTAGTGCCGT	103		ATTACTGCCC	13		ACGCTTGCGC	5		CAAAGGTGCT	5		CTATTTCTTT	5		GGATCTACGC	5		CCGGCAGCCG	5
TAGCTCACGC	103		TGATGCCAGC	13		CAATGCTCGC	5		GGTAGCTAAC	5		TAACTCGGCG	5		TAAACCGATT	5		ATACCAGCCC	5
GTTTCTAGCA	103		TCACTAGGGC	13		CACGTGGGCC	5		CGAGTCAGCT	5		CGGAGCTAGC	5		ACCAAATGTA	5		GACGCGCGCT	5
TTAATATCAC	103		TCACCCGGAT	13		GATGCCGCGG	5		GATTCTGGCT	5		CGTACAGGAG	5		ATTGCAGCAC	5		CCCAATGCCC	5
TACAGGCGGC	103		TTCTCCTAGC	12		ACCAATACCC	5		CAAAGCCCTC	5		GCATGCCTGA	5		CGACCCTAGT	5		TTCACGCATG	5
TGATAAGCCT	103		TCACGCCATC	12		ATCACGCTCC	5		CTACGAAGAG	5		GACATGCTCC	5		CCTGTCCGGG	5		TTCCTCGAGC	5
AACGCGCTAC	103		TACTATAGGC	12		GCTCCATCCT	5		TCCCTAGCCC	5		TGCATGGCCC	5		TTAGCTAGAT	5		TACTAGCGAC	5
GCCATCAGGT	102		TCAAATCACT	12		GTCTACTAGC	5		ACCGGTAGTC	5		TACGACCAGA	5		GACTCTAGCT	5		CCTGGACGGG	5
GTAACTTGTC	102		CACTAGGGCT	12		TCGGACCAGC	5		ACGTTCCGCT	5		TAAAGCGCCC	5		TCACTAGCAC	5		GCCTCCGAGC	5
TACACACTCG	102		GATGGCTAGC	12		TGTGATAGGT	5		GGATGCCTGC	5		CTGTCTGCAG	5		ATGACTAGCC	5		CCTTCGGATC	5
TACGTCTCAT	102		TCACTCTAGC	12		ATCCCGGCCC	5		ATCTCATAGC	5		TCATATCGCT	5		TGATCCACGC	5		AAACGGGCGC	5
TGGCACAGCC	102		TTCCTAGAAC	12		TTAACTAGTT	5		TCCAATGCCC	5		GTCACCGCTT	5		GTCATATGCG	5		ACTAATGCGC	5
ACAAAGCCAT	102		GATGGCGAGC	12		TCAACGCCGC	5		TATTTCCAGC	5		AGATTCGACC	5		GACACTTAGA	5		TCAAAGCCAC	5
ATCAAATCGC	102		TCACTCGGTC	12		TTTTCTAGCT	5		GACAGTCGCC	5		ACAGCCAGGC	5		GACACGTACC	5		CTTGCGGGTA	5
CGAGCTAACT	101		TACACGTGGG	12		TTAAAACGGT	5		TTTGCTAGTC	5		TAACCAGCAC	5		TTATGAGCCC	5		CGCAAACAGC	5
GGTCTAGCTC	101		TTCGACTAGC	12		TCAACAGCCC	5		TACGCTACTC	5		GCACGAGCTC	5		GAAAACGCCC	5		AATCCCTAGC	5
TCGGATGCCC	101		TCGGCTATCT	12		TCAAACAGGG	5		TATAGTCTAC	5		GCGGGATAGC	5		AACACACTCC	5		CCAAATGGGT	5
AGGTTAGCGC	101		TAGGCTAGCT	12		ATGACACGCC	5		TCGTTCTAGA	5		CGTAGAGGTG	5		GGACCTTAGC	5		ACATTGGGGA	5
CCGCACGGCA	101		ACGGCTAGCT	12		GCATCCGGCG	5		TAAACTAGTA	5		TTCGAACCTC	5		CAGTTAGGTT	5		TCATTCAGGT	5
AACTTGGCCT	101		CGACTAGCAC	12		TAAGCAGACG	5		GACTGCCTCC	5		TAAAAGCCGC	5		ATAATCTAGC	5		GCTTAGGCCC	5
GGGACTAGGG	101		ATATCTAGCC	12		TTAACCCGTG	5		TCACATGGTT	5		GGCCACCGGT	5		ACACGTTGAG	5		CAGGGCGGTT	5
CCATAAGGCT	101		AGCAAAGCCC	12		GCTTACTAGC	5		ACGAGGCTGC	5		TTTAGCCGGC	5		TACATGCGGC	5		TAATGCCGTC	5
GCACTACGCC	101		TAACACCACT	12		TAAAAGAGCT	5		TATTACCAAG	5		AACACCAGCC	5		TTACTGGCAC	5		TGTAGCGGCG	5
TATAGCTCAC	101		TCAAATCGTT	12		TTAACGGCCC	5		AGCGCCCTTC	5		ACAACTAGGC	5		GACACTAGTC	5		TATATTAGTA	5
TTAACGCTCT	100		ACAGATTCGC	11		CCCGCGGGCC	5		GATACTGCAC	5		CTCGAAGTGC	5		TGCACTAGCC	5		AATTGAGCTA	5
AGCGATAGCT	100		ACAGCTAGCT	11		CAGGACGGGG	5		AAGTCGCAGT	5		GCTCTAGGCA	5		TTCAAAGGGC	5		CGCGTCTGGC	5
AACAACGTTC	100		CTGTCTGCAG	11		AATTGCGCCT	5		ATCGGGGACA	5		TCAAATGGCG	5		GCGAGCTAGC	5		TCAAACCGCA	5
CGACAAGGTT	100		CGCCTATCAC	11		CAACAGGGCT	5		GCGTAATAGC	5		GGACCTAGAC	5		GACTTTTGCT	5		TCAGACCGAA	5
ACTACAGCTT	100		CCGTTCTAGC	11		TTTCCTAGCG	5		TTAGCTAGGT	5		TAACACGACG	5		TGTTCTGCAG	5		GTCAAACAGC	5
CTACCTGCGC	100		TAACGCCAGC	11		ACTCACTAGC	5		TTCACCAGCC	5		AAACTAGCAC	5		AATTCACTCG	5		AATACGGCCC	5
CTATTGGCCT	100		TCTGCAGCGC	11		TACACGGCGG	5		CGACACTAGC	5		TACGATAACA	5		GTTTAGCCGT	5		TGCGGCTGGC	5
TACGAGAGCC	100		CCAAACGGGG	11		TAAACAGGCG	5		ATTACTCTCT	5		CCGACCTAGC	5		CTGCCATGGT	5		CTAACCGGTG	5
AAAAATTGTC	100		AAAGCTAGGC	11		GATTTGCGAC	5		ACAGCTAGAC	5		GACCACCTGT	5		TACAAAAGTG	5		TCACGGCAGC	5
CTACTCTCAA	99		CCAAATCGCT	11		AATGGCTAAC	5		GCACGAGCTC	5		CAACCTAGTC	5		ATTGAGCAAG	5		TTAAAACGGT	5
TACGGCTCCT	99		TCGTGCCAGC	11		CTCCTGGGTC	5		TCAGACGGGT	5		CCTGATGGGT	5		CAAGACGGGC	5		AGTAACTAGT	5
ACATGCTGCG	99		GCTAACGAGC	11		TATAACTAGC	5		CAACTTGGGA	5		ACGCTAACGC	5		CGTATTGACA	5		CGTTAGGGTC	5
CCAGCGGCCC	99		TTAACTAGCC	11		CACATTTTGC	5		TTCACCGGTG	5		ACGGCGGCCC	5		TGCACTTCCT	5		TTCAAAGCCC	5
GACACGTCGT	99		TATCCCGCAG	11		ACCAATGCAC	5		TGGATCTAGC	5		CATCGAGGTG	5		CTAAAACTCC	5		ATCAATGCCA	5
ACACGTCTGG	99		AATAACTAGC	11		TTTCCTAGAT	5		ATCTTCGCCC	5		CACGTGGGCC	5		CTGTGAGCCC	5		CAGTGCGGTA	5
GCATCAAGCT	99		CACGAGGGTC	11		CGTCAGGGGC	5		GCACGAACCC	5		CAAAGCGGGC	5		CTAGACCAGC	5		CTTTCTGCCT	5
ACCGGGCACA	99		ATAACTAGAC	11		AAATAGGCAC	5		TAAAGCACGG	5		CGTACAGGTT	5		GCAACCTAGT	5		CCTAGTCTCT	5
TCCCGCTACC	99		GCACGAGCGC	11		TAAGCTAGCT	5		GGACGTCACC	5		TAAGCTGCCC	5		AGCTCAGCCC	5		TACCCGAGGG	5
ACAGCGCTGG	98		GCAACGCCGT	11		AGCTGCATTC	5		CCCGAGGGAC	5		TACGAGGGAC	5		ATAAGCATTG	5		GACTGGCGAT	5
CAACGCGGCA	98		GCGCGAGCCC	11		AAGTCCTGGC	5		GTTTGCGACC	5		TGACTCCCGC	5		GTTACTTGAT	5		TCTAAAACAC	5
CACTAGGTAC	98		CACGCTGGCC	11		TAAACTAGGG	5		TATTGCGCCC	5		CGCATCTAGC	5		ACACCCGCCC	5		CTTGCTGCTA	5
CCTTTCGGTA	98		TCACTTGGCT	11		TTAACTTGGG	5		ACTCTAAGGA	5		TAAACTAGTA	5		TTATCTTTAT	5		AACAGGGGTA	5
AACTAGCATG	98		GACACACCGT	11		CACGCGCGCC	5		AACTTAGACC	5		CCGAGCCAGC	5		ATTGCCAGAC	5		GACTAGCACG	5
GCATCACGCC	98		CTATCTAGCC	11		TCTCACAAGC	5		TAGGCTAGCG	5		AAATTCCAAT	5		ATATCCGCCC	5		CTGCTCGCGC	5
CTTGATAGCG	98		CAAGCTAGCT	11		AATCACTATC	5		CGTCGTTAGG	5		CATTGCGGTA	5		AAATTCCCAT	5		TTAGACCGGT	5
ATAACTGCAC	98		TCACGAGCCC	11		CAAAAGGCTA	5		TTATGCAGGC	5		CGTACCTAGC	5		CGTTATAAAT	5		CACTCCGGAG	5
CACTGGGCTA	98		ATAACTAGGC	11		TGCCGCGGGC	5		TCAATAACCT	5		TAACACGGCC	5		TAACGCTTAA	5		TCAAACCGCG	5
TCAACTCATC	98		TCTGCAGCCC	11		GACTGCCAAT	5		GCATGCCTGT	5		CTCGTGCGCC	5		AGGACGCCGC	5		TCCTAGCTAG	5
AACAGCGTAT	98		CACTAGGGTC	11		TCGGGTAGCT	5		TACAGTGCAC	5		CAACCCTGTG	5		TCAGAAAGCA	5		ATACCTCTCC	5
TAAACTTGCG	98		CTAGCTAGAC	11		GTGCCCGGTT	5		GGTAACGCAT	5		TCAGCTAGCT	5		AATGAGCCCC	5		GGCAAACATC	5
GATACTGACC	98		CACGAGGGAA	11		ACTCGCCAAC	5		ACTCTAGATC	5		CCCGTGGGAT	5		GAAATCGGCC	5		TACAACCCCT	5
TTGAGAGCAC	98		TCTGAAGCAC	11		CGTCAGTGCC	5		GCTGGCTAGC	5		GCAACTGGCA	5		ACGCTCGCGC	5		GATAGCCTAC	5
ACCTGCGCCC	98		TTAGCCTAGC	11		GTGATACGCC	5		CACGAGGGAA	5		CCAAAACGGT	5		GTCGGCTAGT	5		TAAGACGCAC	5
CCATTTCTCC	98		TACACGAGGC	11		ACGCTAGCCT	5		CAGATTGGCC	5		GGAGTTGACC	5		AAACCATCAC	5		TACACGTGGG	5
TTCAAATGGC	98		CACGCGGGCT	11		AATCTCGCCT	5		CATACAGCAC	5		GGCTTCTAGC	5		TTCGAAGCCC	5		AACTGGTCCT	5
TCAACTCCGG	97		TTCCTAGCGC	11		TCGTGCTAGC	5		CAACGGGGTG	5		CTGGACCAGC	5		TACAGCGCAT	5		TCCTGTCGGC	5
ACGACGCCCT	97		TTACGCTAGC	11		CACACCAGCT	5		GACTTGCGGC	5		GAACAGGGTT	5		CATTTAGGGA	5		CGCCTAGCCC	5
TCACAACTAA	97		CAAATTAGGT	11		TCGGCGAGCT	5		GTACCTAGCC	5		ACGCTGGCGC	5		TTATGCCAGC	5		ACTAATGCGT	5
ACATAGCTTT	97		TGCGCTTTAC	10		GCTAGCTAGC	5		TACTGCCGGC	5		ACGACTCGCC	5		CATATCGGCG	5		TAGAGAGGCT	5
GCAGATCGCC	97		TATCTCTAGC	10		GACACGCTCT	5		ACGTACTAGC	5		GTAGACGCCT	5		TACATTACAT	5		CCTTTTCGGG	5
TCACTGCTCC	97		CACGAGTGAC	10		CAAGAAGGTC	5		AACACTTCCC	5		TGTGGCCAGC	5		TGCTCTGCGC	5		TTCTTCAGAC	5
TAAACAAGGT	97		TCGGCTAGCG	10		CACAGAAGCT	5		TACACCCGTG	5		ATTGATGCGC	4		TCAACGCTCA	5		ATCGGGGCCC	5
CACCCGGTCC	97		GGAACTAGCC	10		CATATCGGCC	5		CAAGGCACGT	5		CGCATAGCAC	4		AGCTAAGCAC	5		ATTTCCTAGC	5
TACATTGAGA	97		TGACGCTAGC	10		TCAGACCGTT	5		GACACTAAGC	5		CCTGGGCTGC	4		CGGATCGCTC	5		TACCATGCCC	5
GATACGCTCT	97		TACGCGGGCC	10		GCAAAACGGT	5		GACTGCCAAT	5		ACAGAAGGGC	4		CCGAGCGAGC	5		CACCTGTCAA	5
GACTCTAGCG	97		GCACGAGCAC	10		CCTCTCTAGC	5		TAAAATCGCT	5		ATCGCTAGGG	4		TAAAGCCTAG	5		TCAAATCGAG	5
ATACACCCTG	97		GCACTGGGGC	10		TATATCGCCC	5		CACTTGAAGC	5		TATACTAGGC	4		ATTACTAGCA	5		TGCTGCTAGC	5
TACTTGCATC	97		TCACTCGGGA	10		ATATCTAGCC	5		TCAATCACTG	5		TGGCCCGCCC	4		CGCTAGGATC	5		AACCATGCCA	5
CCAACAGGCC	97		CAATGCTAGC	10		TCTCGCTAAC	5		CGCCGCTAGG	5		TACATCGCCC	4		ATTGAGGCCC	5		ACAAGGTATA	5
ACTATGTCCT	97		ATATCCTAGC	10		CCGTCTAGTC	5		ACGACGGCCC	5		CACCCTGGAG	4		ATACTCTCGC	5		CTTTCGGCCG	5
TACACGCAGC	97		AACAATGCCC	10		TCACTCCGGC	5		TCATCTTAGC	5		ACACACGCCT	4		TTAGGAGGCC	5		GTACTTTAAG	5
ACTACTGCCC	97		AGCACATCCC	10		CTATAAGCAC	5		CCGAGCTATC	5		CCGCTAGCGC	4		ACATGGCACT	5		GCATGCCTGT	5
AGCCAAGCCT	97		CTCTTCTAGC	10		TACAGCTAGG	5		AATCGCTAGC	5		CACACCGGTG	4		GACATATGCT	5		GCCATCTAGC	5
ACGTGCGTCG	96		AACGAGGGAC	10		ATGGAAGCAC	5		AAATGTCAGC	5		AAACCCGGTG	4		CGGCAAGCCC	5		TCTAGTTCCT	5
CATGTGGCCC	96		AGCACTGGCG	10		TCCTTCTAGC	5		GACTTGACGC	5		ACGCTCGCGC	4		TTAACTAATC	5		AACTGCTCGG	4
GGCTAGTGCC	96		ATGCTAGCCC	10		AATTACTCCC	5		TGGATCCAGC	5		CATATCACGC	4		TAAATCGCCC	5		TACATATGAT	4
TAGGATAGCG	96		TTTCCTACAG	10		CAGTACGGAC	5		GGTCGTTGTG	5		GCATGCTTGC	4		GCAGGCGCGT	5		TCAGAGCTAG	4
TATCTCACTC	96		TATACGAGGG	10		CTCGCTAGGG	5		CCGACCTAGC	5		ATCGATGCAC	4		AATGAGGCCT	5		AATTAGCGCT	4
GTCAAAGCGG	96		TCCACGAGGG	10		AGCATAGCCC	5		TAAAGCGCAC	5		ACGCTAGCGA	4		ACAAAACATT	5		ACCAACGCCC	4
ATAGCCCGCT	96		GCTCGAGCCC	10		GCTAAATCCT	5		GCTAATTAGC	5		GCGGTCTAGC	4		TATACCGCCC	5		GACACCCCCT	4
CGACACAAGC	96		AGCGCCGCAG	10		GAAACCTGCG	5		TATTAGCAAC	5		CTGACGTCTA	4		TGATTAGCCA	5		CTATTCGCGT	4
CCATTTGGGT	96		CCAGATAGCT	10		ATGCTAGACT	5		ACAACGCCCT	5		ACCAACTAGC	4		TTGCGACAAG	5		TTTTCAGCCC	4
GATAGAACCA	96		AACACCGCCT	10		TACCCGAGGG	5		CACTAACGTC	5		TCAAAGCCGA	4		CCTACAGCTC	5		GTCACTGCCC	4
GACATCCGTC	96		CGTACAGGTG	10		GCGTAATAGC	5		CACTTGGGTT	5		ACGCGAGCGC	4		CTAGAGCTAG	5		CTTTCGTCCC	4
TTATTCGCGC	96		TAAAATCGCT	10		GGCCTGCGCC	5		CACTGAACGC	5		ATTTTAGCCT	4		TACTGCAATC	5		CCTTCGGCCT	4
GGTTGCGACC	96		GCAAGAGCCC	10		CAACTAGGTC	5		TATCAGCAAG	5		GACCACGGGT	4		CAGTACAGTC	5		TTACGCCGGC	4
CGTGGCTACC	96		GCCCGAGCCC	10		GATCCGTGCC	5		GCTACAGCCT	5		ATCAACGAGC	4		TCGGCTGGCT	5		CACCAGGGAT	4
AAGGGTGCCC	96		TACAACACAT	10		CCGGACGGAC	5		TATACTAAGT	5		GCTACCTAGG	4		GGGCCTAGCC	5		GACTATAGCT	4
TCTACTCGAG	96		ACTACAGCCC	10		GCAGTCGCCC	5		GCCATTACCT	5		TATCCTCGCC	4		GCCAATGCCC	5		CACCTGTCTA	4
TCTCGCTACG	96		GATTGCCAGC	10		TTGACCTAGC	5		GACAAGCGCT	5		CGAACATGTC	4		ATAAATAGTC	5		TCAAAGCGGC	4
TAACTCCTGC	95		ACTGGGCTGA	10		GGGAAGGCGA	5		TATTGCGAGC	5		CCACAGGGTT	4		CTCTAGCCGC	5		ATGTCCTAGC	4
TTAACAGCGT	95		TAGACTAGTC	10		TAGGCCAACG	5		GATAATGCCC	5		TTTCGGCGGC	4		AGCTGGCAGC	5		CAACTAGGAG	4
ACATCCGCGC	95		CGCTAGGGTT	10		GGGACAGCAG	5		CAAACAGGCC	5		ACATAGGCAC	4		TACTGCTTAG	5		GACAACCACT	4
TGATAGGCCT	95		TCGCTAGCGC	10		CATCTAGGTG	5		CACATGGGAA	5		AGCACGGCCC	4		TACAGCGCCC	5		GACGAGGGCT	4
ACGCTCCCGC	95		ATGCCAGCAC	10		AGAGCTAGGC	5		ACGCTAACGC	5		TGCAACGCCC	4		GACTGCGGTA	5		CCAAACAGAG	4
TCAAAGTAGC	95		CCTTGTGCAG	10		CGGTTCGGAC	5		TTTAACGCCT	5		GGTATTAGCC	4		CCATTAAGGT	5		GACTACCCCT	4
GTCGTATGCC	95		ATGCCCTAGC	9		AATGCAGCCC	5		CAAAGCGGGC	5		TACTCCGCCC	4		TACGGCTTGC	5		GCCAGATCGT	4
TCCGCTCGCT	95		ACGGCTAGAC	9		TCTAACTAGC	5		AAGTTGGCAC	5		ATAACTGCCC	4		CTCCGCGAGC	5		GCATACTAGC	4
AAACTTGCGT	95		CCATATGGCC	9		TTCACCCGTT	5		ACTATCGGGC	5		ACGCTAGGGC	4		TGCTCTGACC	5		TGATCTAGCC	4
TTACGCTTGC	95		TAACACTAGC	9		GCACGAGCAG	5		ACTGGGCTGA	5		CACAAGGGCT	4		CCAACACGTT	5		CTTTAGGCCT	4
GCCAAAGGTC	95		GCTCACTAGA	9		TCATACTGGC	5		TCGAATAGTC	5		TACGCGTGGC	4		ACCCTAGCGC	5		CACATGGAGT	4
CACTTGGTTC	95		ACGTGCCAGC	9		AACGACGCGC	5		CCTCACTAGC	5		TGATTCAGGT	4		AGGCGACAAG	5		GTTTCGGCCC	4
CCATTCGGCC	95		TCACTACTAG	9		ATCCTAGCCC	5		TGGCGCCAGC	5		CGGGCCAGCT	4		TTTGAAGCCT	5		CAAGCTAGGG	4
CGCCGCTAGG	95		CTATATAATC	9		GCAATGTCCT	5		CTAGCTAGGC	5		AATGAGGCAC	4		GACACTGAGC	5		GCTTAGCGCT	4
TTTGAAGCAC	95		TAACGCGGAG	9		CGTTACGGAC	5		TCTGAAAAAG	5		ACCGGCAAGC	4		GTCTGAGCCT	5		ACACTTTAAG	4
TGCGCTTCGC	95		CACAAGGGCT	9		CATGAAGGTC	5		ATAACTAGCA	5		CGCGAATGAG	4		ATTACTATCC	5		TTACGCTACC	4
CCACTGGGAC	95		GGCCCTAGCC	9		GCAAGAGCCC	5		CTGGCTAGCC	5		ATTGGGCAAG	4		GACACTTAGT	5		TACAGAGCGT	4
ATGACGCGCT	95		ATGTTCTAGC	9		GTTACTTGAT	5		CTTGGTCAAC	5		TGCTAAGGTC	4		GCACTAGACA	5		CCAAACACGG	4
TTGGTTGCCC	95		TTGATGCTGC	9		GACTAGGGTT	5		TAAAGCCCGC	5		GTGCTGCGCC	4		GACACACTCA	5		GACGAGAGCT	4
TGGACTAACT	95		CACGCGGGGC	9		TTTACAGCCC	5		GCTAGATCCT	5		CCAGATAGCT	4		ACAGGCTATT	5		CGAGCAGGTC	4
CATAAGGGAA	95		AATACGGCGC	9		ATTACAGCAA	5		GACTGCTGCC	5		CGCTTGGACC	4		ACTGGTTAAC	5		GCACGATCCC	4
TATATCAGTC	95		CCAAGCAGGG	9		ACGTGGGCGT	5		AACTGCGGTA	5		TTCCAATCCC	4		TCTGCAGCAA	5		CACAAGGGAC	4
CCTTCTGGCG	95		CTCCTAGCAC	9		CCGTACTAGC	5		CCGATCGGCC	5		GCGAATGCCC	4		TATCGCACGC	5		TCATAGCCGC	4
GCCTAAAGCT	95		CAATACTCGC	9		AATCCTGCCG	5		CGAACTAGAC	5		CTCGCTAGGT	4		TAACAGCTAC	5		AAAGCTAGGC	4
ATGCAACGCG	94		AACCTGGGTC	9		TAAGCTAGTG	5		ACTACATCCT	5		TGACGCCCGT	4		GCCAGAGCCC	5		TCTGCTAGCT	4
TAAATCGCTC	94		GACATACCCT	9		GCTCACTAGA	5		GATCATAGCT	5		CTCGAACCGC	4		GTCTGAGCCC	5		AACCAGGGCT	4
TTAGGCGCGT	94		TCGTACTAGC	9		TCAGGACGGC	5		CCTTCCTAGC	5		TTCATAGCAC	4		GTTTATAGCA	5		TAAACTCCCC	4
TCAGACGCCC	94		CGCTCAGGTG	9		GCACGAGACC	5		ATCACTAGCA	5		TTATCTCTAG	4		GCAGGTGCGT	5		TAACACTAGC	4
ATACGCAGCT	94		GCCATGCCCT	9		CACCCGGCAG	5		GCTCCAGCCT	5		CGCATGGGTC	4		ACGCCAGCGC	5		TTACTCGCCC	4
TCAGCCTAGG	94		TCAATCGGGC	9		TCAAATTGCT	5		GCTATGGCCC	5		TGCTTGGCCC	4		AATATAGTCC	5		CACTAGCGCA	4
TCTCGGCAAC	94		CAAAGCAGGC	9		TCAAAACAGT	5		TAAGTGAGTC	5		GGAATCGACC	4		TAAAGCATGC	5		GCATGGCGCT	4
CCCTCTAGCA	94		CCAAACAGGC	9		TGTCACTAGC	5		TCATCTGTGA	5		AGCGAATGCG	4		TTAGGAGCGC	5		CACGCGGGGC	4
CAGGGTGGCT	94		CACTAGGGTG	9		CCCCCTAGCT	5		GATAGCCTAC	5		ATTCTAGCCT	4		TAAAGCTTAC	5		AACCATGCAC	4
TAATTTCCCC	94		TCACTCGGCC	9		TGGTGCTAGC	5		CATAAGGGTA	5		TAAATCAAGC	4		ATACTGTCGT	5		GAAAGCCTGC	4
TTAAAGCACG	94		TTCGGCTAGC	9		TTTCCTAGCC	5		CAACGTGGTG	5		CACTGCGCGC	4		CGACACTAGC	5		TAGATTAGCA	4
CACATGGTGC	94		CAGTCCTAGC	9		TCGTTATAGC	5		TCGTTCCGCT	5		TACGCCCGGC	4		AGAACTAGCC	5		CACTAGCGAT	4
TTTATCGCTT	94		CACGAGGGGC	9		CACCTGGGAC	5		ATAGGGGCCA	5		ACTGAGCCAT	4		GCAGGCTATG	5		GTTGGTAACA	4
TAATCCGCCC	94		CGCCTAGCGC	9		TAGACGAGCA	5		GCATGCGTGC	5		CGCGTAGTGC	4		TCGGCAGCCG	5		GCGTAGCGCT	4
CCCTTGGGAT	94		CACTAGGGAG	9		CACCTAGGTG	5		CAAGCTAGGT	5		CACATGGGAC	4		TACTAGCTTG	5		TAACGATGAG	4
CGCTTGGAAA	93		ATGACTGGCC	9		CCTCCTAGCT	5		GAAAACACGT	5		TGCGCTAGGG	4		ATATTCGAGC	5		TATACCGCGG	4
CACCTGGTAA	93		CTAGTTAGCC	9		TGCTAAGCCT	5		CTTAAATAGC	5		CACCAGGGTT	4		GAAATCGCGC	5		ACTGGGATGC	4
GGCGCAACCC	93		TTACTAGCAC	9		CGAAAAGGTC	5		TATACTAGGG	5		GCACGGGCCC	4		CCAAAAAGCT	5		CGCAAGCCGC	4
ACATGGCACT	93		TCCATAGCGC	9		TGGTGCGAGC	5		GGTTGCTACC	5		GTTAAGGCCC	4		GTCTCTAGCG	5		TTTCTAGCTT	4
TCAGAAAGCA	93		CAACTGGGAA	9		TAGAATAGCA	5		CACGAGAGAC	5		GAAATCTGCC	4		AAATCTTGTT	5		TCCGCGGGGG	4
ACGTCAGCTA	93		TTTACTAGTC	9		TACGACCTAG	5		TCTCGCGAGC	5		CGCCTAGAAC	4		AAGCCAGCAC	5		TCAGACCACA	4
CACCGCTCAG	93		TGAAGTAAGG	9		TCAGGCCGGT	5		GCGTACTAGA	5		GTAATTGCAT	4		GTACTCTCGT	5		TAAGAAGCCC	4
CTACTCTTGC	93		CCACCCGGTT	9		GCTGCCGAGG	5		GACAGGCCGC	5		TTGACTAGCT	4		ACAGCTATGC	5		CCAAACCAGT	4
CCTCGCTACT	93		TCAAATAGCT	9		TCTCGACAAC	5		GCGGACTAGC	5		CAAAACAGGG	4		CGCCCCTAGC	5		GTCTAAGCCT	4
CCGGACGGCC	93		CACGCGTGCC	9		TACAGAAAGC	5		CATGTAGCAC	5		GGCTGCTAGA	4		TCAGCTAGCT	5		GACTGCCGCT	4
CAGGGCTAGT	93		TCGGCTAGCC	9		TAGACTAGAA	5		GAAAGCCGGC	5		AAAACTAGCT	4		TCGGCTATCT	5		GGCACACAGC	4
TCATTTCTTT	93		CAACTGTCCA	9		TTACCTCGCT	5		TCAGACCTAT	5		TGATACTAGC	4		AACGAATATC	5		TATGAGGCCC	4
CCAATCCCCT	93		ACCACTGTCC	9		TCTACTCGAG	5		CTAGCCAGCT	5		CTGAAGGCTA	4		CTACAGTTAG	5		CTTCCGGCTA	4
CCTTGGCTCT	93		CAGCCTACAG	9		TCACTAGCTT	5		TTCACCTGTG	5		ATGATTTCAT	4		ATTACGGCCT	5		GAATAGCGAT	4
TATCGCGCTC	93		TCATGCCAGC	8		TCACTCGCGC	5		TAAAGCAATC	5		AGTAAAGGTG	4		ATCACTAGCC	5		TTTCCAGCCG	4
ATCTTTGCCC	93		CAAATGCGTA	8		TCAAAGCAGC	5		TCTCACAGGC	5		CATAGATGTA	4		TAAATCGATG	5		ATGACTGACC	4
GACTATGCCT	93		TAAACACTGG	8		ATGATAGCAC	5		CTCCTAGCAC	5		AGCATGGGAC	4		CCGTTTTCGT	5		GGCTAGGGTC	4
GCAGGCACTG	93		TGGCCCGCAG	8		TTCACTAGGG	5		ACTGTGCTGC	5		TGTCGCTAGG	4		TACACTACAT	5		GAACTAGGCA	4
TGCGCACTGT	92		TTCGAAGCGC	8		GCAGTCGCTC	5		AATCCTGACC	5		CTACTGCCTC	4		AACAGGCGGC	5		AACCATGGCC	4
CTACTTAAGC	92		AGCACAGCTC	8		AAACGGGCAC	5		CACGCTGGGT	5		TCTGCTAGTC	4		ATACGACAAG	5		GTGCCTACGC	4
CAAAGCTCAA	92		TTCACCTAGC	8		GCACTAGCCC	5		AAAACAGCAC	5		TCACGCTAGT	4		CCCACGCGGG	5		GCCGCGGGGG	4
CTACTCGCGT	92		TCACACGGGC	8		CACAGCTCGC	5		CATTGCCAGC	5		TCAAAGTAGT	4		GCTAAGTCCC	5		AGCACTGCCC	4
TAACGCTTAG	92		ATGCTCGCCC	8		AAATACGCGT	5		CTGAACTAGC	5		TTACACCGGC	4		ATCGGCTAGA	5		TCACTTGGTC	4
CTCTTCTTTG	92		TCACACGCAC	8		ACTGGTTAAC	5		TAGCCTAGCG	5		AGAACAGGTC	4		TCTACTCGAG	5		GCGAACTAGC	4
TTTTAGTGCG	92		AATCACTAGG	8		TCGGCCCGCG	5		CAGATCAGCC	5		CCCGAGGGAC	4		GTTTCTGGCA	5		GACTTGCTTC	4
CATCAGCTCC	92		CTAACAGCCC	8		CCAGCTAGCC	5		AAGTACGCAC	5		TTCTACGAGC	4		TCAAAAAGGT	5		ACAGCTAGGA	4
ATGTGTGCCC	92		CAGTGCCAGC	8		TCATGCAGCT	5		TACAACTAGC	5		TCAAATCGGT	4		CACCCGGGGG	5		TACATTTGAA	4
TAAAGACCTC	92		GTCGCTAGCT	8		AATTACGCCT	5		AATCTAGACC	5		TACGCGGGGC	4		CAACTCACAT	5		CAGGCCAGTT	4
TCAATTTGGA	92		TCAAATCTCT	8		ATTGATAACT	5		CCTCTAACCC	5		TCAATGTAGC	4		CTCTAGCTGG	5		CTACTGTCGC	4
GAGATCCGCC	92		ATATCTAGCA	8		CCACCTGGCC	5		ATTACAGCCT	5		TGAATATGCC	4		TTAGGAGCCA	5		AGTAGCCTAA	4
TTATGCAAGC	92		TTAGTAGCAC	8		TCTCGCGAAC	5		TTCCTCTAGC	5		AACGGCTCAC	4		ATAAGTAGCC	5		TACTGGATTG	4
ATTGCCTAGG	92		ACTACGGGGC	8		CACTACGGTT	5		TCGCTAGCAC	5		GCGTAATAGC	4		GTGAGCGCCT	5		ACCGCTGGTC	4
ACGGGCCTCG	92		TTCGCTAGCC	8		CCATCTAGAC	5		GATCACCGAG	5		TTCGTGGGGC	4		TAAACAGATG	5		TCGACTCGCC	4
TATCCGGCCC	92		TCAAGCTGAC	8		TTACCAGGCC	5		CTTAACTAGT	5		CTTAACTGGC	4		GCACTAGTCA	5		GACTTGCGAT	4
AATACGCGCC	92		TTACGTTAAC	8		TTCATCTAGC	5		AACACTAGCG	5		GAAAACCCCT	4		ACAGGTAGGC	5		GTTACATCCC	4
CTTACTAGTG	92		CTTACGGCTA	8		TTCAGTCAAG	5		CAACCCTGTG	5		CCCAATGCCC	4		ACCTGTCGGT	5		ACTCTAGCGC	4
CCCTCGCAGC	92		CAAGCTAGGT	8		ACGCTACCGC	5		GGTGGCCACC	5		TCTGGGCTGC	4		TAAACCGGTG	5		TAATGCCAGC	4
CCTACATCGA	92		GCGCTAGCGC	8		CAGGAAGGTC	5		TCTCTATAGC	5		TTGCTCTAGC	4		CTGTCTGCAG	5		AATAGAGCCA	4
CATACTTGTG	92		CGCCCAGGTG	8		TAGGCCAGCT	5		CATGGACAAC	5		GTAGTCGCCT	4		AACGGCTTGG	5		CACGAGGGTC	4
CACATAGGCG	91		GACAGCCGCC	8		TGCTGCTAGC	5		AAATTAGCCC	5		ACCAATGCAC	4		TTACATCAGT	5		GCACTTGGGC	4
TCAATCTGGT	91		TTTCTGGCCT	8		GTCTTGCGAC	5		GCCTGCCCAT	5		CTTAACTATC	4		CATCTCCCAT	5		TTCGAACCTC	4
CCGTCGCTCT	91		CACGCTAGGG	8		AACTAAGCGC	5		TAGATCGGCC	5		CACGAGAGAC	4		CGACCCTATC	5		ATCCGGGCAC	4
AAGCCAGCCG	91		ACGCCAGCGC	8		TCACTCGGGG	5		CTGCTAGCCC	5		TTACACAAGC	4		TTAATGCTCA	5		AATTAAGCCC	4
TCTAAGCAAG	91		CGCCTAGCCC	8		TGTTAAGCAC	5		TTACGCCGGC	5		CCACTTGGCC	4		TGCATCACAT	5		TACTGCCGGC	4
TACATCACGG	91		GCACTAGCCC	8		AGCTAGGGTC	5		TGGGTCCAGC	5		GACGGCAGAA	4		TGCATCTCTC	5		CTTGCGGCCC	4
ATGCACTCGC	91		TATAACAGTG	8		TCGTATAGTC	5		GACCTGTCCA	4		CTAATGCCGC	4		CACTGCGGGA	5		TAAAACCCAC	4
TCAAGTAGAC	91		CGCTATGCAG	8		GCTCCTGCCC	5		ATTATATCCT	4		CATCGTCAGC	4		TCAGTATGGT	5		TTCAAACGGC	4
ACATTGGCCA	91		CGGAGTGCAG	8		AATTAGGCCC	5		GACGTGGGTC	4		TACGCTGCCT	4		CAAGTAGGTT	5		CAATAGCGCT	4
CCATGAGCTG	91		CTCACTACTA	8		AGGTATAGCT	5		TTACTAGCCT	4		TCGGCGGGCC	4		TCCTGGCGGT	5		ACGACTGGCC	4
ATCGCTGGCC	91		TACTAGGGTT	8		AACCTGGGAA	5		GCCATACGTC	4		TTCGCCGAGC	4		ATTACTAGGC	5		CCTGGGAGGG	4
GCATCTCGCT	91		TACTGCCAGC	8		CACCCGGGGG	5		GCTACATCGT	4		CGGACAGGTG	4		TACCTTGGCG	5		TACGTTTGAT	4
TACTTAGCGA	91		GCACGAGCCT	8		GATCCTTGCC	5		TCCTGCTCGG	4		GCTCGCCAGA	4		ACACGCTCGC	5		CGCTAGCGCT	4
CCAACGCTGC	91		CTGAACTAGC	8		CAGCTAGGTG	5		TCACGCTAGT	4		TAAGGCGCTC	4		TCTAAGTCCT	5		ATCAGCTAGC	4
TACTTAAGCT	91		GGGCCTAGCC	8		TCGCCCTAGC	5		ATCAATGCAC	4		TTACGCCAGC	4		TACACCGGCC	5		TTGGCAGCCG	4
ACATGCCCGC	91		ATCAAGGCCC	8		GCAACGCCCT	5		CGAACAGGCC	4		GTCAGCGGTT	4		CCAACGCGGT	5		CCTGCAGGAC	4
TATTGCCTCC	90		TTGAGCTCGC	8		TCGCCTAGCT	5		GATAGCCTGC	4		TAAAGCAGGC	4		GGCAGCACCA	5		CTTGGGGCTA	4
TACAGTAGTC	90		TCAAACCGGT	8		CTTTGCGGTC	5		AACTTGACGC	4		GGAATTGACT	4		CCAGCACGGT	5		GGCTAGGGCT	4
CACGGCCTGT	90		GCACGAGCCA	8		CCGACCGGCT	5		CTTAACGAGC	4		CATAGCGCGC	4		ATCCCGCTCC	5		TTCGCCTAGT	4
GCCAACTCCC	90		ATGACAGCCC	8		CACGAAGCTC	5		ATAGCTAGCT	4		TTCCTGGCCC	4		CACTATGGTT	5		GACTTGCACC	4
GCATGCGCGT	90		TTCACTAGCC	8		CTTACGGCCC	5		CTAGCTGGCC	4		TGCCGCTAGC	4		TGACATAAGT	5		ACTAATAGGC	4
ACTATCGCTA	90		TCGGGCTAGC	8		GCTGTCGCAG	5		TCATTCAGGG	4		TACAGACGAG	4		CCAACACGGG	5		AACATTTGAT	4
TCCTTAGCTC	90		TACACGCGGG	8		AACGTGTGTA	5		CAGTCCTAGC	4		ATTGCCGCCC	4		CTAATCAAGG	5		ACATCGCTAA	4
ATAACCTTCG	90		CTTATCTAGC	8		GCTACATCCC	5		CATTGGGTCC	4		CAAAGCCGGT	4		CACTGCAGTA	5		GTCTAGCTCT	4
GATGCAACCT	90		ATAGCTAGGC	8		TATTGCGAGC	5		CCCAGAGGCC	4		GCGAACTAGC	4		TCACTAGGCA	5		ACCACGGCCC	4
GCTTTCGCTG	90		ACGCTAGGGC	8		TTCCGAGAGC	5		GGCATCGCCT	4		ATGCCCTAGC	4		TCACTTGTTC	5		AACATGCGTA	4
TCGGCAAGGC	90		GCACGTGCCC	8		CCCAGCAGCT	5		ATGCTATCCT	4		ATGACGGCTA	4		GTTACTGCCT	5		CCGGAGACTA	4
TCCAACTGCT	90		CCGAGCTAGA	8		GACACGAGCT	5		AAAAACTGGC	4		GCTACCCTAC	4		CCATTCGGGG	5		CACCCGGGAA	4
GATTGCCTCT	90		ACCCTAGCGC	8		AACGAGGCGC	5		CCCTTTAGGG	4		TAACTTCGGG	4		TAGTCCAGCG	5		TAAGGTAGGG	4
TGAATCACGT	90		GATAACTAGC	8		CAAAACCAGC	5		CTAAATGCAC	4		CCTCGGCCGG	4		AGCACAGACC	5		ATACTGTAAG	4
AATCTTGCCC	90		AACACTAGCT	8		TCAAAACGGC	5		TATATAGCAC	4		CTGACATGGT	4		GACACACACC	5		ACTAGAGCTA	4
TTGAAGCACC	90		TCCACTGCCC	8		ACAGCGGCTA	5		TAGGCCATCG	4		AAATTAGCCC	4		CCATTAACAC	5		TCAGAGCGCA	4
CGTAAACGGC	90		TACCTAGCGC	8		TCAGCTGGCT	5		CAAACGTGCC	4		AGCACAGCCA	4		AACAGCACCA	5		GCTACGATTT	4
GCCGACAGGC	90		CACGCGCGCC	8		CGCCTTGCAC	5		TAATCTAGTC	4		GCCAAATAGC	4		ATGGGCTAGT	5		CACGAGTGAC	4
CAATCTGGTA	90		GCCATCCCCT	8		CCAAGCCAGC	5		ATCATCGCAC	4		CATTGCGTTC	4		ACATCTAGGC	5		CCATCTAGCT	4
ACATCGTAGC	90		CACGTGGGCC	8		CACCTGGGTT	5		CATCGCGAGC	4		GCATGACTGC	4		CACTAGGGAT	5		ATGCTAGCAT	4
ATGAGGACCT	89		ACGACAGCCC	8		CTCCTTATGC	5		CACAGATGCC	4		TACACGAGGG	4		TACATCTCGC	5		TTTAACATCG	4
AAAAAGCTCC	89		TTAAGCTAAC	8		TCGGCTAGGC	5		CTATCTGGCA	4		GTCGCTAGCT	4		GATACTTAGC	5		TAAGATCGAT	4
TCCAGAGGAG	89		CTAGCTATCC	8		GAAAACCCCT	5		CAACGCGAAC	4		TACGCGAGGC	4		GCTGCATCCT	5		CCACTCAGTG	4
TCACTGCCCT	89		TGAAGCAAGC	8		TCAAACCCGC	5		TACGTGAGGC	4		GGTCGCTAGG	4		ATTTCTAGCA	5		AGAACTAGCC	4
TTTCTAGCTT	89		TTGCCCTCGC	8		GCCCACTAGC	5		AATGAAGCAT	4		GATCCAACGC	4		GTCTAAGCCG	5		GCTCGATAGT	4
CATCAAGGTG	89		TACACGAGGT	8		GCTGTCACGA	5		CATAGCTAGC	4		GGTTGCCAGC	4		TTCATCTCTC	5		CAATCCTAGC	4
CCTAGCTGCC	89		GACACTCGCT	8		TCGGCTATCT	5		TGCACGAGGG	4		CTACGCTAGC	4		TGTGCAGCAC	5		TTGATAGCAG	4
AACATGCTAA	89		AACGACAGCC	8		CAGATAGGCC	5		TGCTCTCCCG	4		TCCCGCAGTG	4		TTCATCACAT	5		TACAACGGTG	4
ATGCCAGCTT	89		TTAGCTAGGG	8		CATCAGGGCC	5		CATACTGCAC	4		CATACTTCAG	4		GAAATCGCTC	5		CGGTAGGGTC	4
GGATCACCAC	89		ATGCCAGACC	8		TACAACGCAC	5		ATCATAGCCC	4		ATGGCTCACC	4		AATCAATAGC	5		CTACAGCTAG	4
TCATATGCGT	89		ATGGCTCTCT	8		CAATTTTGTC	5		CACAATTGTC	4		AAACTAGCCC	4		GCAACACGGT	5		ATAACTGCGC	4
TGTTTGGCCC	89		CATTGAGGTC	8		TCATTCGCCT	5		TTCCCTCGCC	4		GTCTTATCCC	4		ATATCGCTCC	5		CTATCGGCAG	4
CATCGCGGAA	89		AGCTCAGCCC	8		CCTCGTCCGG	5		TAATGCGCCC	4		GATAAGGCCT	4		CCTGAGGTGC	5		ATTGCAGCAC	4
TGCAGCCAGC	89		CACTTGGGTT	8		TCAAAACGTT	5		TGTAACGCCT	4		CACGGGGGAC	4		GCAAAACATT	5		GACACGCTCT	4
AGCCCCGGTA	88		TAGTTCTAGC	8		TATTGCGGTC	5		TCTTAGAGGG	4		CGTCGATAGG	4		GAAATCACCC	5		AATACACTCG	4
GTACTTAAGC	88		GCCAGCTAGC	8		AACAAATCAC	5		GACTCGCGCT	4		ACATGCCTGC	4		GGGTCCACGC	5		TTCGCAGGAT	4
CACCTGGTCC	88		ATTTCCTAGC	7		ACTGGCTAAA	5		GACAGAGGCC	4		TACGCGCTGC	4		ACTCTAGCTC	5		CCATTAGCAC	4
AACGCTCTGG	88		ATAGACCAGC	7		GACATACCCT	5		CTATCTAGCC	4		CCATTCCTTT	4		TCGGGTAGCT	5		AGCGCCGCAG	4
CAATATGGTC	88		CACGCGAGCC	7		CAATAGGTAT	5		GAGGCGCTTC	4		ATAGCTAGGC	4		ATTGGCTAAC	5		TTACTTCCAA	4
TCAAACGGGC	88		CAGGCTAGAC	7		AGGACAGCCC	5		ACGGACGCCC	4		GATCACTAGC	4		TGCGGCCAGC	5		GCCTGCAGTT	4
TCGATCGCGC	88		ATGGTCGCCT	7		CATTGCGGTA	5		TTTAACGCAA	4		TCGGCGGCTC	4		TCATTTCGCT	5		CGACGCGCAG	4
TAATTCGCTT	88		TCTACAGCTC	7		GAAAACGAAT	5		TTTACTAGCT	4		GCGACTGACC	4		ATACTCTCTT	5		GTGATGTCCC	4
GTCAAATCCC	88		CAAAGTCGGC	7		TGACACTAGA	5		GGTAACCAAC	4		TCACCAGCGC	4		AATACAGCAC	5		AGTAATAACC	4
CCAACTTGGT	88		TCAAGCCAGC	7		GCGGGCTAGA	5		GGATACTCCC	4		GACTTGCGCC	4		ATCGCCTAGT	5		GTTTCTAGCA	4
TGATTCCAGC	88		ATTAACTAGC	7		ATAATTACTG	5		ATCGAAGCAT	4		CTCAATATCC	4		GCCACGCACC	5		ACATCCTTGA	4
GCTCTCGCCT	88		TTAGAAACGC	7		TCAAATAGCT	5		GCAAGCCAGC	4		TCAATTCGCT	4		GACTCTAGTG	5		CACCTAGCGC	4
AACGCTCTTT	88		TTGGCTAGCT	7		CAGAAAGGGC	5		TTTGCCTAGC	4		GGTCGAGCAC	4		ATATTCTACC	5		GGGTAGCGCT	4
GAACCCCGCT	88		ACAGCTAGCA	7		ATCACCTAGC	5		AACACAGCCC	4		AAATTCGCAT	4		AATCACTATC	5		AATAGAGCCC	4
TCCTTTCAGC	88		TTCATCTCGG	7		CAAAGCCGTC	5		TCATACCGGT	4		GTGTTACGCC	4		TGAGCTAGCC	5		TGCTGCGAGC	4
TCATGACTGT	88		TTTAACTAGC	7		TAGCCTGGCA	5		TTCCACGAGC	4		ACGGGCTAGC	4		GTCTTGGCCC	5		TAATACGCAC	4
ACCACCGCCT	88		CTAGGTAGCC	7		TATTTCTAAC	5		GACTGCCACC	4		CCTTCTTCAG	4		CATTTAGGCC	5		AACGAGGCCC	4
CGAATCGGTT	88		CACACGGGAA	7		TTCAGAACGC	5		CACCAGGGTG	4		TGAAAGTAGC	4		CAATTAAGGG	5		GCCTGCGAAC	4
CTACATTAGT	87		AAAGCTAGGA	7		GATTGAGCCC	5		CACGCGGGCG	4		CACGCTAGTT	4		GAAATCTCCC	5		AACTATGCCT	4
TCATTCGCTC	87		CTATACTAGG	7		CGTCAGGGCA	5		TAAAAGTAGC	4		ATAATCGCTC	4		CTACAGGTAG	5		TTTTCTGCTG	4
CACTGTGGTC	87		ATGACTAGCC	7		CCTAGCGCCC	5		TCTAACACAA	4		GTCCGCTAGC	4		TTTAAATCCC	5		GTCTAGTGCT	4
TATTTCGCCC	87		GTAGCAGCCC	7		GCGCTAGCGC	5		TTTACCGCCG	4		GCTAACCAGC	4		TGAAAACATT	5		TTAAATCGCG	4
GCATTAGTGA	87		AGCACAGCGC	7		TTTCCTTGCT	5		GGTAGTCAAC	4		TTCCGCGGGC	4		CTGCAGCTAG	5		CACTAGCGCC	4
TAAAACGCAC	87		CACGATGGAC	7		TTACCTAGCT	5		GCAAGGAAGC	4		CGCGAATTGC	4		CTCCAGCTAG	5		TACCCTGGGG	4
TCAGCCCGCG	87		CATCTAGAAC	7		TATTGTCAGC	5		AAAACGCACT	4		TAGAAAAGTG	4		TACAGTTTAG	5		ATATCCTAGC	4
CGCAGCAGCA	87		AATGCTCGTG	7		GAACCCCGTT	5		GTAATCTCTG	4		TCCAGGGCCT	4		GCGCTTGGCA	5		AACCGCAAGG	4
ATCTCGGCAC	87		ATGGTAGCCC	7		TTCACCAGTG	5		AAAATCGCCC	4		TCACTGGGGT	4		TAAAGCCCGC	5		TTCATATGCC	4
CCACTGGCTT	87		AATCCTGCAG	7		AATCTAGCAC	5		CAACGAGGTT	4		TCACTAGCGC	4		GTCTTAGCCT	5		CCTAGACTCT	4
CATTGGCCAC	87		GCTAGCTAGC	7		CCGAGCTAGA	5		GATAGTGCAC	4		TGATACCGGT	4		ACCTGACAGC	5		GACTGGCGAC	4
ATACTGCTGG	87		GCAAACAGGG	7		AGAACAGGTC	5		CACGAGGGGC	4		TCAAAGCGGC	4		CTCTAGCTAC	5		CGCTGCGCGT	4
ACAAACTGGC	87		TTCGCCTAGA	7		GAAGTAGCGA	5		GAGTCCCGCG	4		GTGACCTAGC	4		TCCTGCCGGC	5		GGCTGGCGCT	4
GTTAACTAGT	87		TACACGGCCC	7		CTTCAGGGCC	5		ATCGGCTAGT	4		TTTGCTAGGG	4		TCTAAGCCAC	5		TACTGGATTA	4
GACAGAGGCC	87		AAATGCGAGC	7		ATTTCAGCAC	5		CAAAGTCCGC	4		TAACCTAGTA	4		ATGACTGCCA	5		ACACGGCTAG	4
ACCTCGGCCT	87		CACTATGGCG	7		GCGGGTTAGC	5		TCACAAAGGC	4		TAAACAGGGT	4		CACTTCGGTA	5		CAGTACTAGC	4
GTTACTAACA	87		CATAGGCAGC	7		TAATTAGCCT	5		TCTTGCTCCC	4		TTCATGGTCC	4		CACCCGGGCG	5		GGATCTCCAC	4
TACGTCGTCT	87		TCACTCTGGC	7		GATTACGCCC	5		GTCGCGGCCC	4		GCCATTCCCT	4		GCCAGTGCGT	5		CACTCTAGCA	4
TACACACGGG	87		TCTTCTAGGT	7		TAGTCCAGCG	5		GGAATCACCT	4		TAACTCGGTC	4		GCTACGGCTC	5		GGAACAGCGC	4
CTTTTCTAGC	87		ATATTCTAGA	7		CTAACGTAGC	5		TCACTTGGGT	4		AATCCTGCGC	4		CCATTATCAC	5		GACAAACCCT	4
ATCAGATCGT	86		CACGATAGGT	7		CACACCGGTC	5		CCTATCTAGC	4		TAAGCCAGGG	4		GTCACTAGGC	5		CTTTTGGCCC	4
AAGCTCGCCT	86		TCGTGCTAGC	7		TCTCTCGGGC	5		GCCTGCCTGC	4		CCTTTCTAGC	4		GGACCCTAGC	5		CCGGAGGCTG	4
CACGTAGCTC	86		TCACTAGCGC	7		ACGTACTAGC	5		TATGTGAGTC	4		GCCAACTAGT	4		ATTACAGCTC	5		TTACCTAGTC	4
ATTGAAGCCT	86		GCTAAATCCT	7		CTGACAGCTA	5		TCAACTAGCC	4		TTGCGCTAAC	4		AGCACAGGCC	5		TCGTCGGCCC	4
TTTAAACGAA	86		ATTCCAGCCC	7		TCGCTTGGGC	5		ACCTGGAGGC	4		TAAACTAGGC	4		TACACCCCAT	5		ATCGAAGCGC	4
AATATCAGCT	86		AACTCAGCCC	7		CCCACCGGTG	5		TCAAGCACGC	4		ACTCTAGCTA	4		ATATTCTCGC	5		TGCGGCCAGC	4
CCAGACGGCG	86		ACTGGGGTGC	7		CTTCGGCCGG	5		TCTAACGACT	4		CTGACTGCCC	4		GACACTTATC	5		ACAGCTAGCT	4
TGTTGCCAAC	86		TACACGAGAG	7		ATCACGCCCC	5		TCACTTGGTG	4		GCCGTCGCTC	4		TATGCCAGCG	5		CTACTGCCTC	4
GCTAGGCTAG	86		TCTCTCTAGA	7		TCGCACTAGC	5		GCAGCTAGGT	4		CTTATAGGCT	4		ATACGGGCAC	5		TAGCCTAGCA	4
AGCTACGCCA	86		TTGCTAGCCT	7		CCTGAAAGCG	5		TATAGCAGTG	4		TATACTTGCC	4		TACTGGCAGC	5		GACTTGCTGC	4
AATAGAGCTA	86		AGCACAGCCT	7		CCTCGCCAAC	5		ATCTGCTAGC	4		AGCACAGGTG	4		CAGTCCGGTC	5		CAGGCCGGTG	4
AATACATGAT	86		AGAACAGGTC	7		CCTGCAAGAG	5		CTAACAGGTC	4		GGACCTGGCC	4		CACCACAGTG	5		CTAACTGCAG	4
ACACTCGGTA	86		CACTAGAGTT	7		TACAAGAGGT	5		AATCTCTAGC	4		TTTTACTAGA	4		CACCACTGTG	5		TGCTGCCAGT	4
CATATGGGTC	86		CTCGAGGGAC	7		AATCTAGCGC	5		TACAGCGCGC	4		CACACGCGGG	4		TCGGCTAACT	5		TCTTCTAGTC	4
TCACTGCTAT	86		CCAGCCAGCT	7		TATACATCCT	5		GCGGCTAGCT	4		GACTAGCGCA	4		CCAATAGCAC	5		TGTACTAGCC	4
CATGCTTAGC	86		CTAAACAGGG	7		ATAATATCTC	5		ACCCTAGCGC	4		GCTTAGGCCC	4		CACTGCGATA	5		AACCATGACC	4
GACACCACGC	86		TGACACTAGT	7		TAACGGGGTT	5		TCTCTCCAGC	4		GGTCCTTAGC	4		CGATCCTAGC	5		TCGACGGCCC	4
AACGGCGCGT	86		CACTAGGGAC	7		GTCAATAGCT	5		GAATTGCGAC	4		TACTACTAGC	4		GCACTAGGCT	5		GACTGGGCCC	4
TCTACTAGGT	86		CCAACCAGGG	7		GACAGCTCCA	5		ATGCTAGCAC	4		TCGAACTAGC	4		TACATCTCAC	5		CAACCAGGTG	4
CGATTCGACC	86		TCCCTAGCCC	7		GCACGTGCCC	5		ATACCCCGCT	4		TCGGATCCTC	4		AAGCACTAGC	5		TTCGAAACGA	4
ATTAATAATT	85		TCTGCAGAAC	7		CTTTCGGCAC	5		AAATCAGCCT	4		TAGCCTAGTC	4		ACGCTACCGC	5		CATCTAGAAC	4
CGTACTCAGC	85		TACGGCCAGC	7		TTCGCTAGAG	5		TTAAGCCGGC	4		CGTATTGAGA	4		TACAGGCTGC	5		AGGAACAGAG	4
CCGCCCGCCC	85		TCAAACTAGC	7		TACGCGGGCC	5		AACACGCGCT	4		CGCTAATGTC	4		GCTACTTAGT	5		TCACATGTAG	4
TAGGCAAGCT	85		ATAGTCTAGC	7		CAGTAGGGTT	5		CTCTAGGTTT	4		ATACGCTCGC	4		CCGTTTCAGT	5		ACATGGAACT	4
ATCAAGCTTC	85		GCACTCTCGC	7		CACACCTGAA	5		TCAAACACTC	4		GACAACCTGC	4		CACTCGGGTT	5		AAGGCCGGTT	4
TACAATAAGC	85		ATTACAGCCC	7		TACACGACGG	5		CCGAGCTAGG	4		TCCTGCGCTC	4		CAGGTAGTTT	5		CCTGGAAGCG	4
CGCGAGGGTC	85		CTAGCTAGCA	7		CACGATAGGT	5		TATTAGCAGG	4		GTCACTATGC	4		GGATCCGCGC	5		CTAAACAGGG	4
CCGACTAGAC	85		TATTGCTAGC	7		ACGGCTAGGC	5		TGCCCTGCCG	4		CGATAAGGTC	4		TAAGTAGCCC	5		TCAGCGGCCC	4
TTGATTTCCC	85		GAGTACTAGC	7		ATCACGGCCG	5		GATGCCCAGC	4		AACTAAGCAC	4		CAGCACAGTA	5		CTACGCCAAC	4
CGCATAGCAC	85		CACACCGCAG	7		CCGAGTTAGC	5		GGAACTAGCC	4		TCTCCTACTC	4		ATTAAAGCAC	5		GACTTACTCC	4
GTTAATATTC	85		TTAAATCGCT	7		TGCTGCCAGA	5		TCTCGCTCGT	4		CAATTTGGTA	4		TCATTTGCAC	5		CATAATAGCA	4
CTGTGGGGCC	85		GTGTACTAGC	7		GCATGCATGC	5		TGGTGCTAGC	4		TCGTGCCAGC	4		CACCGCGGTG	5		GCGTCTAGAC	4
CTACATCGTT	85		GATGGGCAGC	7		CGTCTCTAGG	5		CCCTCCTAGC	4		ATGAGTCACC	4		ATCTCGCTCA	5		CACGCGGGTC	4
GGCCAACGCC	85		GTACTCGCGT	7		CAATGCCCGG	5		GTCTTCTAGC	4		GACTGGCGCT	4		TAAAGCGATG	5		GGCTAGCGCC	4
TAAAGCAAGG	85		TGGTGCTAGC	7		GAAGGCAGCA	5		GGTAGCCTCC	4		TCCAATCGCT	4		TTGACACGCC	5		CTTTGCGGTC	4
ACAAAGGCAA	85		TTACACTAGC	7		GATCCTAGAT	5		ACCTGCGAGC	4		ATCACTTCCC	4		TACATCTATC	4		ATCCATGCCC	4
CTACGCCTGT	85		CCCTAGGGCG	7		ACTGCATGGG	5		AGCCGTCACC	4		GACCAGCGGT	4		TACCCTGGCT	4		CTATACTAGG	4
TCCGGAGGAG	84		TACAGGAGGG	7		ACCACTGACC	5		TTGGCTAGCT	4		CAACGCTACG	4		CCTACGCCTC	4		ACAGCTAGCC	4
GTTATTTCGC	84		CGAGCTAGCT	7		TTCCTAGCGC	5		GCTATAGCCC	4		TAACCTAGCC	4		ATCTCGCTGC	4		GCCTAGCGGT	4
TCAGAGCTCA	84		GCTACAGCTC	7		TTAGCTAGGT	5		ATCTGGGCCA	4		GTCTTGCGCT	4		ATTTTCTAGC	4		GCCTGCAAGC	4
GAATGCCTCT	84		AACTGGCGCT	7		TACACCCGTG	5		TCACTTGGTC	4		GCGGCGGCCC	4		GACAAGCACC	4		GTTAAAGCCC	4
CCCGGTAGCC	84		TCACTCCAGC	7		ACAGCCAGGC	5		TATTGGCAAG	4		TGCATGGGCC	4		CATTAGGGTT	4		CAGGCCTGTT	4
TAAACGCGAC	84		TAACTCGGGC	7		TCAAACCGGT	5		CGCTTAGCAC	4		ATATTCTAGA	4		GGATCTAGCC	4		AACATCTCAG	4
CATTGCCCGT	84		TTAACAGCCC	7		GAATACTAGC	5		GCCGCTAGTC	4		TGACTCTCGC	4		CCGAGCTGGC	4		CACGAGGGAG	4
ACGTAAGCCT	84		ATCATCTAGC	7		GCAGTCGCGA	5		GCGGTCTAGC	4		ATTGTAGCAT	4		GACAGGCCGC	4		AATACAGCGC	4
CTGACGGCAG	84		AGAACTAGCC	7		CGTCATGGCC	5		CCAGCGAGCT	4		TACACCTCCC	4		ATTCGACAAG	4		AAGATGGGTA	4
TCAAATGCGC	84		GCAATCTGAC	7		TCACAGCCGC	5		GCTCTAAGGA	4		GCGTACTAGA	4		ACGATAGAGC	4		TAAAACGCAG	4
TACGACGCTT	84		GTCACTAGCC	7		AAAGAAGCGC	5		TAGGCCGGCA	4		AACAGAACTG	4		GTCTCGCTCC	4		AGGGACTGCC	4
ATTATTACCT	84		ACTCACTAGC	7		ATTACTGCCC	5		TCGACAGTAC	4		GACGGCCAGC	4		TCATCTAGAT	4		CGAATCGCTG	4
TATGGCTACT	84		CCGGGCTAGC	7		TCTGCAAGCG	5		TACATATAGT	4		TCAAATCGAT	4		CCAAAACGAT	4		AGCTTCGACC	4
CATTGGCTGC	84		AACGAAGCTC	7		AACTAGGTTT	5		CTCGCGGGCC	4		ACCTTAGCCC	4		TTTCGCGAGC	4		AACTAGCCAG	4
GATTGGCGCG	84		ATAATCGCCC	7		TCACTGGCCT	5		GAAACTAGCC	4		TTTCCTAGCC	4		GTGATATGCT	4		AAACGTGCAC	4
TCCGCTCAGC	84		TCTTCAGCAC	7		TCTCTACAAC	5		AGGTAGGCCG	4		CGTACAGATG	4		TAAAGCTCGC	4		ACAAGTCATA	4
GCTACTAACC	84		TCACTCGAGC	7		TTGGCAAGCT	5		TATAATGCCC	4		TGAAGCCAGC	4		CCCTTAGCAC	4		AACCGCGAGC	4
ATCAACAGCC	84		AACCAGGGCT	7		TTCCGCGGGC	5		CACTAGGGAG	4		TACGCTAGGG	4		TTAACTACTC	4		TCAGGCCGCA	4
TATGCCGCGT	83		TCTCGCCAGC	7		CAGTGTGGCT	5		ATACGATAAC	4		GACACTAGGC	4		AGACATCAGT	4		GTTAACACCG	4
CATACCGGAA	83		TACACGAGTG	7		TGGGGCCAGC	4		CATATCGGGC	4		GCCATGCCCT	4		GTGCGCGGCT	4		AGTTCGGGTC	4
ACGCAGCTCT	83		GACTAGGGTT	7		CATCTGTCCA	4		CTTTCGGCCC	4		GCAAAGCCGC	4		GATATGTAAC	4		CCTTCGTCTC	4
TATCCCGCCT	83		TTGCTCTAGC	7		GTCGCTAGCT	4		CTAATAGCCC	4		GATATGGGCC	4		TTTATTTCCT	4		CCAAGGCTAG	4
TCATAACGAG	83		CTGCTCTAGC	7		CGTCAGGGCG	4		TTAAACGGGC	4		TCGGCTAGCG	4		CACAGCGCGT	4		AGGCACGGTC	4
AAGGCGCGCG	83		CGCACAGCCC	7		GCGTACGAGC	4		TATTAGGGGT	4		TCACTTGGGC	4		CCATTGAGGG	4		TGCTGCCGGC	4
AACAACAGCC	83		TACGCTAGGG	7		TCTCGCCACC	4		CGTCACTAGG	4		CCACTGGGAA	4		AATAAAGCCC	4		GACTGGCGCC	4
GTCATCTCCT	83		CCGACCTAGC	7		GGTGGCGAGC	4		TTATTAGCCC	4		TACTGCTCGC	4		TAGGCCGGCG	4		TAATCTAGAT	4
TCACATTAGT	83		GCCACCTAGC	7		GTTGCTACTC	4		TGAGCTAGCC	4		GTCACTAGTC	4		CGATCCGGTC	4		CCCCCCGGTG	4
GACTTGCCCA	83		CATAGCGGTC	7		GACAACACCT	4		GCCTAGCGCT	4		GGACCTATCC	4		AAGACACTCG	4		GCACGGGCCC	4
CGTGCCTAGG	83		GTACTGGCCT	7		GATTGCGCGC	4		TCAAATCTCT	4		CTCGTGTGGC	4		AATGGGGCCC	4		CCAAACAGCG	4
ATAACACCAC	83		GCGAGCTAGC	7		ATATAAGAAC	4		CCATATAGCC	4		GCTGTCGCGG	4		CCCGCGGGGG	4		CAAATCGTGT	4
GCCTGGCACC	83		CAACAGGGCT	7		TACTGCGGTA	4		CCCTTCAGGG	4		TACGCCTAGC	4		TGACACCAGT	4		ATCGAAGCTC	4
ACTAAAGCCA	83		TTTACAGCCC	7		GATGGCCAAC	4		CCATTCAGGC	4		ACAGCGAGGC	4		GCTATGCAAC	4		AACAATTGAT	4
ACTAAGCTCT	83		CTAGAACAGC	6		GCGTTACGAC	4		GAAAGAACGT	4		AATACAGCCC	4		CGCTTCGAGC	4		CCACTTGGCC	4
TAACGCCGAG	83		GTAGCTAGCC	6		TAAATCGCTC	4		TCGATCTAGC	4		CTGTGGGCAT	4		ATATTCTAGA	4		GACATACCCT	4
CGCTGGGGAA	83		AATGGCTAAC	6		TCACATCTAA	4		CACGAGGAAC	4		CACGCTAGGG	4		TACAGCCCTA	4		ATGACTGGCC	4
TCCAACCAGC	83		TCAGCTAGGG	6		TGGTGCAAGC	4		ACTATAGCTC	4		CTTATCGGAT	4		ATAACTAGCT	4		CCATTGGGGG	4
CAATACTGGT	83		AATAAAGCCC	6		AGATCTAGCA	4		CACCCGCTAC	4		TTGCGCCGGC	4		GCAGGAGAGT	4		GCCTAGCCCT	4
CCTCCCGGGT	83		GGTGGACAGC	6		GCTGCCACGG	4		GACACGCGCC	4		CTGGCCGGTT	4		ACTCACTAGC	4		GTGTCTTAGA	4
TAAAGCAGCG	83		ATAAACAAGG	6		GATGGCAAGC	4		TTCATGTACT	4		CTGTGCTAGC	4		AATATAGCCT	4		ATAACTGAAC	4
GGTCGCTTGC	83		CACTCGGCGC	6		CCACATGGCT	4		ACACTGGACT	4		ACTGTGCTGC	4		GACACCACCA	4		CAACCTGGTG	4
CCCTGCGCGC	83		AATACGGCCC	6		TTAGACCGGC	4		CCAACAGCTT	4		TTCACGGCCC	4		GGATCCTCGC	4		ATCAAATAGC	4
TCAAGCACTG	83		ACAGCTAGAC	6		ATATCTAGCA	4		TGTATGCAAG	4		CATGGAAGGG	4		ATACCTAGCC	4		CCTCTCTAGT	4
ACGTGCTAAC	82		ATCACGGCAC	6		ATACCAGCCC	4		ACCTGGCGGT	4		CTCCTGCCGC	4		CCTACGGCTG	4		CTCAATGGCG	4
GCGGCCCGCG	82		TCGGTTAGCT	6		CACGTGGGAC	4		ACGCTAGCAT	4		ATTACTGCCT	4		CCGTTTGCGT	4		TCCGCCTAGC	4
AGTAAGGCTC	82		TTCTCTAGGG	6		CAGATCGCCC	4		TACGCTAAGC	4		CACTTGGGTT	4		GCTACTTAGA	4		ATACTTGAAG	4
GACACACTCC	82		TTCATCAGCG	6		ATGGCTAGAT	4		AACTGCTCGG	4		AGCAGGCTGC	4		ACAAAACGGT	4		CGGGCCAGCT	4
ACTTGCTAGT	82		ACATCTAGGC	6		CAGGACGGCC	4		CACAATGGTA	4		TGTTGCTAGA	4		AGACGGGCAC	4		GCATGTCTGC	4
TCACTGTGAC	82		TTCGCCTGGC	6		GATACTAGCT	4		TTAATCTAGC	4		TCGACTAGCT	4		TACAGGTGGC	4		GCAATCTCGG	4
GTCCACTAAC	82		TATGGCCAGC	6		TACAACGGGG	4		GCTACATGCT	4		TCACATCGCT	4		TCTGCTAGCT	4		GTCTTGCTAC	4
TATGGCTATC	82		ACTTGCTAAC	6		AACGAAGAGC	4		TCGCCCTAGC	4		ACACTAGCTC	4		AACGGATATG	4		TATACTGCTG	4
GACACACCCG	82		CGCTTCGAGC	6		CACCGGGGTT	4		ATGACCTAGC	4		AGTCCCTAGC	4		CATTTAGGCT	4		TCAGATTGAT	4
GCTATTAGCA	82		AATACAGCCT	6		CATATTGGCG	4		TCTAATGCAC	4		TCCCGCTAGT	4		GGATCCATGC	4		GACTGTCGCT	4
TACCTTGGTG	82		TGGTGCGAGC	6		TAACGCTGAG	4		GCGCGCTAGC	4		TCCGTGGGAC	4		TCAGAATGTT	4		TATCGCTAGG	4
CGTAACGGTA	82		TTAGCTAGTC	6		CCCCCGCGGG	4		ACGGCTAGTA	4		CTACTGACGC	4		GTTTCTAACA	4		GTGTTTTAGC	4
TCATATTGCT	82		CCGACGGATA	6		CTTTCGGACC	4		TAATCAGCGC	4		TCACGGCAGC	4		ATCTCGCGCC	4		GAATGGCGCT	4
ACAATGGCTG	82		TACGTCCAGC	6		TTCATCGCGC	4		ACCCTGGGCT	4		TTGCCAGGCC	4		AGCACAGCAC	4		ACTAAGGCGG	4
ACTCAGGCAG	82		GACACTGGGC	6		GATGCCACGA	4		CCTCGAGCCC	4		CTCAATAGCA	4		TATCTCACAT	4		GACTATCGGT	4
TCACTAGTCG	82		ACAGCTGGGC	6		CTAGGCCAGC	4		AATTGCGCCG	4		CTAAATAGCC	4		GTATTAGCCC	4		TTAACTAGTT	4
GCAACCTAGT	82		AGACAAGGTT	6		TTAGATACTC	4		TACGCCCCTC	4		TTTCCCGCCC	4		TAATCCGATG	4		CCTCAGGAAT	4
CCTCGTGCCC	82		CATGAGGGAC	6		TCTATCTAGC	4		AACATCGCCC	4		TAGAGCCGAG	4		TTCAAACAGC	4		TACCGCTGAG	4
GGTAACTAGT	82		GCCAACTAGA	6		TACAGAGCGC	4		CACTAGCGCT	4		TAGATCAGTG	4		TGCTCTTCCC	4		TCGGCTAGCC	4
TCAACGACCT	82		ATAGATAGCA	6		ACCTCCTAGC	4		TCGACTAGCC	4		TCCAACGCCC	4		TTCCGGGAGC	4		TTCTCCTAGC	4
TAAGCTCGTG	82		TTTACTAGCT	6		AGCTGAATGC	4		ATGTTCGCCC	4		GGGGGCTAGC	4		GTCTAAGCAT	4		GCAGACCGGT	4
CTTCAGGGCC	82		GTCACTTGCG	6		CCAGTTAGCT	4		GTCTGAGCCC	4		TCGGCTAACT	4		CATCTAGCAC	4		CACCAATGTT	4
GACATAGCAT	82		AAACCTAGCT	6		AATCGGGCCT	4		TTGGCGGCCC	4		TTCGCTAGTG	4		CCACGTTGGG	4		GATACGCTTT	4
TAACTGCACC	81		GTCACTCGCT	6		AATATCGCTC	4		TACGCCAATC	4		GCGGCGGACC	4		TTAGAATGGT	4		CACCTAGCAC	4
TCAACGAGGT	81		TCAGCTAGGA	6		TCCTCTCGAT	4		TTCTCAAGCC	4		TATCGCGCGC	4		GCCATTAAGT	4		CCACACAGGG	4
ACGCCAGCGG	81		GCCAGACCCT	6		ACGGTCGCTT	4		CAATGCCGGC	4		CAACAGGATT	4		GCACGAGGCA	4		TCACGCGATC	4
CATGCATGGT	81		CACGCGGCCC	6		ACAAAACGGT	4		TCTCTTTAGC	4		AATCCTGCTC	4		CGATTCGACC	4		AACTAGTGCT	4
ATACATGCCT	81		TCAAATCGCC	6		ATACTTAAGC	4		ACAGACGCCT	4		CGATTGGAGC	4		CGCTTGGAAA	4		GACTTACGAC	4
CTTAGCTATG	81		CAGGCCAGCC	6		TCACTTGGGG	4		ATCACGCTGC	4		CCCCTCAGTG	4		ATGCATGGGC	4		TCATGCCAGC	4
CAGTTTGGCG	81		TCACTCGTGC	6		TACTCTCGCT	4		GACTAGCGCG	4		CGTTTCTAGC	4		GGGAAGCTCC	4		AGATTCGCCC	4
ACATGCGCAT	81		TCGACATCCC	6		CACGCCGGCC	4		GCATGCCCGC	4		TGAACTAGTC	4		ACCTGCGCCC	4		AGTAAAGCCA	4
TCATTTGCCT	81		GATCCTAGAT	6		TCAGGAAGAC	4		TACACGAGCT	4		TGCATTAGCC	4		TACGCTAACA	4		GTCTGGCGCT	4
CCCTTCCAGC	81		TCAATCTGCC	6		TTCCACTAGC	4		CTACAGGTAG	4		ACAGCTAGCT	4		CTACGCCCTT	4		CTACTCCCGC	4
TTGACGCTGC	81		TACCCGGCAC	6		CGGTAGGGTC	4		CTACAGCGAG	4		GTAGCAGCCC	4		TGATTGATCT	4		AGTAGCCTCC	4
GATCATTAGC	81		CACAACTGGG	6		CACGCTGGCC	4		CTACGGCTAG	4		TGAGCTAGCC	4		AAGACCTGGC	4		ATACTATAAG	4
CCCCTAGCCA	81		ACCGCCAGCC	6		TCAATATGAC	4		CGATCTGCAA	4		TAGTCTAGCC	4		AATTTTGCGT	4		TCAAACCCGC	4
CCAGGATGGT	81		ATTACAGCGC	6		GCGATCGGCA	4		GGGACAGCAG	4		GAACGCGAAC	4		CATGAGCGGT	4		TAAAATGGGT	4
CCTACTTACT	81		CCTTCCTAGC	6		TCAAAACGGG	4		AAGGCCAGCG	4		TTCAAACCGC	4		CCTCTAAGGA	4		GAATAGGGCT	4
CTACTTATGC	81		TTGAGAACGT	6		ATTGACAGAC	4		TATTCTTACG	4		GCTCTCTAGC	4		ATGCTCTGCC	4		ATTTCGGCCC	4
AGCGATCCGC	81		TTCAGTCCGC	6		TTTCATAGCT	4		GTCTCAGCCC	4		CTTTAATACT	4		ACTTGGCTTT	4		TTTCTCCGGC	4
GCTTACGCCT	81		CGTGTGCATT	6		TGCATATGCT	4		TGGCTAGCTG	4		TCTGTTACTC	4		GACGATCCCC	4		AACATGGGTG	4
TGAAAACAGC	81		AGAGCTAGGA	6		GTCACTAGCC	4		TTTGAGATCA	4		ATGATAGCAC	4		TTCATTATTC	4		TAAAATGCCC	4
TTTAACGCGC	81		TTTAACGGCG	6		TTACACCGGC	4		TTATGCCGGT	4		CTTAAGTAGC	4		CTGTCTGAGA	4		AGGGAGCGCC	4
AATATATGCA	81		CAAAACAGGG	6		TTAACCCGTC	4		ATACGAACAG	4		TCACTCAGTG	4		TTTATAGCAG	4		GGCAAAGAGC	4
AACAAGCCTA	81		AACCTGTCCA	6		ACTAATGCCC	4		ATCGCGGCCC	4		ATTGGCGCGC	4		GACTTGCCCA	4		ATTCCGGCCC	4
ATCGACTAAC	81		ATGCCAGCCT	6		ACTAACGCCC	4		GACTAGCCCT	4		TAAAACGTCC	4		TATTCCTTCC	4		GGCTAGCGTT	4
CCGCTACGGG	81		GACTCTAGGC	6		ATTCTAGCCT	4		ATTTCTAGCA	4		CGTATTGGCA	4		TTTAATCCCC	4		CGAGCAAGCT	4
CATGTTGGTC	81		GCTTCATCCT	6		TCACGATCCG	4		GCTATGGCGC	4		CGCTAAGGTA	4		CACTTGCAGG	4		AACTAGGCAT	4
TAAGTCGCAT	81		GCGTACGAGC	6		ACGTCTAGCC	4		TACTGCGAGC	4		TCTAAGCCGC	4		TCGGCTCCTC	4		CTACAGCCGC	4
TAAGCTACCC	81		AGCACGGCCC	6		TCACGAGCCT	4		ATTACAGCCC	4		TAACACGGCT	4		CACGCGGTTC	4		AATGAGGCCG	4
CCTCGGCTCC	81		TTCGCAGCCC	6		CTGCCTAGCG	4		TAAAGTGCCC	4		CACTCGGGAG	4		TCTTTCGCCA	4		AACTGGGGCC	4
TGATGCAGCA	81		TTAATCTGAC	6		TGATTTCCTT	4		GCCATTCCCG	4		TACAGCTGAG	4		CCCTGGGCAC	4		CCAAATCGCG	4
ACTTGGCCCA	81		ATAGCTAGAG	6		GGCTTGCGAC	4		GCTACTAGGC	4		GACTAAGCCC	4		TAAACGCTCA	4		CCTCCGTAAT	4
CGCGAGGGTT	81		TTCCGCGGGC	6		TTCGCCTCGC	4		CAATAAAGTC	4		GTACGCTAAC	4		CGGTGCTCCG	4		ACCTTCAGGG	4
TATGCTCAGA	80		CCAGCTATCT	6		TACGATCAGC	4		GAGACTTAGC	4		GTAACTAGGT	4		TAGGTGCCAT	4		TACTGTATTC	4
CTCAACGGCG	80		CCAAGCTAGC	6		TCGACAGGCC	4		ACGTTAGCAC	4		TTCACTAGGG	4		TAGTTGCCGT	4		CAACGAGATG	4
TACTTCACTC	80		AATGAGGCAC	6		TGCCCTAGCT	4		TAATCCGAGC	4		GACGTTGCCC	4		TCAGTCTTCA	4		AGCACAGCTT	4
TCATCACGAG	80		AAAAAAGGGA	6		TCGTTCTATC	4		CCATTCAGGT	4		CAGACGGCTA	4		TCAAACGTTA	4		GAATTGCGCT	4
TCATGAGAGA	80		ACGCGAGCGC	6		GCTGACGCGT	4		CATAGAGGCA	4		TCACAGCCGC	4		TACGCCACTC	4		ATGCCAGCAC	4
TCTTTAGCCT	80		GCACGAGACC	6		GCTCACGAGC	4		CAAATCGGCC	4		TTTTACTCTA	4		ATTGGGTCCT	4		CTACTGCCAC	4
TCTCGCCTGC	80		TTCCTAGCCC	6		GGACATAGCC	4		CCCTGCCGGC	4		GCACGAGGCC	4		GACGGCCCAA	4		ATTACGGGCC	4
CCAACGCTTT	80		GTACGAGCCC	6		TTCCCTGGCC	4		CCAAAAAGGG	4		CGGGAAGTGC	4		CGCCTCTAGC	4		CCTGACGGAC	4
GGTATAGCAC	80		TGCAAATGCC	6		TATGTCACAC	4		TTCAACCGTG	4		GCACCAGCCC	4		TCCCGCGAGC	4		TGCACAGGTG	4
CACATTCAGC	80		TTCCGCTAGC	6		TTGAAGGCCC	4		GATACTAGCC	4		GACTCGCGCT	4		TTCAACCGGC	4		GCAATCTCTC	4
TAATATCTGC	80		CAACTGGGTC	6		TACGAAGGTC	4		GTTATAGCCA	4		ATTCCCGTCC	4		GCAAAACGCT	4		AATCACTATC	4
ACGCTTAGCC	80		CGAGCTAGCC	6		AACTGCATGC	4		GATAGTTGCC	4		TACGCGCGAC	4		ATATGCTAGC	4		TATATAGCCT	4
TATTGCCCTC	80		GTCACAGCCC	6		AATTGCGGTC	4		GTCCTCTAGA	4		TGACAGTAGC	4		CGGATGGCTC	4		AGACACTAGC	4
TCATAGCCTC	80		AATGAGTCCC	6		TTCAGCGAGC	4		AAAGTCTAAA	4		CGCACAGCCC	4		GTCGCAGCCG	4		CCTAACAGGG	4
TGCTTCACCC	80		CCGAGCTAAC	6		TTAGATCGGT	4		CACGACACGT	4		TGAGCCAGCC	4		TTACCTAGTC	4		GGCGGCTGGC	4
AGCACGGCAC	80		GTAACTAGCT	6		ACCTAGGCCG	4		GTTAACGCCT	4		TCCGCTAGGG	4		CTGCGCAGCC	4		TGCAAACCGC	4
ACTGAGCCCT	80		AATTTAGGCC	6		TATTGGAGTG	4		TCGAATCGCT	4		TATCGAGAGC	4		AGCACAGCTC	4		GCCCTAGGCA	4
GGCAAACAGC	80		TAACCGGCCC	6		TCCAGCCAGC	4		CACTTTCGGG	4		AAACCGGCAC	4		GCGCTCGGGA	4		AGGAGCTGGC	4
GCACTGGCTG	80		TAGGCCAGCC	6		ATAGCTAGCT	4		AAGCTAGCAC	4		CAACACGGCG	4		ATAACTGCAC	4		GACATTCCCC	4
ATTATAGCAT	80		TTTCCTGCAT	6		TCAGCGCCGC	4		AATCTAGCCT	4		GGACCGAGCC	4		TGAATTAGCC	4		CCTGCAAGGG	4
ACAGCTATCG	80		TTTTCCTAGC	6		CACTCGGGTT	4		CCTCCATAGC	4		TCAGACCGGT	4		ACCCGGCAGC	4		CAAACCGCTG	4
TATCTCGCAC	80		TAATGTGAGC	6		GCAAACTAGC	4		TCAAACCCTG	4		TCAGCTAGGG	4		GATACAACGC	4		TACCTGGGAA	4
CTGAACGGTC	80		CCACACAGGG	6		CACTGTGGTA	4		CACGCGGGTC	4		GCTTGCCTGC	4		TCTTCAGCAC	4		AGGAACCGCC	4
TTAGTTCTGT	80		TTAGCTAGCC	6		TAAATGAGGT	4		TAGACGAGGG	4		TTATAGCTAG	4		TACACCGCGC	4		CAATACTAGA	4
GAAATTGCCT	80		ACAGCGAGGC	6		TATCGCGCCC	4		TTAACTAGAC	4		TACCCCGGTG	4		ACTACTAGGC	4		TACCCTTGCG	4
CATGGCCAAC	79		TTGTTCTAGC	6		ATTGCCGGAC	4		GCTACCTAGC	4		CAACAGGGGT	4		TACCGCTAGC	4		TACAAGAGAT	4
ATCGCTATGC	79		ACTACAGATC	6		CTCCTGGGAA	4		CCAACGTCTT	4		CCACCCGGTG	4		ATTACTGCAC	4		GCCAACTAGA	4
AATTTGCTAG	79		TCGGCCCAGC	6		TCTCGCAAGT	4		GCCTGGGAGC	4		CCTGCTGGGG	4		TTAAAACATT	4		CGAGCCAGAT	4
GCCTTACGGC	79		ACAAATCGCT	6		TCACTCAGGC	4		CCAACTAGCT	4		TTTGCCTAGC	4		TCCGCCATGT	4		TGCATATGAC	4
AAGCGAGCTA	79		TTGAGCTAGC	6		CTCGCGGGGG	4		CTCTGCACGC	4		GCAGAAGGGA	4		CATTTGGGCA	4		TCAACTATTC	4
TTTAAACTCT	79		TGCACAGCCC	6		TTCGATCCTC	4		TTTGGAGCAG	4		CATTGCGGCC	4		ACTCGTTGGG	4		GACTAGCAGT	4
CCCTAGCTAC	79		TTAAGCAAGG	6		CATTACTAGC	4		GCGAGGATGC	4		GGACACTAGC	4		GCTCCATCCT	4		CTTTCTGCAG	4
TTCCTCGCCT	79		GAAACTAGGC	6		CCCTCGGGGG	4		TTAAAACAGC	4		GACAAGCGCT	4		AAACCCGCAC	4		AGCTCCTGAG	4
ACCTTTGCCC	79		GTCTCAGCCC	6		AATGAATGCT	4		CAGATCGGGC	4		GACATATGCC	4		TACCGCGCAT	4		CCAAAGAGGG	4
TCCCTCCGGC	79		ATAGCTAGCT	6		AGCGCTAGTT	4		AATACAGCCT	4		CTGACCTAGG	4		ATATTCTAGG	4		CGCGGTTGGC	4
ATGCGCGCCG	79		TGAAATCGCT	6		AATAACGCCC	4		CCAACGCACT	4		TCATTAAGGG	4		GCTACATCCG	4		CAACGAGTTG	4
GCGTTTGCAC	79		AATCCAGCCC	6		GGAGCTAGGA	4		GACTGCCAGC	4		TTCGCTAGCT	4		CACCTCGCGC	4		GCCTAGCGCG	4
TCACGCCGCA	79		GCTCACGAGC	6		AATCACTAGT	4		AATTGAGTCG	4		AACTGCAAGC	4		AACATAGCTA	4		AACATGGATA	4
TTGATTGCCT	79		CTCCCCTAGC	6		TAAGGTAGGG	4		CACCTGGGTA	4		CAAAGCCTGC	4		CAACTCTGTC	4		AACCAGGCCC	4
GCTAAATCGT	79		TCGTCTAGCT	6		AAATGTCAGC	4		TTCGCCACTC	4		TGCCCCGCCG	4		TACATCACAG	4		TGAGACCGGT	4
TTGTCTGCCC	79		CTTACGGCCC	6		CATTGCGGTT	4		TGAAATCGCG	4		GAAAGCTAAC	4		TACCCGGGAG	4		TTTACAGCAC	4
GATAGAAGCC	79		GTCCCTAGGC	6		CACGCGGACC	4		CCACTGGCCT	4		ACGGTAGCGC	4		GACATCACAT	4		GTTACGACCC	4
CATATCAGCT	78		GATACATCCT	6		CGCTAGGTTT	4		ATGACGCTCC	4		CAACTGTGTC	4		CGGTAGGGTC	4		ACCATGGGTA	4
TGAGAGCTCC	78		ATATCAGCCC	6		CCTAGGCCGG	4		GACTGCCCCC	4		TCTCCAGGAC	4		TGTCTCTAGC	4		TATTTGGCCC	4
CTATCTCAGC	78		GCCAACGAGC	6		TTCACACGTG	4		CGCGTAGCAC	4		TGATGTGCCC	4		AAGACTTGTT	4		TAAAACACAC	4
TGACAGCTAT	78		GCGGGCTAAC	6		GCGGCTCGCG	4		GGTAGGCAAC	4		GACTTGCGCT	4		GCAAGCCTGC	4		ATCCGGTCCC	4
ACTCGGCTCC	78		ACGCTTGCGC	6		CAGAAAGGAC	4		GATGGCCATC	4		TGGCTCTAGA	4		CCTACGGCTA	4		TGTGCTAGAC	4
AATAACTGTT	78		CTCGCTAGGG	6		GCTACTGGCC	4		CTATTCCGGG	4		TGCAGCAAGC	4		TTAGCTATAC	4		TCAAGGCATA	4
TCACTTGTAA	78		CACCCGGGCC	6		TAAACTGACG	4		TATGACGAGC	4		GACTGCTCAT	4		ATACTTTCGT	4		GTCTAGCGAT	4
GCATTACCCT	78		ATAGCTAGAA	6		GCATTCGCGC	4		CTGCCTGCCC	4		TCGGCGACCC	4		CCATTGGCAC	4		CCAAAACGGT	4
GGCATTCGCC	78		GCACCTGGCG	6		GATAGACTCC	4		GACTAGCTCT	4		TCCTACTAGC	4		CTTACTAGTG	4		CAACTAGGTT	4
CTATAGGCCT	78		ATGGTCGGCC	6		ACAACTGCCC	4		TCCAATCGCT	4		CACCCGGGCG	4		AACGGCTAGC	4		AATCGAGCTA	4
CTCTAAGCAC	78		TGACCCTAGC	6		TATCTCTAGC	4		CTCCGCGAGC	4		TGACGCGCGC	4		GACACATTCC	4		ACCAATACCC	4
TCATATGACT	78		TCGGCTAGTT	6		CATACGGGTG	4		TATCGAAAGT	4		GCCAACTAGA	4		TACTGTCAGC	4		TCAAGTCGCG	4
CCCTCTCGGG	78		GCTAACGCGC	6		TTCTAGGCCT	4		TTACGCTACC	4		TCTCGCTAGA	4		CCGCGCTAGC	4		AAACCTGGTC	4
ACTGGAGCAT	78		TAATTCGCTT	6		TCTAGCGCCC	4		CCGCTAGCAC	4		TCAAAAAGGT	4		TTAACGTTCA	4		GCAAATCGCG	4
CCGCTTGGCT	78		CTAGACCAGA	6		ATACGTTAAC	4		TCAAATCGGT	4		GCACCTGCCC	4		TACACGGCCC	4		AACAGCTCAT	4
GAAACTGCGG	78		ACGCTACCGC	6		AATACGGGAC	4		CGCGCTGGCG	4		GAACTCTAAC	4		CACTACGGTG	4		ACCGCGAGTC	4
ATCATATCCT	78		CAACGCTAGC	6		AATCACTAGA	4		TTGACTAGTC	4		CAGTCCGGTT	4		TCGGCTACCT	4		TCACGTCACC	4
TTTGCGCTAA	78		CGCACAGGGG	6		TATTGCACGC	4		GATATGGCAC	4		TATATCGCGC	4		GACTTTGGAT	4		TCAAACCGGT	4
ACTATAGCTC	78		CACCAGGGAC	6		ATAACTAGCA	4		ACTAGGCTGC	4		CGAACTAGCC	4		TACACAACAT	4		TCCATACCAT	4
CGTAAAGGAA	78		TAATGCGCGC	6		AATTACGACC	4		CTACTAGCCT	4		ATTTACGCGC	4		AACCACTAGC	4		TGGAGCTGGC	4
ACGACGTAGC	78		ACGCTAACGC	6		TTCAACTAAC	4		GGTAAAGCCT	4		GGAATTAACC	4		TACTCTGGCG	4		GATGGACAGC	4
TACATTGCCC	78		GATTTGCAGC	6		TAAAGCACGA	4		TCCGCGGCCC	4		CCCCTGGGAC	4		CTAGTCTAGC	4		GACACGTGCT	4
TCTGTCGCAC	78		ACAGTTAGGA	6		TCAACCTGAC	4		TCAAGCTAGG	4		CCCACGCGGC	4		CCATTTCGGG	4		CAACTCGCGC	4
GTTACAAGGC	78		TAAGATAGGG	6		GCACGGGCCC	4		TTCACCTAGG	4		ATTGGGTACT	4		GCTAAGACCT	4		CCTGGCAGGG	4
GCGTAGCTCA	78		TCACACTAGA	6		TAATACTAGC	4		GCACTAGCGC	4		TTTGAACCGC	4		ACACTAGGCA	4		AACAGGGCCC	4
GCCACGCAGG	78		GTCACTAGAT	6		AATCACTCAC	4		CTTACCGCAC	4		ATAACTAGGC	4		ATGCGATAAG	4		CTGACCTATC	4
CTTTCGGCCT	77		AGCCCAGCCC	6		GCATACTAGC	4		GATAACCGCG	4		TACCCGGGAG	4		TACTGCGGTA	4		GCAGAAGCCC	4
TTGCGCGCTG	77		TCTGCATCAC	6		TAAACAGAAG	4		TTTATGTCCT	4		TCTATCGCAC	4		TTGAAATCCT	4		TTACGCCAGC	4
ACACAGCTGC	77		GGATCCGCAG	6		CGAGCAACCG	4		CTACTAGGCC	4		CACTGCTCTC	4		AAAACTAGTT	4		CTGCTCGCAC	4
TAGCTAGGCT	77		TCCATACCCT	6		AACGAAGGTC	4		TACATGTAGC	4		ACCAATTCCC	4		CCGAGCTATC	4		CGCGGCTTGC	4
AACCGCGTCG	77		AATAGATCAC	6		ATCGCAGCAC	4		TTAAAAGCGT	4		CAATTTGGCC	4		TCGGCTAGTT	4		AATCAATAGC	4
CATGAGGCAC	77		GCACTCGGGC	6		CTCTCTAGCA	4		CACGCTAGGC	4		CACGCTGGGT	4		GATATGCAAA	4		GGCTAGCGAT	4
ACGCAAGCCT	77		CCAAAAAGGG	6		CAACGAGGCG	4		CTAAACAGGG	4		CAACGCTAGC	4		ACGCTAGCGG	4		ACCTTCTCGG	4
AATACCAGCC	77		GACACTAGCT	6		TCGTTCTACC	4		TACTTCACGT	4		GCACCCTAGT	4		CCCACACTTC	4		CACCCGGGAG	4
GCAAACTTGA	77		CCGTACTAGC	6		TTCGATAGGG	4		GATAGCTTCC	4		ATGCTATCCT	4		GAATCCACGC	4		AGGGACCGGC	4
AACGCACTGC	77		ATGCCAGTCC	6		TTTGCTAGCT	4		TTACGGTAAC	4		TACTACCAGC	4		TACACGTAGC	4		GCACGAGGCC	4
TGAATCACGG	77		CCGAGCTAGG	6		AGTCGCTAGG	4		CCAACAGCCC	4		TACCTCGCCC	4		GCTCATTGAG	4		CGAACAGCTT	4
CCATTCTGGG	77		AACGTCAGCC	6		CCATACGGGA	4		GAGACGCGTC	4		TAGTCTAGCA	4		GCGCACGGCA	4		CCGACTCGCC	4
TCTGATCGCT	77		AACTAGGGCG	6		GAACTAGGTG	4		GCAGCTTAGC	4		GCGCCTGGCA	4		GCACTCGGCA	4		ATCACCGGTG	4
ACTACAGCGC	77		TACAACGATG	6		TTGCCTAGTC	4		TTCATCTAGT	4		GTTCGAGCCC	4		TACACCGCTC	4		AGTAAAGACC	4
CCTACTTGGT	77		TTGCTCTCGC	6		CTCAGCTCGC	4		GTATGCTCCC	4		AATCCCGCCC	4		TAATTTCTAA	4		CTCACCGGCG	4
CTACTCCTAC	77		TAGGACCAGC	6		AACTAACTGT	4		GTCCCAGCCC	4		ACAAAACGGT	4		TCAAAACATC	4		CGCTAGGGAC	4
GGTAAACATC	77		TCCCTCGGGC	6		CACCTGGGGC	4		TGGTGACAGC	4		TCGGCGGCCA	4		AATTACTAGC	4		AGTAGTCTCA	4
ACTCGGCTCT	77		TCAAAACGCT	6		GATATCCTCC	4		GTCGCAACCC	4		TGTCGCTAGC	4		AACGCTGCAA	4		GCATGGCTGC	4
TCACGCTGAG	77		CACCACGGCT	6		CAACTGGGAA	4		AGCACGGCCC	4		CTCGTGGGGT	4		CCGAGCTAAC	4		CTCCGGGCCC	4
GCAACGTCCG	77		TAAAGCTCTC	6		GACACGTGCT	4		TAGCCTGCCC	4		TACGCCAGCC	4		TACCTCGGTC	4		TACCCTGGTG	4
GCTATTGCTG	77		GTCAACTAGC	6		CTTTCCTAGC	4		ATTACGATCT	4		GACCACTGGT	4		ATCGGCAAGT	4		GAAAAGCGCT	4
ACCCTTTGGG	77		CTAACTAGCC	6		TCTCGCTAGC	4		CAAAGTCCTC	4		ATTGAAGCGC	4		CTCTGCGGTA	4		TCTGACCGGT	4
ACCCTAGCTT	77		CACAGCCGGC	6		TGTTCTAGCG	4		CCTACATCCT	4		GTCAATAGCC	4		GTTTAAAGGG	4		ATAACTGCAA	4
AGACGCTCGC	77		ACTGGCCACC	5		GACCGCAGCC	4		TGTGCCTAGT	4		AAACCTGGTC	4		ACATGTTGGG	4		CAACTGGGTG	4
GGTATTACCT	76		ACTAAAGCGC	5		GCTACATCTT	4		TTATGGCGGC	4		CAATTCTAGC	4		CCTGTTCTGG	4		GACAAGCGCC	4
TCTCGAGCCG	76		CAATGCGAGC	5		TCAAACCGGC	4		TATCGGCAGC	4		AACAAAGCCC	4		ACATGGCAGC	4		ACGGCTAGCT	4
TCCAGCCAGC	76		CTTTACTAGC	5		TGACTCTAGC	4		TACTTCACAT	4		TGCTGTTAGA	4		AACTAGGCCC	4		TATCGCCAAC	4
GACATCGCAT	76		TTCTAAACGC	5		TCCTTGGACC	4		AAGGAAGCGC	4		TCGATATCCT	4		CATGTAGGTT	4		GACTATGACT	4
CCCAAATGGG	76		CAACGAGGTC	5		GCAAATCGCT	4		TTCTGCACAT	4		CTGCGCTAGC	4		CACCCGGAAG	4		CAAACAGGTG	4
TAAGGCGGAC	76		TTCTCTAGCT	5		CCATATGGAC	4		TAACACTGCG	4		GATATCGCGC	4		CCTGTTCGTG	4		TAAAACGGAC	4
CAGCACCGCG	76		CTCAAGGCAC	5		TCGGCTAGTT	4		TATAGCGTAC	4		TCTACTACTC	4		TCACTGGCAG	4		TACATTAGAT	4
TAAAATAGTC	76		ACGTTCTAGC	5		ACTACGGCGC	4		CTGATCTAGC	4		CATCGCTAGG	4		TAAGCTTGGG	4		ACGTTGCCTC	4
TAACGCTATC	76		CATCGATAGT	5		TACTGGGGTT	4		TTCACTCGCG	4		GGACCTAGTC	4		CCTGATTTGC	4		GATAGCCCCC	4
CCCCTAGCCC	76		GCAATACCCT	5		ATCGAATCAC	4		TAAGACCGAT	4		AGCCGCTAGG	4		CACCCAGGAG	4		CAGGACGGTT	4
TTGTGTTAGC	76		GCACGAGGCC	5		CCAGATAGGG	4		CAGCCCTAGC	4		CGCTGAGGTC	4		GTCTTAGCCA	4		GACTAGCCCG	4
TTGTTAGCGC	76		CACACGGGCC	5		TACATCTCTA	4		GGTAGACAAC	4		GTCTTAGACC	4		TCTAAACTTC	4		TTAAAACCAT	4
AGGATTGCCC	76		AGTACAGCCC	5		CAATGCAGGT	4		CCGAGCTAGA	4		CCGTGCGAGC	4		CCATTAGAAC	4		CACTCGGGAG	4
AATACTGTGG	76		TTCATCTAGC	5		TCAGTCCGGT	4		TAGACGCTTC	4		TCTACGGCCT	4		CGCTAGAGTC	4		CCATTCAGAC	4
TATGACACAC	76		CGAACTAGTC	5		CTGTCTAGCT	4		AAAAGCACGT	4		ACCATACCCT	4		GAGGTAGGTT	4		TAACTTGGGC	4
TAATTCGCCT	76		ACCATACCCT	5		TACCGTGGTT	4		GATCCCCGCG	4		TCTCCAGCAG	4		ACATGCTATG	4		TAGTTTAGTA	4
TTACAAGTGT	76		CATGCTGGTG	5		CATGCGGGCC	4		ACTACTAGGA	4		GTGGGCTAGC	4		CCTAAGTTGC	4		TCATTTAGGG	4
TAAACCGATG	76		TGCTACCAGC	5		TGACGCGAGC	4		TCCTGCTGGC	4		TACAGGCACC	4		GCCTTAGCCC	4		GCATGGCACT	4
CCTATTGCCC	76		ATCTAGGCAG	5		TACACGAGGA	4		GACTAGCGAT	4		ACTCCAGCAC	4		CATTAGGGCA	4		CAGCTAGGTG	4
ACCCTAGCTC	76		CCGCGCTAGC	5		CCTTAGGCCC	4		TATCGAGAGC	4		CCAGCTAGGC	4		GTGCGCGACT	4		ATACTAGCAC	4
TACGCTCTCT	76		TACATGAACC	5		AGGCTGTGGC	4		GTCAGCTAGC	4		GCTAACTGGC	4		TACACCACCC	4		ATAACTTCAC	4
GCAATTAAGC	76		TTACCCTAGC	5		TTTTACGCTT	4		CAGATCTGCC	4		CTCGTAGGTC	4		GGTTCTAGCA	4		TCAAAGTCGC	4
[truncated: 57,143 more rows]

## Sheet: 4C-E Pst
Pst stock			mouse No 7			mouse No 8			mouse 9			mouse 10			mouse 11			mouse 12
barcode_clusters	read_count		barcode_clusters	read_count		barcode_clusters	read_count		barcode_clusters	read_count		barcode_clusters	read_count		barcode_clusters	read_count		barcode_clusters	read_count
barcode_clusters	read_count		barcode_clusters	read_count		barcode_clusters	read_count		barcode_clusters	read_count		barcode_clusters	read_count		barcode_clusters	read_count		barcode_clusters	read_count
CTGTCTGCAG	3819		GTGATGTCCC	30469		CTATCTGCAG	8150		TGTATGCAAG	51334		GTTACTTGAT	31270		CTATCTGCAG	219002		AACATGCACG	26441
CTATCTGCAG	3755		CTGCGCAGCC	29030		CTGTCTGCAG	7080		AAGTCGCAGT	15324		GGGACAGCAG	28487		ACAGGTCCCT	95339		GTACTCGCGT	23323
TCACTGGGGT	2862		TCACTTGGCT	8213		TCACTGGGGT	6043		CTAATCGCGT	10712		CTGTCTGCAG	12161		CCACAAGGTA	40226		ATACCTCTCC	17993
TGTTCTGCAG	2819		GGAAAGCAGC	7251		GCACTGGGGC	6028		CTATCTGCAG	7486		TTTCCTACAG	12024		TTTTCTGCTG	13794		GACAGGCCGC	10654
CGGAGTGCAG	2747		CAAAGGCAAG	7060		CGGAGTGCAG	5198		TCACCCGGAT	5944		ATTACAGCGA	10121		CTGTCTGCAG	10941		TGTTCTGCAG	9515
CGCTATGCAG	2283		CAGTTTGCAC	6889		CGATCTGCAA	4269		TATCCCGCAG	5129		CTATCTGCAG	8985		TGTATGCAAG	8452		AACTGCACGC	8859
TATCCCGCAG	1942		CCATCCTCGC	6356		GTATGCAGCA	3819		TCACTAGGCC	4241		TCACTGGGGT	8875		CACACCGCAG	4583		TCACTGGGGT	8767
CCACTAGGTT	1856		ACCCTGAAGT	5466		TCACTTGGCT	3561		ATGGCTCTCT	3705		TCACTTGGCT	8816		TTACCTGCAT	4018		GTTCATCAGT	6095
GCACTGGGGC	1851		GCCCTTCCGC	5349		TATCCCGCAG	3197		TCACTGGGGT	3584		TCACTGGGTT	7310		CGCTATGCAG	3467		GACAACGCCT	5831
GTCACTTGCG	1601		TAATATGCAG	5140		CCACTAGGTT	3139		CTGGATACAG	3494		GTACTCGCGT	7095		CACTTGCAGG	2920		TTGCCTACAG	5553
CGTGTGCATT	1562		CGATCTGCAA	5055		TCACTCGGGC	2986		TTTCCTGCAT	3281		GCTTTGCAGG	6801		TCACTGGGGT	1356		CTATCTGCAG	5277
CTGTCTGCAA	1553		CTCCGCAGAG	4700		GGCTCTGCAG	2680		CAGCCTACAG	3011		ATACTTGCTC	6714		ACTCGCAGGC	1347		GCACTGGGGC	4731
TCACTAGGCC	1504		GTACCTGCAA	4642		GTCACCCGTG	2659		GTTGCTGACC	2870		CTGTATACAG	6457		AACAGGGGCT	1244		GCAGGGCGGT	4720
CGACGCGCAG	1459		CGTGTGCATT	4602		GATATGCAGG	2659		AATCCTGCAG	2758		CTTCCTGCCT	5998		GTAACTATCG	1223		CTGTCTGCAG	4707
CCACAAGGTA	1434		ACACTTGTAC	4279		ATCGCAGTAG	2648		AGCGCCGCAG	2713		GTTAAGCACT	5759		CCACCTGGCC	1093		CGGAGTGCAG	3984
CTGCGTGCAG	1345		GTGCAGTCTC	3665		CAGCCTACAG	2637		GTACTGGCCT	2665		ATACTGCACG	5388		ACTCTCGGTA	1091		TGGCTGGCAG	3495
AAGTCGCAGT	1316		TATACTGCAA	3663		AAGTCGCAGT	2581		TGGGGTGCAG	2652		TTTCCTGCAT	5179		ATAATGCCGG	1057		ACGGACACAG	3331
CGATCTGCAA	1280		GTCATGGGCT	3588		TTGCCTACAG	2478		GGCGATTGCA	2648		CCACCTGGTT	4851		ATCCTGCTAG	952		ACTCGCAGCC	3220
AGGATGCAGT	1257		ATTCATCTGC	3449		AATCCTGCAG	2464		CTGTCTGCAG	2561		CCGCCTACAG	4784		CTAGTGCAGG	946		AATCCTGCAG	2924
TCACTTGGCT	1254		ATCACCCGTG	3361		CTTGTGCAGG	2326		GCACTGGGGC	2435		TATTCTGCAT	4366		ATATCTGCAG	909		CCACCTGGTT	2741
TCACTCGGGC	1250		TGCATGCGCT	3176		TGACATGCAG	2265		GCACTCTCGC	2432		TGGCTGCAGG	4347		TCACTAGGCC	878		ACACCGGGGT	2417
TTTCCTGCAT	1245		TCACTCGGGC	3128		CTGTCTGCAA	2246		CTATACTAGG	2328		CGCTGCGCGT	4277		CTATCTGAAG	843		TGACATGCAG	2402
CAAATTAGGT	1182		GTCACCCGTG	3024		TGCTACTGCG	2164		CGCTATGCAG	2305		ACTCTAGGTT	3858		CTGTCTGCAA	827		GTAACGCCGT	2393
CACACCGCAG	1145		GTGTGCAGGC	2993		ACACCGGGGT	2089		CACACCGCAG	2293		GACGCAGCTT	3724		CTTGTGCAGG	794		CACCGCCAGA	2377
CCTTGTGCAG	1145		ACCAAGATGC	2848		TTTCCTACAG	2082		CGGAGTGCAG	2287		GACGAAACCT	3682		TCACTTGGCT	781		CGTGTGCATT	2368
GCATCTGCAC	1141		CGACACCACC	2810		TGTTCTGCAG	1973		CCACCCGGTT	2287		TAATTGCAGC	3625		TCACTTGGAT	772		ACACTCGGTT	2327
AGTTTGCAGT	1129		TTACCTACAG	2720		AGATTGCAGT	1888		ACACCGGGGT	2184		GACTCCGCAG	3520		ACACTCGGTT	765		ATAAGGACTA	2078
GGGACAGCAG	1098		CTGTCTGCAA	2695		TATATGCAGC	1868		CAAATTAGGT	2152		GGCGCAGTAG	3501		CCACTAGGTT	748		TATACTGCAA	2066
CTTGTGCAGG	1094		ACCCTTCGGT	2642		TTACCTACAG	1867		TCACTTGGCT	2068		CCACTGGTTA	3255		TTGCCTACAG	745		GATTCATTGA	2040
ACTCGCAGGC	1071		CTGTCTGCAG	2606		TCACTAGGCC	1863		CACTTGCAGG	2059		ATTCATGAGT	3246		GGCTCTGCAG	728		CACACCGCAG	1990
CTAGTGCAGG	1066		ATAAATGCGT	2514		TGGCCCGCAG	1741		CCACGTGGTT	2031		TTCACGCATG	3001		CGATCTGCAA	714		TTTCCTACAG	1857
CCACCTGGTT	1036		CCACTTGTGT	2452		ACTCGCAGCC	1721		TTCAGTCCGC	2014		TTACTTCCAA	2919		TCACATGGTT	696		TTTCCTGCAT	1853
TATATGCAGC	1011		TCGAATCGCT	2434		CCCACTGGAC	1700		CTGTGTGCAG	2000		AGTAATAACC	2867		CTATATGCAG	696		CAGGCAGACG	1851
GAATCTACAG	1004		TGGCCCGCAG	2395		CCACCTGGTT	1679		TCACCGGGTG	1943		GCATGGCGCT	2806		AGTCTGCAGT	651		TATCCCGCAG	1787
GGCTCTGCAG	1002		GTTCACAGCG	2330		AGGATGCAGT	1658		TCACCTGTCC	1939		TTCGCAGGAT	2709		AATCCTGCAG	629		GATATGCAGG	1783
GACATGACCT	999		CACTATGCCC	2254		ACACTTGGTG	1635		TCTCCTGCCT	1775		CCACTAGGTT	2684		AAGTCGCAGT	616		ATAAATATCA	1747
TGACATGCAG	984		CCACCTGGTT	2207		ACACTCGGTT	1611		AGTCTGCAGT	1724		GATGCCTGCT	2643		ACATCTGACG	607		ATAAACTACA	1704
TGGGGTGCAG	975		CGCTCTTGCC	2197		CCACAAGGTA	1573		CTACTCTCCT	1716		ATACTCTTGC	2602		CCTTGTGCAG	600		TGCATAGCAG	1652
AATCCTGCAG	967		TTCATGCAGA	2123		TTTCCTGCAT	1561		AAAGGCAGAC	1626		GACCAAGCAG	2383		ACGAAGGCAG	596		AGCGCCGCAG	1606
AGTCTGCAGT	956		GATGCGGCCC	2044		TCACCCGGAT	1559		ATATTAGGAA	1566		ACGCTGCATT	2350		TGTTCTGCAG	584		CGATCTGCAA	1570
AACCCTGCAG	933		TGGACCGTCT	2041		TCACCTGTCC	1554		TCACTTGGAT	1547		ACCCTGAAGT	2314		GAAAGCAGAG	580		GTCACTTGCG	1568
CAGCCTACAG	933		ACACCGGCAG	1945		GCAACAGCAG	1532		GGATCCGCAG	1523		ACACTCGGTT	2310		TTTCCTGCAT	565		TAGAGCAGTA	1567
GTGCCTGCAT	922		TTAATACTAT	1915		ACATTCTGGT	1528		CGACGCGCAG	1509		CGACGCGCAG	2303		CTATCTTCAG	551		CCACTAGGTT	1556
GCAACAGCAG	921		TCCTGCAAGC	1904		CGACACACCG	1484		GAATCTACAG	1494		TACTGCGCAG	2287		CTAAGCTGAG	549		AGTCTGCAGT	1535
CTTTGTGCAG	900		TCTCCTGCCT	1817		CGCTATGCAG	1472		GTCGTGCAGT	1464		ATGAGGACCT	2259		TAACTTGTTC	535		CTTGCAGGCA	1515
TCGAATGCAG	899		AAGCAGCAAA	1800		CAATAGCCGT	1469		CGTGTGCATT	1432		GATGTTGCAG	2183		CCGCCTGCAA	532		TATACAGAAG	1371
CCTTCTGCAG	871		GGAGCAGGAC	1790		CCTTGTGCAG	1461		CACCGGGCAG	1418		AATAGCATAT	2125		GAAAAGGCCG	518		GCTTACGCCA	1323
CTGTGTGCAG	860		CGACGCGCAG	1785		CCACCCGGTT	1451		ACGCAGGACG	1415		CCACTTGGCC	2111		ACAGGTACCT	517		TGGCTGCAGG	1318
AAACGCATCT	857		CGATATCGCT	1767		GCCACAACGT	1401		TTTCCTACAG	1415		GCATCTGCAC	2078		CGGAGTGCAG	512		TTACTTGACC	1313
TCACCTGTCC	825		GGGACAGCAG	1767		ACACCGGGTC	1388		GTGCGTGCAG	1398		GCCTGCAGTG	2074		TCGAATGCAG	499		AGTCACCACA	1283
TGGCCCGCAG	823		CAAGGCACGT	1755		CACCTGCAAG	1377		TGGCCCGCAG	1393		CCAACTGGGG	2052		CTTGCTCAGC	495		GGCTCTGCAG	1267
TATACTGCAA	818		CACCGGGCAG	1736		GGATCCGCAG	1373		CCACAAGGTA	1352		TCACTCGGGC	2024		TCACCTGTCC	491		AACAACCTTC	1230
GTACTGGCCT	803		CAACTACTGG	1675		GACTCCGCAG	1368		ATACTGCACG	1339		CCACTAGGCA	2015		CTACCTGCAG	479		GGGTTGGGCG	1221
GCATCGGCAG	799		CTATCTGCAG	1652		AGTCTGCAGT	1367		CCTTGTGCAG	1336		ACTCGCAGCC	2005		CCACCTGGTT	460		CAACTGCTCG	1196
TGCTACTGCG	798		GACTCCGCAG	1639		TGGGGTGCAG	1350		CCACTAGGGA	1302		GTTCATCAGT	1996		ATACTGCCAT	447		ACAGGTCAGT	1099
TTTCCTACAG	793		GCACCTGGCG	1618		CCTGCATGAC	1348		CGATCTGCAA	1280		CCGCTTGGCC	1928		CTATCTGCAT	443		TTTTGTGCAG	1093
GCATGGCGCT	780		CCACTAGGGA	1613		AGTTTGCAGT	1339		ATCCTGCTAG	1269		CTTCATAAGG	1913		TATCTGCAGC	440		GAGTATGCAG	1073
TCACTTGGAT	758		GTCGTGCAGT	1587		ACACTTGTAC	1338		CTTTCGCAGT	1255		ACGCTCCAGT	1906		AAAGGTCCCT	435		CACGCAGCCT	1032
GTCACCCGTG	738		CTGTGTGCAG	1587		TATACTGCAA	1291		CTTGCTCAGC	1247		TGGCTGGCAG	1789		CGACGCGCAG	432		CGGATCCAGT	1026
CAATAGCCGT	737		CTTATGCACG	1555		CCACTTGGCC	1274		TCACAAGGTC	1247		TTACTTGAAG	1742		TTATCTGCAG	430		CGAAGCAGAC	1020
TCACGCGGCG	725		CTAAGCTGAG	1542		CTTGCTCAGC	1232		ACAGGCTAGT	1240		CGCTATGCAG	1710		GCACTGGGGC	429		ACAACTGCAT	1017
GACTCCGCAG	706		CCAGGCAGTA	1517		AACACTGCAG	1226		ACACTCGGTT	1235		CGCTATGGTG	1658		CCACCTGGCT	420		CCTTCTGCAG	1011
ACACTCGGTT	704		GTCACTTGCG	1503		TTCTCGCAGT	1179		TCCTCCGCAG	1232		CGACGTTCCC	1638		TCACTCGGGC	411		TCACTCGGGC	1008
TCTCCTGCCT	702		TCACTAGGCC	1500		TCTCCTGCCT	1172		ATGTTGCAGG	1226		CCAGTTCGTA	1636		GTGCGTGCAG	410		CATCATAAGA	1007
GCTCGCAGAC	697		CAAGCTGCTA	1493		TTTAAGGCCT	1147		ACATTAAGCT	1197		GCCTGCAGTT	1614		TGGGGTGCAG	391		CCACTAGGGA	993
TTCTCGCAGT	696		CCATCCGCAG	1492		TCACTGGGTT	1139		GTTCCTGCCT	1176		GACACAGTAC	1608		GTCACTTGCG	380		CCACAAGGTA	992
GGCGCAGTAG	691		TCAACATGAC	1486		GTACCTGCAA	1128		CACCACAGTA	1171		GCAAAGCACA	1596		CCGAGTACAG	378		TTACTTGTTT	977
ACTCGCAGCC	684		TGTTCTGCAG	1484		CTGCGTGCAG	1126		CCACTAGGCT	1170		AAGGCAGTAG	1546		TGCAGGCTCA	377		CCTGCATGAC	977
GCATGCGTGC	677		TGTCCTTGCG	1472		CTAGTGCAGG	1122		ACCTTGGCAG	1164		TATCCCGCAG	1546		TGGCCCGCAG	369		CATGCTGCTC	974
GGATCCGCAG	665		AGGATGCAGT	1470		CTTCCGCTGG	1118		GTGCCCTGCG	1153		GCTGCTAGCC	1543		CTATCTGCTG	367		CTTTTAGGCT	971
CCACTAGGGA	659		TTGAGGCAGC	1462		CATGGCAGCA	1105		CCACTAGGTT	1150		CTATACTAGG	1518		CTAACTGCAG	355		TCACTAGGCC	962
CACTCGGCGC	657		AGTTTGCAGT	1458		ATAGGCAGTA	1096		TATCTGCAGC	1133		ATAATGCCGG	1510		AGAATGCATG	349		CGCTATGCAG	950
ACGCAGGACG	650		GTCGCAGTCC	1448		GGTGCTACCC	1080		TGCTACGCAC	1132		GACACCTGGC	1509		AAGCACAGTA	347		ACATGCTGCA	938
CTTGCTCAGC	650		TTGCCTACAG	1443		CATACTAGCG	1068		GTCACTTGCG	1126		ATAGCTCTCT	1460		TTCTCGCAGT	346		AAGTCGCAGT	905
TGATTTGCAG	649		TCAAAGCGCC	1441		CAAAAGGCAG	1043		GGCTCTGCAG	1125		TGGAGGGCCT	1450		ATATGTCCTT	335		GATCTACAGT	894
CACCGGGCAG	644		CCAGGCTGCG	1428		CAACGCCTAC	1040		ACACTTGGTG	1112		AGTCGCGTAA	1436		GGATCCGCAG	324		TTCTCGCAGT	867
TAATATGCAG	635		TCACTTTTAG	1427		GTGCCTGCAT	1036		CCGCCTACAG	1112		TTAAACGAGT	1417		GTATCTGCAG	318		CTGTGTGCAG	860
GACGCAGCCA	633		CAACACAATG	1425		GTAACTATCG	1032		ATAAGTTGCT	1099		CAGCAAGGGC	1417		CTATCTGGAG	307		CACTCGGCGG	860
TTGCCTACAG	633		TATCCCGCAG	1422		CACCACAGTA	1019		TAGAGCAGTA	1093		TACTTTGCAG	1404		TCTGCGCGAC	298		CCACCTGGCT	857
TGGCTGCAGG	624		CATTAAGCAC	1420		AGCGCCGCAG	1014		GCTCGCAGAC	1081		GGTTGTGCAG	1393		CTTGCATAAC	298		CTGCGTGCAG	850
CCACTTGTGT	617		AACATAGGCT	1408		TCACCGGTTC	1003		GTTAAGCGGC	1078		CTTCACCTGT	1382		CTGTGTGCAG	295		CACTGCAGTG	839
TTTTGTGCAG	615		GCACTCGGGC	1408		GCACCTGGCG	976		ATTTGCAAAC	1057		ATATTTTACT	1354		ACATGTCCCT	295		ACAAGGCCTT	818
TATCTGCAGC	606		GCATCTGCAC	1402		TGGCTGCAGG	966		TTGAGAACGT	1050		GTTACCCTGC	1339		CTAGCTGCAG	295		CTGTCTGCAA	816
TAACTTGTTC	593		TGATATCATC	1381		GCTCGCAGAC	955		GAATCTGCAC	1032		CGGCTAATGT	1332		ACAGGTCACT	279		GACATGACCT	810
CGACACCACC	588		GCATCGGCAG	1369		ATCGCAGGAT	941		GTAATCTTGC	1029		GCGTTAAGAG	1331		TATCCCGCAG	279		ACGCAGGACG	801
AGATTGCAGT	586		CTACAGCGGG	1362		GACGCAGGGC	931		TCAACTCGCT	1029		TTAAGGACAG	1330		CTTTGTGCAG	272		TAATACATAG	793
CAACTGCAGG	582		CAGTTTGGTC	1360		TTGACTCGCC	931		CGGCCCACAA	1026		GTCACTTGCG	1328		CTGCGCAGCC	260		GGATCCGCAG	790
CTTCCTGCAA	573		CACACCGCAG	1360		GTCAACGCAG	913		TAAGGTCCTT	979		AGCGCCGCAG	1265		CCACTAGGGA	258		GCATCTGCAC	790
CACGCAGCCT	573		GCACTGGGGC	1355		TTACTTGAAG	910		CAACTGCAGG	975		CGACACCACC	1215		CCATTCCTGC	256		CGACGCGCAG	760
GTGCTACCCT	570		GAATCTACAG	1352		GTTGCTGACC	908		GTTCTTTATC	975		CACACCGCAG	1210		TCAGGTCCCT	251		ATCGCAGGAT	756
TTACTGGCCG	567		AGCTAACTGC	1348		GCGCTAGGCT	899		CTTTGTGCAG	963		TAGACCGCTA	1191		CAATTTCGTT	250		GCACTCGGGC	753
GCCTGCAGTG	565		TCAAATCGCG	1339		TTCGCAGGAT	894		GTGCATTGCC	959		CATAAACAAG	1181		GTCACCCGTG	250		GTGAGTCCAA	751
CTTAAGGCAG	564		GAGCTGCAAG	1325		CATCATAAGA	893		GGTTGTGCAG	953		AACGATGCAG	1174		ACACCGGGAT	246		TCACCTGTCC	734
CTAATGCACG	564		ATAATGCCGG	1298		GGTGTGCAGG	873		CCTTCTGCAG	939		TCACCTGTCC	1155		TATATGCAGC	246		GACAAGCCGT	719
GTTCATCAGT	563		TTAAACTCGC	1294		TCACGCGGTC	871		CTTTCAGTTC	937		CTCAAGGCAC	1149		ACACTTGCAG	241		CCACGGGGAG	717
AGCGCCGCAG	557		GACCCACCGT	1274		GATGCTATCC	868		CGCTGTGCAG	932		GCTCCCGCTC	1138		TGCTACTGCG	237		GCACGTGCGT	706
TACAGCAGTA	556		AACTTCTCAG	1251		TAACTTGTTC	867		GCAGGTCCGT	930		CCTTGTGCAG	1129		CCAGGCAGGT	235		CTTCCTGCCT	702
ACACCGGGGT	554		CCACTAGGTT	1221		CCACATGGAA	865		ACACTGGTGT	927		ATTCATGACC	1121		CTATCTGCAA	234		TCACTGGACG	701
TCCGGTGCAG	551		ATGTTATAAT	1219		ATTCGCAGGG	865		TTCGCAGGAT	921		CTCGCAGTGT	1118		TTCTCTACAG	234		TTGACTCGCC	693
TTACCTGCAT	550		GCTCGCAGAC	1189		CCAAATTGGG	860		GCACCTGGCG	914		GGTGCTACCC	1112		TGATCTCCTT	230		TGCATGCGCT	683
CAGGGCGCAG	547		TTTTGTGCAG	1176		CTCGCAGGCC	857		CCATCCGCAG	908		TCAGGTCCTC	1097		CCTTCTGCAG	229		AATTTCGCTT	682
ACGCGCAGTG	546		ATACTACAAG	1175		GGCTGAGCAG	857		CAAATAGCAG	895		CAACTGCTCG	1096		GTCATTGCAG	227		GAGCTCGCTC	673
CCACCCGGTT	544		CTAGTGCAGG	1172		TAACTACAGT	850		CACTTGGCAC	895		GACTGGTGGT	1088		ATCTGCGCGA	226		CCACTGAGGG	670
GACGCAGCTT	541		CCGCTTGGTC	1172		TACAGCGCAG	840		TTACCTACAG	894		TTGCCTACAG	1085		TTACTTGACC	223		GACACAGTAC	661
CCGCTTGGTC	539		CACCCGGCCT	1147		TCACTTGGAT	834		CTCAGGGCGC	893		CACTTGCAGG	1078		TGTGCTCCAC	222		CCACCCGGTT	649
CAAAAGGCAG	539		TCGATGCAGC	1143		CAACGAATGG	834		TGTTCTGCAG	890		ACATATGAGC	1066		ACAGTTCCCT	221		TGGCCCGCAG	647
CCGCCTACAG	535		AATCCTGCAG	1132		TAATATCTAG	832		TCACTCGGGC	884		CGAAAGGAAA	1061		ACAGGTCCAT	221		GCAATTAGCA	645
CGTTGCAGTA	533		TGACATGCAG	1115		AACCCTGCAG	822		GACGCAGCTT	884		TGCAGCTCCT	1061		CATGGCAGGT	219		CGAACTTCGC	638
CCGCTGCGTG	531		CAACTAGTGT	1088		ACTAGGGCAG	814		CAGGGCGCAG	882		CCACTAGGGA	1056		CTATCGGCAG	219		AGGCATGCAG	637
TTGGCAGTAG	531		CCACTTGGCC	1086		TTACTGTACG	811		TACACTCGTC	878		CAAGGCAGTG	1047		GACGCAGCCA	217		AGGATGCAGT	630
CTTGCAGGCA	530		ATCGCAGGCG	1086		CATATGCACT	800		ACACTTGCAG	871		GGCTGCAGAC	1041		TATGCGGCGC	216		TTACTAGAGT	629
GTCATAGGCT	528		TTCGCTGGGC	1076		GACATGCGCT	800		ACTCGCAGCC	868		GAATGGCAAG	1037		TCATCGCGCG	212		ATCAGATCGC	624
GATATGCAGG	517		CATCGCAGAC	1066		GGGACAGCAG	797		AACACTGCAG	868		TTTCCGCAGT	1019		TGATTGACGT	212		ATCCTGCTAG	604
CTAAGCTGAG	505		GCACGGGGCT	1064		TTCATGCAGA	796		CCACCTGGTT	864		GTAACGCCGT	1007		AGATTGCAGT	211		GGGATAAAGT	598
CCACCTGCGT	500		TTTCCTACAG	1062		CCGCCTACAG	793		CGGTAGCAAA	864		TGATACCACT	1004		ATCCCTGCAA	211		ATTCCCACAG	595
AGGTGCGCAG	498		TTGGATACAG	1035		TACAGCAGTA	785		TGCGCACATG	864		GCATACTGGC	998		CCGCCTACAG	205		ATAGGCAGTA	587
ATGCAGGAGG	497		TTTCGCAAGG	1026		AACGCCGTGA	779		TCCCTAGGCT	862		CGACCGGCAT	996		CTATCTACAG	201		AACCCTGCAG	583
CCACTCGGAG	494		AGGCCTGCAA	1008		CGCGCCCTGT	773		GCGCATGCAG	861		GTAAGGCTCT	994		ACAGGTGCCT	200		CGGCGCAGAA	580
CATGGCAGGT	493		CGCTATGCAG	1000		CGAGAGCAGT	768		CTGCGTGCAG	860		CCAGTTGGCC	976		CAAACGCTCT	199		AACACTGCAG	579
ATGTTGCAGG	489		TGTTGCAGAA	994		GCTAGGGCCG	768		CACGGCATGT	860		GATCCTCTAC	954		CTATTTGCAG	198		CGATACATCG	573
GCACTCGGGC	489		TCACCGGGTG	990		AGCCTGCAGC	767		CTTTGCAGAA	855		CACTCGGCGC	953		CAACTAGTTA	197		GCATTGAACC	568
CGATACATCG	484		CCACCTGGCC	970		ATCAACGTGA	761		CACTCGGCGC	854		AGTCGCAGCT	937		CTATGTGCAG	196		CGCTACTGAG	566
TCAACTCGCT	483		TCACTGGGGT	964		CGGTGCAGTT	749		GATAGGGCCG	842		ATTCATCAGT	933		TTCGCAGTTG	196		TCGAATGCAG	564
ACAGTTAGTA	482		CTGTATATAA	963		AAACGCATCT	749		CTCTTAGCAG	842		CAAATTAGGT	926		TCTCCTGCCT	196		CTTTGTGCAG	555
GTTAAGCACT	480		ACATAAGTTC	918		GTCGTGCAGT	744		GTTCGGCCGT	840		AGGTATTGAT	919		CCAGCTCGGG	193		GTCACCCGTG	549
CTACTGCATC	477		AGTCATTTGC	914		CACCGGGCAG	744		TCACCGGTTC	836		AGGTGCAGTT	893		TTACTTGCAG	190		GATATTGACA	544
TCACCCGGAT	475		CCGCCTACAG	909		ACTGCGCGTC	729		TCCGGTGCAG	836		ACACCGGGGT	870		CCACTGAGGG	187		TTTTTAGAGG	543
TTTAGTGCAG	472		GTCAACGCAG	872		CTTCATAAGG	727		GTCCTCGCCG	836		CAAAAGGCAG	868		AACCCTGCAG	185		CCGCTTGGTC	543
GGTGCTACCC	466		TCATCGCGCG	857		GTACGTTACT	725		GCCATTGCAG	834		AGTCATTTGC	865		AACACTGCAG	183		GGTCTCGCAG	543
TGGTGCAGTA	464		TGTTGCAGCC	855		CTTAAGGCAG	724		AGTCACTAGT	834		AACTGGTCCT	859		GATGCTATCC	183		TCTCCTGCCT	541
TCACATGGTT	464		CGGCCCACAA	852		CCGCCTGCAT	724		GTATATGCTC	831		TCAAAAGGGC	856		AACAACTAGT	180		GCTAGGGCCG	540
CGAACGCAGT	464		CGTGTGCATC	812		GCATCTGCAC	721		GCATCTGCAC	830		AGGCCTATGG	848		TTTCCTACAG	176		GTGACACGGC	537
CCACGTGGTT	462		ACTTACTGCG	804		TTCAAGACCT	715		CGAGCCGCAA	830		CGGTTACATC	829		ATTTATGCAA	175		TAATATGCAG	536
GCATACTGGC	459		TCGTGCAGGT	803		ATCAAAACGG	713		ATAATTGCGA	826		CTAGGCAAGT	794		CTTTCTGCAG	174		CAATAGCCGT	533
GCCATTGCAG	459		AGTCTGCAGT	796		AATTTGCTGC	705		TCATTTCCCG	822		TTTACAGCAG	780		TTGGCAGTAG	174		ATACGCGGCG	527
TTCTCTACAG	458		GTTCATCAGT	793		TCACCGGGTG	704		AGTGCAGCCA	821		AGAGCAGTTC	776		AGTGCACCTC	173		ACTCGCAGGC	514
CTTTCGCAGT	458		TGCAGCCTCG	790		TCACGCGGCG	698		ACACCGGCAG	819		TTGATCTCGT	755		TGAACTTTCG	173		ATAGCCACAG	512
GTGCGTGCAG	457		CATCTGCAGT	789		GCATGGCGCT	698		ACAACCTCGT	811		AATCCTGCAG	754		ATACTACAAG	173		AGTTTGCAGT	511
ATAATGCCGG	457		CTAAGGCAGT	785		TTCATTCAGG	697		ATCGCAGGCG	809		CAATATAAGT	754		AAGCAGGGTA	172		CTTGTGCAGG	511
CTGGACTGCG	455		CGTCATGAGG	784		TGAAATGCAG	689		AACCCTGCAG	809		ACTCGCAGGC	750		AGATTGCAGC	172		GTACTGGCCT	509
TGCGGCTGCT	455		CCTTCTGCAG	783		GACGCAGCTT	688		CGCTGCGCGT	808		GGAAGTCCGG	720		CGAACTACAA	171		CTTGCTCAGC	502
CTCCGCGCAT	454		GCATGCAGAC	783		ACATTGAGGA	686		ACATTTTGGG	806		GTTGCTGACC	716		GTAAAAACAT	171		TGGAGGGCCT	500
GCCAAGCCCG	452		CGACTCGCAC	778		CTTTGTGCAG	683		GATTAAGTTC	804		TCAACTCGCT	714		TTTTCTGCAG	171		TCACTTGGCT	489
TCACACGGTT	451		CCATTCGAGC	777		TCGCCAGGTG	678		CGCCAGTGCT	803		CCAGACGGTG	709		CCACGCACTC	170		CCAAGTCAGT	488
TGCCCCTGCA	450		CGGAGTGCAG	773		GTCACTTGCG	675		CGACACCACC	802		TAACTTTTCG	681		TCTCCCGCGA	169		ATCAGAACGC	486
GATGTTGCAG	449		CTTGTGCAGG	771		GACATGACCT	675		AAACGCATCT	802		ACGATTGCAG	661		CGATCTGCAG	167		GTGCTACCCT	479
CCACCTGGCC	448		CTTCCTGCTG	769		TGCCCCTGCA	674		TGCTCCCGCT	800		AGGCATGCAG	655		GGGACAGCAG	166		GCAACAGCAG	478
GACACGCAGT	446		TCACGCGGGA	766		TCACTGGTCA	666		TTAATTCCGT	797		CCGGGCTGCC	641		GAAACCGCAG	165		CTACTGCATC	462
TAAATGCAGG	444		GGATACAGCG	764		ACTTTTGAGT	665		TTAACGCATC	797		CATCCTGCCT	637		CAAAGGCAAG	164		CGGGTTGCGC	457
CCACCTGGCT	444		TGTACTGCCT	761		TTTCCGCAGT	664		TGAACCTAGT	785		CATCTGCTGT	623		GGGCATAAGC	163		TTCGCAGTGT	452
CAAAGGCAAG	443		TTACTGGCCG	760		CACTCGGCGG	655		GCCCTTTGCT	785		ACATGCTGCA	621		GCGTTACAGG	162		TGCGGCTGCT	452
AACACTGCAG	443		CTTGCAGGCA	760		GATTGCTGCA	654		CCAAAGCGCT	783		GTCACATCGC	615		ACACTAAGTC	162		TGACTGGCAC	450
TGAAATGCAG	442		GTACTCGCGT	759		CCTTCTGCAG	652		TTGACTCGCC	780		CAGCACTGCG	604		CATGGCAGCA	159		CAACTCGTCT	450
CGTCACTGCA	442		GACATGCGCT	757		CGGGTGCAGT	650		ACTATTGCAG	779		CACATTACGA	596		TGACATGCAG	159		CAGCCTACAG	449
CCACGGGGAG	440		TTACTTGCAG	755		CAAATTAGGT	650		TCATCCCGGC	779		CACCACAGTA	589		CATAGGCAGT	157		GCAATCGCAG	447
CAACTAGTGC	438		TGCATTAGCA	755		GTTTACTGAG	649		TTACTTGCAG	779		CCACTCTGTG	585		ACTAGGGCAG	156		ATACTGCGGT	444
GTTGCTGACC	437		CGCTATGGTG	753		ACTCTCGGTA	649		ATCGCAGGAT	774		CTATTGCATG	584		CGCATTCGCG	156		CGGCGAGCAG	443
TTCAAGACCT	436		GCACTCTCGC	753		TTCTCTACAG	645		GACAGGCCGA	774		TTAACGCAGC	583		AGTCTTGCAG	155		CAACTGCAGG	443
GATGCTATCC	434		TGGCAGCTGA	750		GGGCGCAGTG	640		CCGGACGGGT	771		CTAAGGCAGT	582		CTATCTGTAG	155		TAACTACAGT	441
GAGATGCAGG	433		GACATACTGT	749		ATAGTCCGCT	640		TCCCTTGGCG	767		CGAATGCCGT	574		TTGCTATGAA	154		CACTTGCAGG	436
TTACCTACAG	433		CCACTGAGGT	747		GCGCGCTGCA	640		CCTGCCAAGC	765		TCACTCGGTG	572		TGACTCGCGC	153		TAGATTGCAG	433
CAACGCATGT	432		CGCTGTGCAG	745		CTTATGCACG	636		TTCTCGCAGT	764		CCTTCTGCAG	571		TGGTGCAGTA	153		ATATCCGAAC	431
GCACCTGGCG	430		CCAACTGCAC	745		ACTATTGCAG	632		TTTATTTCGT	761		TGCTACTGCG	571		CAATCTGCAG	153		CTTCACGCAG	430
GCATACGCCC	429		ATACAGCTTG	743		TCTAATCTGC	631		TAACTACAGT	761		CCACTTGTGT	569		GCAACAGCAG	148		ATCGGGGCCC	429
CAAGCGGCAG	428		GACGTAGCGG	741		TTCTGCAGTA	629		TCCTGCCGGA	753		CTCATGCAGT	563		TCACGCGGCG	148		TGCAGCTTGT	427
TTCTGCAGTA	426		TTACCTGCAT	740		CGATACATCG	628		CGCCAAAGCC	750		TACAGCAGTA	558		AGTAGGGCTT	148		TTCATTTGCT	427
CGTGCCACAG	426		ACACTTGGTG	740		TTAATGTCCT	627		GGCCGTATGT	749		ATATCGCTCA	552		AACTGCAAAT	147		TCACGTGGCC	423
ACGCGCAGGT	423		ACACGCAGGC	738		CCACCTGGGT	626		GAAACCGCAG	747		GGACGCAGGG	552		GGATCGGCAG	147		GACTGGCAGT	421
ACATGCTGCA	422		GGTAGATGAT	738		ACGCAGGACG	626		GATGCTATCC	746		TAACTAGTGT	552		CCACGGGGAG	146		CTATGCATGC	418
TCACGCGGGA	421		GCATGCACGC	734		ACATCCCGCC	626		CGGTGCATCC	744		TCCTTGGCAG	551		CGACACCACC	145		TTCACCTGTT	417
ATCCCTGCAA	420		ACGCAGGACG	730		GCATGCGCGT	622		CCACCTGGCC	743		AACACTGCAG	551		AGCCTGCAGC	145		TGAAATGCAG	415
ATTCATGAGT	419		GGTTGTGCAG	729		TGATACCGCC	618		AGACTCGACC	741		TCACATGGAT	551		ACATTCCGGT	144		CAAGACTGCT	415
CCATCCGCAG	419		TCAATCCGCC	728		GTACTCGCGT	613		TTGGTGCAGG	734		CGGTCTGCAT	551		CCTCAAGGTA	144		CCACCGGGGA	409
CTTATGCACG	418		CGCACTCGCC	728		GCTCTGCAAT	610		ATACTTGCGC	728		TTATGCCCTT	549		GGACGCAGTC	143		TTTGGTCAAC	408
GGTTGTGCAG	417		CCATCCCAGT	722		ACAGCTCGAC	609		GTGACAGTGA	717		CACTTGGCGT	548		TCACCCGGAT	143		CAACGCATGT	404
TCACTTGTAA	417		GTACTGGCGC	722		CTTGTGGCAG	608		ATGCAGTCTC	715		TCTGCGCGAC	548		GTCAACGCAG	143		CCTTGTGCAG	401
CCAGGCTGCG	416		CACTCGGCGC	722		CAACTGCAGG	606		TGCTACTGCG	713		CGATGTGCGC	548		CCACTTGGCC	143		CGTCATAAGT	399
CACTTGGCAC	413		TTTCCTGCAA	720		GATAGCGCCG	605		GCGCTAGGCT	712		GTCATGCTGA	548		GTAGCAGGTC	142		CGGCAGGTGA	398
TTTCCGCAGT	412		TCAGGAGAAG	718		ACACTGACCC	605		TAAAACTGCC	712		CCACCCGGTT	548		TATACTGCAA	142		AAAGCAGTTT	397
GTGTGCAGGT	411		CACCTGCAAG	717		AGGCCTGCAA	605		TGATACCGCC	710		TAACACAGTC	545		ACACAAGGTA	142		ATATTTTACT	396
TACGCAGAAA	410		TATATGCAGC	716		GACTTGCCAT	603		GTAAACTACT	703		CTCTCTGCAC	544		CTACGCGCAT	141		GTATCTGCGT	391
TCACCGGGTG	410		CTTCCTGCAA	713		TCTTGCAGTG	601		AGCCTGCAGC	697		CCTTCACGTT	543		CAGGGCGCAG	139		CAAGACGCTC	390
CCACTCTGTG	409		TTGGTAGTAC	710		CCAGGCTGCG	598		CAAAGGCAAG	696		CCAGGCAGTA	542		ACGCAGGACG	139		GCCACTTGGG	387
GACATGCACG	407		GGACGATGCA	709		ACACTTGCAG	596		CACCCGGCCT	682		CGTGTGCATT	541		GTTTGCCCAC	138		TCAAATCGCG	382
TCACTGGTCA	407		ACACTATGTG	706		ACGCGCAGTG	589		AAAATGGCCT	680		CAAGACTTGG	536		ACTGCCCGTC	137		CCACCTGGCC	380
TCACCGGTTC	406		AAACGCATCT	706		ATCGGGTGCG	588		CTCATGCAGT	679		TCGAGCAGTA	536		ACATCGCGCT	137		ATACGACTGT	378
GGACGCAGTC	405		TCACTACTTT	704		CTTGCTATGC	587		TTTCGCAAGT	676		CAAGCAGGAC	534		TAATTGCATT	137		TTCTCTACAG	378
GGAAGTCCGG	404		CAAGCTGCCG	702		ACTCAAGGTT	586		TCACGTGGCC	671		CGAAACGGTC	532		ATACTGCGGT	136		GGGGTAGCTG	377
CACCACAGTA	403		ACACTGTAAT	701		CAGTGCAGAC	581		TCAGCTCGGT	668		TTCAGTCCGC	529		TATGTGCGTA	135		AAAAGTCGGA	375
CAACTAGTGT	403		TAGATTGCAG	701		ATACGCGCAG	580		TGACATGCAG	662		TTACCTCCCT	529		GACATGACCT	134		AAACGCATCT	375
CTAAGGCAGT	403		CAAGCGGCAG	701		ATACCTCTGT	579		CGGTGCAGTT	659		CAACTGCAGG	529		ACTCGCAGCC	134		TCGCCAGGTG	371
ATCAAAACGG	401		CACAGGGGGA	701		ATTTACAGTG	577		AACGATGCAG	651		ATTACGCTAG	528		CCGCGCGGGA	133		GACTCCGCAG	369
GCTGCTAGCC	399		CCACTTAGGT	700		ACGCGCAGTT	575		AAACATAACT	648		CTGGCTGCCA	528		CGACATGGCA	133		TCACTGGGTT	368
GTCGTGCAGT	396		GCAACAGCGC	699		CCACCTGCGT	574		TTACTAGAGT	646		CTTATTGGGT	527		ATAGGCAGTA	133		GCTCCCGCTC	366
CGAATGCCGT	395		CAGGGCAGTC	699		GAAACCGCAG	571		TCAAACCCTT	642		CCTTTCTCCG	525		CGATATCGCT	133		CACTTAATAT	365
CCACTTGGCC	393		TGCTGCAAGG	698		GCTAGGCCCT	563		TGCCCCTGCA	642		AACGTGAGGT	525		CAAGGCCGGC	133		GGTTGCAGTT	365
CTCTTAGCAG	392		ACCTAGGCAG	696		AAGATGCAGC	562		GATACTGCGT	634		CAAACAGGAA	525		CAACAAGGTA	132		ACATCGCGCT	361
GTACTCGCGT	388		CCACCCGGTT	694		ATTCATGAGT	559		CAATGCTGGC	633		CTGTCTGCAA	524		CTATCTGCAC	132		GTTGCTGACC	361
CATCTGCAGT	388		CAACCTGCTC	693		CAACGCATGT	556		TCATCCGTAC	633		AGTGCACCTC	524		AGGATGCAGT	131		ACGCGCAGTG	361
GAAACCGCAG	388		TAAACGCGAG	692		GTCAGGACGT	554		CAAAAGCCCT	623		TGCATCTGCC	522		CGACTCGCAC	130		CAACTAGTGT	358
CGCGCAGTCG	386		CAGCCTACAG	691		TAAACGATCA	553		TTACCTGCAT	619		TTACAGCATC	521		ACACTCGTGT	130		AAGCACAGTA	356
TCACTGGGTT	385		GACGCAGGGC	689		AAATACGAGG	550		TTACTTGACC	618		CGACACACCG	519		CTTGCAGGCA	130		CTGATGCAAG	354
TGGACCGTCT	385		TAACAGGTCG	686		GCACTCGGGC	550		ATTACTGCTG	617		ATGACTCGCA	519		CCAGGCAGTA	129		GGGACAGCAG	353
GGAGCAGGAC	384		TGCAGCTCCT	686		CAATGCTGGC	548		TATATGCAGC	613		TCACATGGTT	518		ATTCATGAGT	129		TCACCGGTTC	351
CGGCCCGCAT	383		CGGTCCTGCA	685		ATCTTGCAAA	539		GACATGACCT	611		AACCCTGCAG	515		CAAAAGGCAG	128		GCACTTGGTA	347
ATAGGCAGTA	380		GCTAGGGCCG	684		CACTCGGCGC	536		AGATAAGACC	611		CAACTTCCTG	513		ACAGTACGAC	128		TCACCGGGTG	346
ATTCCCACAG	380		CCAAAGCGCT	683		ACACGCAGGC	535		GGTTGCAGTT	604		TGATACCGCC	511		ACAGGTCCCG	128		TCGGTAACCC	340
GCATGTGCAC	377		ACATTCAGTC	683		CGGCCCACAA	533		GCCGAAACCT	587		TTACCGCCTT	510		GCCATTGCAG	128		TCACTGAGGA	338
CGATGTGCGC	377		GAATCATTCG	682		AAGATGCGGC	532		TTTACTACAT	587		TTCGCTAGGA	510		GAGTATGCAG	127		CCAGTTCGTA	337
ATTGCAGTCG	375		GAAACCGCAG	682		AGCAGGGTAG	532		TATACTGCAA	584		AAACGCATCT	510		CCATCTGCAG	127		CGGGTGCAGT	333
CTTCATAAGG	374		TCTGCGCGAC	682		AGGCCTGCAC	531		AGGTGCGCAG	583		TAAGGCCTTC	510		ACACCTGGCG	126		AAATGCACTA	333
TCAATACCTT	374		GACTTGCCAC	681		GATCTACAGT	531		TTCTGCAGTA	575		ACAGGACGGT	509		AGTCGTAAGA	126		CTGACTGCTG	331
CCACTGAGGG	373		ATGCAGTTCC	680		ACTCGCAGGC	526		TCACTCGTGG	572		GTCCACGAGT	508		GTACATTATG	123		CACTCGGCGC	331
CTGGCTGCGG	371		GCAATTGTGA	679		AGTCATTAGT	521		GTTACTGGAC	566		CAGTTTGGTC	508		CGGGTGCAGT	123		CTGCACCGGC	329
AGGAGGGGCT	370		GCAGCGGCCG	675		CATCCGCAGT	520		AATTGCCTTC	565		CTCTTAGCAG	507		GTACTGGCCT	123		CCGCACTAGC	328
CACCCGGCCT	368		TCACTTGTAA	673		TCCCTAGGCT	519		CGATGCGCGC	564		TCGCCCTGCC	507		GTCACTGGGC	122		ATAATGCCGG	328
GTATGCAGCA	366		TCGAAACGGT	671		ATTGCAGTCG	514		ATAATGCCGG	560		TTTGCGAGGC	504		ACAGCTAAGC	121		TGGGGTGCAG	327
TCATCGCGCG	365		AAAGGCATGT	671		GTTCATCAGT	514		CTTTGTCAAC	559		TTTGCAGGCG	504		CGTGTGCATT	120		CTTAGTGCAA	326
ACACTTGCAG	365		ATCCCTGCAA	669		GAATCTACAG	507		GTCGCCGCAG	548		TACGCAGAAA	503		ATTCCCACAG	120		TGTCATAAGG	326
CGGCCCACAA	365		TTTCTCTCGT	668		CACGCCGCAA	504		TAGCCGCAGG	545		GGATCCGCAG	501		CAAATTAGGT	120		GTGGCAGGGC	324
GGTGTGCAGG	364		GGCTGCAGAC	667		CACACCGCAG	503		ACAGTTCGTG	537		GGTCTCGCAG	500		CAAGGCTAGT	119		ACCAAGACCT	320
GTTTGCAGGT	364		TGCGGCTGCT	666		CCACTCGGAG	503		CATGGCTGCT	535		CTCCGCGCAT	500		CAATTTCGCT	119		CGATCTGCAT	320
CACTCGGCGG	364		TCAAACCATC	666		CGTCACTGCA	501		TTCACCTGTC	533		GGCTCTGCAG	495		CAACTGCAGG	119		CTTCTGCATC	319
TGTTGCAGCC	364		AGGAAGTAAA	665		TCAGAATGCC	500		TCAAAGCGCC	531		CCACCCAAGT	494		AACTTCTCAG	118		AGATTGCAGC	314
ATGGTGCAGA	363		TTACCGGACC	664		CCACCTGGCT	499		AACAGATCCC	529		TCCTATCGGT	494		CTACATCCCT	116		AAGGCAGTAG	312
TGCTACGCAC	363		CAACTCGTGC	663		AACTTCTCAG	498		CAAGGCATGA	516		ACAGGGCGTA	494		TCGAGCAGTA	116		TCACTTGGAT	311
TCACAAGGTC	362		TCACCTGTAT	662		GTATTCGCCT	494		CATGTGCACT	513		AGCTAGACAG	493		ATAGGTCCCT	115		CTCTCTGCTT	310
ACCCTGAAGT	361		ATATGCTTGC	661		CGATGCGCGC	489		CTTGTGCATC	508		CAATTGCCTC	493		CATGCCGCAT	115		ACACGTGGGA	309
GCTAGGCCCT	360		CCAAGGCAGA	661		TGAAATTTCC	486		GCACTACCCT	507		TCAGTTCGAC	493		GACTCCGCAG	114		CGACACCACC	308
TACTTTGCAG	360		TTACGCGGCC	661		CTACTGCATC	486		ATCATGTAGG	501		AACAAACAGA	493		CTATCCGCAG	114		GTTAAGCAGT	307
CGCTGCAGGG	359		TGTCATAAGG	659		GGCCTGCAGG	485		CATTGCGCTC	495		TCTCTGCAGG	492		ACAGATCCCT	113		TTAGCGCGCC	307
TAACTACAGT	358		CGACGTTCCC	659		GACAAGGCCG	484		CTTCACGCAG	495		TCAACCCGTC	491		TTTTTATTCC	111		GTTTAAGAAT	302
ATCCCGCAGA	356		GACAGGGCGG	658		CTAGGGCCAT	483		GTCAACGCAG	494		ATCTTAACAG	490		AGCGCCGCAG	110		AACACAGCAT	299
GACGCAGGGC	356		TTCAAGACCT	658		CTCCGCGCAT	482		ACACACGGTC	491		ATACTGTCAG	488		ACGCGCAGGT	109		CTTTACTGAC	298
TCTGCGCGAC	355		GCTAACGCCT	658		ATCCCGCAGA	480		CAACTCGTGC	487		ATCATCCCGA	487		GCCTGCAGTG	108		ACTTTTGGTC	294
CGACGTTCCC	353		TTTGCAGGCG	658		ACATACGTGT	478		CTCATGCATG	484		TTCTCTACAG	486		TTACTTCTAG	107		CTAAGGCAGT	290
ATCGCAGGAT	353		CAATTTTGCC	657		TTCTCAGGAG	477		GCACTCGGGC	483		TTACTGGCCG	484		CTATCTCCAG	107		CGGCATAGGA	290
GTCAACGCAG	352		GTGCCTGCAT	657		CGTGCCACAG	477		GTGACCTGCT	480		ATGTTGCAGG	484		AAGAGTGCAG	107		CAAACTAGCT	287
GCCTGCAGTT	352		AACACTGTGT	655		GCTCTGCTTG	477		CTAGTGCAGG	480		GGTTAAACTC	484		CAAGCGGCAG	107		CGAGAGCAGT	286
GCGCTAGGCT	351		GCCTGCAGTT	654		CAGGGCGCAG	472		ATGCATGTGC	479		CCACAGGGCC	483		GATAGCGCCG	107		CTATTTGCAG	286
TTTACAGCAG	350		GTCGGTCTGT	652		CTCTAGTGAC	471		GACGCAGCCA	479		GCTCGCAGAC	482		AACATTACGT	107		CGATGCGCGC	285
CCACCGGGGA	350		GAGAGCAGTA	651		GCCGCCAGCC	471		CATAGGCAGT	479		GGTTTACTGC	481		ACACTTGTAC	107		TTCGCAGGAT	283
GGATCTGCCG	349		ACAGATAGTT	650		TGCTTTACCC	470		TCGGATCGAG	478		ACCTGCATTT	477		GTGCAGTCAT	106		TTCAAACTGG	283
CACCTGCAAG	348		TCACCGGTTC	650		GACATCGCGC	470		AGAATGCATG	477		ACATTACCCT	476		GACTAGCCTC	106		TTCACTCGTT	279
ATACGCGCAG	346		ATAACTGATC	649		AGATTGCAGC	469		CACGCTGCGA	477		AAGGTCTGCA	473		CTGCGTGCAG	106		CAAATAGCAG	279
GCCTGCTGCA	346		CTACAAGATT	649		TCTCTGGGTG	469		CAACCTGCTC	477		GTAAACCAAC	472		CTCTCTGCAG	105		AAGCAGCTCC	278
AACTGCAAAT	345		GCCCACAGTT	648		GACGCAGCCA	468		ATCCTGCGCT	474		GAACGACAAT	472		CAACCGCATA	105		CCAATCGGTA	277
CAAAGGCAGG	345		ACCCTCTGGG	648		GTCATAGGCT	467		ACGCAGTCAG	474		ACACTTGCAG	472		GCATGCAGAC	104		TCACTTGTAA	277
GCCACTTGGG	343		CACTTGGCAC	648		TGTGCTCCAC	466		CCGTAGCGTA	474		CGACGCCGCT	471		CTATCTGCGG	104		CATACTGCGG	276
GGACGCAGGG	342		ATATTCTCTC	645		CTTCCTGCAG	463		CTATTTGCAG	473		GTGCGCAGCC	471		CATGCACCGC	104		TCCCTAGGCT	272
CGATGCGCGC	341		ACAATACACC	644		GAGGTCGCAC	463		CTAAGCTTCC	472		GTAATGTTCC	471		ATACTGCACG	104		GCTTGAACCT	271
TCCAAACCGG	340		AACTACAGCC	639		CTAAACGAGA	463		ACAAACTGCA	472		GGATACAACT	471		CCGCTTGGTC	103		ATGCAGGAGG	269
GTCGCCGCAG	340		AAGGTGGAAG	635		CCACTGAGGG	463		GCACATCGCG	471		ATGCGTGGGG	467		CTGCACCGGC	103		GCATACGCCC	267
TTACTTGCAG	338		CAAAAGCCCT	635		ACATACTAGC	463		CACAGGGCTA	471		GGCGCTCCCT	466		CAGGCAGTAC	102		TTACAGGTGG	267
ACACCGGCAG	338		ACACTAGGAT	630		GCATCGGCAG	459		CCAGGCAGTC	469		TTACAGTAAC	464		CGAATTTCCC	102		TTACCTGCAT	267
CAACTGCTCG	338		TTGGGGGGAC	628		CATTGCGCTC	457		TCACATGGTT	468		ATAACATGTC	464		CGAGTCCGCC	101		CGGACATACT	260
CTTCCTGCCT	336		GGCGCAGTAG	627		TGCCCTGCGG	456		AAGAGTGCAG	468		ATATCCCTAG	462		AAGATGCAGC	101		TCAGATTGCT	257
CGGTGCAGTT	336		CCGAGTACAG	627		CTAAGCTGAG	455		ACGCTACTTG	467		CAATAAACCG	462		CACTGGGCAA	101		GTCGTGCAGT	257
GTAACGCCGT	335		GCGCTAGGCT	626		GAATATCGCT	454		TCGTGTTGCC	467		GTATAAGGGC	460		CTCAAGGCCG	100		TTCTACGCAG	256
TGATACCGCC	334		ACATCCCGCC	624		GTTCAGTGCG	453		TCATACTGGT	465		ACACCGGCAG	459		CACCGGGCAG	99		ACAGGCGAGT	255
TTCATTTGCT	333		CGATGCTACA	623		TGACATAAGG	453		CATCTGCAGT	465		TTACTTGCAG	458		CTTCACGCAG	99		ACACCGGCAG	254
TCAGATTGCT	331		TGTGCTCCAC	623		TTAAATTCTC	453		CTGCGCAGTT	464		TCGCCGGTTC	457		ACAAGTCCCT	99		CCGTTCTAGG	253
TTCGCAGGAT	331		GACATCTGAC	622		TCACAAGGTC	450		GTTCGATGCG	461		TGGCCCGCAG	456		ACTATTGCAG	99		GGGACGTCCT	252
GAATATCGCT	330		TGATTTTACC	622		GAGTATGCAG	450		TGACTGGCAC	461		GCGATCCCAC	456		TTACTGGCCG	99		TTCTGCAGTA	250
CTAATGCATT	329		AATCAGCGAT	615		CAATCAACGT	449		AAGGCAGTAG	461		TCGCCCGGCC	456		ACAGGTCGCT	99		CGTGTCCGCT	250
ATCCTGCTAG	328		AGTTATCTTG	615		GACGCTGCTT	449		CAGTGCAGAC	461		ATACAGCTCG	456		CTACTGCATC	99		CGACATTAGT	249
AACGATGCAG	327		AAGTCGCAGT	610		GTAACGCCGT	449		TGCCACCTGC	461		CGGGATGTCC	453		TCATTCGGCC	99		GCACGGGGCT	248
ATGGCCACAG	326		GTCCGGGCCT	608		CCACGGGGAG	448		TTACTTGAAG	461		GCACCGGTTC	449		CAAGACTGCA	98		GACAAAGCCT	243
TCTCCCGCGA	326		ACTCTAGGTT	608		CAAATGAACA	446		GCATCTACAG	460		ATATCCGAAC	448		ACAGCTCCCT	98		GATACCGCCG	243
CATTAGCAGT	325		GATAAACCAT	608		GCATACTGGC	445		CTACATTAGT	460		GATGCGGCCC	448		GGTGCTACCC	98		GCTTTGCAGG	242
GCAGAGCGCG	324		ATTTTGCAGG	607		CGCGCAGTCG	444		TGGCTGCAGG	459		TTAAGCCCTC	434		CCACCCGGTT	98		ATCCCTGCAA	241
TTGACTCGCC	324		ACAAAACATT	606		TGCTACGCAC	444		TCGGCCTGAC	459		GCACCCGTGA	434		TGATTCTGCT	98		CTGCCCGCCG	240
CCGCGCGGGA	322		AGGCAGTGCT	602		GCACTCGCGA	444		GCAACAGCAG	459		GGCCTGCAGG	433		GGGCGCAGTG	98		ACACTTGGTG	239
GCACCGCAGT	321		GTCGCCGCAG	601		TCACATAACA	443		CGATGCTACA	458		GGTAACCTGC	431		ACATGCTGCA	98		TCACCCGGAT	237
CCACTGAGGT	321		TTAAAACCAT	601		GCACGCGTGT	443		CGTCATAAGT	457		CCGCGCGGGA	427		AGGCCTGCAA	97		TCCGGTGCAG	237
GACTTGCAAG	321		AAGCAGTTCC	592		ACACCTGGCG	442		CTTATGCACG	456		TAGCCCGCCT	427		TCACTCGGTA	97		ACTAGGGCAG	236
GTTTGCCCAC	320		ACACCGGGAT	591		GCATACGCCC	440		ACATGCGGTA	456		TCTCCCGCGA	426		CAACGCATGT	96		AATTAAACAC	236
CGACACACCG	319		GTAAAAACAT	581		GACACAGTAT	439		TCGAATCGCT	456		AGGCCTGCAA	423		CGATGGTGCC	96		TTTCCGCAGT	236
GATACCGCAG	318		GGGCACATAC	581		GCACCGCAGT	435		GTCAAGCAGA	456		TTACGCGACC	422		CCCCAAGGTA	96		GGCGCAGTAG	234
CGATATCGCT	318		CTATCCCACC	578		TTATAGTGCT	433		AGACATCACG	455		TTCGTTAAGC	422		CCAAAAGGTA	96		GCCATTACGT	233
ACATTGAGGA	317		CGAGGGCCTT	572		TTACCTGCAT	432		GATATGCAGG	455		CGGTGCCCTC	422		CTAGGCATGC	95		GTCGCCGCAG	233
CACTGGGCAA	314		CCACCTGGGT	571		CGACACCACC	427		TTGATAGCGA	454		TTGCCCGCCG	418		GGAATTGCGT	95		TCACGCGGGA	232
ACTAGGGCAG	314		TTCGGTACGT	570		TTCCCTTAGA	427		GGTCTCGCAG	454		GCGAGGTACG	415		CCGTCTGGCA	95		GTCTTATGCT	231
AGAATGCATG	311		GGGCATAAGC	568		TCCAAACCGG	426		CTTTACTGCA	453		ATATGGCATC	415		GGAGCAGGAC	95		GACAGTATAG	230
TCGCCAGGTG	311		TTCACGCATG	566		CGTTGCAGTA	425		ATGACTTGCT	453		ACAATTGCGC	406		CAAATAGCAG	95		ATCAAAACGG	227
CATAGGCAGT	309		GCACTTGGTA	564		CAGTAGCGCC	424		GACAGGCCGC	453		TAATCTATAC	406		TGTGCAGGGT	94		GCCTGCAGTG	227
TCACTCGTGG	309		AAAGCTTATG	562		TCTGCAGCAA	424		ACATGCTGCA	453		AGGAGGGGCT	406		TCACAAGGTA	93		GCATGCACGC	226
CTTCCTGCAG	308		GATATCTAGT	561		TTCACTCGTT	423		CCTACGGCGT	452		ATGCAGCGCC	402		CAGTTCCTGA	92		CAAATCTAGG	226
ATACTGCACG	306		CGACCGGGCC	561		CGCCATTGGA	423		CGAACTAACC	451		GTCGGGCTCT	398		TTAACGCAAT	92		GGCCTGCAGG	226
AGCTGCAGAC	306		TTAATTTCGT	560		CTAGGCTCGA	423		AAGGTCTGCA	450		GGAAGAATAT	390		ATTCAGAAGT	91		CGCGGGCAGG	225
ACAGGGCGTA	306		ATACAGCCAC	557		ATTTAGCGTT	422		TCCAAACCGG	449		GTCACCCGTG	383		GTCAAAAAGC	91		TTCACTTGTA	225
GCACTCGCGA	306		ACTGGCCACA	552		TTCTGCAAGG	422		GGAACGCATG	449		GTGTACAACT	382		GACACTGGTG	91		GCATTGGCTC	225
GTCATTGCAG	304		TAGCTAGATA	548		TGACCTGCTT	419		TCGAATGCAG	449		CAAATAACGT	373		TATAGTGCAG	91		CGTCATCGGG	223
ACACACAGTG	304		TAGTTTTCTA	548		GATAGTAACT	418		CTCATATGGT	448		ATGGCAATAC	360		GTACGCTTGC	90		TTCAAGACCT	222
GAGTGCAGCT	304		ATTTTAACAG	539		GTGGGGCAGT	418		GCTGCCACGT	448		GGCAGTGCCT	360		GACATACTGT	90		AGTCAACTGC	222
TCACGTGGCC	302		CGCTATTAGT	539		CTATTTTGGG	418		GACACTGGTG	448		ATACGTAACC	351		CGGCCCACAA	89		CTCACGCGTG	222
CGAAGCAGAC	302		CAAACAGGAA	523		CACTTGGCGT	417		TCTTGCAGTG	447		TCACTTGGAT	341		TAACCGGTAG	88		TTCTGCAAGG	222
GCTTTGCAGG	301		CGGCGGCAAG	516		GCTGCTAGCC	417		CTGCCCGCCG	447		GCCACTTGGG	337		CGTGCCACAG	88		GTCTAAGCGC	221
TCCCTAGGCT	301		TTTACAGCAG	508		CATGACGCTC	414		CCAAGTCACT	446		ATCGCAGGAT	337		CCATGGAAGC	88		GAAACCGCAG	220
GGCCTGCAGG	301		CCACGGGGAG	504		CGAATCGCCC	414		GCATTAGGCA	446		TGTTCTGCAG	319		TGACTGGCAC	87		ATGACTCGCA	220
TTCATGCAGA	301		GTAGGCAGCT	483		ATAGGACGCT	412		GTCATAGGCT	446		GTCAACTGGC	317		CCACAGGCAT	87		TATCTGCAGC	219
GAGCTGCAAG	300		TCGCCCGGCC	483		CGACTGCACA	412		CAAACTGTCG	445		CGCACAGGAT	311		CACGTCGCGC	87		ACATGGCGTT	219
AAGCTGCTAG	300		CACGCAGCCT	482		TAACCGGTAG	411		GATTATGCCG	444		TTACGAGCTT	308		CTATCAGCAG	87		AGCTGCAGAC	219
AGCCTGCAGC	299		CTGCAGTAAT	476		ATACTCTTGC	409		CCCACGGCTA	444		TCTCCTGCCT	301		AGAGCAGTTC	86		GCATGCGCCG	219
GACACAGTAC	299		ACCGTTATGC	473		AACCTTCGGG	409		GACATGCACG	444		CTACTGCATC	298		CGACTCACAC	86		CGATGTGCGC	218
GGGTTGCAGG	299		GCAGAGCGCG	464		CTAAAGTGAC	405		CCAGCTCGGG	443		GAATCTACAG	297		TCGAATCGCT	86		GCAAGGCTGA	218
CTCTCTGCAC	298		GCTGCTAGCC	447		CCTGGGCAGG	404		GACCCTGCAT	443		TACGCAGTGG	295		AGAGGTCCCT	85		CGACATTGCG	218
CTATACTAGG	298		CTACTTGCGT	417		ATTTAGAAGG	404		CAACTTGTAC	443		CTTCTTGAGA	293		TTCAAGACCT	85		GGTGCTACCC	217
ACAGGCTAGT	298		GAATATCGCT	417		GCACGTGCGT	403		CGATATCGCT	443		CGTGCCACAG	290		GTGCGCTCCC	85		TTCACGCACT	217
ACACGCAGGC	297		GCCTGCAGTG	399		CGCATTAGGA	403		GTAGCGCGGA	443		TTTGCTGTGT	287		GGAACGCATG	84		AGAGGCGCGT	214
ACGATGCAGC	295		GTTCAATAGG	392		GCGCAGGCTT	401		GTAAGGCTCT	443		TAAATGCAGG	285		AAACGCATCT	82		TGATACCGCC	213
ATTTGCAGCG	293		CGTCATCAGG	385		ACACCCGTAT	399		GCACAAGCGA	442		TCACGTACTT	285		CCACTTGTGT	82		GGACCGCAGG	213
ACATAAGTTC	291		CTTTGTGCAG	385		TGCGGCTGCT	399		CGAATGCCGT	442		TCATTGAGTA	281		ATAGATCCGC	82		GATATCCCTA	212
ACACCGGGTC	291		TCATTCCCTC	382		CAATCCCATT	398		CGAAGCTGAC	442		CCAGAGCGTC	279		TCCTCCGCAG	82		CGGTTACAAA	211
GGAACGCAGA	291		GATTTCGCGC	379		CCGCTTGGTC	397		TCATTCAGCT	442		CTGCAGTTAG	263		ACAGGGCCCT	82		CGATATCGCT	211
AGGCCTGCAA	291		CGGTGCAGTT	371		TGCTCTAAAC	396		CGACGTTCCC	442		GACAAAGCCT	261		GTGCTACCCT	81		GACATTACAG	207
ATCGCTTGTA	290		TGCCCCTGCA	369		TAGCCGCAGG	394		TGATTGTTCC	442		TGCGGCTGCT	260		CACTCGGCGC	81		CTTCCTGCTG	206
TCGCCCGGCC	290		CCTCTAGGCC	369		ATATTTCCAT	393		CAACTACTGG	442		TATCTGCAGC	260		GGGTGGGCAG	81		CACTGGGCAA	204
CGAGAGCAGT	289		ACACCGGGGT	367		GAAATTGCCT	393		ATTACTGCGG	442		TGGCGATCGT	259		CGACATGCGA	80		GACGCAGGGC	204
CACTTGCAGG	289		GACGCAGCCA	366		AAAGTGGCAG	393		ACTGCAGCAA	442		ATTCAACGGG	257		ATAAGGCCGG	80		CCACCTGCGT	203
TACGCAGTGG	289		TAACTGGTTC	364		CTGGACTGCG	390		GGATCGGCAG	442		AGATTGCAGT	250		GCATGCAGTC	80		TAACCTGTCC	202
TCCTCCGCAG	288		CTTTCGCAGT	364		CTTAAGACAG	388		TTTGCAGGCG	442		TAAGGCACGC	250		CATGACGCTC	80		CGATGCCACC	198
GTCATATGCA	288		TAATCGCAAC	363		GAAAAGGCCG	386		GTTTAACACG	442		AACAGTTCCT	248		ACTTAACGCT	79		GGCTGCAGGT	198
TATGCAGGAA	288		GGATGCGCGT	360		CAAAGGCAAG	386		CGCATTCGCG	441		TTCTACGCAG	248		ACCCTCTGGG	79		GACAGGCCGA	198
CAGTGCAGTG	287		GGGTTGCAGG	357		TCCAAACGGC	386		CAATATCGGC	441		TGGTTGGGGC	248		TCGCCCGGCC	79		AACAGATCCC	198
CCTGCCAAGC	286		TGAGGTTACC	356		CATGCAGGCA	385		TCACTGGGTT	440		GCTTGCAGGC	244		GCATTTCCCT	78		TCACTTAGCG	197
CATTGCGCTC	286		ACCAGTCTCG	354		TATGCAGGAA	384		CAACGCATGT	440		CTGAGGCCCT	241		ACAGGCCCCT	78		CAGGATCGGT	197
AAGATGCAGC	285		ACTCGCAGCC	350		GGTGCAGGTC	383		TACTTTGCAG	440		GGGTTAGCTA	237		TGATTTGCAG	78		CTAATGCACG	197
TTCAGTCCGC	285		TCACTGGTCA	347		CTTATGCAGA	381		GGATGTTGCT	440		CGGCCCACAA	229		TTCACATGGC	78		TAATGCGTTT	196
CAATGCTGGC	285		ACACTCGGTT	345		CAGCAGGTGC	379		CTTGCAAGGT	440		TTACCTGCAT	228		GCCACTTGGG	78		GTGTTAGCGC	196
CCACTCGGCA	284		CCGGGCTGCC	345		ATCAAAACGA	379		CAAAGGCAGG	439		GAAAAGGCCG	218		GGATCTGCCG	77		ATCCTTTAGT	196
GCACCCGTGA	284		TCCAAACCGG	342		CACGCAGCCT	377		AACTGGTCCT	438		TGTTCTCATC	217		ATACGCGCAG	76		CTAGTGCAGG	196
GCATGCAGAC	284		TTCCCCGCTA	335		GTCATGGGCT	376		TTCGCAGAGG	438		GATACCGCAG	194		ATCACCCGTG	76		GCTTTTCTCT	195
GACAAGCCGT	283		TTCTGCAAGG	326		ACCAAGACCT	375		ATACTGCGGT	437		GAAAGTCCGT	192		CACCCGGCCT	76		GTCCCTGCAT	195
CATACTGCGG	283		GTCTCTTGTA	325		TCAACTCGCT	375		ATAGATCCTG	437		TACTACAGTA	186		TCCAGGTCAG	76		CTACAGTGGT	195
TTCACTTGTA	283		ACTCCTGGTT	322		ACAGGCTAGT	375		ACAGGGCGTA	437		CTGGCTGCGG	183		ACAGGTCCGT	75		CCGGGCTGCC	195
ACCAGTCTCG	283		AAAGCTCCGT	322		CCTGCAGTCA	372		GTACATTGCA	436		GGGAAAGCAG	179		AGATCACAGT	75		GTACTGGCGC	195
AACTTCTCAG	283		TGAATATCCT	321		AGTGCACGAT	368		TCCGACAGTT	436		GCACGGGGCT	136		GCAGGTCCCT	75		TCCTCCGCAG	194
AAGCAGCAAA	282		CCACCGTGTG	321		TAATTGCAGC	367		CGAGAGCAGT	436		GTACTGGCCT	117		ACGCGCAGTG	75		GCCAGGCCCG	194
GGTCTCGCAG	280		CCTTGTGCAG	316		GACATACTGT	367		CGTTGCAGTA	435		GGGACAGAAG	109		ACACGTGGTG	75		CCAGGCAGTA	194
GCCACAACGT	280		GGATCTGCCG	308		TGGAGCAGGT	366		CTAAGTAAGT	434		TTTACTTGAT	98		ATACCCGCCT	74		TTGCGCAGAT	194
CCAGGCAGTA	279		AGCAGTGAAT	307		TGTATGCAAG	366		TGGAGGGCCT	434		GTTAATTGAT	90		TCCCCGGTGG	74		AGATTGCAGT	193
GCATATGCGG	279		TCGCCTGCGG	307		GACTTTCGGT	366		AACGCATGAG	434		CCACTTAGGT	83		GGCGCAGTAG	73		ATCCCTACAG	193
GCACTTGGTA	279		GTACTAGGAT	303		ATTAAGCTTC	365		CAGGCTGCAT	434		GGGACATCAG	80		CTCATGCATG	73		TAGGCTGACT	193
TCGCTAGGTT	279		AACCGACAGG	300		ATGTACTGCA	364		GTGTTCATCC	434		GTGACAGCAG	80		TTACCTGCAG	73		GAATCTACAG	192
GAAAAGGCCG	278		GCTCTAATTG	300		GATGACCTCC	363		CTGCAATCAC	433		CTGTATGCAG	78		TCCCTAGGCT	72		ATTCTCTGCA	192
CCAAGGCAGA	278		AGGCGCGGGG	294		CCATCCGCAG	363		GCGACTCGCG	433		GTTTCTTGAT	74		ACACTTGGTG	72		CCGCGCGGGA	190
ATCGCAGTAG	278		GCGATTGCCT	294		AATCATATGC	362		CCATAACGTT	433		GGTACAGCAG	71		CGTTGCAGTA	72		CTCTGCAGAA	189
CGACTCGCAC	278		ACCAAGACCT	285		TACTGCAGAC	361		CATATGCACT	432		GGGTCAGCAG	71		CCAGGTCCCT	72		GGCGCCTGGC	188
GTTACTGGAC	277		GTGCTACCCT	283		AAATGAACTA	361		ATTTGCAGCG	432		GTTCCTTGAT	69		GGCCTGCAGG	72		GAAACACGAC	188
ACTCTAGGTT	276		TGATACCGCC	282		AACCGCAGCC	360		CTAAACGAGA	432		ACAGGTCCCT	66		GCATCCTGTC	71		CACCACAGTA	187
ATCTAAATTG	276		CCACCTGCGT	277		TGATACCACT	359		AGAGCAGTAT	432		CTGTCTGAAG	64		TTCGCAGGAT	71		CGCGATTTCC	187
CTTCCTGCTG	274		CGTACCGCAG	269		GAAACCTCGT	359		ACACCTGGCG	431		TTTCCTGCAG	62		ACACAACGTA	71		CATAGGCAGT	187
GTATCTGCGT	274		TCTAATCTCT	255		TTGAAAACCT	359		AGTTAGGCAT	431		TTTCCTAAAG	62		CGAGAGCAGT	71		CTCGAAACGC	187
TCGAATCGCT	272		CTGAGCAGCC	235		GATATTGCCG	359		TTAACACGAG	430		TGGACAGCAG	62		TTATACTGCG	71		ACACGCAGGC	187
CTCGGCACAG	269		CATAAGCATT	216		TCACGTGGCC	358		CCACGGGGAG	430		GGGGCAGCAG	62		CTCGGCACAG	71		TCAGAATGCC	187
ACACTTGGTG	268		TCACGCTGGT	212		GCACGGGGCT	358		GTGTAGGCGT	429		GTTGCTTGAT	61		ATGTCTGCAG	71		CGGCAGTGCT	186
TGGAGGGCCT	268		GTATCTGCTG	208		CGTGTCGCAG	357		GCCTGCAGTG	429		CTATCTGAAG	60		TCACGTGGCC	70		ACGCTCGGTT	186
CTGACTGCTG	267		TGTATGCAAG	181		ATAATGCCGG	356		CGTACTACAT	429		CGTGCTGCAG	59		TCAGATTGCT	70		AACGATGCAG	186
CCATGCCGTG	267		ACATTCCGGT	169		GTCATAGCGT	356		GTGCAGCCGC	429		ATTACAGAGA	59		AACGATGCAG	70		CAAAAACGTC	185
GATAGCGCCG	267		ATGCGCAGCC	155		GTACTGGCCT	352		CATGCTGCTC	429		GTTACTGGAT	59		AAGCTTCCGC	70		CTATACTCAC	181
TCAAAGCGCC	266		CTGCACAGCC	154		TTAGTAGCAG	352		CACTGCGGCC	428		GTTACGTGAT	58		CATTGCACGC	69		CGACACACCG	181
ACTCGCAGAC	266		CTGCGAAGCC	135		CTTTCGCAGT	351		CTGCAGTAAT	428		TTTACTACAG	55		AAAAGCGTGC	69		TAACTTGTTC	181
GCATGCGCCG	264		CTCAAGGTCC	130		AGTGCACCTC	351		ACAACTGCAT	428		GTTACTTTAT	55		TGAGGCTCAG	69		AGGCCTGCAA	180
GCATGCAGTC	262		TTGAAACACG	129		GCCAAGCCCG	349		TCACTGGTCA	427		CTTTCTGCAG	53		AGTTTGCAGT	69		ACATTGAGGA	180
ATACAGCATG	262		CGGCCCGCAT	128		AAACTCTCAT	346		GACTGGCCCT	427		GGGCCAGCAG	49		GGCTTTGCAG	69		TCACCTGTAT	179
ATTTTGCAGG	262		GTGATGTACC	119		ATCTAAATTG	346		CTGCCACTGG	426		GGGAGAGCAG	48		ACAGGTCCCC	69		TCCAAGCCGT	179
CGAGTCCGCC	260		CTAATGCACG	118		GACACGCAGT	343		CCTCCGCACC	426		TGGATGCAGG	48		CCGCAAGGTA	69		GAGCAGGTAT	178
GCTCACTGCA	260		GTATGCAGAG	106		GCTCCCGCTC	341		CGTGCCACAG	426		GGAACAGCAG	45		GAGCTGCAAG	68		GAAACTATGT	178
CGAACTAACC	259		GGCCTGCAGG	103		CCAGTTCGTA	340		AAATATGTTG	426		TAACTTGGCT	45		ATGTTGCAGG	68		GCTGCTAGCC	178
GTGCGCAGCC	259		CTTCGCAGCC	100		TGGTGCAGTA	338		GCAAAGCTTA	426		CTGTCTGCAT	44		CACCGGGCTG	68		TCTTGCAGTG	178
GCTGTGCAGT	259		GTGATGTCAC	99		ATACTTGCGC	337		TATATCACAT	426		GGGACAGCAT	44		CCACAAGTTA	68		ACGCCTCCGC	177
GACAACACTC	258		GGGCGTAAGC	97		CAACATCGCT	336		GCTATCGCCA	426		ATGTCTGCAG	43		GAAGCCTGCT	67		CTACTGGATA	177
CGGGTGCAGT	258		CGTGCCACAG	96		ATATTTCACC	335		TTTGCTACAG	425		TAACTGGGGT	43		ATTAACGTCA	67		GCATGGCGCT	176
CACGCAGGCC	258		GTGATGTCCA	92		TTCACTTGTT	333		ACACGCAGGC	425		TTACCTACAG	42		GCACTCGGGC	67		TGACGTGGCC	175
GTGGGCAGTA	257		ATATTCTTGC	82		GACACAGTAC	331		GATCGACCTG	425		ATTAAAGCGA	42		TGGCTGCATG	67		GGACGCAGTC	175
AGATTGCAGC	257		CTGCGCAGAC	73		TCCGGTGCAG	330		ACTGCCCGTC	424		GCTTTGAAGG	42		ACAGGACCCT	67		ATAACTCTCC	174
AAGCAGCTCC	256		CTGCTCAGCC	72		CTAACAGTAC	329		GTTCGACCTT	423		GACTAGCGCT	41		TTCTGCAGTA	67		GGCCCTGCAC	173
ACAAACTGCA	256		CTGCGTAGCC	66		TCGCCCGGCC	329		TCAACCTCCA	423		ATTACTTGAT	41		TACTTTGCAG	67		TAAATGCAGG	172
CGATCTGCAT	256		CTACGCAGCC	66		TACATCGCAA	329		GGAAGTCCGG	422		CTATATGCAG	40		ACACTTGTAA	67		CCGCCTACAG	172
GTTAAGCAGT	255		CTGCGGAGCC	62		TGTCATGAGA	326		GACCGACCGC	422		GGGATAGCAG	40		ACGCCTGGTT	67		GCCCTGCAGA	172
ACACTTGTAC	255		GTCGGACCTT	60		GACTTGCAAG	323		CCGCTGCGTG	422		AGGACAGCAG	40		TTTTGTGCAG	67		CCGAAATGTA	171
TCCCTTGGCG	254		GTTATGTCCC	57		ACTCGCAGAC	322		CCAAAATGGT	421		AGCTGCGCGT	40		CCACTTAGGT	66		CGTGTGCACG	170
GACACCTGGC	254		CTGCGCATCC	57		CGAAACTCGT	321		CTGCCCGCAA	421		GTTACTTGAG	39		CGGTAGGAAG	66		CGAACGCCGG	170
CTTGTGGCAG	254		TTGCGCAGCC	56		GATAGGGCCG	319		CGCTATGGTG	421		GTTACTTGGT	38		AACTACGTCG	66		TCAAAGCGCC	169
CATTTCGCAC	253		CTGTGCAGCC	55		TCAAATCGCG	318		CCATTCAGGA	421		ATGTATACAG	38		CAGCCTACAG	66		ATTCATGAGT	169
ACTGCAGCAA	253		CTGCGCGGCC	51		GCCCTGCAGA	318		CCACCTGGGT	420		CTGTCTTCAG	38		CTGATGCAAG	66		GTATGTGCCT	169
TACTGCAGAC	253		GTGATTTCCC	50		CAACTAGTGC	316		AGTCATGGCC	419		GTACTAGCGT	38		TTGACTCGCC	66		TGAGGACCGT	168
ATACTTGCGC	252		GACAGATATG	50		GGTTCTGCAT	316		TGAACTTCGT	418		ATATCTGCAG	37		CCACTCGGCA	65		TTAATTTTGC	168
GACACTGGTG	252		AGTATGCAGA	47		CATGTAGGCA	311		TTACGGCCCT	418		TTTCCTGCCT	37		GTCAAATTGT	65		CAGTGCTAGC	168
CCGCACTAGC	252		GTGATGGCCC	44		TGCATAGCAG	310		ACTTAGCTGC	418		GGAGCAGTAG	37		CCACCTGCGT	65		TTCACCTGTC	167
CTTCACGCAG	248		CTAATCGCGT	44		CTTCCTGCAA	310		TTCTGCAAGG	417		ACACTAGGTT	35		CGGGAGCAGA	65		CTGCGCAGCC	167
ACTGCGCGTC	248		CTGCGCAGCA	44		ATACGCTAAT	310		GAGTATGCAG	417		TTTACTGCAT	35		TCACAAGTAG	65		CAACGAATGG	166
CTGCGCAGCC	248		CTGCGCAGGC	43		TGGCGTGCGT	305		TCACGGGGTG	416		GATTTGCAGG	35		CGATTCTGCC	65		AAGGAGCAGG	165
CGACATTAGT	248		CTGCGCAGCG	43		ACAGGCGAGT	304		CCATATCGTA	416		CTTCCTGCAT	35		CCACAATGTA	65		ATCAAAACGA	165
CCAGTTCGTA	248		AAAAGGCAAG	43		TATACTGCCG	304		GAAAGTCCAG	416		TTTCCTACAT	34		CCACATGGAA	65		AAGCTGCTAG	164
CATCATAAGA	247		TCACTTGGAT	42		CTCTTAGCAG	303		AGAGGGCCTG	416		GGGACAGGAG	34		CTCACTCGGG	65		TTAGGCCCAG	164
ACACTTGTAA	246		CTCCGCAGCC	41		CGATGTGCGC	302		TCATCGCGCG	416		TCACTTGGCC	34		GATATGCATA	64		CGAACTACAA	163
CCAGGCTGGT	246		AAGTTTGCAC	40		GACACCTGGC	301		CATTCAGCCC	415		GGGACGGCAG	34		GCTAGGCCCT	64		CTTCCTGCAA	163
ATACTGCCAT	246		ACCCTTCCGC	38		GGTCTCGCAG	299		TCACTCGGTG	414		CCACAAGGTA	34		GAGATGCAGG	64		AAGATGCAGC	163
ACTGCAGTCA	245		TCCCTTCCGC	37		GTCATGCTGA	299		GGTCTCTGCT	414		GACGAAGCCT	33		ACAGGTTCCT	64		ATTCATCAGT	162
TTAGTAGCAG	244		AGTGTGCATT	37		GCAAATTGCG	296		ACACTAGGAT	414		CTATCTTCAG	33		CGAACTAACC	64		CGGCTGCATT	161
CATGCTGCTC	244		TAACTTGGCT	37		TTAAACTAGG	296		GGCAGGCCCT	414		TGGCTGAAGG	33		GTCGCAGTCC	64		GAAAAGGCCG	161
CATGCACCGC	244		GTGCGCAGCC	36		TAACCTGTCC	294		ATTCGTGGGC	414		GTTACAGCGA	33		ACGACATGCT	63		CAAGCAGGAC	160
CTCATGCATG	244		GGAAAGAAGC	36		CAACTAGTGT	293		ACATTTGCAT	414		ATAATTGCTC	33		GCACTGGTGG	63		TATATGCAGC	160
GCAACAGCGC	243		TCACTAGGGC	34		ATAGTACCTT	291		CCACCTCGTG	414		AGACGTTCCC	32		CTATCTGCCG	63		ACGCGGTATG	160
AGGCAGGCAG	242		AGATCTGCAA	34		CTTCACGCAG	289		TTATTGCCAG	414		CCGACTACAG	32		CTACATTAGT	63		GAACCTGCGG	159
TAATTGCAGC	242		TAATATGAAG	33		CTCCACGCCT	287		GCTTTGCCTT	414		GGGACTGCAG	32		ACATCCCGCT	63		GCACCGGTTC	159
GAGTCGCAGT	242		CTATCTGCAA	32		ACTCGCTGTT	286		ATACTTGAAT	413		TTTCATACAG	31		TAACGCTTCT	63		CGAGCCGCAA	159
TGACATGCCA	242		ACAGGTCCCT	31		TCACATGAGA	286		TAATACTTGT	413		GAGACAGCAG	31		CCAAATGGGG	63		CTTCTTTGGA	158
TGACTGGCAC	241		CTGCGCTGCC	29		CGCATTCGCG	285		CAGCAGTATC	413		TGACTGGCAT	31		ACGCCGTCCC	62		TTCAGCTCGC	157
CAATTTCGTT	241		GGAAAGCAGA	29		CTGATTTGCA	283		GGCGCAGTAG	412		TGGGGTGCAG	31		CGTGTGCATC	62		GCTAAACGGC	157
CATCCGCAGT	241		TCACTTGTAC	29		TTCAATGCAT	282		CTGGACTGCG	412		CTGTATAAAG	31		CCAAACCACT	62		ATAGGGCCTT	157
GCGCATGCAG	240		GTAATGTCCC	29		TCCCGACTGC	282		GTAGTTCCGC	412		CTATCTGCAT	30		TCAAAAGGGC	62		AGTCATTAGT	157
GTCATGGGCT	240		CCCCTTCCGC	29		CAAAGGCAGG	282		CGCATATAGC	411		TCACTTGGGT	30		CACCTGCAAG	62		GATGTTGCAG	156
CAACTCGTGC	239		GTGATGTGCC	28		ATTTAGACAA	281		GAGTCGCAGT	411		TCAATGGGGT	30		CCACTTTCGT	61		GCTTGCATCA	155
GTACTGCGCT	238		CTGCGCAGCT	28		CCTGGCAGCA	281		CACTGGAGCT	410		TCGTGCTGCA	30		ATAACATGTC	61		CCATCCGCAG	155
CAATACGCGT	237		TCACCCGGAT	28		TTCACCTGTC	281		CCACTCGGAG	409		GGGACAGCAC	30		ACGATGCAGC	61		GGATATTACC	155
TTGGTGCAGG	237		CTGGCTGCGG	28		CGAGCGCCGG	281		CTCCACGCCT	409		GTACTCGAGT	29		ACAATCCTGT	61		CGGCCCACAA	155
GCACGGGGCT	237		GATGAGGCCC	28		ATATGTCCGC	280		TTCATACCGG	408		GTTACCTGAT	29		GAAGAGGCAG	61		GCAAAGGCGA	154
GCCTGCCGGC	237		ACCATGAAGT	28		TCACTGCTGG	280		GATCCGCGAT	408		CCTCCTGGTT	29		ATTTATGGGG	61		GATCTGAGAG	154
TCAACATGAC	236		CAGTTTGCAA	27		CGACATGCGA	279		ATTCAACAAT	408		CAGCCTACAG	29		TCACCGGGTG	61		ATCAGACTGC	152
GCTAACGCCT	235		CTGGGCAGCC	27		ACAATACACC	279		CCCTTTTGTG	407		CACTCGGTCT	29		GCACGGGGCT	61		CCACGTGGTT	152
TCGAGCAGTA	234		ACACTTCGGT	27		AAGCAGCAAA	278		TGAGCAGTCT	407		CTTTATACAG	28		TAAATGCAGG	61		TGATTAGGCG	151
GGGACGTCCT	234		CTGCGCAGTC	27		CATAGCAGGT	277		GTGCCTGCAT	407		CTGACTGCAG	28		GTCTAATATG	61		CAAAGGCAGG	151
GTATTTGGCG	234		GTGATGACCC	26		GTGCGCAGCC	277		TACGCAGGTG	407		TCACTTGGTT	28		CGAACGCAGT	60		GACATGTAGC	151
AGAGCAGTTC	233		GTGATGTCGC	26		ACACACGGTC	276		AAAGGCATGT	406		GACGAAGCTT	28		GTCACCGCCT	60		CCAACACACT	150
CTACTACGGT	233		TCAATTGGCT	26		ATATCCTGGT	275		CCGGGCAAGC	405		ACACCTGGTT	27		CACCACAGTA	60		CCACTTGTGT	149
GCAGCAGCAG	232		CTGCGCAACC	26		TCCCTAGGTG	274		TACATACAGT	405		CTGTCTGCAC	27		GTAAACCAAC	60		CACTTAAGCT	149
TTCTGCAAGG	232		ATTAATCTGC	26		GCATGCGTGC	273		ATTGCCTGCG	405		CTTACTGCCT	27		CTAATGCATT	60		AGGCCTGCAC	148
GCTAGGGCCG	232		ACACTGAAGT	26		CTATGCATGC	273		GAGGTCTGCA	404		CGGCTGCAGG	27		GTCGCCGCAG	59		ATCGCTTGTA	147
TGTGCTCCAC	232		TTGATGTCCC	26		ATGCTCCTAC	273		CATTTCGCTT	404		GGTACTTGAT	26		AGCTATGCAG	59		ATACGTAACC	147
TCAAATCGCG	231		CTACGCAGAG	25		GCATGCAGAC	272		ATATCACCGC	403		TCAATGGGTT	26		CTTATGCACG	59		CTTAAGGCAG	147
AAGAGTGCAG	231		CTGCGCACCC	25		CATTACGCAG	270		TCTCTTGGAG	403		ACGCCTACAG	26		CTTTTGCACC	59		TCACATGGTT	147
ATACTGCGGT	231		CAAAGGAAAG	25		ATTCTGCGTG	270		GTGGGCAGTT	403		TCACTGTGGT	26		TTGTTAGCAG	59		TGGATACTCC	147
CAAAGCGTGG	231		GCCATTCCGC	24		ACATGCTGCA	269		CCTTAACTAC	402		GTTAAGAACT	25		TCTTGCAGTG	59		GTCTGCAACT	147
CCCAACCGGG	229		GCACTTCCGC	24		GGACGCAGGG	269		TTCATTTCAT	402		TAACTGGGTT	25		CGAATGCCGT	59		GTTCAATGAA	147
CACTGCAGTG	229		GTGATCTCCC	24		CCACCTGGCC	268		CGACTCGCAC	402		CCGCCTGCAG	25		ACGCGCAGTT	59		CCTCACGCCT	145
CAACTACTGG	229		CCACTTGGCT	24		ATCTTGGCAG	268		ACAATCACAG	402		CTGTCTACAG	25		GTTACTTGAT	59		TGGTGCAGTA	145
GACACCTGGT	228		CGATATGCAA	23		TTCCACTGCA	267		GCCATTACGT	401		GTTACTTCAT	25		GTATCTACAG	59		CCATATGGTG	145
CGATTCTGCC	228		CTCCGAAGAG	23		CTGGCTGCGG	267		ATCCCTACAG	401		CTGTGTGCAG	24		TTGATTTCCT	58		AACATGAACG	144
CGACATGGCA	228		CAATTTGCAC	22		ACAGGGCGTA	266		AATCGTTAGA	401		AGACGCGCAG	24		CTACTGGTGC	58		TCGCCCGGCC	141
TCTTGCAGTG	228		GACCTTCCGC	22		ATTCCCACAG	265		AGATTGCAGT	401		GTTACATGAT	24		GTTCATCAGT	58		AGACAGAAGA	141
CCACATGGAA	227		GTGATGTCTC	22		GATTACTGGT	264		CTCTGCCCTC	401		CCACTGGGGT	24		ATCAGATCGC	58		TTCTGGCCAA	140
GACACAGTAT	227		ACACTTGTAA	22		CATTGGCATC	262		GCTGCTAGCC	400		TAATTGAAGC	24		CCTCCGCACC	58		GTTTACTGAG	140
CATTGTTGTG	226		TCACTTGGCC	22		CTATACTAGG	262		TTTAGTTGCC	399		ATACTTGATC	23		GACCCTCCGC	58		GGCGCAGGCT	139
TTATGCCCTT	226		GTGATATCCC	22		TTGCAGGTGG	262		TAACTTGTTC	399		CTTCCTACAG	23		TAATTTGCAA	57		ATAGCGCAGA	139
CGGCGCAGAA	226		CCACAAGGTA	22		ATAAACTACA	262		TATACTAAAC	399		ATACTTGCTA	23		GCATACGCCC	57		TCGAATCGCT	139
GTAACTATCG	225		TTACCTGCAG	21		CCCTTGCAGG	262		GGATACAGCT	398		TACGAAACCT	23		TTTTCTGATG	57		GGCCGAGCAG	139
GAACCTGCGG	225		AGACACCACC	21		CCGCGTGGTG	261		ACGCTAGGGT	397		TTATCTGCAG	23		ATCGTGACGT	57		ACTCGCTGTT	139
TATGGCGCAG	224		ACATCCTCGC	21		CCTCGCGGTA	261		CGTGTGCACG	397		CCTCCTACAG	23		TTCACCTGTC	57		AGATTCGGCT	138
GGATACAACT	224		CCATCATCGC	21		TATGCTGCAA	261		CAGGCAGTAC	396		TCAATTGGCT	23		GGTTTGCGGT	56		GTCTTTACAT	138
GCATTGAGCA	224		ACACAGGCAG	21		GTTAAGCACT	261		ATGCTATGGC	395		CCGCCTGGTT	23		AACCGCAGCC	56		TCACTAGTAG	138
CGATGCTACA	224		TTCGATACTT	21		TCACGCGGGA	260		GTATCTACAG	395		CCCCCTGGTT	23		CGACTATCGC	56		GCGATACCCT	138
GACATACTGT	224		CGTGTGAATT	21		CTTCCTGCTG	260		GCCACCGCAT	395		ATTACAGCTA	23		GCGTTTAGGA	56		GACACTCCGG	137
CGAGCCGCAA	224		CTGCGCCGCC	21		TCAGATTGCT	259		ATTTTATGCT	395		GTACTCTCGT	22		GCCACAACGT	56		CAAATGCTTG	137
TAATGCCGCC	223		GCCCTTCAGC	20		CAAAGCGTGG	259		CGAGCAGTAC	395		CTCTCTGCAG	22		AATTGCAGTT	56		ATTCCGCAAG	136
TCAACACGCG	223		ATCACACGTG	20		AACGCTATGA	258		ATATGCAAAT	394		CCTCTAGGTT	22		ATATATGGAC	56		GACGCAGCCA	136
CCGGGCTGCC	222		TGGACCGCAG	20		CGATATCGCT	257		CCACCTGGCT	394		TCACTCGGTT	22		GCTCTGCAAT	56		CCTGCCAAGC	136
GGTTGCAGTT	222		CTGGATACAG	20		TTATGTACAG	257		TCCAATGCTT	394		GACGAATCCT	22		GAGAGCAGTA	56		CGCTGCAGGG	136
AGGCCTGCTG	221		CTGCCCAGCC	20		CATTAAGCGT	257		TCTATTTCCT	394		GGCGAAGTAG	22		CGACCGGCAT	56		ACACTCGTGT	135
ACCAAGACCT	221		GTGATGTCCG	20		TATGCAGGCG	256		ATCCCTGCAA	394		CGATGCGCGT	22		ACCAGTCTCG	55		TTCACTTGTC	135
CGAAGCTGAC	220		CGATCTTCAA	20		GGACCGCAGG	256		TTTCATTGAT	393		ATTACATCGA	22		CTTTGCGCAC	55		ACAGGGCGTA	134
CAAATAGCAG	220		CTCAGCAGAG	20		CAACCTGCTC	256		TTTTATCATG	393		TTTCCTTCAG	22		ACACTAGGAT	55		GCATTGGTAC	134
TTACTTGACC	220		GTGATGTCCT	20		CACTTGGCAC	256		CAATAGCCGT	392		GCATGGAGCT	22		ACCAAGACCT	55		CTAATTAAGC	134
GCTGGCGCAG	220		CGACACCGCC	20		TCAAAGCGCC	256		TCTAAACTGG	392		AGCTATGCAG	22		GGATGTTGCT	55		TCAAGATGCT	134
TGCATTAGCA	219		GTGTGAAGGC	20		TGCGTCCGCT	256		CCCCTCGGTG	392		GGCACAGCAG	22		TATGGCGCAG	54		GGATACAGCG	134
GTCACTGGGC	219		TCATCCTCGC	20		CGAAGCAGAC	256		CCTCTGGTAT	392		ATACTGAACG	22		AACATGCACG	54		ATCGCAGAGC	134
TTGTGTGCAG	218		GTGAAGTCTC	20		CTGCGCAGCC	255		CCACTCGGCA	391		TTTCCTCCAG	21		CATCCGCAGT	54		TTAAATCGCG	134
GATAGCCCTG	218		GTGTGCAGGA	19		CGAAGCTGAC	255		CTAATGCATT	391		TCACTAGGGC	21		CGACGTTCCC	54		CAACATCGCT	133
CAGTGCGCGC	218		TTTCCTGCAT	19		TCACTTGTAA	255		CCACTTGTGT	391		TATTATGCAT	21		CTTTCGCAGT	54		GGCTTGCAAC	133
GAAAGCAGAG	217		CCATACTCGC	19		TCTACAGCCT	254		GTTACTTGAT	390		CTTACTTGAT	21		CTAAACGAGA	54		TTCGCGGCCT	132
GTGTGCAGGC	217		GCACTAGGGC	19		CTCACCTGCA	253		GTTTGCCCAC	390		TATTCTGAAT	21		GCACCGCAGT	54		CATCCGCAGT	132
TGATCGCAGC	216		GTAACTGCAA	19		TTACAGGTGG	253		TTCACTTGTA	390		TGTCTGCAGG	21		CTTTGCAGAA	53		TGCGCTGCAT	131
TTCTTGCAAG	216		CAGTTTTCAC	19		ATACGCTCAG	253		ATACTGGCGT	389		TTTCCTGAAT	21		CAATATATGT	53		CGAACTAACC	131
TGTTGCAGAA	216		TTCATGAAGA	19		TAATATGCAG	253		TGGCCGCATG	389		GTAATCGCGT	21		CCATCCGCAG	53		TAGCCGATCG	130
CAACGCCTAC	215		GCCCTTCCTC	19		CGATCTGCAT	253		CAAATTGCAC	389		ATAATGCACG	21		CTGTATGCAG	53		CGCTGCAGAT	130
CCAATCGCAG	214		CCATCCTCGA	19		TGACAGCGAA	253		CGGGGCTAGG	388		CCACTTGGCT	21		ACAGGTCTCT	53		CACTAGGTCA	129
ATCTGGGCAG	214		AACCTGAAGT	19		AGCTAACGAT	252		GGGCATAAGC	388		GACCAAGAAG	20		GAATCTACAG	53		CTTTCGCAGT	129
TAACACAGTC	214		CGATCTGAAA	19		TCTTCACCGT	252		CTTTCATCCT	388		ATAATCTTGC	20		GTTGCTGACC	53		TGACCTACTT	129
TCAGTTCGAC	213		CTTTCTGCAA	19		CACCATGGGA	252		TAACAGGTCG	387		GCACTGGGGC	20		CCACAAGGGA	52		GTAATACCGT	128
CTATTTGCAG	213		CAGTTTGTAC	18		CGACATGGCA	251		CGGATACTGC	387		CTGTCTGGAG	20		GTAGTAGTTA	52		TAACAGGTCG	128
CAAGGCACGT	212		CAAAGTCAAG	18		CGGCGTGCGG	251		ATCCCGCAGA	387		GTATCTGCAG	20		GAACCTGCGG	52		ATAGAACACC	127
CGTGTGCACG	212		ACCAAGATGA	18		GATGAGCAGT	251		AGTTTACATA	387		GGGACAACAG	20		CGATGTGCGC	52		TACGCAGTGG	127
TTACTTGTGC	211		GGAAAGCATC	18		CCGCTGCGTG	250		GAGCAGTTAT	387		CTAACTGCAG	20		AGCATCTCGC	52		ATATTGCCAG	127
CTACACTGCT	211		TGAAAGCAGC	18		CACAGAGGTG	250		GTAGGCCTTC	387		GGGACAGTAG	20		TCAAAGCGCC	52		CGATGCTACA	126
TAACCTGTCC	211		GAGATGTCCC	18		GTCCTGCGGT	250		GCAGGAGCAC	386		GTTACTTGAC	20		TAACCTGTCC	52		GACCCGCTAG	126
AGTCATTAGT	210		CGATCTGCAG	18		TACTTGCAGA	249		TAATACTTAT	386		AGGCTAATGT	20		CCAGTCAGGC	52		ACACACAGTG	126
CCACTTAGGT	209		TGCATGCGAT	18		CATCTGCATT	249		ATAGGTCCAT	386		CGCTGAGCGT	20		CCACTCTGTG	52		GTACTCGAGT	126
GGGCATAAGC	209		GTCATGGGAT	18		GCATGCAGTC	248		CAGAGACTGA	386		GAAGAAACCT	20		CCGCACTAGC	51		GGATGCGAGC	125
GCACTATGCG	209		ATAACCCGTG	18		CCAATCGCAG	248		CTACAACCCT	385		CTTCATGCCT	19		ATTTTGCAGG	51		CGAGTGGCTC	125
GATATGCTCC	208		TCACTTTGCT	18		ACCTGGGGCA	247		CAAACTAGCT	385		CGGAGTGCAG	19		GCCTGCCGGC	51		TTACTCGACC	124
TTTCGCAGTA	208		CCATCCTAGC	18		GGAAGTCCGG	246		ATTTCAAACT	384		ATTAATGAGT	19		ACGGTGCGCC	51		TGGGAGGTCC	124
TTCACTTGTT	207		TGAATGCGCT	17		CCACTCGGCA	246		CAAGCGGCAG	384		CCACCTTGTT	19		TCATTTTGGC	51		TTATACCCAG	124
TAACAGGTCG	207		GTAATGGGCT	17		TCGAATGCAG	245		TACGCAGTGG	384		ACACTGGTTA	19		TGACCTCCTC	50		CGCTAATGCC	124
CAGGCTGCAT	207		TTAATTCTAT	17		CTACATCCCT	245		ATTCGCAGGG	383		GGGACAGCGG	19		GTAGTGCAAG	50		GCATCAACAC	123
CCATTTCGCT	206		GGAAATCAGC	17		CATACTGCGG	245		ACTGCGCGTC	383		TCACTTGTCT	19		AGGTGCGCAG	50		GTTACTGGAC	123
CGCATTCGCG	205		AGGATGAAGT	17		AAGCACGCAT	244		ACCTCTCACC	382		GACTCCTCAG	19		TAATATGCAG	50		GCAAATTAGG	123
GTATGCTGCC	205		CAGCGCAGCC	17		TCAGTTCGAC	244		CCATACGGAC	382		TTACTTGGCT	19		ACACGTCCCT	50		CATTAGCAGT	122
ATAAATGCGT	205		TCCAAGATGC	17		ATACATGGGA	244		ATTCATGAGT	382		ATTCCTGCCT	19		ACGTCAGCAG	50		GTACGGGGAT	122
ACACGTGGGA	204		CAAAGGCAAT	17		TACGCGCAGA	244		GTCAAATGTT	381		TTAACGCATG	19		ACAGGTCCTT	50		TCTATTGCAG	121
ATAGGACGCT	204		GTGATGTTCC	17		CACATCGGCC	244		ATATGTTTCT	381		TGGATGGCAG	19		AGTATATAAG	49		TTTTCTGCAT	121
CTGATGCAAG	204		CAATCCTCGC	17		TTCACTACGC	244		ATATTCGCGC	381		ATACTTTCTC	18		GATAGGGCCG	49		GTACCTGCAA	120
TCACTCGGTA	204		CGTGTTCATT	17		GTCTTACCCG	243		CGACTTCCTC	381		GCGACAGCAG	18		GCCTGCTGCA	49		GGACAGTAGC	120
CTGTGCAGTC	203		GTACATGCAA	17		TGGTCTGCGG	243		AGCAGTCGTC	381		GCAAATAACG	18		CATCTGCTGT	49		TACAGCAGTA	119
TCACGGGGTG	203		AAACTTGTAC	17		GTCGTCGCAG	243		AGCCAAGACT	380		ACGATGCATT	18		AGGCAGGTCC	49		TGACTCGCAT	119
GACAGGCCGC	203		TATAATGCAA	17		CATGGCACTG	242		GCGGCAGGAC	380		GTCCTCGCGT	18		CAGATCTATG	49		CGATTCTGCC	118
CATGGCAGCA	202		GTGCAGTCTA	16		ACCGCTGCAA	242		ATAAATGCGT	379		TACTCCGCAG	18		TTACGTACAT	48		AACTGCAAAT	118
CATCCTGCAG	202		CCATCTTCGC	16		CGAACGCAGT	242		GCACCGCAGT	379		CGGATAATGT	18		CTACTCTATG	48		ACTGCAGTCA	118
GGACGCATCC	202		CAGTTTGAAC	16		CGGCATAGCA	242		CCAAGTCGTC	378		GTACCCGCGT	18		CACTCGGCGG	48		ACGCGACGAC	118
ACACTAGGAT	202		GACTAGCGCT	16		ATCATGCACC	242		CACGGGGCGC	378		ACACTGGGTT	18		CTCACCTGCA	47		GTAAGGCTCT	118
AACACTCGTG	201		CCCCGCAGAG	16		TCACACGGTT	242		GCAGGGGCGG	378		CAACCTGGTT	18		ATTCATCAGT	47		GCATTCGCTC	117
AAGCAGTGTC	201		GGGAAAGCAG	16		GACTGGCAGT	242		ACGCTGGGCG	378		ATTCATTAGT	18		GCGCATGGCT	47		CTAAGCTGAG	117
AGTGCACCTC	201		GGGACAGAAG	16		TACTGCAGTG	241		TGTCATAAGG	376		TTAGCAGGAT	18		ACTGCAGCAA	47		ATGCAGTTCC	116
GCACTGGTGG	200		TTCACCCGTG	16		GAGGCAGTCG	241		TTACAAGACT	376		TTTCCTAGAG	18		ATTTAGGCAC	47		ACACGTGGTA	115
TGCATGCGCT	200		CAGTGTGCAC	16		ACAGGTCAGT	241		ACCAAGACCT	376		CGATCTGCAA	18		CTAACTTGAT	47		ATATCCTGGT	115
CTTAGGGCGT	200		TGCATGAGCT	16		ACACACAGTG	241		TTATAGCAGT	375		TCTTTGCAGG	18		CAAAGGCAGG	47		ATCTTCTGCT	115
ACACACGGTC	200		ACCCTTAAGT	15		AATTAATACT	241		GGTTCTGCAT	375		TCGCCTACAG	17		TTTCCGCAGT	47		CTGGCTGCGG	115
ATTCGCAGGG	200		GTACTGGCCT	15		GAATAGCGCA	240		ACATCGCGCT	374		TCACTGGGGG	17		CAGGCGGCTC	46		GTCAGGACGT	114
ACACGGGGTA	200		CACAGGGCAG	15		TGAGATTCGT	240		ACCCTGAAGT	373		AGGCTGCAGG	17		GAATCATTCG	46		GTAGTGCAAG	114
CTGCAGGGAA	199		ATCACCAGTG	15		TCCCTGCCGG	240		ACCTCTGCTT	373		TTTTCTGCAT	17		GCATGCGCCG	46		CTCAAGGCCG	113
TGTGATGCAG	199		GTAAAGCAGC	15		CATTGCTATG	240		ATTTCCCCAT	373		GCTTTTCAGG	17		ACAGATCGCT	46		TCACAAGGTC	113
CCTGGTCGGC	199		TCACGGCGGG	15		CCATTCAGGA	239		CCCGCGGGCG	373		TCTCTAGGTT	17		CTGTCTGAAG	46		GTCATGGGCT	113
GCTAAACGGC	198		GCATAGGCAG	15		CTTCCGCGCA	239		GGATTTGTCT	373		CTGTATCCAG	17		CCATAAGGTA	45		ATGTTTTAAT	113
CGCGGTGCAT	198		GTAACCCGTG	15		CTACACTGCT	239		CTAATTAGGC	372		CTGGCTGCAG	17		ATAGTCCGCT	45		CCACTCGGAG	113
CGTCATAAGT	198		CAGATTGCAC	15		GGATTGGCCG	239		GCACGGGGCT	372		GCACTGGGGT	17		AGGAGTATCC	45		CATGGCAGCA	113
ACATACTAGC	198		ATTCATATGC	15		TTCGCATTAG	239		CCGCGCATGA	371		TCACTGGTTA	17		ACAAACTGCA	45		CCTCCGCACC	112
ATGTACTGCA	197		CAATCCGCAG	15		TCGACCTGGT	238		CACGACGGTG	371		GCTTTGCAGT	17		TTTCATCTCG	45		TGTTGCAGCC	111
CATTACGCAG	197		TATACTGAAA	15		CATTACCGCA	238		AAGCTGCTAG	370		ACTATAGGTT	17		ATTCTCTGCA	45		GCGCGCAGTA	111
ATGTCTGCGG	197		CAAAGGGAAG	15		ATACGCGGCG	238		AACCCTGCAT	370		TCACTGGTGT	17		GGCCTTACGT	45		GTACTAGCGT	111
ATTCTCTGCA	197		GCACTTGTAC	14		ATACTGGTTG	238		GCCAAGCCCG	370		GTTACTTGCT	17		GGCAGCTGCG	45		CATGGCAGGT	110
CCTCCGCACC	196		GTTCCTGCAA	14		GTGATTTCGC	238		GTGCTCGTCC	369		GATGACTGCT	16		ATTTCCCGGT	45		ACATTCAGTC	110
CCACCTGGGT	196		CTGTCTGAAG	14		ACTTGCAACC	238		ATATTCTTGC	369		TTGTCTGCAG	16		CATCATAAGA	45		AGGTGCGCAG	109
TTTCCTGCTT	196		GCACTTGGCT	14		ACCATGAGGT	238		GGACCGCAGG	369		GTTACTAGAT	16		GGTTGTGCAG	44		ATAGTCCGCT	109
CGCTAATGCC	196		TGGCCCTCAG	14		CGTTATCGAC	238		AGTTACAGTG	368		GTAACTTGAT	16		ATAGGACGCT	44		GGCACTAGTG	109
ATCGCAGGCG	195		TCACCTGCCT	14		CGTCATAAGT	237		GACTTAACCA	368		GACGAAAACT	16		CATGGGCTGG	44		GGGTTGCAGG	109
GGACCGCAGG	194		CCATCCTCTC	14		TACTCCACGC	237		TTCTCTACAG	368		GACTCAGCTT	16		CGGTCTGCAG	44		GGTACGGCGC	108
CGGCGGCAAG	194		GAGTTTGCAC	14		ACACGTGGGA	236		CGTGTACAGC	368		ATTACAGGGA	16		CTCCTGGCAT	44		CGCAATACCT	108
TAAATGCATT	194		GTCACCAGTG	14		CAGCACTGCG	236		TTACTACTAC	366		GTTCATAAGT	16		GTTTGCAGGT	44		TTACTTTACC	108
GACAGTACGT	194		GGAGAAGGAC	14		GTGCTGCGTC	236		CGGACGACTC	366		CGCTGCGCTT	16		GCATCACGTC	44		GCACCTGGCG	108
TAGACTGCCG	194		TATACTTCAA	14		CACTGTGCCC	236		GATACGTCAT	366		CTCTGCGCGT	16		TTAAGCTCGT	44		CACTATGCCC	107
CCATTCAGGA	194		CCATTCTCGC	14		CCAAGTGCAT	235		TGACCCGTCC	365		GACTCCGAAG	16		AATCACTAAA	44		CAACCCTTGG	107
CCTAATGCAA	193		TCACTGGGGC	14		ACACCTGATC	235		ATTCTCTGCA	365		GCTTTGTAGG	16		TTACTAGGAG	43		ATTTAGCATG	107
GGATCGGCAG	193		CAAATGCAAG	14		GGATACAGCG	235		GTAATGTTCC	365		TGGCTTGCAG	16		CAAGCTCGAG	43		CGTAGTTACA	107
CAGCACTGCG	193		AGACGCGCAG	14		TCACCCACGC	235		TTCATGCAGA	365		TATTCTGCAG	16		AGGTTGGGGC	43		CACTCACGCT	106
CTTCGTACAG	193		TCACTTGGTT	14		TGTTGCAGCC	234		GCATGCGCCG	364		TTACTCGCGT	16		TACAGGCCCT	43		TTACTGGGGT	106
CCACCGGTTA	193		TCACTTGTCT	14		TCTATGCCCT	234		TGAAATGCAG	364		GTTACTTAAT	16		CTTAAGGCAG	43		TCCTGGCCGC	106
CAGGCAGTGC	193		CAAAACAATG	14		GTCATAGCAG	234		TCACATGGAT	364		TTTCCTTCAT	16		CATTTGCGAG	43		GATAATCTGC	104
AAGGTCTGCA	192		GCCCTTACGC	14		GATATGACCC	234		ACATTCTGGT	364		TCACTCGGGA	15		CACTGCAGTG	43		CAGCTCGTGA	104
CCCTTGCAGG	192		TTTACTGCAA	14		TTACTAGCAC	234		GAAATATCTC	364		TGGAGGGGCT	15		ATATACTTGC	42		GCACTGGTGG	104
CAAGACTGCA	192		TCACTCGGGA	14		CCATGACGTC	234		CGACTGGGCC	363		AAGTCGCAGT	15		TTACTTGGGC	42		GTCAACGCAG	104
GCCATTTGTA	192		CACTATGCAC	14		CAACATGTAG	234		ATTTTGGCAG	363		ACTCACAGCC	15		TTTTATGCTG	42		TGCTACTGCG	104
CGATGCCACC	191		AGTATGCAGT	14		CATAATTACC	234		ATCTCCACAG	362		GCATGCAGTG	15		GTCATACCGT	42		ATAAATGCGT	103
CCCTTGCAGT	191		ATGTCTGCAA	14		CACGCAGGCC	234		CCACTTGGCC	362		TTCTCAGGAT	15		GACATGCACG	42		GTGCGTGCAG	103
CACGTGGCGT	191		ATCCGCAGAG	14		TGGGACGGCT	234		GGATCACCAC	362		CGATATGGTG	15		ATCCCGCAGA	42		GCGCTAGGCT	103
GCACGTGCGT	191		CTCCACAGAG	14		TATCTGCAGC	234		AAACGGCCGT	360		TCACTGGGGC	15		CGCTCGGCGA	42		ATAACTTGCT	103
GTAAACCAAC	190		GTTCACAGAG	13		TTACATGTGG	233		GGCCGCAAGA	360		TACTGCGAAG	15		CTATGCATGC	42		ACATAAGTTC	102
GCAGGTCCGT	190		TCACTTGGCG	13		AATCGTAAGA	233		GTCGCACTCC	359		CGACTCGCAG	15		GGTAGTCTGT	42		CGACCGGCAT	102
CACGGGGCGC	189		CTACAGTGGG	13		CCACGCACTC	233		ATAAAAGCGT	358		CGCTGCTCGT	15		CTACAAGGTA	41		CCACTTGGCC	102
ACACTCGTGT	189		CTATCCTCGC	13		TGAGCAGGTA	233		AGAACCGCTT	358		TGTATGCAAG	15		TCTCACCGCA	41		GACAGTACGT	102
CTACTCTATG	189		ATTTGTGCAG	13		GTGCATGCCT	233		ATTTATGCAA	357		GACGAACCCT	15		ACAACTCGCT	41		CGACGCTGCC	101
GCCGCCAGCC	189		CAAGGCTGCG	13		GGGACGTCCT	233		ACGTTAGTAC	356		TCACCCGTGT	15		ATTCATCTGC	41		CACGTGGCGT	100
ATACTTGCTT	188		TAACCGGGTG	13		GGGATTGCTC	233		GCTCCCGCGC	356		CTGTATACAT	15		CAGTGCAGTG	41		GCACCGCAGT	100
CTAAGGCAGC	188		GTCACACGTG	13		GACACCTGGT	232		CCCAACCGGG	356		ATACTATTGC	15		TTGCCAACAC	41		GTACGTAAAG	100
GAGAGCAGTA	188		CCATGCTCGC	13		CCCCATGCCT	232		ACTCTGCAGC	356		AGTAATAAAC	15		CTTCATAAGG	41		TCCATTCGGT	100
GCTCTGCAAT	188		ATAATGACGG	13		CGGTGCACCG	232		CGCTACTGAG	355		CTTCCTTCCT	15		GCGACTAACT	41		CCACTGAGGT	100
TTCACTTGTC	187		TAAAATCGCG	13		CCATTACGTT	232		CGAAAGACTT	354		ACGCTTGGCC	15		ACTGCAGTGT	41		GAATCTGCAC	100
AACCGCAGCC	187		TAGAATCGCT	13		GATAGCAGGC	232		GAGCGCAGCC	354		GAATGGCGCT	15		CAACCGCTTT	40		AATTGCAGTT	99
TGACCTGCTT	187		CTTTCTGCAG	13		CAATGTCCTC	232		CGGCCCTGCC	353		AGACGCGTAA	15		TTGTAGCAGT	40		CGCCAAATGT	99
CATGTGCACT	187		CTCCGCAGAC	13		CCATCCAAGT	232		AAGCAGTGTC	353		TTCGAAGGAT	15		CTAACGACAG	40		CATGCACCGC	98
AGAGCAGTAT	186		AATTAAGCAC	13		TATACAGTTG	231		GATAAACCAT	352		CCCCTAGGTT	15		GTAAAGCAGC	40		GGCTGATAGG	98
GATGCAGTGG	186		GTGTGCAGCC	13		TCCCTTGTAG	231		CGCCTGGTCC	352		GTTAACCTGC	14		GAATATCGCT	40		GCATCCGCAG	98
TTGTTAGCAG	186		ATCACCCGTT	13		ACACTAGGAT	231		CCGCTTGGTC	351		TCACTGGGAT	14		GAAAGACCCT	40		GTAATCGCGT	98
CCAGGCAGGT	185		CTGCGCAGAG	13		CCTGGTCGGC	231		CGAACTACAA	350		AAGCTGCATT	14		TACGCAGAAA	39		GTAGCAGGTC	98
ATCAAAACGA	185		TTAATGCTAT	13		ACACCTGCCT	231		AGATCTAGGT	349		CGGACAGCAG	14		CTACTTCGGT	39		ATTTACAGTG	98
TTCTACGCAG	184		ATGTCTGCAG	13		AATATCGCCT	231		CCGAACGAGC	349		GATGCAGCTT	14		TTGTCGCAGT	39		GGTTCTGCAT	97
CCAAATGGGG	184		CGACTCCACC	13		GAAAGCAGAG	231		CCGGCCTGCG	349		GATACTTGAT	14		CACACCGCGG	39		CCCTTGCAGG	97
CTCATGCAGT	183		CTGATGTCCC	13		GACACGTGGG	230		TTGAGCGCAC	346		TATACCGCAG	14		TCACAAGGTC	39		GTCGCAGTCC	97
TGGCTGGCAG	183		CCACGTGGTT	13		TGTCCCTGAC	230		ATATTTCACC	346		CAACTAGGTT	14		ACACCGGGTC	39		TTTCGCAGTA	97
CAACTAGTTA	183		GTGCAGGCTC	13		CTAACGCATG	230		ACTCGCAGAC	346		CGATATGCAG	14		CACTATGCCC	39		ATACTTGCTT	97
GCACATCGCG	182		TTACCTGCAA	13		TGACTTGCAC	229		AATTTGCAGC	346		GTGTATACAG	14		TGTTGCAGAA	39		CAAAAGGCAG	96
GTACCTGCAA	181		ACACTCGGGC	13		TCATGCGTGC	229		TATTCATAGG	342		TTACTGGGGT	14		ACATACAAGT	39		GATAGCGCCG	96
GTATGCTGGC	181		TGATCTGCAA	13		GTACTGTCAT	229		GTTCTCTTTT	342		GGGGCAGTAG	14		ACATGAGTCG	39		ATGGGCAGTT	96
GCCAGGCCCG	181		CAAAGACAAG	13		TCATGTCGTT	229		GGGGCTCTAG	342		CCGCTAGGTT	14		ACAGGTTCGT	39		CTAACTGCTT	95
ACTCTCGGTA	180		ACCATTCGGT	13		TTAACACGAG	229		ATACCCGCCT	341		GAACAAGCAG	14		TTACAAGCAG	39		AATGCTCAAG	95
GGATTACCCT	180		ACAAAGATGC	13		CCAGGCAGTC	229		CGAACGCCGG	341		GTCTCCGCAG	14		ATGTACTGCA	38		AAGCAGTTTT	95
CAGGGCAGTC	180		TGACCCGCAG	13		AAGAGTGCAG	229		CGAATTTCCC	341		CCGCCTAAAG	14		AGACAGAAGA	38		GCATGCGTGC	94
AACATGCACG	180		AACAGGGGGA	13		GGAAGACGCG	228		TCTCCCGCGA	340		GTACTCGCTT	14		CTGAACTACG	38		TCCCTTGGCG	94
ATTTCTGCGA	179		CTGTATGCAG	13		AAAGCACGAG	228		AGGATGCAGT	338		ATACTGCAAG	14		AAGATCTGCC	38		GCTCATGAGC	94
CAGTGCAGAC	179		TGGGGTGCAG	13		CTAATGCATT	228		TATGGCGCAG	337		AGTAGCAGCT	14		TGTCATAAGG	38		CAGGTGCGGT	94
CAAGCAGGAC	179		TTAATGCAGA	13		AATCTGGGCA	228		ATATTTCTTC	336		AGTAGCGTAA	14		TGTATGAAAG	38		GTACTCTCGT	94
TAGATTGCAG	179		CGTGCTGCAG	12		GTGACACGGC	228		GGATCCCCTC	334		TACAGCGCAG	13		GACATGTAGG	38		TCTCGCAGAC	93
CGTGTGCATC	178		TCTCTTGGCT	12		AGCTGCAGAC	228		CTTCTAACAT	333		GCTCTAGGTT	13		CCACAGGGCC	38		CGCTGTGCAG	93
TCGAGCTGCT	178		AGACGTTCCC	12		CTACTCTGCA	228		AGTAATAACC	332		ACACTGGGGT	13		GATGCAGTGG	38		GCATCGGCAG	93
CCGAGTACAG	178		ATAGCAGGCG	12		GAATTAGCAG	228		ATAGGGACCT	331		GACTAAACCT	13		TAATATCTAC	38		GTTTGCACAT	93
GTCGCAGTCC	178		GTTGCTGACC	12		GTCCTGCCGC	228		GTCAACTCGG	331		TCCCTGGGGT	13		ATTTCGCATT	38		ATCAGTTCCT	93
ATCGCATGAG	178		ATCAACCGTG	12		ACCACTTGGG	228		TTTAGTGCAG	330		ATTACAGCGT	13		GGTCTGACGG	38		CTAATTAGGC	93
CTATACTCAC	177		CCTCCTGGTT	12		GTTAAGCAGT	227		ATAATATTCC	330		TACGCAGCTT	13		GGATTTCCCG	38		ACCGCACTAG	93
TCACATGAGA	177		TCCTCCGCAG	12		GCTAAGCCCG	227		CAACTAGTGT	328		ATAATGCAGG	13		GCACAAGGTA	38		GAGATAGACT	92
CGTAGCAGTA	177		TAACTTTTAG	12		TGGTAACGTA	227		AACTGCAAAT	326		ATAACAGCGA	13		GAATTGCATC	38		AGGCAGGCGA	92
TTTGCTACAG	177		AAGCAACAAA	12		ACAATTTGTG	227		TGATTTATCC	326		ATACTCTTGA	13		AAGCAGCAAA	38		TCAACACGCG	92
CTGCGTGCAC	175		GATGCGGACC	12		ACATATTCGT	227		ACAAAACATT	321		GACTACGCAG	13		CCCCTAGGTT	38		GTATCACGCT	92
CAAATGCCGT	174		TCACTTGGGT	12		TTTTGTGCAG	227		ATCCCAAAAG	319		TTTCATGCAT	13		GTTGCCAACC	37		GGCATACCGG	92
GTAAAAACAT	174		GTACCTTCAA	12		GGCACTAGTG	226		TTGCCGCAGA	318		CTGTCGGCAG	13		TAGCAGTGGG	37		AAAATGCACG	92
CCACGCACAC	173		GTCGAAGTCC	12		TACACCGCAC	226		CTATTTTAAC	317		GCATGTCGCT	13		TTCCGCAGCC	37		TCAACTCGCT	91
ACCTTGGCAG	173		TTACTTGGCT	12		TTCATTAAGA	226		ATAACCTTCT	315		CCACTTGGTT	13		GTTGCAGGGT	37		GCATATGCGG	91
GTCGTCGCAG	173		AGCGCCGCAG	12		CAATATTTGT	226		AAAACAGATC	314		TCCTGCAGTT	13		TGCACATCAC	37		CAAATATTTG	91
CTCGCAGTGT	173		CTATACTAGG	12		AGACATCACG	226		CTACTACGGT	313		TCACCGGGGT	13		GCGCCAGGGC	37		CCGCCTGCAA	91
AACGCATGAG	172		TCACCCGGGC	12		AGAATGCACG	226		TGATTTTACC	312		TTTTCTACAG	13		CAAATTGCTT	37		AGGTAGGTCC	91
TGCATGCAGA	172		TATCACGCAG	12		CTTCTGCATC	226		CCCCGGCAAG	310		CGACGAGCAG	13		CTAAATTTGT	37		ATCTTGCAAA	90
CCCCTCGGTG	172		TATGCTGCAA	12		CTCGCAAAGC	226		CGATACATCG	310		ACTCGAAGCC	13		ACGCAGACGG	37		GATGCTATCC	90
ATTCATCTGC	172		TTACCTAAAG	12		CACAGGGGGA	225		TAATTTTATC	309		CAGCTTGGCC	13		CCACAAGGCA	37		TTACCTACAG	90
TATGCTGCAA	172		GCATCGGAAG	12		GGAACGCAGA	225		CAAAGACTTC	303		GACGCATCTT	13		GTTACAGGAT	37		TATACAGGCT	90
ATCAGATCGC	171		GTGATGCCCC	12		TAGAGCGCAG	225		ACAAAAACCT	302		GAAAAGCACA	13		TAACAAGGTG	37		GCAGAGCGCG	90
ACAGGCGAGT	170		TAGAGCAGTA	12		GGACGCAGTC	225		CGGCAAGACT	298		GCTTTGCGGG	13		GTTAAGCGGC	37		GTCATATTGT	90
ACATTAAGTT	170		CGAAACCACC	12		GCATGTGCAC	225		CGACCGGGCC	292		GTTATTTGAT	13		TTAATTGTAG	37		GAGTACTGTC	89
AGGCCTGCAC	169		AGAAAGCAGC	12		TACGCAGGTG	224		GCACCTGTAC	286		CTGTATTCAG	13		CACGCAGCCT	37		ACAGGCTAGT	89
GAACTGCAAT	169		TAAAGGCAAG	12		AGTGCAGCTT	224		CTAAGGCAGT	286		GCATTGCAGG	13		CGCGGTGCAT	37		TTACTTGAAG	89
CCACGCACTC	169		CCACCTGGCT	12		GACAGGGCGG	224		TTCTTTTAAC	284		TCACCTGGTT	13		TTCATTGCGG	37		ATTCTGCGTG	88
CAACGAATGG	169		CGCTCTTGAC	12		AAGCACAGTA	224		ACAACGGCAC	278		GGCACAGTAG	13		CCTAATGCAA	37		TTACAGGACC	88
ATTCAAAGTG	169		CAAATTAGGT	12		CTTCCTGCCT	224		GGCAGTGCCT	276		GTACTCGGGT	13		CTACACTGCT	37		ACAACCCCAC	88
TACAGCGCAG	169		ATTCATCTGA	12		GCACTATGCG	224		AACGACTGCG	275		GACAAAGCAG	12		GTAACGCAGA	37		TATACTGCCG	88
CCGCCTGCAA	169		CCATCCTCGT	11		TCATAATGGC	224		CGGCCCGCAT	271		GACTGCAGTG	12		TTCTTGCCGG	36		GTTCATGCGT	88
CGCTACATCG	168		AAGCAGAAAA	11		TCACTGCACT	223		GACAGTATAG	270		GTTAATCAGT	12		AGTCGCAGCT	36		GACGCAGCTT	88
CGCTGCAGAT	168		GAGATGCAAG	11		GGATCATGAC	223		TGAACCACGC	269		GTTAGTTGAT	12		CGTGCGGCAC	36		GACATCGCGC	88
CACGCTGCGA	168		CCATTAGAGC	11		GTAGCAGGTC	223		AGGCCTGCAA	264		CCCCTTGGCC	12		TGGATCTCAC	36		GTAAACCAAC	87
AAATTGCATG	168		CAAAAGCAAG	11		CGGTCCTACC	223		AGAGCAGTTC	264		GGGACAGCAA	12		CGCGCAGTCG	36		CCGCAGTAGG	87
GGTTCTGCAT	168		ATCATCCGTG	11		ATCGGCAAGG	223		AAACATCGGC	259		GGGACAGCCG	12		GCACCTGGCG	36		GTAACTATCG	87
TTACTTGAAG	167		GGAAAGTAGC	11		ATATAGGCAG	223		TTCTCTTGGA	259		GCTTTGCATG	12		CTTGTACAGT	36		AACATGCAAG	87
CCACTTCGTC	167		ATAAAGCTTG	11		AAATTGGCGT	222		ACAGCAGTGG	252		CCACTTGTTA	12		AGGCCTGCAC	36		GTCACTGGGC	87
GAGTATGCAG	167		CCATCCGCGC	11		ATTTGTGCGT	222		TCTTCCACAG	247		GGGACACCAG	12		TTACCTACAG	36		CAGAGGCAGC	86
CTAAACGAGC	166		CCCTATGCCC	11		GGTAAAGGCA	222		CTTGTACAGT	245		GTTAGTCCCT	12		AACGTTAATG	36		CAGTACATTG	86
AAGACAGGAA	166		ACCCTGGAGT	11		CAGGCAGTAC	222		TGGTGCAGTA	244		AAGGAAGTAG	12		CGACTGGGCC	36		TGGTATCGCT	85
CTTTGCAAGG	166		AACCCGGCCT	11		TTAAGGCGCT	222		ATTCAAAGTG	243		GTTAAGCACG	12		TACAAGGCTG	36		CAACTAGTGC	85
TTAATTTCGT	166		CAACTTGTGT	11		GCCTGCAGTG	221		AGCTATGGTG	243		TCACTGTGTT	12		GACTTGCAAG	35		GTACGTACGC	85
CTACTTGCGT	165		ATGGCTCTCT	11		GATGTCTGCA	221		CACTCTCAGT	243		TCACTGGGCT	12		GATATGGCAC	35		CGGAATGCAT	85
GGGCGCAGTG	165		CAGGTTGCAC	11		TTGTGCATGC	220		GTCACCCGTG	241		TAATGCGCAG	12		TGCACTGCAC	35		CATTTCGCAC	85
TACATACAGT	165		GTCACTCGTG	11		AGTTAAAGCG	220		TCATTTGAAC	240		TATTCTTCAT	12		CACTTGGCAC	35		GCAACTTCGG	85
CGTGTGCATG	164		ATCACTCGTG	11		CTACTTGCGT	220		GTACAGGCGG	240		GCAACAGCAG	12		TCACACGGTT	35		GGAGCAGGAC	84
GCACTATGTG	164		GTACCTGAAA	11		CACCGCGTGC	220		CAACTGCTCG	238		AACTAGGCAG	12		ATCCCTGCTT	35		ACGGCAAAGT	84
TTCGCACTAG	164		TGCTGCCAGC	11		ATAACTGCTC	220		GAGATGCAGG	238		AATCTAGGTT	12		AATTTTGCAG	35		ATATGCCATT	84
GACTTGCCAC	163		TGACATGAAG	11		GCAACTCCCT	220		TTCTACGCAG	237		GACTGCAGTT	12		TGCTGCAAGG	35		AAAGCTTATG	84
ATCCCTACAG	163		ATACATCTGC	11		GCACACCGAG	220		TAAATGCAGG	235		AATAGAGCTA	12		TACATACAGT	35		TGAATATCCT	84
ACGCAGTCAG	163		GGAAAGGAGC	11		ACTCGCTAGT	220		TGCTGCAAGG	233		GGCCAAGCAG	12		ACACCGGCAG	35		GGATGTTGCT	83
GTGCCACCCG	163		GTGTGTAGGC	11		CGAGCCTCGC	220		GTCATGGGCT	231		TGACTGCAGG	12		TGCCCCTGCA	35		TCAACATGAC	83
TAACCGGTAG	163		CTCTGCAGAG	11		CAATCGCAGG	220		GTTAAGCATC	229		GCCTGAAGTG	12		GCTCCAAGAG	35		TTCATGCAGA	83
TTCCGCAGCC	162		ACCTTGAAGT	11		GTCATATGCA	219		GACAAGCCGT	227		ACGCTGAATT	12		GCATACTGGC	35		CAATACTGCT	83
AGCTATGCCC	162		CTTGTGCATT	11		TGCTATCTAG	219		CTGACTGCTG	224		GGGACCGCAG	12		TATGCCTGCA	35		GAGTCCTGTT	83
GCAAACGCCA	162		GCCCTTCGGC	11		GCATATGCGG	219		TACAGCAGTA	224		TCACTAGGTT	12		GATCCATGGT	35		TTACTGGCCG	83
GAAGCGCAGC	162		ATGATGTCCC	11		TTACAGTCCC	219		ACTAGGGCAG	224		GTCACTTGAT	12		TACTTACTAC	35		GCACCCGGTT	83
CCATGCTCGT	162		TACTGCAAGC	11		TCCTCCGCAG	219		GTTACAGTGA	223		CTATCTGTAG	12		CCAATGTTGC	35		CTATACCTGT	83
CATAGCAGGT	161		GTGTTGTCCC	11		ACACTCGTGT	219		AGGCAGAGGA	223		TGGCTGGAAG	12		AGTCATGGGC	35		CTAAACGAGC	82
CGATAGCATG	161		GTCGACGCAG	11		GTCACTACAG	219		GTAACTATCG	221		CTAGCTGCAG	12		CTATAAAGGC	35		GTTTGCCCAC	82
ACACGCAAGT	161		CTATATGCAG	11		CTATACCTAG	219		GCTGTGCAGT	220		GTTACTCGAT	12		CAACTGCTCG	34		CGGTAATGCT	82
GAAGCCTGCT	161		AACATGCACG	11		AATGATACAG	219		TTTTGTGCAG	219		GTACTGGCGT	12		TAACTGCCAT	34		ACAAATGGTT	81
CGACCGGCAT	161		CTCCTCAGAG	11		TATGTCGCAG	219		AACGCGCTGT	217		GCATGGCGAT	12		TACACAGTTG	34		ACGATGCAAT	81
CGCAGGACAT	161		CCACTTGTAC	11		TCCCTTGGGT	219		TAACGCTTGT	216		CGCTGCGAGT	12		ACCACTATGT	34		CCACTCGGCA	81
TTACGCGACC	160		GTCATGTCCC	11		CATAGTACAA	219		CAACACTGAT	216		CTGTCTGTAG	12		GGCTAATGGT	34		ACCGCTACGG	81
CATTTCGCTT	160		TTGAGGAAGC	11		ATACTGCACG	219		ATCGAGTCCT	216		CCACTGGGTT	12		CGCTAATGCC	34		ACTCTGCAGC	81
CCATTCCCGT	160		TAACCCGCAG	11		GTACGCGATG	218		TAGGCAGCGA	214		CCTTGTGAAG	12		TCTCGACGAC	34		CATCAACAAC	81
TTTAAGGCCT	160		ACACTTGGCT	11		AGTCAATTGC	218		TCATTAAGCT	214		TCACTAGGGA	12		CCGCACGCGC	34		GGCTAAGGAG	80
CGTACCGCAG	159		GTGACGTCCC	11		CGTTACGTTC	218		CAACTAGTTA	214		TTTAAGCACT	12		TACGCAGGTG	34		CGTCATCAGG	80
AACGGCTGCA	159		CGATATAGCT	11		GCCAACTCGT	218		CTTCTTTAGG	213		GTTAAACACT	11		CTCTTAGCAG	34		ACTCTTCTCA	80
GCAAAGCACA	159		CAACCTGGTT	11		TTCGCAGTTG	218		AAGATGCAGC	213		TCACTGGCTT	11		CCACAAAGTA	34		GACATTTGTA	80
CTTTGCAGAA	158		GCACTCGGGA	11		TTTCCTGCAA	218		TCCCTCACAG	212		ATACTGCACT	11		GTATTGCCTG	34		GCTGGCCGCA	80
CGACGCACTA	158		TTGGATAAAG	11		GGAGCAGGAC	218		GATTTACCGC	211		TTTCCTGGAT	11		GTCAAGCAGA	34		GGCATTCGCG	80
AACGCTAGAA	158		GCCAAGATGC	11		GTAAGACCTG	218		GCAGAGCGCG	210		TAATTTCAGC	11		CGATATGCAG	34		GTGTAGTGTG	80
CGCTAACGTG	158		GTTAACAGCG	11		CACTTGCAGG	218		GCATGCGTGC	208		TCCCTTGGCT	11		ACACCGGGGT	34		CAGGCTGCAT	80
CGACAATACC	157		TCATGCAAGC	11		GGGTCTGCGG	218		AGCTAGACAG	207		ACAGTTCGTA	11		CGATGCGCGC	34		TTAAGGCGCT	79
AGAATGCACG	157		TCTCCTGACT	11		ACATTCAAGT	218		GAGCAGCGGC	204		ATTACAGTGA	11		CGCTAGTGCG	34		GTGTTCGCCG	79
GGATTAGCAG	157		TCGAATAGCT	11		CATCGCAACT	217		ATTCCCTGCT	203		GGATGCAGAC	11		GGAACGCAGA	34		TCAGTTCGAC	79
ATATTTCACC	157		AACCGGGCAG	11		ATACGATGCC	217		ATTCAGGTGC	202		AATAAACAAG	11		CTTGTGCATC	34		CGATGGTGCC	79
CATTACTGTG	157		ATGCAGTCTC	10		TTGGTTGACC	217		TTCACTAAAT	201		CCACAGAGCC	11		CCACGTGGTT	34		AACCGCAGCC	78
GGAGTTACAG	156		TGTTGAAGCC	10		GGTAGGCACT	217		TTAAACGCTC	201		CCATTCAGGG	11		GGAAGGGCAT	34		TCTCTGGGTG	78
CATTTGGCAG	156		TAACTCGGGC	10		CTCGCAGTGT	217		GACTCCGCAG	201		TGTTGTGCAG	11		CGCTACGGCG	34		GTAAAGCGCT	78
TTCGCTGGGC	156		GCAGAGGCCG	10		GACACGCGGG	217		CTCGCCACAG	201		TATCCAGCAG	11		ACTGCAGTCA	34		CAAGCGGCAG	78
GTGCCCTGCG	156		ATCCTTCGGT	10		TTTATTTCCG	216		CGCAACGCCC	200		GGTTGTGAAG	11		ATAAACTGGG	34		ACAGCGTTCC	78
ATTTAGCGTT	156		ACACTAGGGA	10		CTCCTCGTTT	216		ATGAAGTTCT	199		TGAAGCTCCT	11		TAATTACATC	33		ATACCCGCCT	78
GAATCTGCAC	156		GTCATTGGCT	10		GCTAGGCTGC	216		TCACGCGGCG	198		GACGGAGCTT	11		CACATCGGTG	33		ACTTAGCTGC	78
TGCCCTGCGG	155		GTAGTGCAGT	10		ACGTCAAGTC	216		CAGACTGACA	198		CTATCTGCAC	11		TTACTTGGTG	33		TGATAGCTAG	78
GCGCGCTGCA	155		CCCCTGAAGT	10		ACGATGCAGC	216		GAATTTATCT	197		TCTCTTGGCT	11		GTATCTGCGT	33		CCCTGATGGT	77
TGACTCGCAT	155		CCCTCCTCGC	10		GCCCCTTCCT	216		CCGCTGCATG	197		TTCACGAATG	11		GCACCTCTCT	33		CACTTGGCAC	77
CGCCATGTGT	154		GTAGCAGTCC	10		CTTGGCCACT	216		ATCAAAACGG	196		TCACTGGGTC	11		GCACGCAGCT	33		ACTCTCGGTA	77
CGAACTACAA	154		AAGAAGCAAA	10		TTCGGCTCAT	215		AGGCCTGCTG	196		CGCTGTGCGT	11		CAATTCTAGG	33		ACATACGCGT	77
CGCTGTGCAG	153		AGATATCGCT	10		GTCACGGGCG	215		TAATTGCAGC	196		CTATGTGCAG	11		ACCACTTGGG	33		CACCGGGCAG	77
TCTCTGGGTG	153		GCCTTTCCGC	10		TTCGCTGGGC	215		GCCAACTCGT	195		CCGGACTGCC	11		ACTCTGGGTT	33		ATCCCTGCTT	77
CCATCCCAGT	153		TCACTTGTGT	10		ATATGTCAGT	215		CACCTGGCTT	195		CTTCCTGACT	11		ATTCATGTGG	33		AACACTCGTG	76
TTTTCTGCAT	153		TCAAATAGCG	10		GACACGGGTT	215		TCAAGGCATC	193		CTATTTGCAG	11		CTATATCCGT	33		GGATACGCCG	76
CATCCTGCCT	153		ACATCGGCAG	10		GCCACTTGGG	215		TATCCAGCAG	191		CCAACTGGTT	11		TGCGCTGCAT	33		CAGGGCGCAG	76
ATTCAGGTGC	152		TGTGTGCATT	10		GTTCAAATGT	215		CCATTCTGGG	190		GCACTTGGCT	11		TGCGGCTGCT	33		ATACATCTCC	76
CTTAGTGCAA	152		AGCTCTTGCC	10		ACAAACTACG	215		TGTATGAAAG	188		AGCGCCTCAG	11		ATGCAGCTGA	33		AACATGCACT	76
TGACTCGCGC	152		AGCTATGCAG	10		GTCATTAGAT	214		CCGCTTGCTT	187		CCGCATACAG	11		CACACCTCAG	33		TCACTGGTCA	75
TTCGCTAGGA	152		GTGCCCTGCG	10		ATCCCTGCAA	214		TTTCCTGCTT	185		TGCTGCGCGT	11		GCACAAAAGT	33		CCGCTGCGTG	75
ACACAACGTA	151		GTCATGGGGT	10		GGATAGGACC	214		TGCTCCCGCC	184		CTATCTGGAG	11		AATGCTCTTC	33		TCTTTCCAGT	75
CCAGTCAGGC	151		TCACTCTGGC	10		CTGCGTGCAC	214		CGAACGCAGT	184		CCACCTACAG	11		CATTTGGCAG	33		TCAACTGGCT	75
ACAACTGCAT	151		CTACACCACC	10		GCATTTCGCG	214		TCTCGCACGC	183		GATGCCTTCT	11		TCACTTGTAA	33		GTGCAGGCCG	74
GGTCGCAGGT	150		CAAGGCAAGT	10		CAGGGCAGTC	214		AGATCCAACT	182		GCTTTGCAGC	11		GCGACTTGAC	33		GGACGCAGGG	74
TACGCAGGTG	150		GCCCTTCCGA	10		CATTACATGC	214		ACACCGGGTC	181		GCATGGGGCT	11		GCGCGCTGCA	33		TTCAGTCCGC	74
CACTCACGCT	150		TGTCCCGCAG	10		GAGCTGCAAG	214		GTTACAGGAT	181		CCACATGGTT	11		CACGGGGCGC	33		TTACTCGCGT	74
GCGCGAGGCT	150		CCGCGCAGCC	10		GCGCATGGCT	213		ACACCTATGT	180		TAAGGTCCTC	11		GCATCGGCAG	33		ATATACAGTT	74
TACAGGCCCT	150		CATTTTGCAC	10		ATACAGCTCG	213		GAATCATTCG	180		AATTTGCTGC	11		GTATAACAGT	33		ATCCCTTTGC	74
TTACTGGGGT	150		CTATGTGCAG	10		TCTAGCGCAG	213		TTTACAGCAG	179		ATACTTGCTT	11		CCTTTCTCCG	33		AAGGCTTTAC	74
AATTTTGCAG	150		CACCGGGAAG	10		TACTACAGTA	213		GCCTGCAGTT	177		CTATCGGCAG	11		AAAACAGTCA	33		TGATAGTTGT	74
TCACTCGGTG	150		TCACGAGGGA	10		GGTTGCAGTT	213		GAAAGACCCT	177		CTATCTACAG	11		CTCTATCTCT	33		TCACTGGATA	74
CTCTGCAGAA	149		CTCCGTAGAG	10		GCAAGGCTGA	213		ACTCTGGGTT	176		TAGAACGCTA	11		CCATCCAAGT	33		ACACCGGGTC	74
CCCCTAGGTT	149		GCGCTTCCGC	10		ATACTGCCAT	213		ACATAAGTTC	176		CCCCTGGTTA	11		TACAGCAGTA	32		GCCACTGCAC	74
AACATTACGT	149		CTCTCTGCAG	10		CGACTCCCTC	213		GAAAATTCCC	175		CACGCAGCTT	11		GTAATTGCGC	32		TACTGAGTAC	73
TCCTCCCGCC	149		GGAAAGCAGG	10		TGGCAGCTGA	212		GGTAACCTGC	175		GCTACTTGAT	10		GTTCAAGTGA	32		GTTCATGGTG	73
GCTTACGCCA	149		CAAGAGGCAG	10		ATCTTAACAG	212		CGAAGCAGAC	174		TGGCTGGAGG	10		GAACTTGTCA	32		CATGTGCTAG	73
TGATCAGCAG	149		CAGTTTGCTC	10		CTGCCACTGG	212		TCGCCCGGCC	170		GCCTTGCAGG	10		ATTCGCAGGG	32		ACAAACTGCA	73
GGCACTAGTG	149		GAGCTTCAAG	10		GGTAGCGCCC	212		GGAGCAGGAC	167		ATTAATCAGT	10		CTACTTGCGT	32		ACGTCAGCAG	73
ATAGTGCACA	148		CGATCTTGCC	10		CTGCCCGCCG	212		GGCCTGCAGG	166		CGATCTGCAG	10		CAACCTGCTC	32		ATTTGCAGCG	73
TCCCGACTGC	148		GTACCTGGAA	10		AATTTTGCAG	212		AGACCTGGCG	165		CCATCTGCAG	10		TTTTCTGCAT	32		ACTCCCTGGC	73
AAGCACAGTA	148		GAATCTGCAC	10		ATTTAGTGCA	212		CCGCACTAGC	164		AGAGAAGTTC	10		CGTGTGCATG	32		AACCCTGCTG	73
TAGCAGGAAC	148		GTCACCGGTG	10		GTATTCTGCT	212		GACATTCCAT	162		GTTAAGCGCT	10		ACAGCGCTCT	32		GAAACAGTGC	73
TATAGTGCAG	148		AAAGGCAGAC	10		TGACTCGCGC	212		ACCGGTCGTT	161		CCTCTGGTTA	10		GCAGGGGCAC	32		GACATAGGTG	73
GTTAAGCGGC	148		TAATATTCAG	10		TAGAGCAGTA	212		TTCTTTTAGT	158		AACACCGCAG	10		TCAGTTCGCG	32		TAACCGGTAG	73
CGCTATGGTG	148		GGAGAGCAGC	10		ATTCAATACG	211		CTGTCTGCAA	158		TCACTGGTTT	10		TAACACAGTC	32		GTCATAGGCT	72
GCACTACTGT	147		ACACCGGAAG	10		ATAGAAGATG	211		ATACCTGCGG	155		CCGCCTTCAG	10		CCACGAGGTA	32		GTGCCCTGCG	72
AACGCAAGGA	147		TTAACTACAG	10		CTCAGCTAGC	211		AGAACCTGCT	155		GGCTGAAGAC	10		GTTACGCGAG	32		CAAGGCACGT	72
CATTACCGCA	147		GTGCAGTATC	10		ACAACTGCAT	211		CGTCTTTAAT	151		ACCATGAAGT	10		CATGGCTGCT	32		AAATACTGCC	72
ATGCAGTCTC	147		CTGTCTGAAA	10		AGAGCAGTAT	211		TCTGCGCGAC	134		ACCCTGACGT	10		TTACTTGTGC	32		GTTTGCAGGT	71
GATCTACAGT	147		GGTAAGCAGC	10		CCACTGAGGT	211		TCATTAGCGC	132		CCCACTGGAC	10		TCAAGCGGCT	32		GCCGCCAGCC	71
AAGTCTGCAC	146		TGGCACGCAG	10		TTACTAGAGT	211		ACAGAGCAGG	126		GTATGCAGCA	10		GCTACTGCTT	32		TCTCCCGGCC	71
CCAGCTCGGG	146		ACAATTGTAC	10		GTTAAGCGGC	211		GTACCGGCCT	126		CTGTCAGCAG	10		CATACTCGTG	32		ATATTTCACC	71
TATGCAGGCG	146		TCACTAGGGA	10		TTTTACTGCA	211		TGTATGGAAG	117		CTCGCAGGAT	10		CACGCATCAA	32		AAAATGGCCT	71
TCACTGCACT	146		GTGCAGTCCC	10		ACACGCAAGT	210		TTTATGCAAG	116		TTGATATCGT	10		AGCCAAAGGT	32		GTGCTATCTC	70
GCTCTCGCTC	146		ACCCTTAGGT	10		ATTTGCAGCG	210		AGTCATGGGC	113		TGACATGCAG	10		TCCAAACCGG	32		ATACAAACTT	70
CTATGCATGC	146		TCAATCGGGC	10		CAAATTACAC	210		AACAAGTCAG	112		AGACGCAGCT	10		CCACAGTTAA	32		CTGGAAGAAA	70
ACGATTGCAG	146		CCCCCTGGTT	10		TTCACTTGAA	210		GTATGCAGCA	109		ACGCTCAAGT	10		ATGGCAATAC	32		GGCCGCACAT	70
GACAGGCCGA	146		CGACACCCCC	10		CACTTAGGCA	210		GCACCCGTGA	107		GTGTCTGCAG	10		ACCGCTACGG	32		TGAGTCCCCT	70
AAAGTGGCAG	145		TCCCTGAAGT	10		GCAGGGGCGG	210		TGTATTCAAG	105		TCACTTTGCT	10		TGAGCAGGTA	32		ATAGAACCGC	70
CCACGATGGG	145		GGATCTGCAA	10		ATCCAAAGGA	209		AAGACGCAGT	92		AGAGCCGCAG	10		ATGCATAATC	32		TCTAAACTGG	70
ACACTAGTGG	145		TGCATGCGGT	10		CCTGCCAAGC	209		TGTATGCAAT	85		TCTCGCAGCC	10		TCGAAACCTC	32		ATGTTGCAGG	70
ATAGTCCGCT	145		CACCTGGCAG	10		CTAAATGGGT	209		GCGCGCTGCA	81		GATGTTGAAG	10		GTACTGTTCC	31		TCACAGGTTA	70
CAATTTCGCT	145		GACACACCGT	10		ATATCTTGAT	209		AATGACGAAC	78		ACACTGAAGT	10		ATACTTGAAT	31		CATTGCACGC	70
CTATACTTAG	145		GTCACCGCAG	10		GGAGCAGGTC	209		AAGTCGAAGT	74		TTTGCTACAG	10		ATACGCGGCG	31		GAGATGCAGG	70
CGATGGTGCC	145		GCGCCTGGCG	10		GCACTGGTTC	209		TGTATGTAAG	73		ATACTCGCGT	10		TCACGCGGGA	31		ATAAGATCCC	70
ACATTGAGTC	145		AGGCATGCAA	10		ACATCGAGCC	209		GGTATGCAAG	69		TATCCTACAG	10		CTTCGTACAG	31		AGATCCGACG	69
CACTTAGGCA	145		CGACCCCACC	9		TTCATTTGCT	208		AAGCCGCAGT	61		CTGTCTCCAG	10		TAACAGGTCG	31		CATCAGGGAT	69
CCGCAGTAGG	145		GGAAAACAGC	9		TGGAGCAGAA	208		TGTATGCGAG	60		ACAACTGGGG	10		ACTCTGCAGC	31		ATACGTTCCC	69
ACACGTGGTG	145		CCAGGCTGAG	9		TCAGTACGGT	208		AAGTAGCAGT	60		TTTACGCAGT	10		TTCATGCAGA	31		TTGCATCTAG	69
ATCACCCGTG	144		GGAAAGCAGT	9		CAAGTTTAGT	208		ATAATCGCGT	57		ATTCCTACAG	10		ACGGGTCCCT	31		GAAAGGCCGC	69
CAAAGCGCTG	144		CATAGCAGAC	9		AACGCATGAG	208		CTAATAGCGT	56		GGCGTAGTAG	10		ACAGCTCCGC	31		TAGAGCGCAG	69
GCACTTGTAG	143		TGAGGCTGCT	9		ATAGATCCTG	208		AAGTCTCAGT	55		ACACCTGGGT	10		CGGCTGCATC	31		GACACGCAGT	69
CTTCGTATCT	143		GAAAGGCAAG	9		CCAGGACGTT	208		AACTAGGCAG	55		GTCCAAGCAG	10		CAATATTAGG	31		CCAAATTGAC	69
CTTGTGCATC	143		ACACTTGTGT	9		ATCCCTGCTT	208		CTCACCTGCA	52		AGTAATTTGC	10		CACAGTTCAG	31		CCCATCGGCG	69
AACTACAGGA	143		TTCAGTCCGC	9		TGTTGCAGAA	208		AGTATGCAAG	50		TATCCCTCAG	10		CCACAAGATA	31		ATATACTGAC	69
GGATACAGCG	143		CACTTGTGTT	9		CAGCAGGGTT	208		TATATGCAAG	47		TATCACGCAG	10		CCTCTCGGCC	31		CAGCCCGCTC	69
CTGCAGTCCG	143		GGAAACCAGC	9		AAGTACGATG	208		TGAATGCAAG	45		TGGAGGGCAT	10		GGCAATAGGT	31		TTTCACTTGT	69
CCAAAGCGCT	142		GTGCATTCTC	9		GGTATCCCTG	208		CAGTCGCAGT	44		CTATATACAG	10		TCATTTGAGG	31		ACCTCGGTTC	69
CAGGCAGTAC	142		GGCCTTCCGC	9		TCAGTGCGAT	207		TGTATGCACG	43		TATCCCGAAG	10		GGACGCATCC	31		TAAATGCATT	69
ATTACTGCTG	142		TCACCTGTCC	9		ATTCCTTTCG	207		CATCATAAGA	43		GCCTCCGCAG	10		CCAGCGCATT	31		ATACGCGCAG	69
CACGCCGCAA	142		CGATATGCAG	9		CAAACGGCCA	207		ACAGGTCCCT	42		CCTCTTGGCC	10		CTCTCTGCAC	30		CGACGTGACT	69
GAATCATTCG	142		AAGCAGGAAA	9		GGCAGTGCCT	207		CTAATCGAGT	41		TGGCTGCAGT	10		ATACTGGAGT	30		CACGCCTAGT	68
GTCCCTGCAT	142		GTCATGGGTT	9		CAATAGTGAC	207		AATTCGCAGT	40		TCTCTGGGTT	10		CATATTGCTA	30		AAAGTGGCAG	68
AATCATATGC	142		CTACTCTCCT	9		TGCGAGGTCC	207		AATTTTGCAG	40		TGGCTGCAGC	10		GATGTTGCAG	30		TGTTCTGAAG	68
TTCCACTGCA	141		CTTATGAACG	9		ATAGCTCTCT	206		TGTAGGCAAG	40		AACGATGAAG	10		CCATTCGGTT	30		ACACGGGGTA	68
ACGCTCGGTT	141		GCATGAAGAC	9		ACCTTCTGGT	206		TGTATACAAG	40		TTGCTGCAGG	10		CCACTAGGTA	30		GATGCGGCCC	68
TGGGCAGGTA	141		TTTCGAAAGG	9		TCCTCGCAGC	206		TGTATGCAGG	39		CGCTTCGCGT	10		TTTGGGCCTC	30		GCTCACTGCA	68
ACGCGCAGTT	141		ATAAATGAGT	9		GGCTGAACGC	206		TGCATGCAAG	38		CACTAGGCGC	10		CTACAAGATT	30		GACACCTGGT	68
CAGCAGTATC	141		TCACACGGGC	9		CGACATCACT	206		TGGATGCAAG	37		CTCCCTGCCT	9		CTCACAGCTC	30		TATGCCGTAC	68
GCTTACTGCT	141		GCGATGTCCC	9		GTGTCACTGG	205		TATACCGCAG	36		GAATCCGCAG	9		CAGGCTGCAT	30		AGTTCTGCGT	68
CCACGCAGGC	140		CGCTATGGAG	9		CTAAGGCAGC	205		GCAAGGCTGA	36		CGGTATACAG	9		GCGCAGGCTT	30		CTATACTAGG	67
AACAGATCCC	140		CGACACGACC	9		ATCTCCACAG	205		AGGAGTGCAG	33		TCACCGGTTC	9		CTGCAGTTCC	30		ATGCAAGCTC	67
GGAACGCATG	139		TTACGCGACC	9		ATAGTGGTCC	205		TATCACGCAG	33		CTGCCTACAG	9		CCACATGGTA	30		CTCGCCTGTT	67
CATGACGCTC	139		CAACTGCAGG	9		TGGCTGCATC	205		TGTATGCAAC	33		CTGCGTGCAG	9		TCATCCCTGT	30		ATACAATTGT	67
ACTGCCCGTC	139		TCCCTTCGGT	9		TGGCATAGCG	205		TCACCCTGAT	33		TTCACGCATT	9		AGGTTGCATA	30		GCATAGCGAT	67
CCTCCTGGTG	138		CAGCTTGGTC	9		GCATGGCCTC	205		CGTATGCAAG	32		TGACTGGCAG	9		CATAACCGGG	30		GGTGTGCATG	67
CTCACCTGCA	138		ACACCGGGTG	9		GTTCTGCAAT	205		CTATATGCAG	32		TTTTCTGCTG	9		ATAGGGAACC	30		AGGAGTGCAG	67
TTACAAGCAG	138		ACACCTGGTT	9		GCGGTACGCT	205		CTAATCGGGT	32		AATAGAATAT	9		GGCATTCAGC	30		TAATTACATC	67
TTCACCTGTT	138		TATACCGCAG	9		CTGACGCGCC	205		TGTATGCCAG	31		ACGCTAGCGC	9		CTTTACGACC	30		CTTCATAAGG	67
CATTAAGCAC	138		CGTGTGGATT	9		CGATAGTGTC	204		AAGTCGGAGT	31		TGACGCGCAG	9		CAACGGCTTG	30		ATATGAACAG	66
ACATACAAGT	138		GCTCTTCCGC	9		GCAAACGCCG	204		CTAATCTCGT	29		GCACTCGGTT	9		CGAAACTCGT	30		CCAAGGCAGA	66
ATACATTTCT	138		ATAAAGCCAC	9		GCATATTAGT	204		CTACTCGCGT	29		GGCGCAGGAG	9		TAGAACCTCT	29		CCCTATCGCC	66
CTGCAGTAAT	138		GTGAGGTCCC	9		TATTTAGTGT	204		TGGGATGCAG	29		GGTTTGCAGG	9		TTATCTGCTG	29		GACATGCACG	66
CAAACTAGCT	138		TGGCCAGCAG	9		ATAAGAATGT	204		CTGGATGCAG	29		TTTCCCACAG	9		AAGCACGGCG	29		CCGCCTGCAT	66
AGACACTGCT	137		GCAAAAGCGC	9		CACAGTCTTG	203		ATATCTGCAG	28		GGATCTGCAG	9		ATTTACTATC	29		GTGCCTGCAT	66
GTGCAGCCGC	137		GGCTCTGCAG	9		ATGGCGCACG	203		AAGTGGCAGT	28		TACGCAGGAT	9		TCACATGTGA	29		GACAGGACGC	66
CACCTGGCTA	136		TGAAGCTCCT	9		TTATGCCCTT	203		ATGCTACAGG	27		TCACTCGGTC	9		GGTTATTGGG	29		CATCCTGCAG	66
TGACTTGCAC	136		GTCCCTGCAA	9		TTACTTCTAG	203		ATGGATACAG	27		CAGCAAGGGA	9		ATCGCAGTAG	29		AGCCTGCAGC	66
CCGCTTGGCC	136		TCAAAGAGCC	9		GACCCGACGG	203		TCACCAGGAT	27		GCTGATAGCC	9		TGACACAGTT	29		ATCTTGGCAG	66
CTTTACTGCA	136		CGTGTGCATG	9		AGGGTCTGCG	203		TCACACGGAT	26		TTTCCTACAC	9		CCGCTGCGTG	29		CCACTAGGCT	65
ACATTAAGCT	136		TAAACTCGAG	9		CAATTTCGCT	203		GTATCTGCAG	26		CCACCTGGCT	9		TGACGCCTGT	29		CCTCCTGGTG	65
TTATAGCAGT	136		CCCCTTCGGT	9		GCTCAAGAGT	203		TCACCTGGAT	26		AAACTCGGTT	9		CACTGTAGGT	29		GCCTGCTGCA	65
GTACGTGCAA	136		ACTCTTGTAC	9		ATGCAGTTCC	203		CGATCTGCAG	26		GTATTCGCGT	9		GTGCCACCCG	29		TTGGCAGTAG	65
GCATGCACGC	135		CCACTTGGGT	9		CCTGATAGTG	203		AAGTCGTAGT	25		TCGCTGCATT	9		CGGTACGTAG	29		GATCATTTGC	65
CCAGCGCGTG	135		CAAGGCAGTA	9		TCCGAGCCGT	203		CTATCTGGAG	25		GGGACAGCTG	9		GTAGTCCCTC	29		CAACTTGTTT	65
TCATTCGGCC	135		CAGTTTGCGC	9		AGCGACTGAG	203		TAACCCGGAT	25		CAATCTGCAG	9		ATTACAGTAT	29		AGCATGCACG	65
AGTCGCAGCT	135		GTACCTGCAG	9		ATATCCCTAT	202		TGTCTGCAAG	25		GTAAAGCCGT	9		GTTATAGCGA	29		CCGTTCTGGT	65
CTCAAGGCAC	134		CGACGAGCAG	9		TCGCCTGCGG	202		GGAGATTGCA	25		TTACTTACAA	9		TTCACTTGTA	29		ATTCATCTAT	64
GACCTCTGCG	134		CACTATGACC	9		ACGCTGCATT	201		TGTATGCTAG	25		CGACGCGAAG	9		CCTCGGCAGT	29		CAATATTTGT	64
ACACTCGTTA	134		CAACTAATGG	9		GAATGCTTTT	201		CTATCTGAAG	25		ACACTTGGTG	9		CGTTTTGTAC	29		TGATTTTACC	64
ATACTACAAG	134		TATTCTGCAA	9		GCAGGACATG	201		CTGGATAAAG	24		CTACGTTCCC	9		ATTCTTTACT	29		TTTAAACTGC	64
GATGTGCAAG	133		GTCATGTGCT	9		CAGATGCTAG	201		AAGTCGCGGT	24		TGGTTGCAGG	9		TTCAAGCCGG	29		ATATTCTTGC	64
GTATGCTACG	133		CTACAGAGGG	9		TCAACTCGCA	201		TAGTCGCAGT	24		TATGTTGCAG	9		GCCTATTCCT	29		TTAGGCAGGA	63
GGCGCTCCCC	133		TGGAACGTCT	9		AGAATGACCT	201		TCACTGGGGC	23		CGACACCCCC	9		CAACGCCTAC	29		GTGTGCAGGT	63
CGGCAGGTCC	133		AATCATGCAG	9		ACAGTACGAC	201		TGTTTGCAAG	23		TCACCCGGGC	9		TTTTCTTCTG	29		CGGTACAGCT	63
GCCACTGCAC	133		CGGTCTGCAA	8		ATACTGGCCC	200		AACAGCTCAC	23		TGCGCAGTAG	9		GGTTTGGATG	29		CTCGGCACAG	63
TCAAGCGGCT	133		CGAAGCGCAG	8		CTATCTCTAC	200		TAACCCGCAG	23		CCGATTGGCC	9		TCGCCAGGTG	29		TCAATTCTCT	63
TCAGAATGCC	133		GTCACCTGTG	8		ACAGGACGGT	200		TCACTAGGCT	23		GATGCTTGCT	9		GCAAATTGCG	29		TGTTATGCAG	63
GTAAAGCGCT	132		CTGTGCAGAC	8		TAACAGGTAA	200		CTATCTTCAG	22		GTTACTTGAA	9		ACAGGTCCCA	29		CTACATTAGT	63
TCAGGACCGC	132		TGACTTGGCT	8		GCATCCGCAG	200		CTATCTGCAT	22		CCAATAGGCA	9		ATACTTGCTC	29		CCCCTAGGTT	63
CGGCATAGCA	132		GTACAGTCTC	8		CAGCAAGGGC	200		CTAGCTGCAG	22		ATTCATAAGT	9		AGACCTATCG	29		ACAGGTCCCT	63
CCATTTGAGC	132		TATACTGCAG	8		ACAGCTCGCT	199		CCACCCGGAT	22		CTTAATAAGG	9		GTTTTTGCAG	29		CCCCTCGGTG	63
AAAGCACGAG	132		AGGTGCAGTT	8		CTAAACCCCT	199		TCACGGCACC	22		CCACTTGGCA	9		TGCGCAGCCG	29		CGACTCGCAC	63
GAGGACTGCA	132		ACATTAAGTC	8		CCGTTTGGAC	199		ACACCTGGGT	22		AGACCGGCAT	9		CGCTATGGTG	29		ATAGCCAGCC	63
TCACGCTGCA	132		GACTCAGCAG	8		GACACTGGTG	199		GACCCGCCTC	22		CCACTTGGAC	9		CAATCCGCCC	29		ACTCGCAGAC	63
CGCTACAACG	132		TCACCTGGTT	8		ACTTCATTCC	199		CAGACTACAG	21		GCCTGCATTT	9		CGACATTAGT	29		TCGCCCTGCC	62
TCTGCAGCAA	132		CTATCTTCAG	8		AATTGCAATG	199		AAGCCTACAG	21		GGCTCCGCAG	9		GCCCTTTGCT	29		TCACTGGGGC	62
TTCAAGCCGG	131		CCAGTCTGCG	8		GCATTTTCAC	198		AGAGCCGCAG	21		TTTACAGCGA	9		CCCTTGCGGG	29		CAAAGGCAAA	62
GCACCAGGTG	131		CGACACCAAC	8		TCACAAGTAG	198		ATGGCTATCT	21		CATGGCAGCA	9		CACATAGGCT	28		GAGATCCAAC	62
ACACTATGTG	131		CCACATGGTT	8		CTAAACTTCG	198		TGTGTGCAAG	20		GTTAAGCCCT	9		CCATGCGCGA	28		CGAATGCCGT	62
GGCAGTGCCT	131		TCAACTCGCT	8		TATTGCCGAT	198		AATCCTGAAG	20		ATATCTCTCT	9		TATGCAGGAA	28		GATACCGCAG	62
GCATACAAGG	131		CACTAGGCGC	8		CGAAAGTCCT	198		AAGTTGCAGT	20		TCACTGGCGT	9		CAATGCTGGC	28		CCAGGCTGGT	62
TTCGCAGTTG	131		CCATCGGCAG	8		TTTCATCTCG	198		TAACTAGGCC	20		CCACTTGGTC	9		CAGAAACGCT	28		GCTCTCGCTC	62
CTACATTAGT	131		TAACAGGTGG	8		CCACTTGTGT	198		GAACTGGGGC	20		CCACTAGGAA	9		ATAACAGGCT	28		GACAATTATC	61
ACTATTGCAG	131		ATGCATCTGC	8		TGAACTCCGC	198		TATCCCGAAG	20		GGCGCAGCAG	9		ATAGTACATG	28		GAAGAACGTC	61
GGGTCTGCGG	131		GACTCCTCAG	8		CTCTCTGCAC	198		TGTAAGCAAG	20		GCACTGGTTA	9		CTCTAATTAT	28		GTACACTAGC	61
GCAGAATGCG	131		CCAGGAAGTA	8		TTGATTACAT	197		GCTGGCGCAG	20		ATTCCAGCGA	9		TGGCAGGACT	28		CGTAGCAGTA	61
ACATCGCGCT	131		CAACGGGCAG	8		CAACTGCTCG	197		AAGTCACAGT	20		GTTCATGAGT	9		CAATACATTC	28		ATATATTACT	61
GTGCAGTCCC	131		TGTACTTGCG	8		GCTAATTTAG	197		TATCCCTCAG	20		GATGCCTGAT	9		CTAATCGTGC	28		GACTTGCCAT	61
CGGCTGCATT	131		CGGCCCGCAG	8		CTATTTTAAC	197		CGATACATAG	20		AGTCGAGTAA	9		TCCGCAGTTT	28		CAACCTCGCC	61
CTTTATGCAT	130		TTCATTCAGA	8		GCTTCATGAG	197		TCACTAGGGC	20		TAACTCGGGC	9		AGTCATTAGT	28		CATTACGCAG	61
GCAAGGCTGA	130		TCACTCGGGG	8		GTTACTGGAC	196		TAACTGGGGT	19		GTTTTGCAGG	9		CCACTTGTAT	28		CGCTACAACG	61
CGAGTCGCGA	130		GTCATAGGCT	8		TTACGCGGGT	196		TCCCTAGGCC	19		CTGTTTGCAG	9		TCGCCTGCGG	28		GGCTTAAACA	61
TCATTAGCAG	130		AGACTCGCAC	8		TAGGCAGCGA	196		GAACTCTCGC	18		GACGCAGCGT	9		GCATGGCGCT	28		CGAATCGGCT	61
CGGCTGCATC	130		TTAATCCTAT	8		CTCTGCAGAA	196		TTTACTGCAT	18		CTGTCCGCAG	9		CCAGGCAGTC	28		GCTCTGCAAT	60
CAGCAAGGGC	130		CGTGTGCAGT	8		ATATCTCAAC	196		CGCTATGAAG	18		TTACTGCACG	9		CCACAAGGTG	28		CCCAAACGGT	59
TCGACTGCAC	130		CTGTGTGAAG	8		CAATTTAGAT	196		CTGTCTGAAG	18		GGGACAGCGA	9		CCATTTCGCT	28		TCTCTCTGAC	59
TGACATAAGG	130		ATCACCCTTG	8		TCGCCCGCTC	196		CGGGGTGCAG	18		GGTGCAGTAG	9		TTCGCTGGGC	28		GACAGGCCTC	59
CAGTACATTG	130		TCACTTGGGC	8		AAATGCTCTC	195		AAATCGCAGT	17		TCACTCGGGT	9		ATACGTGCGC	28		GTCACTTGGG	59
ATTTTGGCAG	130		TTCGCAGGAT	8		AGACAGGCGA	195		GTTAAGAGGC	17		ATGAGGAACT	9		ACATTTGCAT	28		CTGTGCGGGC	59
AAATGCAAGA	129		CTCTATGCCC	8		AGCCAAAGTT	195		TCAACCGGAT	17		GTTAATCACT	9		GTGCAGTCCC	28		CATTTAGCAC	59
CTGCAGTTAG	129		GCAAGGGGCT	8		ATCGCAAATA	195		TTTCCTGAAT	17		CGGCTGGCAG	9		GAGTCGCAGT	28		TTACTTGCAG	59
TTAACGCATC	129		ACGAAGGACG	8		CAATATCTTC	195		GCACTGGGGA	17		TTAAGTCCGC	9		AAATTTCGGT	28		ATCACCCGTG	59
TTCACATGGC	129		CACTATGCCA	8		GACAGCGACT	195		AAGTCGCATT	17		GCCGCAGCTT	9		CTGTACTGAG	28		CTAAGGTTGC	59
TTCACTGCGG	129		CGATCTACAA	8		TGGAGGGCCT	195		ATAGCTCTCT	17		CTCTTGCAGG	9		CAGCTCGCTG	27		TTCTTGCTTG	59
ACTTGCGCAG	129		CAATGCACGT	8		GATGCAGTGG	195		TCACCCGGTT	17		TCGCTGGGGT	8		TGGCCCGCCT	27		GCAGCGGCCT	59
TTAAACTCGC	129		TGACGCGCAG	8		ATACGCTTCC	195		CTGTCTGCAT	17		AAGCAAGGGC	8		GCTCACTGCA	27		CGACGCCGAC	58
GACGCATTGT	129		CTACGCGCAG	8		CTGAAGCGTC	194		TGTATGCATG	17		GTTAAGCACC	8		ACGACACGCG	27		TTCGCATTAG	58
CCAATATGTG	129		CTCCGCGGAG	8		ATACAGCCAC	194		ATGTCGCAGT	17		CTATCTGCGG	8		TTGGAACGCC	27		CCAGTTCCGT	58
TTCACTACGC	129		CCATCTGCAG	8		CGCTACTGAG	194		TATCCTGCAG	17		ACTACAGCGA	8		CAAATCTCCG	27		ACATAGCCTT	58
TGGCTGCATG	128		TGTACCGTCT	8		CGCGCAACAG	194		AGGAACGTCC	17		TCACTTGGCA	8		TGCAGTTAAG	27		TACTGCAGAC	58
GCATGGCATG	128		GGGATGTCCC	8		TTATAGCAGT	194		GTTGATGACC	17		TTTCTTGAAG	8		AGTTACAGTG	27		ATATCCCTAT	58
TTAATGTCCT	128		GCCCTCGGGC	8		TTAGATACAG	194		GGGCAGTAAA	17		CGGTTTCATC	8		CAACTACAAC	27		TCCCTAACGC	58
ATTTCAGCAG	128		TCACAGGGTG	8		CGACGCTGTT	194		AATACTGCAG	16		TACTGAGCAG	8		CACGTCGGCT	27		ATTTAACGCG	58
ATACGCAGCG	128		ATAATGCCGT	8		GAGCGCAGCC	193		GTAATCGCGT	16		GCATGACGCT	8		CCGGGCTGCC	27		TGCAGTAATA	58
GGCCGAGCAG	128		ATGTGTGCAG	8		CCTCCCGGTA	193		TCACTTGGTG	16		AACGCTGCAG	8		CTATAGGAAC	27		TGCCTGGAAC	57
GGCATTCGCG	127		AACTATGCCC	8		AATGCCCAGA	193		AAGTCGCCGT	16		TTAATTCCAA	8		TTAGTAGCAG	27		GAATTTTATC	57
TTGGCAGGCC	127		TGTTCTGCAA	8		CGAACTACAA	193		CCATCTGCAG	16		ATTCTGCACG	8		ACAGCAGTGG	27		CACTTCTAAT	57
CCACTAGGCT	127		TCACTAGGAC	8		TTCAAACTGG	193		TCACCCGTAT	16		CTTCCTGTCT	8		ACCGCAGTGG	27		ACACAGGTCT	57
CCAAAATGGT	127		AAAATAGGCT	8		CGGTAAGAAC	193		TGGGGTGAAG	16		TGCTGCCAGC	8		ACAGTTAGTA	27		AGCTAAAGTG	57
TTGAAAACCT	127		TGATATAATC	8		AAGACGCTGC	193		GTACTGGGCT	16		GTACTTGCGT	8		GCACATCGCG	27		TAACTGCTTT	57
GTCACCTGTG	127		TGTCATTGCG	8		AAGAGGGCCA	193		CTGTGTGAAG	16		TCACTAGGCC	8		CCGTCCGAGC	27		GATACAGCCG	57
GCACTCTCGC	127		CTATCTGCAT	8		ACATAAGTTC	193		TGTATCCAAG	16		CATTGTGCAG	8		CGCTACTGAG	27		TGAGGTTACC	57
CCGCAGGTAT	126		CAAGATGCTA	8		CCCCTAGGTT	192		CTAAACGCGT	16		TGGCTGGGAG	8		ATACCGGGAC	27		CAGTGCAGTG	57
TCACTACAGT	126		GCATCCTCGC	8		ATATTATGAT	192		CTAATCCCGT	15		GATATGCAGG	8		TGGCTGCAGG	27		GGAAGCCCTC	57
GTTCCTGCCT	126		CAAGCTGCAG	8		CCGCCTGCAA	192		ATGTGTGCAG	15		CACACCGGTG	8		CGACACACCG	27		CGATAAAACT	56
AGCCTGCAAA	126		TGGGCCGCAG	8		TTCGCACTAG	192		ATGTCTCTCT	15		TCTGAGCGAC	8		CCACAACGTA	27		CGACGCACTA	56
ATAGCAGGGT	126		ACCCTGAAGG	8		GTACTTTGCT	192		AAAGGAAGAC	15		GACGCAGATT	8		ACACACAGTG	27		CGATCGCACT	56
GTCAGGACGT	126		CCATCTGGTT	8		CTCGGCACAG	192		GTGAGTGCAG	15		AGGAATGCAG	8		CTGGCTGCGG	26		TCGAACCCGT	56
AATACTGCGA	126		TCACGTGGCT	8		ACAAAACACT	192		TTCAGCCCGC	15		AGAAAGGAAA	8		GTACAAGTGG	26		CTTAGGGCGT	56
ACTTACTGCG	125		ATCCTGAAGT	8		GCCCGCGCCT	192		TTAAGTCCGC	15		ACACTGACCC	8		GGACACACCG	26		CTGCTTCGAC	56
GGCGCAGGCT	125		AACATAGGAT	8		CCTTTTTTGG	192		ACACGTGGTT	15		GCATGGCTCT	8		GGTAGGCACG	26		GACCTGTTTG	56
ATGCGCAGTC	125		GGGAAGCAGC	8		CAGACGATTG	191		CGCCAAAGTC	15		GCACTGGGTT	8		CGATGCCACC	26		CCACCGGTTA	56
CGGGCTGCTC	125		ATACCTGCAA	8		GGCGCATTCC	191		CTGTATGCAG	15		GAACTCGCGT	8		CCAGGTCCAT	26		CTTGCTATGC	55
CAAATTGCTT	125		TCATTTGGCT	8		GACAGAACCA	191		TCTATGCAAG	15		AGTTAGTCCC	8		GCATTTGCGT	26		CTTCAGTTGT	55
CGCTAGGCTA	125		TGATATGCAG	8		GTTTATTGGT	191		AAGTCGCAGG	15		CTTGCTCAGC	8		CGCTGCATGC	26		CGGCAAACCC	55
CATAGTGCGT	125		ACACCGTCAG	8		ATTCTGGCGG	191		TTATCTGCAG	15		GATGTCTGCT	8		CCAGAAGGTA	26		CATCCTGCCT	55
ACAGCTCGAC	125		ATCAGCCGTG	8		ATCCCTACAG	191		TCACCCGGGT	14		GAATCTGCAC	8		CAATTTAGAT	26		CAAACGCCTG	55
GGATAAGGAG	125		TCCTTCAAGC	8		GAAACTCTCC	190		GACTAGCGCT	14		TGGGTGGCAG	8		CATAGAGCCA	26		ATACTTGAAT	55
ATACAGCTCG	125		TCACTTAGCT	8		ATAGTCCTCC	190		ATGCGTGCAG	14		CCGCTAGGCA	8		CCACAAGCTA	26		GCAGGGAGGT	55
ACATTCTGGT	124		CGGCGCAGCC	8		GAAGCCACGC	190		CAGCCTGCAG	14		AAAGGCAGTG	8		AAAATAGTAG	26		TCATCTTGCG	55
GCAAACGCCG	124		TTACATACAG	8		GGAATTTGCC	190		ATGGATCTCT	14		ATTACAGCGC	8		CTGACTGCAG	26		GTATGCCGTG	55
CGACGTGACT	124		GACTACGCAG	8		AAACGCGCAC	190		GGCTCCGCAG	14		AACATGCACG	8		CTACTCTCGT	26		AAGGAGCTCC	55
GTATCTACAG	124		TTAATAATAT	8		GACATTTGTA	190		CTTTCTGCAG	14		CTCACGCATG	8		CGACAAGGTA	26		TTAATGCCTA	55
AAGGCAGTAG	124		GTCAACCGTG	8		AACATAGAAC	189		CGATGTGCAG	14		CGAAGCGCAG	8		TGTATGGAAG	26		GCGCGCTGCA	54
ACAAAACACT	124		AGGCCCACAA	8		CTACTCTATG	189		AGCTATGCAG	14		CCACCTGGGG	8		ACTTCAGTTG	26		CGGCGTGCGG	54
ACAGTACGAC	123		CCAACCTCGC	8		CTCCTTACAG	189		CTAACTGCAG	14		ATCACAGCGA	8		ACACGCCTCT	26		CACGCAGGCC	54
CAACTCGTCT	123		AGTGTGCATC	8		ATAACCGCCT	189		AGCGCCTCAG	14		TCAGTTCGTA	8		TCACTGGGTT	26		CGTGCCACAG	54
CGCTACTGAG	123		CGATGTGCAG	8		GTTTGCCCAC	188		TCAATAGGCC	14		GGAAGTACGG	8		ACATTCAGTC	26		AAAACCTGGT	54
GTACTGGCGC	123		CATGTGCATT	8		GGTAATGCAG	188		TGGGGTGGAG	14		ATGAGGGCCT	8		CATTGCGCTC	26		TACGCAGGTG	54
CATATGCACT	123		CTCGTGCAGT	8		CACGGGGCGC	188		ACACTGGGGT	14		CCGTCTGCAG	8		GGCGCTCCCC	26		ACTGCCCGTC	54
GCCTTAGCCG	122		AAACCGGCAG	8		CTTGGGTTAG	188		TCTCTAGGCC	14		GCTATGCAGG	8		TTTCCCGCAC	26		GACAGATGTA	54
AACCTCCGAG	122		TGATATCATA	8		CGGCGGCAAG	188		GTTGCTTACC	13		TATTCTACAT	8		AAAGTTCTCC	26		TTAACTTTCT	54
CATCACAGCC	122		CCAGGATGCG	8		CCGCTCCGGT	188		GCACTGGGGT	13		TTCAGGCATG	8		CGACGCTGTT	26		ATACAGCTCG	53
GTGCAGGCCG	121		CAGTTTGGAC	8		GTGCTCGCAC	187		CTAATTGCGT	13		AATGAGGCCC	8		GAAACCTCGT	26		ACCAGTCTCG	53
GGCTTTGCAG	121		GATCGCAGAC	8		GTAGCTGTAT	187		TGTATGCAAA	13		GACTCTGCAG	8		TCGCTACAGT	26		GTCATTGCAG	53
GATAGGGCCG	121		GAACTCGGGC	8		ACTGCAGCAA	187		CTAAGCGCGT	13		TTACCTGCCT	8		AGATCGCATT	26		CCAGGCAGTC	53
AGCGGGTCCT	121		TTACGCAGCC	8		GTCGCCCGCC	187		AGACGCGCAG	13		AGGCTGGCAG	8		TACAGGCGGA	26		GTGACGCGCC	53
CATGGCAGAT	121		CTAGTGAAGG	8		TTTACCCGCC	187		ACACAGGGGT	13		ACACAGGGGT	8		TGAAAATCGC	26		GTACTCGCAT	53
AACGCGCTGT	121		GGAAGGCAGC	8		GTAATTGGGC	186		CTAATCGCGC	13		CCACCTGTTT	8		AACCGACAGG	26		TGATGCGATC	53
CGCAGCAGAA	121		ATGAAGTTCC	8		GGATACAACT	186		TCACTTGGCG	13		TGTCTGGCAG	8		CCTGCGTTCT	26		TCACACGGTT	53
TTAGGCAGGA	120		GCACTGGGGA	8		AGGCAAAAAG	186		TGTACGCAAG	13		ACACGCAGCC	8		GGCTGCAGGT	25		AACATTCACG	53
CAACACCGGT	120		TTGCCTAAAG	8		TTAACCCGGC	186		TTTACTACAG	13		CCACTCGGTT	8		CTATGCACAA	25		ATATCCCACT	53
TTGTCGCAGT	120		GAACTGGGGC	8		GACTACAGTT	185		AACACCGCAG	13		CCAGTTGTCC	8		TGTTCAATAA	25		GACATATGGA	53
GCATAATGCA	120		ACACGCAGGA	8		CAATTTTGCC	185		CTCGCTGCTT	13		TGATAACACT	8		TCCCTTGGCG	25		GTTATAGGCA	53
CTCGTACAGT	120		ACAGGCAGTA	7		GACCGGCCGC	185		TTTCCTGCAG	13		CTTCCGCTGG	8		AACTGGTCCT	25		GCACTGGGCC	53
TGCTGCAAGG	120		AAAGCTGCTA	7		CAAGCTCTCT	184		TTAATCGCGT	13		GACTCCTGGC	8		CTAATGCACG	25		TGCAGCTTAA	52
TCTCTGCAGG	120		TATCCTGCCT	7		CCGCGCAAGG	184		CGATATGCAG	13		TCATTGGGTT	8		GCCTGCAGTT	25		GACATGCGCT	52
CCCTGAGGCA	120		TCCTAGGCAG	7		AATACTGGTA	184		GTACTCGCGT	12		GGCGGAGTAG	8		ATACTTGCGC	25		GCTAGGCCCT	52
GACATTGCCT	120		CCATACCAGT	7		ACGCGTTCGT	184		AGCGCCGAAG	12		TGGCTGCGGG	8		TTAACTGCAG	25		TTCGGTGCGA	52
AGATTGCCGC	120		GAATCGGCAG	7		GGGTACTGCC	184		TTCAAGCCGG	12		TGGATGGCCT	8		GCACCCGTGA	25		CACGCCGCAA	52
CAATTTTGCC	120		CACACAGCAG	7		CCGGGCTGCC	184		CTAATCGCAT	12		ATGAGGAGCT	8		GTACTCGCGT	25		ACAGCATGAC	52
GACTAGCCTC	120		AGGATGCAGC	7		ATGCTATATT	184		GCGAATGCAG	12		CCAATGGTTA	8		TCTGTACGCT	25		ATACCTCTCA	52
GTCACGCCGC	120		TTGAGTCAGC	7		AGCTAAAGTG	184		GTACTGGACT	12		ATTACAGCGG	8		CAAACATGAC	25		CACGCGACGG	51
GCACAGTGTG	119		GCTAGCAGAC	7		CTACAGTCGC	184		CTAATCGCCT	12		CCGTCTACAG	8		GACGCAGGGC	25		CGTGTGCATC	51
ATGACTCGCA	119		CTGTCTGTAG	7		TGATTTTACC	184		CTATGTGCAG	12		AGTACAGCGA	8		GCAAGGCCTA	25		CGAACGCAGT	51
CAAAACTAGT	119		CTAACTGCAG	7		AAGGAGCAGG	183		TGCTATGCAG	12		GCTTGGCAGG	8		CCAAAATGGT	25		GCGATGCCTA	51
TGTCATAAGG	119		GTGTTCAGGC	7		TAAACACTGG	183		CTCATCGCGT	12		GCACTAGGTT	8		TTATTTCGTC	25		AAGAGTGCAG	51
CTTATGCAGA	119		AGATAACTGC	7		CCCTATAGTC	182		GCGCTCTCGC	12		CTCGAAGTGT	8		GTTCCTGCCT	25		TAACTGGGGT	51
TTCATTCAGG	119		AATCCTGAAG	7		TGCAGTAATA	182		GGCTATGCAG	12		TGGGTGCAGG	8		ACCTAGGCAG	25		TTATATCGAA	51
TAGCTTGTAG	119		TCTCCTGCCG	7		TCATTCTGGC	182		AACTCGCAGT	12		TGGCTTCAGG	8		AGGATGTGCT	25		ATGCATGTAC	51
CGCAGTACGG	119		GTTCAGTCTC	7		TTCAGTCCGC	182		AGCGACGCAG	12		ACACTTGTAC	8		GCTCGCAGAC	25		ACACTTGCAG	50
CAACCTGCTC	118		TAACTACTTT	7		CAACCGCATA	182		AACATGCACG	12		TCACTGAGGT	8		TGACATAAGG	25		TCACGGGGTG	50
TTACTTGACG	118		ATCGCAGGAG	7		TACTGCATGT	181		TCACTAGGTC	12		CTTCCTGCTT	8		TAGGAAAACA	25		TTACTTGCCC	50
GATACCGCCG	118		GATAGGGCCG	7		CTAAATTTGT	181		ACACCCGGAT	12		GGCGAAACCT	8		TTACAGGTGG	25		ATAACAGGCT	50
CAGGATGCAC	118		CATCGCAGAA	7		AGGAGGGGCT	181		ACACCCGGTT	12		ACTCTCCAGT	8		GGCTCACCCA	25		TCACGCGGCG	50
CCAAGCGCAT	118		AACAAGATGC	7		GCGATCCCAC	181		GTACTGGCAT	12		GCATGGTGCT	8		CTTAACGCCT	25		AACTACAGGA	50
GATGACCTCC	118		GACATGGGCT	7		ATTTTTCCCT	181		CTAATCGTGT	12		CAACTGCACG	8		ATAATAGTCT	25		GCCAAGCCCG	50
AGGCATGCAG	117		GGGAACATAC	7		GTGCAATACC	181		GCAATGGGGC	12		GTACTTGCTC	8		AGCCATTAGT	25		GCACTGGGGT	50
GAAACAGTGC	117		CTCCGCAGGG	7		GAATACCCCT	180		TGGTGTGCAG	12		GCCTTCAGTG	8		GCACTCTCGC	25		TTCAAGCCGG	50
GTACGCAGAA	117		TTGGATGCAG	7		CGCTATGACC	180		CTAATGGCGT	12		CAACTCTGTG	8		CTACTACGGT	25		CATGACGCTC	50
CTCCACGCCT	117		TCAAATCGCT	7		GTGGCAGGGC	180		CTAATCGCTT	11		CGCTGCGGGT	8		ATAGCGCAGA	25		GAAATTGCCT	50
CAATGCGGTG	117		TTCATGGGCT	7		ACTCTAGGTT	179		AGTATGCAGT	11		CACCTGCAAG	8		ATTCATGTGT	25		CCGCTACGTT	50
CTACACTACG	116		TAATATGCAT	7		ATTGGGGCCT	179		GCTCTGGGGC	11		GTTACTTGTT	8		CGCCTTCGCA	24		TCCCGACTGC	50
AGCTAATGCC	116		GATTCGGCCC	7		GGTCATAGGT	179		CCACTTGGCT	11		GTTACAGCAG	8		TATTTAAGCC	24		GAAGCCTGCT	50
CCAACTGGGG	116		CTGCGTGCAG	7		TGGTTCCATT	179		TTACCTGCAG	11		AGACGCCGCT	8		GATACCCGCC	24		TGGATGGCAG	49
GACAAAGCCT	116		TCCTGTAAGC	7		ACCTATGGTC	178		ACACCGTGGT	11		GCCCAAGCAG	8		GATGGCCGTG	24		TGGACGCATG	49
CGCTACCGCG	116		CATGGCTGCT	7		GGTGCTTCCT	177		GTAATGGCCT	11		TTTCTTACAG	8		TACTACAGTA	24		AGGCTTCAGT	49
GTGGGCAGCA	116		GGCGATTGCA	7		AATTGCCCGC	177		TCACTCTCGC	11		CCAGCTGGTT	8		CGGGCACAGC	24		CCAAAGCGCT	49
GTTGCGCGCC	116		TGCTACGCAC	7		CGAAAGCGCT	177		TCACCCAGAT	11		GATGGCTGCT	8		ACAGCTCGAC	24		GTACCCGCGT	49
TCTAGCGCAG	116		TCCGGTGCAG	7		GCGGCAGCCG	177		TTTCCTACAT	11		CAAACCGCAG	8		CGCAGTAGCT	24		TTTGCAGGCG	49
CAGCAGGTGC	116		GTTAAGCGGC	7		TCATCTTGCG	177		CTGTATACAG	11		GTACTCGCGG	8		CCACAAGGTT	24		CTGCCGCTTG	49
ATACCCGCCT	116		TGAAATGCAG	7		GTCCCTGGTG	177		GGATACGCAG	11		ATACTTCACG	8		GTCATGCACC	24		GGGCATAAGC	49
CACCTGGCTT	116		CCATACGCAG	7		CGACAATACC	176		CCACTAGGCC	11		GAAGCAGCTT	8		TCGGGAGCAG	24		AAGCTACTGA	49
ACCGCACTAG	116		ACAGGCTGCG	7		GCCTGCAGTT	176		GAATCTGCAG	11		GGCGCATTAG	8		GCCAGGCCCG	24		TCATAACGAC	49
TACTGCGCAG	115		CCAACTGGTT	7		ATCGCCCGAT	175		CTATCTACAG	11		TTGACTACAG	8		TCGAACCCGT	24		ATATATTGCC	49
TTACTAGAGT	115		AACTACAGAC	7		GTAATCCTCC	174		TCACTAGGCA	11		ATACTGTACG	8		TTTTCTGCTT	24		TGCATGCAGA	48
GAATTAGCAG	115		GTCACCCTTG	7		GAAATATCTC	174		CTATCTGCAA	11		TTCGCTGGAT	8		CCACAAGGAA	24		ATCGCTAGAA	48
TCACGTGGAG	115		GTCATGGTCT	7		GGGACCTAAC	174		CTATTCTAGG	11		TCACTTGGCG	8		CCACAGGGTA	23		TCAATTTTAG	48
TTTAAACTGC	115		TGTACTGCAA	7		GGCAGAAGCT	174		CTATCTGCAC	11		CCACCTGGGT	8		GACCTCTGCG	23		CTACTACGGT	48
ACGAAGGCAG	115		AGGTGCGCAG	7		GCTACGACGT	173		AAGTCCCAGT	11		ATAGATCTCT	8		CCATCCGGCC	23		CCACCTGGGT	48
AGCTACGTCG	115		TATCCTGCAG	7		CGTTACCAAA	173		AAGTCGCAGC	11		ATAGGCAGTA	8		ATTATGCCGT	23		ACTGCGCGCC	48
GGTAGGACCT	115		GTACTTGCAA	7		GATAAACCAT	173		TCAATGGGGT	11		GTCGCAGCTT	8		GACTAGCGCT	23		GGTGCGCCCT	48
AGTGCAGCCA	114		CGATATGGTG	7		TTTTCAACTC	173		ACAACGGGGT	11		ACATTGAGGA	8		CCACACGGTA	23		AGCTTTCCAT	48
ATAACTTGCT	114		CGACGCTCAG	7		TTATGCACTA	173		CGAGACGCAA	10		CCACCTGCTT	8		ATCCTGCGCT	23		ATTCATCTGC	48
GCGTTCAGCA	114		CTTCGCAGAG	7		TACGCAGAAA	172		ATGTCTGCAG	10		CTACTGGTTA	8		GCCCCGCGCG	23		ACCTATGGTC	48
GTGCAATTCC	114		CAACGCAATG	7		GCAAATTAGG	172		AGGTAGCAAA	10		GACGAAACAT	8		TAATTGCAGC	23		AATTATTGTG	48
GTTCAGTTGT	114		CAAGGCTCGT	7		ACAAAAACCT	172		ATGGCTCTAT	10		CGCGCAGTAG	8		GCACTTGGTA	23		TTTTATTTCC	48
ACCGCAGTGG	114		TTATCTGCAG	7		CAAGGCATGA	172		AGGCCCACAA	10		CCATCTGGTT	8		CAAAAACGTC	23		CCAAGCGCAT	47
CATCATGAGT	114		CCATCTGCAA	7		ACGTCGCCGC	172		TCAACGGGTG	10		ATGCTGCACG	8		GCCAGGCTGC	23		GTAGGTATAT	47
ACGCCTGGTT	114		CAAAGGCAGG	7		ATAGCGCAGA	172		AGCTGTGCAG	10		TCAAAGCACA	8		GACAAGCCGT	23		CAAAGCGCTG	47
CTAAACGAGA	114		GCCCTTGCGC	7		ATACTACAAG	172		TGGAGTGCAG	10		ATGAGTACCT	8		GCTGGGCAGT	23		CATAACGATG	47
ACATCCCGCC	114		CGTTCTGCAA	7		GGATCATCGA	172		ATAATGCACG	10		GAGTTAAGAG	8		ACGGCATTCT	23		GTTGCCAACC	47
GTCAAATCCC	114		ATCCATGCAA	7		ACTTCCTCAT	171		TCACTGGGGG	10		TAATCTGCAT	8		TTGCAAACTG	23		GAAAGTCCGT	47
GTTTTGCAGT	113		TGCATGCACT	7		CTCAAGGCAC	171		AGTCTGAAGT	10		ACACTCGGTG	8		TGGGCTAACC	23		CCAATCGCAG	47
GTAGTGCAAG	113		CAGTATGCAC	7		ATGGACCGCT	171		CTGCCCGCAG	10		TCCTGCAGTG	7		GTGGGCAGTA	23		TTACTCGCCT	47
GACCAAGCAG	113		TAAAAGCGCC	7		CAACTTCTTT	171		GTTAGGCCGT	10		TAGACAGCTA	7		CCGCAGGTAT	23		TCGCCCGTGC	47
GGTGTGCATG	113		GTCACTTGAG	7		ATATCGCTTT	171		GGATCTGCAG	10		TCACTGGGTG	7		TCGAGCGTCT	22		TTTGCTACAG	47
TTATGGCTTT	113		GCTAACTCCT	7		TCTCCCGCGA	171		AAAAGGCAAG	10		TTAAGACCTC	7		ATCAATTGCC	22		AATTTTGCAG	47
AGGTGCAGTT	113		GTAACTTGCG	7		GGAGGACCGT	171		GGGGATTGCA	10		CTACTCGCGT	7		ATAGCTGCAG	22		ATGGCCACAG	47
TTGATCTCGT	113		TATCCCTCAG	7		GCAATACCCT	170		CAGCATACAG	10		ATATTGCATG	7		CTCGGGCACG	22		CTACTTGCGT	46
CGTATGCATA	113		TCAAATCGAG	7		TCGCGGTACT	170		CTGAGTGCAG	10		TTACTGGGTT	7		CATCTGCAGT	22		GTGTACTGCG	46
CATGGCTGCT	113		AAGAAGTTCC	7		GTGGGCAGTA	170		AGTGTGCATT	10		GCTGCTAGAC	7		ATCTCACTTG	22		ATTAACGCCG	46
GTTCAAGTGA	113		CAGTTTGCAG	7		ATAAATCGAC	169		CACTCTGCGC	10		TGGAGGGACT	7		TGCATCTGCC	22		CAGTGCTCTC	46
GGGTACTGCC	113		TAATCGGAAC	7		GTACGCAGAA	169		GGCTCTACAG	10		CCGCTCCAGT	7		AACAAACGGT	22		TATGCCTGCA	46
GCATTGCCCG	113		AGATTGCAGT	7		GCACTTGGTA	169		CTAATCGCGG	10		AATCATGAGT	7		GCCATTTGTA	22		GACTGACCTT	46
TCACCCACGC	113		CCCCTTGTGT	7		CGGTGCTTCG	169		TACCCCGCAG	10		TGGCTGCATT	7		ATTTTAAGAG	22		TCAATACCTT	46
AGTCATTTGC	112		GATTAAGTTC	7		ATTATATTAA	169		AAGGCGCAGT	10		TCAATCGGGC	7		GATAACTGCA	22		ATACCTCTAC	46
GCACCGGTTC	112		TGAATTAGCA	7		GAGTCCTGTT	168		ACATTGGCAG	10		CCAGTTAGTA	7		CTGGCTGCAG	22		ATACTGCCAT	46
CGACATCACT	112		TCAACGCGCC	7		AAAGGCCCTT	168		TACGGTGCAG	10		CTGTATAGAG	7		CGAACCCTCA	22		ATCATGCACG	46
GATCCCGCAA	112		TCGATGAAGC	7		GTATGCTACG	168		TCACTCGGAT	10		TTTCTTGCAT	7		CCATTGCGGG	22		TATTCTACAA	46
TTAACTGCTT	112		TCGCACGGCC	7		TTTTTTAGAC	167		CTATTCGCGT	10		GATTCCTGCT	7		GTGCCACCGT	22		GACATACTGT	46
TGTGCAGCTC	112		ACACCGGGAG	7		ATATTGGACC	167		CGACAAAGCC	10		ATATTTGCTC	7		CGCAGGTGAA	22		ATACGTGCGC	46
TGAGCAGGTA	112		GTCATGCGCT	7		GGCTTTGCAG	166		TGAGGTGCAG	10		TTCACGCCTG	7		GATAAAACTT	22		CTTACGACAG	46
GCACTACCCT	112		CTGTCTTCAA	7		ATACTCGACT	165		GTTCCTGCAT	10		ACACTTGGCC	7		TGACCTAGCC	22		GCATTTTGTC	45
GCGACTCGCG	112		ATAGTGCAGG	7		GGAAAACGGC	165		CCACACGGTT	10		ACTCTGCATT	7		TGGCAGGGCT	22		TTGACTTGCT	45
GCACCTGTAC	111		GAATGCACGC	7		CAAAGTGCGC	164		GTGAATTGCC	10		GCATCTGCAA	7		TAACTGGTAT	22		CTCTAAGCTG	45
CTCGCCACAG	111		TTGCCTGCAG	7		CGACCGGCAT	164		TCACCGGGGT	10		AAGGCAGCAG	7		TAGTTTCAGC	21		GACAGGCAGC	45
ATACGTTGCT	111		TCCCTCGGGC	7		CCATGGCGAT	164		CTGTTTGCAG	9		ACGCTGCAGT	7		AACGCGGATA	21		CGAAAGTCCT	45
GTAACGCAGA	111		GTACTGGAGC	7		CCGCTTGGCC	164		CTAGTCGCGT	9		TACACCTGGC	7		ACAGGCTAGT	21		CGTCACTGCA	45
CGAATTTCCC	111		TGTTCTTCAG	7		AGCGCTGTGT	163		CTGTCTGCAC	9		GTACTCACGT	7		GTAACGCCGT	21		CGTCTGGCAC	45
CATCTGCATT	111		GGATGAGCGT	7		AACACTCGTG	163		GCAATCTCGC	9		ATTATAGCGA	7		GCATTGAACC	21		ATTGAACCAC	45
TGCACTGCAC	111		GTTCAAAGCG	7		GTAAAAACAT	162		TGTCCCGCAG	9		TCACTCTGTG	7		CGATCTGCAT	21		AATTTATCCC	45
TTTACCCGCC	111		TGGACCGTAT	7		TTGAGAACCC	162		TCACAGGGTG	9		AGCCTGCAGC	7		CTTTCTGCTG	21		ATACAGTGCA	45
TACTACAGTA	110		CGTGTGCATA	7		AGTCATGGGC	162		CGGAGTGAAG	9		TTCACTCATG	7		CGTCCTCAGG	21		CCAACCTCGT	45
TTAACACGAG	110		TATACTGGAA	7		CTGCTACTAC	161		TCGCTAGGCC	9		GTATCCGCAG	7		TTGAATAACC	21		CGCTACATCG	45
TTTTGCAGCA	110		GCCTAGGCAG	7		GCTTGAACCT	161		CTAATCACGT	9		TCACTTGACT	7		GTCCCTCGGC	21		TTAAACTCGT	45
CACAGTGCAC	110		AACCTTCGGT	7		GCTGGGGGCC	161		AGCGCTGCAG	9		CTTCCTGCCC	7		TTATCTGAAG	21		AACAAACGGT	44
CAGATACAGT	110		AAACCTGCAG	7		TTCTTTCCAC	161		AGGTGAGCAG	9		TTTCCTTGAT	7		ATCATGCACC	21		TCTGCGCGAC	44
CCATATCCGT	110		TAATATGGAG	7		GACCCCTGAG	160		GTGCGTGAAG	9		CCAGCTGGGG	7		GCATTGCCCG	21		ATACTATGCG	44
ACATTCAGTC	110		ACTTCTGCAG	7		CTCCGCCCAG	160		CAACCCGGTT	9		GACACAGCTT	7		TTACCTTCAT	21		ACACGTTCGC	44
GCACACTAGC	110		ACAACGGCAG	7		TTTAGTGAAC	159		CCACTCGGTT	9		TTAATGTCCT	7		TAGACTGCCG	21		ATACTTGCGC	44
CCACTAGGCA	110		CCACTTGGGC	7		GCTGGGCAGT	159		AAGTCGCACT	9		GACATGACCT	7		GCAGACCGCC	21		GCACTTTCCT	44
TCTCCCGGCC	110		GAATATGCAG	7		GCTCTATTGG	158		CGCTATTCAG	9		CTGTATATAG	7		CCACTTCCTT	21		ATACCTATCC	44
GAGGCAGTCG	110		CCATCCTCAG	7		GCAGAAAACC	158		GATAGGGCAG	9		ATACTTGGTC	7		TCCTTGGCAG	21		ATCCCGCAGA	44
CGAGAAGCAG	110		ATAAGCTGAG	7		ATAGAACACC	158		AATCATGCAG	9		CTATCTCCAG	7		GATTGCTGCA	21		AGACTGTACA	44
CGAGCAGTAC	110		CTAAAGCGGG	7		GCACCCGTGA	158		CTTGATACAG	9		CCGGGCTTCC	7		GACAAAGAGT	21		CCATTAAGAT	44
TCGCCCGTGC	110		TTCGCTGGGG	7		AGCTAGTGTC	157		ATGAATGTGC	9		ACACTTGCTC	7		CTGTCTTCAG	21		CCACGTCAGT	44
GCAGCGGCCG	109		CACTTTGCAC	7		TATCCGCCCG	156		TAACCGGGTG	9		AAGCTCCAGT	7		ACTGCGCGTC	21		CCACTTTCGT	43
CAACCTCGCC	109		CGTCTCGCAC	7		GTAATTTCAT	156		TCACTAGGAC	9		TACTTGCAGC	7		CCACAAGGTC	20		CAGGATGTGA	43
TGGCCCGCCT	109		TTCATGTAGA	7		AATTTAATTT	156		GTAGTGCAGT	9		ACTCGTAGCC	7		GCAACTTGAC	20		CCAAGTCGTC	43
CCTGCATGAC	109		AGGAGTGCAG	7		AATTTCGAAT	155		TTTGCTGACC	9		CTTTCTGCCT	7		TGAGCTACAC	20		CTGCGCAGTT	43
GCATGGCCTC	109		CGCTATGCCC	7		TGGCCCTTCC	155		TGTATGGCAG	9		ATAGCTCTAT	7		CTGTCTACAG	20		TGAGCTCTGC	43
CAACACTGAC	109		GTCATGCAGT	7		AGATATTTAT	155		TAACTCGGGC	9		GACAAAACCT	7		GCACGGGTAG	20		CGGCCCTGCC	43
GACATGCGCT	109		ATTCATCTTC	7		CGGCGGCGGT	154		CATTGTGCAG	9		CCTCGCAGCC	7		ATTTAGAAGG	20		GTACTGGCGT	43
CGGTCTGCAT	109		GTCTCCGCAG	7		AAGCAGCTCC	154		AAACCTGCAG	9		TCTCTGGGGT	7		AAATTGCGAT	20		GGGAAGAGGT	43
GCTCCCGCGC	109		CCGCCTGGTT	7		GAAGAGTCTC	154		CCACTTGGTT	9		GTTAAGGACT	7		GGTTATCTCG	20		GTACAGCAAG	42
GGTAGGCACT	109		CGACACAACC	7		ACGATTGCAG	154		AGACTGCAGC	9		TTGCTGGCAG	7		ACCTATGGTC	20		ATGTTAGATT	42
CTCGCTGCTG	109		CAATCCCAGT	7		ATACAGCTTG	153		AGCGGCGCAG	9		TCGCTGGGTT	7		ATATACTGAC	20		GTTACAGTAT	42
GCACGAGGTC	108		GCACTTGGTG	7		CGACCGGGCC	153		TGGACCGCAG	9		GACAAAGTAC	7		TAAATGCATT	20		CAATTTTGCC	42
CTACATCCCT	108		GGAAAGCACC	7		CGACGCGCAG	153		TTGGTGAAGG	9		GAGAGGTACG	7		CTATAAAGTC	20		ATATTTCCTA	42
ACATATGAGC	108		GCACGGGGAT	7		CTGTGTGCAG	153		CTTTCGAAGT	9		TAAATGCAGC	7		GTCCAGCAGT	20		CGACTCCCTC	42
AGTTACAGTG	108		AGCTAACTGA	7		TTCACTGGAT	152		TCACCGTGTG	9		CAACTGGTTA	7		CTCTCGGCAG	20		GAGCGCGGCC	42
GATACAGCCG	108		CGAGCTGCAA	7		ACGTTAGACC	152		CTATTAGCAG	9		GAATACTGGC	7		CCACTCGGAG	20		TTTCTGCTAG	42
TCACGCGGTC	108		CCAATAGGTT	7		GCGTTCCGAA	151		ATGGCTGTCT	9		GTTACCCTGA	7		TTTGCTACAG	20		AAACGGCCGT	42
GGTACAGTAT	108		ACCCTTCTGT	7		GCACAAAAGT	151		CTTTAAGTTC	9		ACTCGCAGCA	7		CCCACTGGAC	20		TGGTCTGCGG	42
TTACTGGCAT	108		CGACGTTCAC	7		GTACTGCGCT	151		GTTAAGTGGC	9		TCCTGCGCAG	7		TCACCTACAG	20		ATGCAGGATG	42
GACTGGCCCT	108		TTTAGCAAGG	7		ATACCCGCCT	151		CACACCTCAG	9		AATCCTGAAG	7		GACACGCAGT	19		ATTCAGAAGT	42
CGCTGCGCGT	108		CCGCCTGCAG	7		GATAATCTGC	151		TATCCCGGAG	9		GAAACCTGGC	7		GACTGTGGCT	19		CAATTCGCGC	42
CGGTCCTACC	108		GGAAGATGCA	7		ATAGTTCGCT	150		TCACTTGGTT	9		ATTAAGCACT	7		GTTAAGCACT	19		TACTGCATGA	42
TAATATCGTT	108		CGGCCCTCAA	7		CGAGTCAACC	150		CACAACAGTA	9		ACGCTTCATT	7		CACGCCTAGA	19		TTAACTGCTT	42
GCTCATTGCG	107		TTACTCGGGC	7		AGGTGCGCAG	150		AATCCCGCAG	9		GCATATGCAC	7		TTTATGCAAG	19		CCATTCAGGA	42
TGGGTAACCT	107		ACACTGGGGT	7		GACCTGTGTT	150		GTAACTTGCG	9		TGGCTACAGG	7		GCCCTGCAGA	19		CGTGTGCATG	42
TCATGCGTGC	107		CGATCGGCAA	7		AAAAACCGTC	150		GCCCTCTCGC	9		CAGGGCTGCC	7		TCGCAGGGTT	19		TCACATGCGA	42
GGATAGGACC	107		GTCGTGAAGT	7		ATTTTAACAG	149		CTATCGGCAG	9		AAAAAGGCAG	7		ACATACTAGC	19		GGTCGAACCT	42
GATACAGGAG	107		TGCATGCTCT	7		ACATACAAGT	148		ACACTAGGTT	8		CTTCCTGCGT	7		GTCCCTGGTG	19		ATCGCAGGCG	41
GTAGCAGGTC	107		TGGTCCGCAG	7		CGATGGTGCC	147		TTCAGTCCTC	8		AGTGATAACC	7		TTAAATCGCG	19		AACGCATTGG	41
CAACTATGCC	107		GGAATGCAGC	7		TGTGCAGTTC	146		TCACGTGGTT	8		CTTAAGGCAG	7		TTATCTGGAG	19		TCTCACGAAC	41
ACTTAGCAGG	107		ATAATGCCTG	7		GTAATTTCGC	146		GACCTTTGCT	8		TATTGTGCAT	7		GAAGCTGTAT	19		TCTTCACGCT	41
CTAGGCAAGT	107		ACTCTGAAGT	7		GTAATGTCCC	146		AAAATTAGGT	8		GCATGCAGTT	7		CTGTCTGCTG	19		CGGGTTGCAA	41
TTACTCGACC	107		ACCAGGATGC	7		TTACTAGATA	146		AATCCTGGAG	8		AGTCGAAGCT	7		CTGTCTGGAG	19		ATATTGGACC	41
GACAAGGCCG	107		CCATGCAGTA	6		GCGCTATTTG	145		CCACTAGGAT	8		CGAAGTTCCC	7		CTGTGCAGTC	19		TTGACTACAG	41
TGTCATTAGA	107		TGCAGCCTAG	6		CTACATTAGT	145		TTTAGCAAGT	8		TGTTATGCAG	7		CAAACCGCAG	19		ATAGTTCCGG	41
CTGCCCGCCA	107		CAAAGCCAAG	6		ATTTCAGCAG	144		CACAACGCAG	8		TGCAGCGCCT	7		CCACCAGGTA	19		GGATACAACT	41
ACATTTGTGT	107		CGAATGCCGT	6		GTATACGCAT	144		ACACTAGGGA	8		GTACTCGTGT	7		ACTGCAAGGC	19		GCATTTGCGT	41
CCATACGGAC	107		TCACTGGGTT	6		CCATATCGTA	143		AGCGTCGCAG	8		CCACTAGGGT	7		GTTACTGGAC	19		TAGCATGCAT	41
CAAGCTGCTA	106		ACTCCTGCCT	6		CGGCGGCGCT	143		TTCAGTGCGC	8		ATAGGCAAGT	7		CATTACTGTC	19		ACACTCGTTA	41
TGCAGTTAAG	106		CTATCCGCAG	6		TTTAAACTGC	143		ATACTGCTAG	8		TCACTAGGCA	7		AGGAACAATT	19		ACATTACCCT	41
GGCTGCAGGT	106		CTCATGCAGT	6		CCATCCCAGT	142		ACTGAGCGTC	8		GCACTCGGGC	7		GTTCATGCGT	18		GTGCCACCCG	41
CATGCAGGCA	106		GGATCGGCAG	6		AGATCCAACT	140		CTACACGCCT	8		GACACCTGGA	7		TTAACTGCAT	18		GTACTTGCGT	41
TTCCCTGCTG	106		CGATCCTCGC	6		ATCTTTGGGA	139		GCTGCGGGCT	8		AACTGGTACT	7		TGCTATGCTT	18		CTTAAGCAGC	40
ATATACAGTA	106		ACCAAGATGT	6		GGTCGCAGGT	139		GGTGATTGCA	8		CGGTCTGCAG	7		ATATAGGCAG	18		CACAAGCAGA	40
CTTTGCCGCT	106		TAATAGGCAG	6		GTCTGCAAAT	138		TCACTTGGGT	8		GCTTTGCAAG	7		GCTGTGCAGT	18		ACATCAAGTG	40
CAAACGCTCT	106		TTACGAGGCC	6		GTCACGTGGC	137		TCAGGTGCAG	8		TCACTGGGGA	7		TTACTGGCAT	18		GAGAGTTAAT	40
TTAACCCGGC	106		CAAGCTGCTG	6		GGCTGCAGGT	137		TAGCCCGCAG	8		GTGACTTGAT	7		CGCTGCAGAT	18		CCCTTAGTCG	40
TACGCAGCAT	106		GCTAGTGCCG	6		CCAGGCAGTA	137		GCTAGCAGAC	8		AGGCATATGG	7		ATTGCAGTCG	18		TTCGCATCGT	40
CGGCAGTGCT	105		CCACTTGTTT	6		GGTGCAGACA	136		GCACTGTGGC	8		TTTCCGGCAT	7		GCTATCTGCA	18		GGATATGGTT	40
GAAAGACCCT	105		CCACTTGGAC	6		ATACACCCAC	136		AGAGCCGCAA	8		CGTCGTTCCC	7		TCAAGGGCGT	18		GCTGAGGTCG	40
TTCGCAGAGG	105		TGTGCTGCAC	6		GCTGTGCAGT	135		AAACCGGGGT	8		TCAGGTACTC	7		ATAGCTCTTT	18		TTGGGCAAGG	40
ACGCAGACGG	105		TCTGCGAGAC	6		ACGCCTGGTT	135		CAACTAGGCT	8		TCATGGCGCT	7		ACACTAAGCG	18		CACATTACGA	40
TGAATATCCT	105		GTCATGGACT	6		ATAGGCCATC	134		ACAGGATAGT	8		GACTCAGCAG	7		TTTCATAGGT	18		TTAGCTCTAT	40
TGGCGGGCAG	105		CGGCGCGCAG	6		TTGTCGCAGT	134		TCACCGGTTG	8		CAATTGGCGT	7		TACACTCGTC	18		ACATACAAGT	40
CGCAGTTCGT	105		AACTTGGCAC	6		GTCCATTACA	133		TGCGATTGCA	8		TAATTGCAGG	7		CTGCGGAAGC	18		AGTCATATGC	40
TTTCTGCTAG	105		ATTCCTGCAA	6		TAATACATAG	132		TCACCTGGCG	8		ACTAGCAGCC	7		TGTGATGCAG	18		TAAAATCCGT	40
ATATAGGCAG	105		GGCGAAGTAG	6		ACAAGGTCCT	132		ATAGCAGGCG	8		GCATCTGAAC	7		AACAGGGGAT	18		CAACTGCTAC	40
CCAGGCAGTC	105		TTGTGCAGGC	6		ATACTGCGGT	132		ATGGCTTTCT	8		TCACCGGGTT	7		TCGGGCAGGA	18		ACATTTGCAT	40
GGATGGCCGC	105		GTGATGCCGC	6		GCACGGCGGG	132		CAGGATGCAT	8		AACTTGGCGT	7		TGATCTGCAG	18		GAGGACTGCA	40
TAAGTCGCAG	104		TTGCCTGCAT	6		GTGCGTGCAG	132		CTATCCTAGG	8		CTGGATACAG	7		CTGTTTGCAG	18		GAGAGCAGTA	40
GCGCAGGCTT	104		CGTCGCGCAG	6		TTTCGCAAGG	131		GTAATATTGC	8		AACTCTGCAG	7		GTAACTGCAG	18		TCAAGGGACT	40
CGACGCTGCC	104		GAATATACAG	6		CTTTATGCTC	131		TCACCCGGAG	8		CAAGTTGGCC	7		ATATATGCAG	17		ATACTGATCG	40
CAATTTAGAT	104		CTTATGCAAG	6		TTGGCAGTAG	131		CAACGTGGTT	8		GTTACTTGCG	7		CTCACCGCAG	17		CGGCCCGCAT	40
CTCAACGCTT	104		CAATCTGCAA	6		CCGCACTAGC	131		TCACAAGGTA	8		CAAAAGGAAG	7		ACACTAGGTT	17		ACACTAGTGG	39
TTACAAGACT	104		ACCGTTATGA	6		GCAGAGCGCG	131		TTCAGTACGC	8		TTCTTTGCAG	7		ATAATTCGTT	17		CGGGGGGCGT	39
TACACAGTTG	104		ATGTTGCAGG	6		TTGCAATGGC	130		TTCAGTCAGC	8		CGCTGGGCGT	7		CTGTCTGCAT	17		AAGCAGAGCT	39
GTCGCGCAGC	104		GGAAAGCGGC	6		GGATCGGCAG	130		CGAAGCGCAG	8		GCATATGAGC	7		ATCTATGCTG	17		GGGTTACTAT	39
GTGGCACAGT	104		AGGTCCTGCA	6		TAAATGCAGG	129		TCTACTGCCT	8		TATGCTGCAT	7		GTAAAAACGT	17		ACTGCAGCAA	39
TTCGCAGTGT	104		TCACCGGCAG	6		ACACGTGGTG	129		CCACCGGGGT	8		CCACGTGGTT	7		GCATTTCGCG	17		CAGTAATGAG	39
ACGCTAGGGT	103		TTCGATGGGC	6		CTACGCGTGT	129		TTGTGTGCAG	8		TTCGCATGAT	7		TGTATTCAAG	17		GGACTGCTAC	39
ATAGAACACC	103		CCGCCTAAAG	6		CGTGGTGCGC	128		GCACTGGTGT	8		CTATCTGCAA	7		ATAACTGCAG	17		ATGATTATCT	39
AATTGCCTTC	103		TAATCTGCAG	6		TTACTTGTGC	128		TCACTAGGGA	8		CAACTAGGCA	7		CGCCCCGTGG	17		TCAGAGCGTG	39
CAGGGCACGT	103		ATATCTGCAG	6		GTGCTACCCT	128		ATAGGGGCCT	8		CTTACAGCGA	7		ATTTGCAGCG	17		ATCGCACATA	39
CTCTCTGCTT	103		GTATCGGCAG	6		AAGTAGAAAT	127		TTGGGTGCAG	8		GTTAAGTACT	7		TCCCAGCTTG	17		GTGCCCCTGT	39
AACATACTGA	103		TTCTGCAAGC	6		TATAGTGCAG	126		GAATATACAG	8		GATGAGGCCC	7		ATGAAACATC	17		CGTAATTACT	39
ATAGCGCAGA	103		TATGCGGCCC	6		CATTACTGTC	125		ACACTAGGCC	8		TTCGTAGGAT	7		TGCTACAGAG	17		GTACATTGAG	39
CAATGTCTGT	103		ACACCTGCAG	6		ACACTATGTG	125		CTATAATAGG	8		CGACCGGCAG	7		GGATACAACT	17		TTGTCGCAGG	39
ATACTTGCTC	103		TAACATGCAG	6		CTTCCTCCCG	125		CGACACCGCC	8		GATCCCGCTC	7		CCTGCCAAGC	17		TCACATGTGA	39
ACACTGGTGT	103		TCACTCGGGT	6		CTAAGGCAGT	125		AGGTGCAGTT	8		AGCGCCGAAG	7		CGGGGCGCAA	17		GGCTTTGCAG	39
ACATATTAGT	102		CTGTGCAGGC	6		TAAACGCGAG	123		CCACCCTGTT	8		TACTGCGCAT	7		TTCATGCTGA	16		ATAGTTCTCA	39
GGCTGAGCAG	102		CCAAAGCGCC	6		GCAGGCACCT	123		TGGCCAGCAG	8		TGGCTGCCGG	7		GCAGCAGCAG	16		GTACTCGGGT	39
TCGAATCTGC	102		CTCCGCAGGC	6		CTGAATGAGT	122		ATGGTTCTCT	8		AAAGATGCAG	7		TTTCAAGAGT	16		TATGCAGGAA	39
CGACGCCGAG	102		GACTCCGAAG	6		CGATGGCACT	122		TGTTGTGCAG	8		AGCAATAACC	7		GTTAAGCAGT	16		GAACGTAAGG	38
GCTTTGCACG	102		GTACCTGCAT	6		GTATAGCGCG	121		ACACCGGGGC	8		ATAGTTGCTC	7		AAATACAATG	16		GCATACTGGC	38
GCTCAAGGCA	102		GGATATCATC	6		TACAACCCGT	121		GCACTCTAGC	8		AAATGGTCCT	7		TTACCTGAAT	16		CCATATTAGG	38
GAGCGCAGCC	102		TGAAGCCTCG	6		AAGCAGCTAT	121		CCTCCTGGCC	8		ATACTGCCCG	7		ACAGGTGCCG	16		GAAACTAGTA	38
GCATTTCGCG	102		CACTTGGCGC	6		TTGCAAGGAG	121		TGTGGTGCAG	8		ACTCGCATCC	7		CAACGCATCT	16		GTCCCGTCGG	38
CAAAAACGTC	102		GTAGTTCCGC	6		TCAGGTCGAA	120		TATCCCGCAT	8		TCACTCGGCT	7		CAGCTCGCCT	16		CACATAGGCT	38
GCACATTGCG	102		CAAGCTTCTA	6		CAATATATGT	120		TGATCCGCAG	8		GTCACTTGAG	7		AGGGCTATGT	16		CTCCTTACAG	38
TAGAGCAGTA	102		CATTTTGGTC	6		ACTGCTGCTG	120		ATTGCTCTCT	8		TCACATGGCT	7		TAACTGTACT	16		TCCTGCATGT	38
TAGAGCGCAG	102		CCACCGGCAG	6		CATCACTGAG	120		AACTCTGCAG	8		CACACAGCAG	7		GATAGCAGGC	16		GGACTCGCGT	38
CCAAAATGCG	101		AACTAGGCAG	6		CAACTACTGG	119		GTGCCATGCG	8		AGTAATAACG	7		TTCTGCAAGG	16		TTGACTTCGC	38
CTAGGCATGC	101		CTGTATGCAA	6		CTGCTATAGG	119		CACTTGAAGG	8		GCTAGGGCCG	7		TTACAAGACT	16		CTTCCGCACG	38
ATACTCTTGC	101		TCAAAGCGCG	6		GACCCTGCAT	119		GTCATCGCCG	8		TCTATGCAGG	7		CAGCAGGTGC	16		TGACATTAGT	38
GCGACTCTCT	101		AATGGCCACA	6		ATTCATAATG	118		TCACTGGGTG	8		GCCAAGCCCG	7		GTTTTAGGCG	16		TCATTTCCCG	38
TTAAGGCGCT	101		GTTCGGCCGT	6		CAAACACGAT	118		AAGTCGCAAT	8		AGCTATGGTG	7		CGGTCCTACC	16		CCGCTTGGCC	38
CATGCCCGCC	101		TTGAGAACGT	6		GTTACAGTAT	118		TCACTTGGCC	8		TTGTATACAG	7		AACGTGGCAT	16		CCAGGCTGCG	38
CGGCCGGCCG	101		TCATTTCCCG	6		GATGTTGCAG	118		CTGGCTACAG	8		CTATGCTAGG	7		CTTTGCAAGG	16		GAAGGGCGGT	38
CGACATCGAT	101		CCTGCCAAGC	6		CATCTGCAGT	117		GTGTGTGCAG	8		CTTGTGCAGG	7		CTTCCTGCTG	15		GCTTGCAGGC	38
TATGTGCGTA	101		ATTTGCAAAC	6		TTGCTAACAC	116		GAAGGTCCGT	7		ACACCGGGTC	7		TGTATGCAAT	15		CTTTGCCGCT	38
ACAGCAGTGG	101		ATATTAGGAA	6		GTTCGCGCGG	115		TCACCCGGAC	7		TTTGCAGGAT	7		TGTATGTAAG	15		GCACGGACCA	38
GGATTTCCCG	101		ATAAGTTGCT	6		TTAAAGTTGT	115		TCATCCGCAG	7		CGGTGCAGTT	7		TTCGGACCAT	15		GTACTCGCTT	38
CAACTACAAC	101		CCGTAGCGTA	6		CCCTTCGCCT	115		TAGGCCTGAC	7		AACCTGAAGT	7		CCATCTGGAG	15		CACAGTGCAC	38
TGCCCTACCC	101		GCCCGTCCGC	6		CTACTCAGTC	114		CCAGGCAGGC	7		AATCCTGCCT	7		CCAGCTGCAG	15		GTATGCAGCA	38
ATACTTGAAT	100		GTGCCTGCAA	6		GCGACCTGCA	114		AAACTGCAGG	7		CGACACCGCC	7		CTACTTGCAG	15		AGCAGGGCCT	38
CCAAGTCAGT	100		TTTTGTGAAG	6		TATGGCGCAG	114		CGCCCCTGCA	7		CAACTTGGCC	7		ACAGGGCGTA	15		TTAACACGTC	38
CATATCGCTT	100		GTGTGCAGTC	6		CAAATGCCGT	113		TCACTCGGAG	7		CCACTAGTTT	7		TTACTGGGCG	15		GTGTAGGCGT	37
GTTTACTGAG	100		CTAAGGCAAG	6		TTACTGGTCC	113		TTCCCTGCAT	7		TAACCTGTCC	7		GGTGTGCATG	15		CGGCAGGTCC	37
CCACACCGCT	100		GCATGCAAGC	6		ACAATACTGT	113		GTCAATTGCG	7		AGACACCACC	6		CTCGCAGATG	15		GATCGCCATT	37
GTCACTTGGG	100		CTAGCTGCAG	6		CATTTCGCAC	113		GTACTGGTCT	7		ATTACAGCAA	6		TTTTCTGCTC	15		GCTCCGAGAG	37
GAAATTGCCT	100		TCGAAAAGGT	6		ACAGGTCCCT	113		CTCACCGCAG	7		GTCGCAGTAG	6		CGACTCGTCA	15		TCCCGTTGGC	37
CGGCAGGTGA	100		TATCCAGCAG	6		TTCTTGCAAG	113		GATATGAAGG	7		ACGCTCCATT	6		AATCATATGC	15		CTGCAGTAAT	37
GGTCAGCAGG	100		TGGCCCGAAG	6		GCATGTTGCT	112		TGCTCACATG	7		CTGTCTGCGG	6		ATACCTATAT	15		AACTGAACGC	37
TCGTTGCAGG	100		CTACCTGCAG	6		TTTTGCAGCA	112		GAAATTAGGT	7		GTACTCGCCT	6		TATTCTGCAT	15		TTGCCTAAAG	37
GCAATCGCAG	99		CAAGCGGAAG	6		GTCGCTGCAT	112		TCACTCGGGA	7		GGCGATCCCT	6		TTAGCTGCAG	15		GTTCATAAGT	37
CGCTATGACC	99		GTTCACGGCG	6		CAAGTGCAAG	112		TCATCACGGC	7		TCTCCTACAG	6		TGGCATGCGC	15		TTGCCTGCAG	37
CAGCTCGCCT	99		TGGAGCGTCT	6		GGACTTCCAG	112		CACACCGCAT	7		CATATGCTGT	6		GGATCTGCAG	15		CAACTAGTTA	37
ACCTAGGCAG	99		CCGATTGGTC	6		GCGACTCGCG	111		CGACACCCCC	7		CTACGCGCAT	6		GTTTGGTACC	15		TCCACTCGGG	37
AGAACAGTTA	99		CAAAGGCAAC	6		GACTTGCATT	111		ATTTGCAGAA	7		ATATACCTAG	6		GGCGTCGGGC	15		ACACGTGGTG	37
TTCAAACTGG	99		ACATTTGTAC	6		CCCTTGCAGT	111		AGTGAAGCCA	7		GACGCAGCCA	6		GACAACACTC	15		GTGCCTGACT	37
GTGGGCAGTT	99		GTCATGGGCG	6		TAGCAGGAAC	111		CGTGTGCAAG	7		TACGAAGAAA	6		ACCCGTGTTT	15		TTGGTGCATG	37
CGTGGTGCGC	99		ACATACCGCC	6		ACAGCTGGTA	110		CGTGTTCATT	7		GGCTCAGTAG	6		GTCAGGACGT	15		GCAAGGGGGC	37
GTGCATTGCC	99		AAACGAATCT	6		TGACGCCTGT	110		ATCGAAGGAT	7		CATCATGCCT	6		CATTCAGCGG	15		AACATGTACG	37
GTCTTACCCG	99		TTCATGCGCT	6		ACGCAGTCAG	110		TGGCCCTCAG	7		TGAAATGCAG	6		ACAGGTGCAT	15		CTACCTCATT	37
CGACGCCGCT	99		CGCTCTTGCT	6		CAAAACTAGT	109		CTGGTTACAG	7		ACGGGCTGCC	6		ATCTTGCGAG	14		CATCATGCAT	37
TTAACGCAGC	98		AGCTAACTTC	6		GGTTGTGCAG	108		ACGAAGGACG	7		CTGTGTACAG	6		GTAGTGCATT	14		GGCTCTGCTG	37
TCAAGTCTGA	98		TGGCCCGCAT	6		GTACAAACCG	108		TCACTTGTCT	7		ATCAAAACGA	6		CTCTGCAGAA	14		CGAGAAGCAG	37
GCGCACAGTG	98		TTAAGACTAT	6		CCAGGCTGGT	107		TATCTCGCAG	7		ACTCAAGGTT	6		AAATTTCTCT	14		CTTTCTGCAG	37
ATATCGCCGA	98		TTCGCTGGGA	6		GCTATACTGA	107		CTGGCTGCAG	7		CCCACCGCAG	6		CTATACTTAG	14		TCAACCCGTC	37
GTAAAACTGC	98		AGGCCCGCAG	6		CAAAAACGTC	106		TGATACGCAC	7		GCGCTAGGCT	6		ATTTCTGCTG	14		TGTCATTAGA	37
ATAGTCCTCC	98		GATACGGCCC	6		AGATCGCATT	106		CCACCAGGTT	7		CCCTGCAGTG	6		GCCACTGCAC	14		AGCAGTCACC	36
CTACTTCGGT	98		TGGACTGTCT	6		CAAAAGCCCT	106		CTACCTGCAG	7		GTGACTGCAG	6		GTAGGTGCGT	14		CATGTCGCCT	36
CGACTGCACA	98		CACCGCAGAG	6		GACACTGCAG	106		GATCGCAGAC	7		ATTAATGACC	6		TCTTCTGCTG	14		GGCTTGGGCA	36
CTTTATGCAC	98		TTAACGGACC	6		GGGCATAAGC	106		TAGCCTACAG	7		TTTCCTGCAC	6		CTCTATGCAG	14		GACAGTCCGC	36
GTTCATGCGT	98		CCAATTGTGT	6		ATAACCTCCA	105		GATAGGGACG	7		GCTCCTGCTC	6		TTCGCACTAG	14		AGCCTGCAAA	36
CCCGTGCAGA	98		GATGCTGCCC	6		GTCGCAGATA	105		CTGCCTACAG	7		CGCGCCGCAG	6		ACAGGTAGCT	14		TGAGGTACAC	36
CTTGCTATGC	98		GGAAAGCAAC	6		ATAACCTTCT	105		CTATGCTAGG	7		GGTTGTTCAG	6		AGATCTGCAA	14		CGAATCTCCC	36
ATTCATTGTG	98		ATTTTAAAAG	6		ACATATGAGC	105		ATGGGTCTCT	7		CCGGGATGCC	6		CGGCTGCATT	14		GTCTGGTTAT	36
ACACTCGCCT	98		GGGTTGAAGG	6		ATAGGGGCCG	105		GCTCGAAGAC	7		ATTCATAAGG	6		ACAGCTGCCT	14		TTAAGCTCGT	36
TCGCTCGCAG	97		GGATTCAGCG	6		GGATCTGCCG	104		ATCGCAGGAG	7		CTATCAGCAG	6		TTATCTGCAT	14		GTTTCCTCTG	36
TCACGCACGG	97		CCATCCACGC	6		CCTTTCTCCG	104		TAACTTGGCT	7		GACGAAACCG	6		TGCTATGCAG	14		CCAGCTCGGG	36
CCATCCAAGT	97		ATACCACAAG	6		CGACACTAAC	104		TTACCCGGAT	7		CGCCGCGCAG	6		GTTTAACAAA	14		GTAAAAACAT	36
GACATATGGA	97		GTGCGTGCAG	6		CCTAAGCAAG	104		GGCGATTGAA	7		TTACTTCAAA	6		CACATTTGTG	14		TGCTGCAAAT	36
TTGAAACACG	97		TGATATCGCT	6		GTCACCTGTG	104		AATCCTTCAG	7		ACTCGCAGAC	6		AACGCCGTGA	14		TAGCTCGTCC	36
TTACAGGACC	97		TGCATTAGAA	6		TACATACAGT	104		AGCCAGTGCT	7		CTACTAGGTT	6		AAGGCCCATT	14		GCATCACGGT	36
ATGCTGCAAT	97		CGTGTGTATT	6		TTACTGGTAT	104		CACAGGGCAG	7		GTTTCTTGAG	6		GCGCACAGTG	14		GCCATTTGTA	36
TGATACCACT	97		CGTGTGCCTT	6		CAGGCAGTGC	104		CGCTAGGCAG	7		GCTCTGCAGG	6		GCTGCTAGCC	14		CTATCTGAAG	36
CGATCGCACT	97		CACCAGGCCT	6		TTAGATCCTT	104		GCGCTGGGGC	7		TTACTGGTCG	6		TCCTTACCAT	14		ATAACCGCGG	36
ACACCGGGAT	97		GTACTCGAGT	6		AATTAGCGTG	103		GGAAGTGCCT	7		TTCACGCACG	6		TGCAATATCC	14		CTCGCCGCAC	36
CATTTAGCAC	97		GACGCAGCTT	6		ATATAGCCAT	103		TCCGGTGAAG	7		CCGCTTGGCT	6		GCCCGGCCAG	14		GATGCACGGC	35
TCACGACGCG	96		CTGTCTGCAC	6		GATATTCTGC	103		AAAGGCAGAG	7		AACGCAGCTT	6		GTTTTAGGTC	14		TTTACAGCAG	35
GTTACTCCCT	96		CTCTATGCAG	6		CTTGAGTACT	103		TTAGCAGGAT	7		GGGTTAAGAG	6		TCTGCCCAAG	14		GTTCTACGTG	35
GTCATGCTGA	96		TATCTCGCAG	6		CAAGACGCTC	102		CACTTGCAGT	7		ATGAAGCGCC	6		TTGGCTGGCG	14		ATCGGACGGG	35
GTCCCTGGTG	96		CTCCGCAAAG	6		CACCCGGCCT	102		GCATCTGCAG	7		ATGCCTACAG	6		GGTCTCGCAG	14		GAAATATACT	35
ACAGATCGCT	96		GTGTGCAGAC	6		CACTAACTGG	102		AGTCTTCAGT	7		ATGTTGAAGG	6		CTATTGGCAG	13		AGTTTATTCT	35
TTCACGCAGA	96		CCATCCGAAG	6		ACATGACGTT	101		CCTTATGCAG	7		ATACCTCTGT	6		TTATTTGCAG	13		GTACTCGCGC	35
GTGCAATACC	96		GCTCCTGGCG	6		ACAAACTGCA	101		CTGGATTCAG	7		TTCATGCATG	6		GTACTGGCGC	13		CTGTCTGAAG	35
GTATTGTCCT	96		CAAGTCACGT	6		CGTGCTGCAG	101		TAACCTGTCC	7		TCTTGTGCAG	6		TTACATGCAT	13		TACATACCCT	35
ATAGGGACCT	95		TAGCGCAGCC	6		CCTTCTGCGT	100		CAATTGGCAC	7		TAACATGGAT	6		GCATATTAGT	13		CGGAGTGAAG	35
GGTAGGCACG	95		GATGCGGCAC	6		GTAACGCTCG	100		ACGCAGGAAG	7		AACTTGCAGG	6		TACAGTGCTG	13		TACTTTGCAG	35
CAACAGTGCA	95		TCATCGGCAG	6		GCGCGAGGCT	100		TATCTGAAGC	7		GCAAAGAACA	6		TGATAGAGCC	13		TGTTCTTCAG	35
CATCGCAGAC	95		TTAAATCCAT	6		TCAATACCTT	99		TCAGACAGTT	7		GCTTAGCAGG	6		GACAGTTGTA	13		CAAAACTAGT	35
CTGCACCGGC	95		GCACCTGGCC	6		ACATTAAGTT	99		CACACAGCAG	7		CAAGACGGTG	6		CGGCAGTAGC	13		ATAACATGTC	34
TGGGAGGTCC	95		TGGCCCACAA	6		GTGGCAGCGC	99		GGACCGCAGT	7		TTCGCAGGAG	6		ATTACTACGT	13		GACTTGCCAC	34
CACGACGCTT	94		TTTTGTGGAG	6		GCATTGCCCG	98		TCTCCTGCAT	7		CTCACAGTGT	6		ATATTGTGTG	13		CATCTCGGGG	34
TCATAACGAC	94		ATGCTACAAG	6		TTTGTTACGC	98		CAAGGCATGT	7		ATATGGAATC	6		AGTCATTTGC	13		GACACAGTAT	34
CTACAGTTAA	94		CCTCTAGGGA	6		TTCGCAGTGT	98		TTACCTGTCC	7		GACACCTGGT	6		GCCCCTTGAG	13		CGACATGGCA	34
GCCCTGCAGA	94		CCTTCTTCAG	6		CGCTACAGAA	98		TAGCCGCAGT	7		TAGACCTCTA	6		TTTTCTGGTG	13		ACACTAGGTT	34
TGCTGCACGG	94		TCAAATCTCG	6		TGAATATCCT	97		CTAACCGCGT	7		TCACTGAGTT	6		ACGCTCGGTT	13		CTCTTCTGCT	34
ATGCAGGGAA	94		CTGTCTGCAT	6		ACTCTGCAGC	97		CAGGACGGGT	7		AGTCTGCAGT	6		TAATCTGCAG	13		ACTTGCGCAG	34
ATAACTGATC	94		GTATCTACAG	6		TAGGGCTGCA	97		TAAACTCGTC	7		AATCGCAGCC	6		AACTTGCAGG	13		AGAGCAGTAT	34
GAGCAGGTAT	94		GCACCTGGCT	6		GAGCCGCAGT	96		ATTTGAAGCG	7		CCTTTCTCCT	6		ACCTTGGCAG	13		CCCTTGCAGT	34
CCGCTATGTG	94		TCACTCGTGC	6		CAGTGCAGTG	96		TAAGGTGCTT	7		AGGGATGTCC	6		TCAAAGTGTT	12		GTAATTGCGC	33
CCATATCGTA	94		GCCCTCCCGC	6		ATTCAAAGTG	96		GTTTGCCCCC	7		TTGCCTTCAG	6		TGCATGCGCT	12		ACCTGCTGCT	33
TGTCCTGCCT	94		TCAATTTTAG	6		GCTCTCGGCT	96		CCACATGGCC	7		AGCGACTGAG	6		ATCATGCTAG	12		CCACATGGAA	33
GCATAGGCCT	93		CACCCTGCCT	6		AACCGGCTTG	96		ACCCTCGGTG	7		ACACACAGTG	6		CGACAAGAAA	12		CAGATACAGT	33
TACACTCGTC	93		CTACCTGCAA	6		CGCCAAATGT	95		CAACACAGTA	7		AGTGTGCATT	6		CTATACTCAC	12		TTTCCTGCAA	33
CTTTTACAGG	93		GAACCTGGCG	6		AATTGCAGTT	95		TCACCTGGTG	7		ATTCTTGCTC	6		GTGCAATACC	12		CAAGACTGCA	33
GCCACACGTG	93		TAGATGCAGC	6		GCTTTGCAGG	95		GTCGTGAAGT	7		TTTCCTATAG	6		ATGCAAGCTC	12		AGAGCCTCAG	33
CGCAACGCCC	93		ATTCATCTGT	6		CGACAAGAAA	95		CGCGCCGCAG	7		GGACGCGCAG	6		ATACATTTCT	12		TTAGTAGCAG	33
TTACTGGGCG	93		ACTCGCAGAC	6		TTACTGGGGT	95		TATCTGCAGT	7		GGCGCGGTAG	6		GTTCAAAGCG	12		CAACTTCGTT	33
TGGCAGGGCT	93		AACACTGCAG	6		GCGATTCTCG	94		GCACTATCGC	7		GACGTAGCTT	6		ATAATGCAGG	12		TACAGGCCGC	33
CCGTGCAGGT	93		TGTTCTGAAG	6		CCCGTGCAGA	94		CAATCCGCAG	7		CTACCTGCAG	6		GTACGTTACT	12		ATAGCAGGGT	33
CAATTTAGCG	92		CTGCGGCAAG	6		GACAAAGAGT	94		GTTGCTGACT	7		TGTCCTACAG	6		AGGCATCGAT	12		CCCGCAAAGT	33
CCATTACGTT	92		TTTACAGAAG	6		GTAACTTGCC	94		GCACTGGGGG	7		CGCTGCACGT	6		CATGCTGCTC	12		TTATGCCTTG	33
ATACTAGGTT	92		TTACCTTCAG	6		TCCCTTGGCG	94		GTCGATTGCA	7		CACTCGGAGC	6		TTCTTGCAAG	12		ATGTGTAAAG	33
CCAGCCCGCT	92		CTCCGCAGAT	6		AGCTAATGCC	94		TACTGCCGGA	7		TTTCGTACAG	6		ACATTAAGTT	12		AGTATCTGCA	33
CAGAGGCAGC	92		TGCATGCGCC	6		AACAGTAGTT	94		TAGACGCAGT	7		TTAGCTAGGA	6		CTAACTGGAG	12		GCATCGTCCT	33
CGGCGAGCAG	92		GCAGATAGTT	6		AGATCCTTCC	93		ACTTGTGCAG	7		GCATGGCGCG	6		CTAAATGCAG	12		ACGCAGCCTC	33
AGGCAAAAAG	92		GTCCTTCCGC	6		GCTCCCGCGC	93		TCACTAGTCC	7		CCATGTGCAG	6		TTTACTGCTG	12		GTATGCTGCC	33
ACTCTGCAGC	92		GACTCCGGAG	6		GGAATAATAG	93		CACCTCAGTA	7		CGCGGCGCGT	6		CACACCGAAG	12		AACTTCACGC	33
CCATATAGGG	92		ATTACCCGTG	6		TCATCGCGCG	93		CGTTATGCAG	7		TAATTGGAGC	6		GACAACGCCT	12		CTGCAGGGAA	32
TCCCTAGGTG	92		GCACCTGGTG	6		GTCACTGGGC	93		GGAGCAGTAG	7		ATGCTGCATT	6		CGCTATGAAG	12		AGAGGTCCGT	32
GACCCTGCAT	92		GTGTGCAGGG	6		AAGGAGCTCC	92		ACACCGGGTT	7		GGATGGCGCT	6		TTACTTCGGT	12		TGATTTGCAG	32
CCATTCCTGC	92		CAGAGGCAAG	6		CCACCGGTTA	92		GCACCTGGCC	7		GCATGCCGCT	6		CACAACGCAG	12		ATTCCCTGCT	32
GTGATTTCGC	92		CATCGCAGGC	6		ATCACCGTCG	91		CGCTTGCAGG	7		TGGCTCCAGT	6		ATTCAGGTGC	12		CCACTAGTTA	32
TATACTGCCG	91		TGCATTCGCT	6		ACACGGCGCC	90		GTTGCTCACC	7		TCTGCTCGAC	6		GGATTACCCT	12		CAAAGCGTGG	32
CACATCGGTG	91		TTACAGGACC	6		ACAAAATTAG	90		AAAGCATGAG	7		CTACCTGCCT	6		CTAACTGCAC	12		TCAGTTCGCG	32
CACACCGCGG	91		TGCATGTGCT	6		GAATCTCGCA	90		CGGTGAATCC	6		TCACTTAGCT	6		CTGACTGCTG	12		AGAATAGCCG	32
CGCAGTACCA	91		TATCTGCAGC	6		GGCCCTGCAC	89		TGTATTCCAG	6		GATTCCGCAG	6		CGTCACTGCA	11		TACACAGCCA	32
GTCACTTGTC	91		ATACTGCACG	6		CGACTGGGCC	89		AATCTTGCAG	6		CTATTCTAGG	6		GATCATTTGC	11		ATACTGCACG	32
CGACCGGGCC	91		GCATCTGCAA	6		CCTCCGCACC	88		TTTCCTTCAT	6		TGTCGCGTAA	6		GCCGCCAGCC	11		ATTTATGCAA	32
TTACTTCTAG	91		CAAGGAACGT	6		ATTTCTGCGG	87		CGATCTGAAA	6		CTCTATACAG	6		GTTTCTGCTG	11		ATAGGTAGCA	32
TGATTTTACC	91		GTCATCCGTG	6		CCACTCTGTG	87		GTGCCCTGAG	6		TCACGTGGCT	6		CAGCAGCCCG	11		CACCTGCAAG	32
TTACTGGTAT	91		TTATCTACAG	6		AACATGCACG	87		CCACTAGGGT	6		GTAAGTCTCT	6		CTGCTTTTGC	11		GTCGTCGCAG	32
TGCGTGGCAG	91		TAGTGCAGGT	6		TGCATGCGCT	87		TCACCCGCAT	6		ATCACTTGCG	6		TTCAAAAACT	11		GCCTGCAGTT	32
GAAGATGGCT	91		TCACTCAGGC	6		GGATCACTGG	86		CGGTAGAAAA	6		ATCCATGAGT	6		GTATGTGCAG	11		GTATTTCCGT	32
CTTTGCGCAC	91		ACAAGTCTCG	6		AACTAATAAG	86		GTAAACGACT	6		AGGTGCCCTC	6		CTAGCTGCAT	11		GCTTTATTCT	32
ACATTAGTAC	91		ACCCTTGTAC	6		GGGCAGTAAA	85		GGAAGGCCCT	6		TGCTATGGTG	6		TCGCTAGGTT	11		CTAACATAGT	32
GCGACTAACT	91		CCATCCTCGG	6		GCCGCTAACG	84		ACAAAAGCCT	6		TGAAAGGAAA	6		GCATGGCCTC	11		TTCATGACCG	32
CAACGCAACA	90		GACGTAGAGG	6		AGTGCAGCCT	83		TCCACTCGCT	6		CCGCTGGTTA	6		ACTGGTCCCT	11		ATAAGAGCCT	32
GAAACCTCGT	90		GTCAATTGCG	6		GGTTACGCGC	83		CGAAGTGCAG	6		CTTCCTGCAG	6		CGCTATGGAG	11		TTTCTATCCG	32
GACTACAGTT	90		GCCCTGAAGT	6		CGGGCTGCTC	83		CTCTATGCAG	6		CAAGGCAGTA	6		CGCTATTCAG	11		CAAATTGCTT	32
ATGCTACAGG	90		TGTTATGCAG	6		GTCTTAAAAG	83		TCATCGGGTG	6		ATACCTGCTC	6		ACGCTAGCGC	11		CGCGCCACAT	32
GTATGCACGT	90		CAGGGCAGTA	6		TAACAGGTCG	83		GGACGTATGT	6		TTCGCAGTAT	6		CTATTTGGAG	11		TGGTCCTGCA	31
GAGCAGTTAT	90		AGGACTGCAA	6		GCCATACATT	81		GGCGATTGGA	6		TGGAGGGCGT	6		CGCTTGCAGG	11		ATGTCTGCAG	31
ATTCACTGCC	90		AGCTATTAGT	6		GTATCTGCCT	81		AGATCTGCAA	6		TACTTGGCAG	6		CACTTTCAGG	11		GTCTGCAAAT	31
CAACAAGTTT	90		CTTCCTGAAA	6		TACTCTGCTT	80		CTTGATCAGC	6		AGGATGCAGT	6		GGCTATGCAG	11		TTCATTCAGG	31
GCAGTGCCTC	90		GCCCCTGGCG	6		TTGCAAACTG	79		TCACGTGGCT	6		CTACCGGCAT	6		CACTTGAAGG	11		ACATTAGTAC	31
TCACATGGAT	90		ACACTAGGTT	6		AGGCCTGCTG	75		CATGTGCATT	6		CCGCTTACAG	6		TTACTCTAGC	11		ATAACCTTCT	31
TATTCTGCAT	90		ATCACCCGGG	6		AGGAGTGCAG	74		AACACTGAAG	6		ATTCATTACC	6		TTCTCTGCAG	11		TAGACTGCCG	31
TTGCCGCAGA	90		CCTCTTGTGT	6		GTTAATCTTC	72		TCCCTGGGGT	6		GATGCATGCT	6		TATCTGCAGT	11		GCGGTAGCAG	31
AAGGAGCAGG	90		TTCATGGAGA	6		CAATATTGGT	69		CAAAAGGCCT	6		GCTTGCAGTG	6		CAAACTGCAG	11		TGGATTACAC	31
TCCCAGCAGT	89		CGATCTGTAA	6		TCACGGCGGT	65		TTCGTGCAGT	6		CTATCCGCAG	6		CTGTCTGCGG	11		CAATACGCGT	31
CCGCACGCGC	89		AGACCTGCAA	6		TTCACTTGTA	65		CGTGTGAATT	6		CGTTGTGCAG	6		ATATCTGCCG	10		TGCGTTGAAC	31
GACATTTGTA	89		GATACTGCAA	6		CGAAGTTATG	62		TCACCCCGAT	6		TTCACGCGTG	6		ACGGGCATCG	10		GCCAACTCGT	31
TAGCCGCAGG	89		CACTCGGCGA	6		CCACGCACAC	59		ATGTTGCAGT	6		ATTCGCAGCT	6		ATCCGGCAGT	10		CGGCGGCAAG	31
GCTACGACGT	89		GCCCTTCGGT	6		TCAACTGGCT	57		TTTTCTGCAG	6		TTCTCGCAGT	6		GCATCCGCTT	10		ACATTAAGCT	31
ATCAGAACGC	89		ACACTTGTGC	6		TTGTGTGCAG	57		CACTCGGCGG	6		AGCCGCGTAA	6		TAAAATACCT	10		GAAACTACGC	31
AGGTGAGCAG	89		TCACTATGTG	6		AATAGTGCGT	56		AAAAGATCCC	6		ATGACTCGCC	6		AGATCCAACT	10		ATCTTTTCTC	31
TGCATGCATC	89		CGTTTGCATT	6		CGGTAATACC	52		CCAATCGCGT	6		TATACTGCAT	6		TCAGGTCCAT	10		CAGATAGATA	31
CACAGGCGTA	89		CGAACTGCAA	6		ACCAAACGTC	51		GAATCTGAAC	6		GCTTTGGAGG	6		CACACTGCAG	10		TATAAGCGTC	31
TTACTCGCCT	89		TCGTGAAGGT	6		TCACTGGGGC	50		GCATCTTCAC	6		ATACTTGCTG	6		TACACCGCAG	10		ATCTAAATTG	30
CGTGTCCGCT	89		CCACTAGGCT	6		TGACCCTCCG	50		AGCTCTGCAG	6		TTTCCTACTG	6		TCAGGTGCCT	10		ACCAGCCCGG	30
GTTTACAGTT	89		CTGAGTGCAG	6		ACCGCAGTGG	48		CTGTCTGGAG	6		TATATGCAGC	6		CGCTTTCCCG	10		ATACTCTTTC	30
GCTCCCGCTC	89		CCACATGGGT	6		GTGTCATTAG	45		TAACTCGGTG	6		GTAACGACGT	6		TTGTCTGCAG	10		TTACTCGTGT	30
CACGCGCGGA	89		TCAAATGGCG	6		AGATCTGCAA	45		CCGACTACAG	6		CGCCGTTCCC	6		TGTATGCGAG	10		TCTCCCGCGA	30
ACAGTTCGTG	89		CGCTGCGCGT	6		CTATCTGCAA	44		TCTCGCAGAC	6		ATAATGACGG	6		GCATCTACAG	10		AACGGGCAAG	30
GTTGCCAACC	89		TTTCCTTGCG	6		ACGCTCCGGC	44		CACACCGAAG	6		TGACTGGGGT	6		GAATCTGCAC	10		GGCATGCACG	30
CGAATAACCT	89		TCGATGGAGC	6		ATAGGTCCAT	43		TTTCCAGCAT	6		CTAGCAGTGT	6		TTTTCTGTTG	10		AACATGCGCG	30
TCAAGGCGAC	89		TCACAAGGTC	6		GCACTGGGGT	43		CTAAGGGCGC	6		CTTTGTGCAG	6		CTATCTGGAT	10		CTTTATGCAC	30
GCTCTCGGCT	89		CTGCCTACAG	6		TCACTAGGGC	42		CGACTGGTCC	6		GTATCTGCAC	6		TGAATGCAAG	10		CTGAGTGCAG	30
ACCGCTGCAA	88		AAACACAATG	6		CTGTCTGAAG	42		TGCTACGGAC	6		ACTCTCGGTT	6		TCACTACGCT	10		ACTCTAGGTT	30
GTCTTATGCT	88		TCGATTCAGC	6		GTTTGCAGGT	41		CCACTAGGCA	6		TTCATGCAGA	6		ATATCTGAAG	10		TTTTCTGCAG	30
ATCTTAACAG	88		TGGACAGCAG	6		CGATCTGCAG	39		CTGGAGACAG	6		TCGAGAAGTA	6		CACTTGGAGG	10		TTGAAAACCT	30
GTGACCTGCT	88		TCCCTTGGCT	6		GAAGATGGCT	39		AACCACAGTA	6		TTTCCGACAG	6		TCAGCTCCCT	10		GCCAAATCGT	30
TTATACTGCG	88		GAGAGAAGTA	6		GTCGGGTTTT	37		GGCTGTGCAG	6		GTTTCTGGAT	6		GTAACTATAG	10		CTACGCGCTA	30
GACATCGCGC	88		TACATCTGAC	6		CAGAAGCTCG	37		TAAGCACCGC	6		GGTGATACCC	6		TCACTCGGTT	10		AGCTAACTGC	30
TACACAGCCA	88		CCCTGCAAGC	6		CTATATGCAG	35		GGATCAGCAG	6		CCGCTGCATT	6		CTCTTGCAGG	10		CTCGTGAACG	30
AACTTCCTAG	88		GACCAACCGT	6		GTATGAAGCA	34		AAGTCGCTGT	6		AGTAATAACT	6		CAATACGCGT	10		ATATAGGGCC	30
ACATATCGGT	88		AACCCTGCAG	6		ATATCTGCAG	34		CCTTTTGCAG	6		CAATAGCCGT	6		ATACCTGCAG	10		CGGTTGAGCC	30
CACTATGCCC	88		GATGCGGCCT	5		ATGTCTGCAG	33		CTTGTGCATT	6		TCACTCTGGC	6		ATCTCTGCAG	10		AGCCCGCCGT	30
ATAATCTTGC	88		TATCCTTGCG	5		CTATCTGAAG	32		ATTTGTGCAG	6		GACACCGCAG	6		ACATATTCGT	10		GCACTCGCGT	29
TTCACCTGTC	88		AAACTACTGG	5		CTATCTTCAG	32		TTCAGTCCGA	6		GTACTCCCGT	6		CTACTCGCGT	9		CTCCGCGCAT	29
ATGCATGTAC	88		CGACGCGAAG	5		TCGAGCAGTA	32		CCACCTGGCG	6		CCGCTTGGTC	6		CTAGTGAAGG	9		GTACGCCGGT	29
CTCAAAGCCT	88		CGATGCGCAG	5		GAACTGGGGC	32		TGCTAAGCAC	6		CTAATGCAGT	6		GGTAAGTAAG	9		TCAATGGGGT	29
CTGCTAGAGA	88		AGTTTTCAGT	5		GCCTTAAGCT	31		CCAAGTGGTT	6		AATAGTATAT	6		CTAACGGCAG	9		TCACTGGGAT	29
GCGCGACCGC	88		CCATCTGCAC	5		ACACTAGGTT	31		TTGCCTACAG	6		CGCTATGGAG	6		CGAACTGCAG	9		CAGGAAGACG	29
AGCAGGAATA	87		CAACCCGGTT	5		CTGTCTTCAG	27		GGATAACCAC	6		ATAAGGCAGT	6		AAAAGGGGCT	9		GTACTCGCGG	29
CGACAGAGCG	87		GAAAAGCAGC	5		TTCACGCAGA	27		TCACACGGTC	6		CAATGCAGTG	6		GCTGGGGGCC	9		GTACGCAGAA	29
GGCCCTGCAC	87		AATCTGCAGT	5		TATACCGCAG	26		GCACTTTGCT	6		TAACGCAGTC	6		GTTCTGCGTA	9		CTGTATGCAG	29
CAATATATGT	87		GTGCCTGCAG	5		GCACTGGGGA	26		TATCCGGCAG	6		TAATGGCAAG	6		ATTTTGCGCC	9		AAATGCCTGT	29
AGCAGGGCCT	87		CCACTCGGTT	5		CTGTCTGCAC	26		AGGTGCATCC	6		TTTGAGAGGC	6		GTATTACCTC	9		GCGTGCGCAG	29
CAATACTGCT	87		CACCTGGAAG	5		GCTCTGGGGC	25		TCACCCGAAT	6		TATTCTCCAT	6		GGTCAACTGC	9		GGAACGCATG	29
TTGATTTCCT	87		AGCTAAATGC	5		TCACTCGGTG	25		ATTTGCAGAG	6		GGCTGCAGTG	6		TTATATGCAG	9		CAAAACGTTC	29
CAGCAGGAGC	87		TAAAACCATC	5		CCAAGGCAGA	25		TACGCAGGAT	6		ACAATTGCAG	6		CTATCTTCAT	9		AACATGGACG	29
AGTTCTGCGT	87		TCACTGAGGT	5		CGGAGTGAAG	25		CGACGAGCAG	6		GATGCTAGCC	6		CACACAGCAG	9		GAAACGATCG	29
CCACAGGGCC	87		TCACAGGTTC	5		ATCGAAGTAG	24		CGAATATAGC	6		ATGCTTGCTC	6		CCCCCTGGCC	9		ATATCTGCAG	29
TGACATTAGT	86		CAAATACTGG	5		CTGTATGCAG	23		TCAACGGTTC	6		AATATCATAT	6		CTGTCTGTAG	9		CGCAATTGCG	29
TACGCAATAG	86		CACTAGGGTT	5		CGATATGCAA	23		AGCGCCGGAG	6		TATTCTGGAT	6		ACAGGAGCCT	9		CTACCCTGCA	29
CAAAAGGCCG	86		GGCAAGCAGC	5		GATCGGGCAG	23		ACACCTGGCC	6		TCACGCCAAC	6		ATATCTGCAT	9		GGACCCGCCG	29
ACTGCAGTGT	86		CTACAGCGTG	5		GTCATTGCAG	23		TGTACGCGAG	6		TTAAGGGCAG	6		ACAGGTCCAG	9		GCGACCTCCA	29
GATAGCAGGC	86		GTAGGCAGCC	5		CTATCTGCGG	23		AGGGGTGCAG	6		TCACTAGGTG	6		TCACTTGGGT	9		CATTGGCTAT	29
CATTTGCGAG	86		GCATCGCGCG	5		CATATAGGTA	23		TCACTGTGGT	6		CGGCGCGCAG	6		CTTACTGCAG	9		ATATTCCAGG	29
ACGCACGGCG	86		TAGCTGCAAG	5		AATCATGCAG	23		GGACTGCAGG	6		TGGCCCTCAG	6		CTGTCTGCAC	9		TGCAAAATTC	29
CCAGTACAGT	86		GCTCTCAGAC	5		TCAATGGGGT	22		ACAGTCTAGT	6		TAACCCGCAG	6		TTTTCTACTG	9		GAGAGTTGTC	29
CGACATTGCG	86		GTGATGTAGC	5		GATATGAAGG	22		AGCGATTGCA	6		CAATTGCAGG	6		CCACCTGCAG	9		CTATTTTAAC	29
ATACACGCGG	86		TTCCCTACAG	5		GTGATGTCCC	22		CCACAAGGTC	6		TCACCTTTCC	6		ACAGGTCAGT	9		CGTCAACGAC	29
GGTGTGCAAG	86		GTCTTTTGTA	5		TGGACCGCAG	22		TGATACAGCC	6		GACGCAGGTT	6		CTATAGGCAG	9		TTTGGGCATG	29
GTTCAAATGT	86		GAAAACGCAG	5		CTATCTGCAT	21		TGAGCACATG	6		ATGGAAATAC	6		CCAGGTGCCT	9		CCGGGGCTAT	29
TCATTTTGGC	86		GCATCTTCAC	5		TAACTGGGGT	21		GGCTATTGCA	6		CGCTGCGCGC	6		TCAGGTACCT	9		TTAACTTCAG	29
ATGACCGGCC	86		ACACTCAGGC	5		GCACTGGGGG	21		CAATGCTGGT	6		GTACTGCACG	6		AAAGGTACCT	9		ACATATCGGT	29
GTCACCGGTT	86		CCACTGGGGT	5		GTGGGCAGTT	20		TGACACCTGC	6		ACACTTGGCT	6		TCAGTTCCCT	9		CTAAACTACT	28
CTGGCTGCCA	85		GTGGTGTCCC	5		TCACTCGGGA	20		TTTCCGGCAT	6		TGCTAATGCG	6		GTAAATATCG	9		ACCTAGGCAG	28
CACCGCGTGC	85		GCAGAGAGCG	5		GATACCGCAG	20		ACGCTAGCGC	6		CTTTCTGCAT	6		ATATCTGCAC	9		CAAATTAGGT	28
CAAGGCAGTG	85		CAAGCTGGCG	5		CTTTCTGCAG	20		TGAACATAGT	6		ACTCGCAGTC	6		TTTTTTGCTG	9		AACTGCAAGC	28
ATAAGGCCGG	85		GTTGCAGTCC	5		CCAATATGTG	20		GTGCCTTGCG	6		TCTGCTAGCC	6		TGGATGCAAG	9		CGTAGGGCCT	28
ATAAAGTCGT	85		CCTCTTGGTC	5		TGACATGAAG	20		GTGCACTGCG	6		CGCTCTGCAG	6		GCTCCTGGAT	9		TTACGCGACC	28
GAAACTTGCT	85		GCATATGCAC	5		TTTCCTGCTT	19		TCACCTGTTC	6		TCACTAGGGT	6		CTATCTTAAG	9		CTAAAAGAGG	28
TGAGGTTACC	85		CAACCTGGCC	5		TTTACTGCAT	19		TGTATGCAGC	6		CAAAGGCAAG	6		ACTCGCAGTC	9		GAATTAGCAG	28
CTGTACTGAG	85		ACACCTGGCC	5		TTTCCTGCAG	19		TAACTATAGT	6		ACAATTGAGC	6		CTACCTGCAT	9		AAGGACACAG	28
AACTACGCAT	85		TCGAATCGGT	5		GGCTATGCAG	19		CTTCCCGCAA	6		GCACTCGCGT	6		AACACCGCAG	9		TCACTTGGGT	28
TTTTGCAGGA	85		TAGCCCGCAG	5		GCAATGGGGC	19		GCAGGTACGT	6		TTCGGAGGAT	6		CAAGCTGCAG	9		AATCCTGAAG	28
AAAGGCAGAC	85		CTGTCTACAG	5		CGATCTTCAA	18		TAAGGTACTT	6		GATCATCTAC	6		TTTCCTGCAG	9		GCATTACTCG	28
AACGCATTGG	85		CACCAGGCAG	5		TAACTTGGCT	18		ACGCAGGTCG	6		TGCTATGCAG	6		ACTCGCAGGA	9		GCATACCCCG	28
CGGGAGCAGA	85		CTTATTCACG	5		TTATCTGCAG	18		TTCTTTGCAG	6		CCTCTAGGCA	6		AAATCTGCAG	9		TGACATGAAG	28
GGTTGCAGGC	85		ATAAAAGCGT	5		GCACTTGGGC	18		TTTACTCCAT	6		ATATACTAGG	6		CAATATACGT	9		TGCTACAGTT	28
GTACTGCACG	84		GCAACAGCGA	5		CTAACTGCAG	17		TGCGCCGCAG	6		ATCCTGAAGT	6		TTATCTACAG	9		CACTTGGTAG	28
GAAGGCTTCG	84		ACCAAGGTGC	5		TTTCGCCTAT	17		CTCTGCGCGT	6		TAATTGCATC	6		ATACATAGAT	8		GGATTGCTAG	28
TGGCTATGCA	84		AAAGTCATGT	5		GTTTTGGTTG	17		CAAATGCAGG	6		GCATAATGGC	6		TTCGGCTCTC	8		GAAGTTTGCT	28
GGACATGCAC	84		CTTCACAGCG	5		GCACTGTGGC	17		TAATTCTTAT	6		TCACTGGAGT	6		ACAAAAACCT	8		TGGCAAGTCC	28
CTGCCACTGG	84		GCATGCACGA	5		TCACTTGGGT	17		TTCTAGCAGT	6		CTGCTTGGCC	6		GCAGAAAACC	8		CTTCCTGCAG	28
CACTTGGCGT	84		CAACGCATGT	5		GCCCTGGGGC	17		CATTGCGATC	6		AGGTGAAGTT	6		AATCGCAGGC	8		AATCGAGCGT	28
ATATCTCAAC	84		TATACTGCAC	5		GGATCTGCAG	17		AAGCAGTATC	6		AAGGGAGTAG	6		GATACCGCAG	8		TGGCATGCGC	27
GGTAAGCAGT	84		GCTAGGGTCG	5		GATTTACCGC	17		TAATCTACAG	6		ATACGTGCTC	6		CTGCCTGCAG	8		AATGGCTGTT	27
AGAAACCGCT	84		CTAAGATGAG	5		CTAGCTGCAG	17		CGATATGGTG	6		CTCACCGCAG	6		ACATGTCCCG	8		ATGAACTAGT	27
TAACGCTTCT	84		CTATCTGAAG	5		AAGCCTACAG	17		ACAGCTAGGC	6		TTGACTCGCC	6		GCATGTCCCT	8		CAGGACCGCT	27
CTGTGCCTGC	84		ACACTTGTAT	5		CTGTCTGCAT	16		GTTCATTGCC	6		GACCAAACAG	6		TATATGCAAG	8		TGAATGGTCC	27
TCGCCTGCGG	84		GGAGCAGTAG	5		AGGATGAAGT	16		TGATACCGCA	6		ACTTCTGCAG	6		TCCCGCGGAT	8		CCACTTCGTC	27
CGCTGCATGC	84		CAACTCAATG	5		TCACTTGGTT	16		CGTTGTGCAG	6		TACACAGTAC	6		TCAGGTCGCT	8		GAATTTGGTC	27
TCAGCGGCAG	84		CAGTTTACAC	5		ACACTGGGGT	16		GTCACTTGAG	6		GGAAGTCAGG	6		GAGCCGCAGT	8		CAATGCTGGC	27
CCTGGGCAGG	84		GAATCTGCAG	5		CTGTCTGGAG	16		CTATGCGCGC	6		TTAGTTCCAA	6		CGTGCTGCAG	8		GTAGCTCGCA	27
TCATGTCCGC	83		TAAAAGCGAG	5		CGTGTGCATG	16		ATCGTGCAGT	6		CACGAAACCT	6		CTGCCTACAG	8		GGTCTGCATC	27
TCGGGAGCAG	83		ATCTAACTGC	5		CGGAGTTCAG	15		TCATCCGGAT	6		GTCACTGGCG	6		TTTGCTGCTG	8		GACAAAGAGG	27
GATAACAGTT	83		TGCCCCGCAG	5		GTATGCGGCA	15		TCACCTTTCC	6		ATACTTGCAC	6		TTCCCTGCAT	8		GAATAAACAC	27
TCCTGCATGT	83		GTCTTGCAGT	5		CTATGTGCAG	15		ATTTTGCAGG	6		GCTCACGCTC	5		GTATCTGCAC	8		GTGTTAGAGA	27
TCATTCTGGC	83		ATTCATTTGC	5		AAACCTGCAG	15		TATCCCCCAG	6		AGAAACGGTC	5		GTGTCTGCAG	8		GTGCTCGCGT	27
TCTAATTCGT	83		AGACTCGACC	5		ATAGCAGTAG	15		GCCCTGGGGC	6		ATTACAGCCA	5		GCACTGGGGT	8		GTTAATCAGT	27
AGACAGCATT	83		TTTACTACAG	5		GTAACCCGTG	15		TCCTCCGAAG	6		GGTGCTAACC	5		CTGTCTGCCG	8		CTACGGGGCC	27
AAAACAGTCA	83		ACACCGGGTC	5		CTTGTGAAGG	15		CCGGGCGGGT	6		GTTGCTTACC	5		CTATGTCCAG	8		AACATGCCCG	27
CTATACCTAG	83		CGAGGGACTT	5		CCATTCCTGC	15		CACTAGGCGC	6		GTAATGCTGA	5		CTGTCGGCAG	8		GTAAAGCCGT	27
TAATACTATC	83		GCCCTCTCGC	5		ACACCTGGGT	15		ACCTTGGAAG	6		GGTGCTACAC	5		CAAGGTCCCT	8		ATAAACGCGA	27
ACACCCGTTT	83		TCAAATCGGG	5		AAGTAGCAGT	14		GCACTTGGCT	6		TCGCCCGGAC	5		TTATCTTCAG	8		GACATGCCGC	27
CACCGCACAT	83		CAAAGGGGGA	5		CAGACTACAG	14		ACACCTGTCC	6		AGCGCAGTAG	5		TTACTTGCAT	8		CGTGCTGCAG	27
GATTGATCCC	83		TCACGGGGTG	5		TAACTCGGGC	14		GACGCACTCA	6		GAATGACAAG	5		CACTAGGGTT	8		GCCACAACGT	27
TCACTACGCT	83		CTAAGCTTAG	5		TTGCCTGCAG	14		GCGCATGAAG	6		TAAATGAAGG	5		CGCTGTGCAG	8		GACACTGGTG	27
ATAAACTACA	83		CACCTACTGG	5		AGCTCTGCAG	14		TATCCCGTAG	6		GTACACGAGT	5		CAATGTGCAG	8		AACATGCACA	27
TTAGGGCAGT	83		TCGATGCATC	5		CTCTCTGCAG	14		AGACTCTACC	6		AGTCTCGTAA	5		CTATCAGGAG	8		CTGCTTGAGT	27
GTACAAACCG	83		GACATACTTT	5		CTGCCTACAG	14		AGCGCCGCAC	6		GCGCCTACAG	5		ACCGGTCCCT	8		TCATCGCGCG	27
GTTACTTGAT	83		CCGAGCTAGC	5		TATCACGCAG	14		TCATTTGCAT	6		ACACTCTGTT	5		CTATCTTCAC	8		AACATGCAGG	27
AGCGTAGCAG	83		ATTACTGCTG	5		TGATACTGCG	14		CACTTGTAGG	6		GCCTGCAGGG	5		CACACCCCAG	8		TGTTCTACAG	26
ATAGGTAACT	82		ATACTTGCGC	5		CCGCCTGCAG	14		CGGACCACAA	6		TAAAGCAGTA	5		CTAGCTCCAG	8		GTACCTCTCC	26
ATTCTGCGTG	82		CTTGCTCAGC	5		CGGAGTGGAG	14		AAGGGCGCAG	6		GACGGAACCT	5		ATTTCTGCAG	8		GGAAGTCCGG	26
GGGCGTGCCG	82		ATTTTGCAGT	5		GCACTGGTGC	14		TAAAGCAGTA	6		TAGACTGCTA	5		ATACTGCTAG	8		ACAAACTACG	26
ATATCCTGGT	82		ACACGGGGAG	5		ATTTTGCGCC	14		TTCAGGCCGC	6		TTTCTGCAGT	5		CGTTATGCAG	8		TGCACATGCA	26
GCATCCTGTC	82		CGATTTGCAA	5		AATACTGCAG	13		AAAGGCATGA	6		CAAGGAAGTG	5		TAACTGGGGT	8		ATACGCTAAT	26
ATACGCATGC	82		CGACGTGCCC	5		CAACTAGGTT	13		CACCGGGAAG	6		CACACCGAAG	5		ACTCTAGGTA	8		CAAATTTACC	26
ATACTGGCCC	82		ACACTTATAC	5		CCACCAGGTT	13		ACATCGGGGT	6		GCATCTGCCC	5		TGTATGCAGG	8		GGTTACTACG	26
ATCAACACCT	82		GGCTGAAGAC	5		AGACACACCG	13		AGATGCTACA	6		ACTGTAGGTT	5		CTACCTGGAG	8		ACGGCTCATA	26
ACATTCCGGT	82		GAAACCGAAG	5		GACTAGCGCT	13		ATAAATGAGT	6		CGCTGCCCGT	5		ACAGGTGCAG	8		ATCGCAGTAG	26
CGAGGCACGC	82		CACCGGGGAG	5		AGGGTGCAGT	13		TTTCATGCAT	6		CTGGATGCCA	5		CAATCGGCAG	7		TCTCTCTGCC	26
ATAAGCGTGC	82		TCACGCAGGC	5		CAAAGCCTAC	13		CTCAGGGAGC	6		TATTCTGCAC	5		CCAGGTCCCG	7		CCACTTAGGT	26
CCATTTAGGC	82		CCAAAGAGCT	5		CTGAGTGCAG	13		CAGCCTTCAG	6		ATTAATAACC	5		ACAGCTCGCT	7		GCCATTGCAG	26
ATCGCCCGAT	82		GGTCTCGCAG	5		CGACATTAGT	13		CTAATCTCCT	6		TTAATTGCAG	5		ACTCTCAGGC	7		GCATGCAGTC	26
TTTCATCTCG	82		AAACATAACT	5		CGCTCTGCAG	13		GTCTCTGCAG	6		GCGTTGCAGG	5		CTAACTTCAG	7		GACAGGGCGC	26
ACATAGTCGT	81		TCACCCGTGT	5		CTTTCTGCAA	13		CTAGATACAG	6		TCGCTTGGCT	5		CCTCCTGGCC	7		GCACTGGGGA	26
ACATATTCGT	81		CACCACAGTA	5		CTATCTGGAG	13		CACCGGGCGG	6		ATGTATTGAT	5		CTAAGTGCAG	7		TTACTGGGAG	26
CCTTGCCGGG	81		CCGGACGGGT	5		GTCTCTGCAG	12		CTGTAGCAAA	6		GTCAATTGCG	5		CCATGTGCAG	7		GACAGGCCGT	26
ATACAGCTTG	81		ACTGGCAACA	5		TCACCCGGGC	12		GAATCTAAAG	6		TTCACAGGAT	5		TCATTTTGCT	7		CGCTATGGTG	26
TGCATCTGCC	81		GATGCGGCCG	5		TGCTCTGCAG	12		ATGACTCTCT	6		ACAGTTGGCC	5		AGTATGCAGT	7		GTATCTACAG	25
GTTAAGCATC	81		CGACGCCACC	5		CTGACTGCAG	12		CCCACCGCAG	6		AAGGTATGCA	5		ATATCTCCAG	7		TCTAATTCGT	25
GCAATACCCT	81		GCTAGGGCAG	5		TTACCTGCAG	12		CTTTCTCAGC	6		GACTGCGCAG	5		CACAGCGCAG	7		TAATGGCTTT	25
GTTGTGCAGG	81		CCGTTTGGTC	5		TTAACTACAG	12		ATAATGCCTG	6		TGGCTGTAGG	5		CACACCACAG	7		CCAAACAGCA	25
CCTCTCGGTT	81		TGTCATGCAG	5		TATCCCTCAG	12		GGACGCAAGA	6		GTAAGGATCT	5		TTTCCTGCTG	7		GGTCATTTGT	25
ATCCCTGCTT	81		ATTACTGCGG	5		TGGAGTGCAG	12		GTAAATTGCA	6		ATAGCTATCT	5		TGTATACAAG	7		CGTATTATAC	25
GGACTTAACC	81		CTGTCTGGAA	5		GTGCAGTCTC	12		GTACGTGCAG	6		TTTCCTACCG	5		TCAGGTCCCG	7		CAATTTCGTT	25
CTTATGGCGT	81		GCACTTGGGC	5		ACACAGGGGT	12		TAACATGGTT	6		CCACTGTTTA	5		CTTTCTTCAG	7		ATAGTCCTCC	25
CAACTCTGTC	81		CGTCATAAGG	5		AGATGCTGCT	12		AAAAGGCCGT	6		TAATTCCAGC	5		ATAATGACGG	7		CTCTCTGCAC	25
ATTCATGTGT	81		GTCACCCGTT	5		ACACAGGGTC	12		AGTTGCAGTA	6		CCACTGGTGA	5		GCAGCTTGCT	7		CCACTGGTTA	25
ATGCAGTTCC	81		AGTCATCTGC	5		AGGTGCAGTT	12		GCGCCTGTAC	6		CGACGCGGCT	5		CTAGGTGCAG	7		TGGCTGGAAG	25
TCGTGCAGGT	81		GTGCAGTCAC	5		AAGGGCGCAG	12		ACGGGCAAGC	6		ATTCGCGTAA	5		CAATTGCAGG	7		GACAGACCGC	25
GCGGCAGGAC	81		AGCTAAGTGC	5		TCAATTGGCT	12		AGACTGCAGT	6		TCGCTCCAGT	5		TCACTAGGAC	7		AAATGCACGC	25
TTACACTGAC	81		GACATGAGCT	5		TCGTGCTGCA	12		ATAATGCAGG	6		AACTCCGCAG	5		ACAGGGGCCT	7		TCCTTGGCCT	25
CACTAGGTCA	80		CCAGGCAGAA	5		TAACCCGGAT	12		CTTTGTGAAG	6		TATCCTGCAG	5		GTATCTGCAT	7		TCAGGGCGGT	25
CGATTAAACC	80		CAACTAGGTT	5		TGTTATGCAG	11		TCACCGTTTC	6		CGTGTACATT	5		ATATCTGTAG	7		GACAACTCCT	25
GTCACGTGGC	80		CACCTGAAAG	5		TCACTGGGAT	11		CGGATTGCAG	6		GACACCTTGC	5		CTACCGGCAG	7		TAAGTCGCAG	25
CAAAAGCCCT	80		GTTAATCAGT	5		TGACTGGGGT	11		AACTTGCAGG	6		TACTTTGAAG	5		CTATCTGGAC	7		ACTAGCCTGC	25
TTCAAACAGG	80		CTAGTGCAGT	5		CACTAGGCGG	11		CGGCCCGCAG	6		ACTCCAGGTT	5		CTAGATGCAG	7		TCAAGACGAC	24
CCATTCGAGC	80		CATCTCAGAC	5		CCCCCTGGTT	11		GTCCTCGCAG	6		TTACGCTACC	5		CTACCTACAG	7		TTAAGCGTGA	24
GAACTACCCT	80		TCAACTCGCG	5		AAGCCGCAGT	11		CTATCCGCAG	6		CGGTGCACTC	5		CTAGCTACAG	7		CTTTCAAGCG	24
CCAAGTGCAT	80		CTCGGCAGAG	5		TATCCCGAAG	11		CGGGGGTAGG	6		TTAATTGAAG	5		TTATGTGCAG	7		ATTTTAACGC	24
TTCACTCGTT	80		TAAACGCGCG	5		AGCTATGCAG	11		CAGTCTACAG	6		GTGAGCAGCC	5		GAACTGGGGC	7		AAACATGACG	24
CAGCTCGCTG	80		ATCACTGCAA	5		GGACTGGGGC	11		TAGAGCGGTA	5		GGTTCTGCAG	5		AATACTGCAG	7		CAATCGCTCG	24
ACACCCGTAT	80		GTACCTGCAC	5		CGTAGTGCAG	11		TCCCCGGTTC	5		GCATACTGGT	5		CGCTCTGCAG	7		ATGTTGCGCT	24
GCACGGGGGT	80		CGATCCGCAG	5		AAACCGGGTC	11		TTACGTCCCT	5		CCGCCTCCAG	5		GGCTGGGCAT	7		CTAGGGCATC	24
CGCTGCAGGT	80		CCACTTGGTT	5		TCACTGTGGT	11		ATCACTGCAA	5		TATTTGCAGC	5		GACAGGTCCC	7		TTCTTGCAAG	24
ATACTGGAGT	80		TCTATTTCCT	5		TGCTACTGAG	11		TCACTGGTAA	5		CCGCCTACAT	5		CTATTTGCAC	7		ACACGGAGTA	24
GAGTTTGTAT	80		GCCCGGGGCT	5		CGATCTGAAA	11		CTGTGTGTAG	5		AGTAATAACA	5		GTGTGTATGC	7		AGCCGAGCAG	24
TTACTGGTCC	80		GTCATGGGCC	5		ACTAGCAGCC	11		CGTATGGAAG	5		GAGATCCCAC	5		ATACCTCTCC	7		ACTCGCAGTC	24
CAATACAGCC	80		GCACTTAGGT	5		AAGACGCAGT	11		GACAGGACGA	5		CTGAATACAG	5		CGTATGCAAG	7		CTACAGGTGA	24
CAACTTGTAC	80		TGAGCAGGAC	5		CCGACTGCAT	11		TTGCTAGAGT	5		AGGCATGAAG	5		ATATCTACAG	7		TCGCTCGCAG	24
TCATCTGACC	80		TAGACCGTCT	5		TTGACTACAG	11		CTGTCTACAG	5		CAACTTCTCG	5		CGGAGTGAAG	7		CAGGCAGTAC	24
CTTGTGCATA	80		CCATCCTCCC	5		TCACCGGGGT	11		GCACTTGGTG	5		TGTCGCAGCT	5		AACAGGTGCT	7		GAACTCGCGT	24
GACAGGTCCC	80		AAGTTTGGTC	5		ACACCCGGTT	11		TATCCTGCCT	5		CCGGTCTGCC	5		ATATCTGGAG	7		TCACCCACGC	24
CAAACTACGT	80		TGCATGCGTT	5		CGGGGTGCAG	11		TATCGCGCAG	5		GTTCCTCTAC	5		GCAAGTCCCT	7		GCACGGACGC	24
GGTTACAGTC	80		GTTCATAAGT	5		GATATGCAGC	11		GGCGATTGTA	5		TCGCCCTTCC	5		CTATCTCAAG	7		GTACTCACGT	24
GCACGGGTAG	80		TTAATGGCCG	5		CCTCCTGGTT	11		CAGGGAGCAG	5		GGATCTGCAC	5		ACACGTCGCT	7		TTAATTCCGT	24
GCAGATGGCT	80		AATACTGCAG	5		TCACTGGCGT	11		CCACCGGGTG	5		CCTGCGCGAC	5		CAATCTGGAG	7		TTCATCTGTT	24
GTAAGGCTCT	80		CCAGGCTGGG	5		CAATTCTAGG	11		GATATCGCCA	5		GCTGCTATCC	5		CAATATGCAG	7		AACTGCACTC	24
CAATGGCGAG	80		TACCTGCAAG	5		GAGCTAGGCT	11		TATGCCGCAG	5		TTACTGGCAG	5		ACAGCTCCAT	7		GATGTGCAAG	24
CATCGACAGT	80		CTGACTGCAG	5		TATATGAAGC	10		AGAGCAGTAC	5		TTTCCTACAA	5		GACAAACCTT	7		TTGACTGGCC	24
TTACTAGCAC	80		CCCCGGGCAG	5		CAGCCTGCAG	10		TCACAAGTTC	5		TAATATCTAG	5		ACAGTGCCCT	7		ATACTGGCCC	24
GTGTCATTAG	80		ATTTCAACAG	5		TCACCCTGAT	10		TGTATGCACT	5		CGCGCCCTGT	5		CACTTGCAGT	7		GCCATTCCCG	24
AATGCTCTTC	79		TCGGCTAGCT	5		GTCACACGTG	10		ACACCGGCGT	5		CGAGAGCAGT	5		TGGCACGCAG	7		CTGTCTTCAG	24
CTATGCAGCT	79		ACACTTTTAC	5		TTTTCTGCAG	10		CCATCTGGTT	5		ATTTACAGTG	5		CCATTCAGGG	7		GGCAGGCCGC	24
ACCTATGGTC	79		GAATCTAAAG	5		ATTGTGCAGG	10		CTATTGGCAG	5		TAACTTGTTC	5		TTACCTGCAC	7		ACATTCCGGT	24
AAAAGTCGGG	79		CAACTTAGGT	5		CATGGAAGCA	10		CCTTGTGAAG	5		ACACGTGGGA	5		AAAGGTCCAT	7		TCATTCAGCT	24
TCAGTACGGT	79		GCCCTTTCGC	5		TGATCTGCAA	10		CCACGTGGGT	5		GGTTAAGCTC	5		CTGCGGCGCC	7		CGTTGCAGTA	24
GTGCTACCAC	79		CGCCTCGCAC	5		ACTCGAAGCC	10		CAATCTGCAG	5		CCTTTATCCG	5		ACTCAAGGTA	6		GCGAACACAG	23
ACATGCATGT	79		TACACGCATG	5		AGTTTGAAGT	10		ACATTAAGAT	5		CTCATTACGA	5		GTGAGTGCAG	6		GAAATGCGTT	23
CGGCAGGCAT	79		GATCCACCGT	5		GTAAACGCAG	10		CATCGGGCAG	5		AACATTACGA	5		TTACCCGCAT	6		CTATCTGCAT	23
GAACTGCGGG	78		ACACTCTCGC	5		CTCGCCCTGT	10		CTCTTGCAGG	5		TTACTTGCTC	5		CTAACTACAG	6		TGTATGCAAG	23
TGATTACGCT	78		TCATCTCGCG	5		ACACTGGGGC	10		TATCCAGAAG	5		CTACCTGGTT	5		TGTATGGCAG	6		GTCATATGCA	23
ATATTCTTGC	78		CGATCTGCAT	5		TCAATCGGGC	10		TCACTTGCAG	5		TCCCTGGGTT	5		CACCCCGCAG	6		GTGGGCAGTA	23
CTGCTACGGT	78		TCATCATGAC	5		GATATGCAGT	10		CCTCCTACAG	5		ATACTCTTTC	5		ATATCTTCAG	6		CTTGCGCAAC	23
CGCGGGCAGG	78		TCATGCACGC	5		CTGTCTACAG	10		GGATCCGGAG	5		TTCACTTGCG	5		CAGTCTGCAG	6		ACCACTCCAA	23
CACAAGCAGA	78		GTTTGCAGGC	5		TGGATGCAGG	10		GTAGCGAGGA	5		GTTCTCGCGT	5		CTACGTGCAG	6		GGGTCTGCGG	23
GTTCAATAGG	78		TTGAGGCAGT	5		AGACTGCAGC	10		GCAGGTGCGT	5		CCAGTTCTTA	5		CTATCTAGAG	6		CTTGTACAGT	23
GCATGCGCGT	78		CATCACAGAC	5		GCTAGGGCAG	10		TTAACCTGTC	5		CTACGCGCAG	5		TGTAGGCAAG	6		TTAACACGAG	23
CTACGGCTTC	78		CACCCGGGCT	5		GTATGCAGAA	10		TATCTTCAGC	5		TTAAAAGAGT	5		CTCTTTGCAG	6		GATACTGGCA	23
CAACATGTAG	78		GCAGGTCCGT	5		ACACCTGGTT	10		CAACGCGCAG	5		TTTCCTACGG	5		CACACCGGTG	6		TTAAGCTCAT	23
CTGCAGGCCC	78		CCCCTTAGGT	5		GTCACCAGTG	10		ACACCGGTGT	5		ATACTGCATG	5		ACAGGGCGCT	6		ATACTCGCGT	23
GGTAATGCAG	78		GCCCTGGGGC	5		TCACTGGTGT	10		AGGGGCTAGG	5		TCACTGCGTT	5		CGCTATGTAG	6		ATATCTCTCC	23
CACTTTGCAC	78		ACCATGATGC	5		CAGCCTAAAG	10		CGGTGAAGTT	5		ACACCGTGGT	5		CCGCCTTCAA	6		AATAGCTTGC	23
GTCTCTGCGG	78		GCCGTTCCGC	5		AATCCTGAAG	10		TACACCGCAG	5		GTTAAGCAAT	5		CTCTCCGCAG	6		GACAGGTCGC	23
ATAAACCGCT	78		GACTCCGCAC	5		GACTACGCAG	10		GTCAACTAGG	5		GACTCCGTAG	5		TTATCTGCAC	6		CTGCCCGAGC	23
TTAAGTTCGT	78		GCTCTGGGGC	5		CAACTGCAAG	10		TATCCCGCTG	5		CCAACTTGGG	5		AAACCTGCAG	6		CGCCATACAG	23
CCAGTACGTT	78		AGCTATCTGC	5		GCACTGAGGC	10		TCACATGTCC	5		GGCGCAGCTT	5		ATATCTGCAA	6		CACGTGCCCT	23
CTACGCGCAT	77		GCTCGCAGCC	5		GGTCTGCATC	10		TGAACTAGCC	5		TCAAAAGGGA	5		GGTATGCAAG	6		ATATGGCATC	23
CTTGACAGTA	77		GTGTCTGCAT	5		AGGCCCGCAG	10		AGTGTGCACG	5		ATGGCTGCCA	5		CAATCTGCAT	6		AAGATGCACG	23
GCACAAAAGT	77		CGACGCGCAC	5		CTATCCGCAG	10		CGTGTGCACT	5		TTACTGGGCG	5		CTAATCGCGT	6		GTTTATTGTG	23
AGTCATGGGC	77		GTACGCGGCC	5		CACCCCAGTA	10		CACACGGCAG	5		TCATTTGGCT	5		CTACATGCAG	6		ATCACCACCA	23
GGAAAGCAGC	77		ATCAAGATGC	5		TCACTAGGCA	10		GTTAAGCGGA	5		CTCAATGCAC	5		CTATTTGAAG	6		TACGCAGAAA	23
GCCCTTTGCT	77		TCACTAGTCC	5		ACTTGTGCAG	10		CGAATCGCGT	5		TAAGGACTTC	5		CTATCTTGAG	6		TCATGACGCT	23
ATGTCCTGCA	77		TTAGCTGGGC	5		TCACCCGGTT	10		CCCGAGGGCG	5		CGGCACCACC	5		CCGTCTGCAG	6		ATAGGGCAAG	23
GAAGTATCAC	77		CGCGGCTGCT	5		GTGCATGCAT	9		ATACTGGGGT	5		CACAACGCAG	5		CCCTTGCAGG	6		GTCTCGACCG	23
GATGAGCAGT	77		GTCACAGTCC	5		CTGCCTGCAG	9		AGTAACTAGT	5		TCTCCCGCTC	5		ACTCGTAGGC	6		AAATAGCACC	23
TCCTTGCAGA	77		CCATCCTTGC	5		TCACTTGGCC	9		TTTCCTCCAT	5		ATGACAGCGA	5		TGTTATGCAG	6		GTTCTCGCGT	23
TCTCTGCATT	77		GCCTTCAGTT	5		CAGCATACAG	9		AGTCTGGAGT	5		AACGAAACCT	5		CTACCTGCGG	6		ACTTACTGCG	23
AGCCATTAGT	77		TGTAATAAGG	5		TATCCAGCAG	9		AGCATATAGC	5		TTTACTGCAG	5		CCGATTGGTC	6		GTAGTCGCGT	23
CTCTGCAAGT	77		TTGACTACAG	5		ACACATGGAA	9		CAGCCTAAAG	5		TTAATGGCCG	5		AGACGCGCAG	6		GGATCTGCAG	23
TCATGTAGGC	77		GTGTGCGGGC	5		TGGCACGCAG	9		GAGAGCAGCC	5		GACGAGACCT	5		CGATCTACAG	6		ATTCTTTACT	23
CAAGCTGCCG	77		CAAAGGCACG	5		AGGCCCACAA	9		CAGGGCGAAG	5		CCACTTGACC	5		CTATATGAAG	6		ATAAGGGCTA	22
TTTCGCAAGG	77		CTGCCTAGCC	5		GGCTCTTCAG	9		AAACTTGCAG	5		CACTGCGCGT	5		TGTATGCAAA	6		CCAAGCCAGC	22
ACATCCCGCT	77		CTCTCTGCAA	5		CCACTGGGGT	9		CACTCTGCGA	5		TTCAAGCATG	5		ATACTGCCGG	6		ACATCTGTCT	22
AACGCATGCT	77		GCAATGGGGC	5		GCACTCGGTT	9		CTTGCTGAGC	5		CAAGGGAGTG	5		AGTATGCAAG	6		GAACTGGGGC	22
AACGTGGCAG	77		GTCACTTGTG	5		GGATACGCAG	9		TTTCCTGCCT	5		ATGAGGCCCT	5		CCGCAAGGTC	6		GCGCACACAC	22
ATATTGCCAG	77		TCCATGAAGT	5		TCACTCGGTC	9		TCCTCAGCAG	5		CCGGCTACAG	5		CTATGTGCAC	6		GTGTGCAGGC	22
AACCCTGCAT	76		AATCTTGCAG	5		AGTCTGAAGT	9		GTTTCTGACC	5		GGTGTGCAGG	5		ATCAAGCTAG	6		ATGGTGCGCT	22
GTGCACTGCT	76		CTGCCTGCAA	5		AAGTCGAAGT	9		ACGTCGCAGT	5		CGACGTTACC	5		ACAGTTGCCT	6		GCCAACTCAT	22
ATTCATCAGT	76		AGGCGGCAAG	5		GACTCCGAAG	9		TGCTGCCAGC	5		GTAATGTTCA	5		ACAGGTTCAT	6		AACACAGTAC	22
TTACTCGTGT	76		CCATCCTGGC	5		GATAGAGCCG	9		ATCGTAGGAT	5		GTAGGGCTCT	5		CCACATGGTT	6		CTTGTGCATA	22
GCATCTACAG	76		CGCTTTTGCC	5		GTATCTGCAG	9		GACGCAGATT	5		CACTCGGCGT	5		TTATCTGCCG	6		ATCTGCACGC	22
TTAAAGCCGT	76		GTCGTAGTCC	5		TTACATGCAG	9		CTGACCGCAA	5		GGCTATGCAG	5		TCAATGGGGT	6		GTCCTCGCGT	22
GGCAACTCGC	76		CGATCTGCAC	5		TCCCTTGGCT	9		CACCGGTCAG	5		CTATAATAGG	5		CCACAAGCGA	6		TGGATGCAGG	22
GCAACAACGA	76		TCTAATCGCT	5		TGGCCCTCAG	9		TCCCTTGGAG	5		CGGTTGCATC	5		CTAGCTGCCG	6		CGGTCTGCAT	22
CACCTGTGTA	76		GCATCTGAAC	5		TTCACCCGTG	9		CTGCCCTCCG	5		ACTCTAGTTT	5		CTATATGCAT	6		GACATTGCCT	22
TCACGGGGCA	76		ACGCTTGGTC	5		CGGAGTGCAT	9		TCATTTCCAG	5		CTGTCTGCCG	5		GTATTTGCAG	6		TACTGCACGC	22
GCACAGTTCC	76		CTGTGAAGCC	5		AGTATGCAGT	9		CTCATGAAGT	5		GTAAGTCCGG	5		TTACCTGGAT	6		TCTCTGCAGG	22
TTGCCCGCCG	76		TAATATCCAG	5		CCACTTGGCT	9		CACACCGGAG	5		ACTTCACGTT	5		CTATGTGCAT	6		CCAAGTGCAT	22
GCATACGCTG	76		TCTATGCAGC	5		GTTGATGACC	9		CCACGTGGTC	5		CCACCTGCGT	5		CGGTATGCAG	6		GCGCGATTGT	22
CTTCCGCTGG	76		TCACTCGGTC	5		AGATTTCAGT	9		TTTCCTAAAG	5		GACCAATCAG	5		TCAAGTCCCT	6		AGATAAGACC	22
CGGCAGTAGC	76		CGACGCACAG	5		GGATCTGCAA	9		TAATTTATCT	5		TAATATGCAG	5		AACTGCACGC	6		TTCGCTAGGA	22
TCTCGCAGCG	76		TCGAATCGAT	5		ACACCGTGGT	9		ATCGAAGCAC	5		GGTTCTACCC	5		ACAGGCTCCT	6		AGTGCACCTC	22
CAAGGTATGC	76		CCTTCTGAAG	5		CCGCTAGGTT	9		TCGGCTAGCT	5		CTGAAGTTAG	5		CACATCGCAG	6		ATGTACTGAT	22
TACCGCAGAT	76		AACTTCTAAG	5		GTATGGAGCA	9		TCTTGTGCAG	5		TGGCTGCAAG	5		TCATCTGCAG	6		TTAACGCATC	22
CGGACGTGCG	76		TAACCTACAG	5		GGCTGAGAAG	9		ACTGACCGTC	5		TTACTTGCAA	5		AAGAACAGTA	6		CCCTGAGGCA	22
CGGTGCTACG	76		CCGCTTGGCC	5		CAGAGTGCAG	9		CAAATAGAAG	5		TCACCTGGCT	5		ACTCGCAGAC	6		AGAAACCCGC	22
CTCACGGCCG	76		GACCCTCCGT	5		TCACTAGGTT	9		CGGCCAACAA	5		CCACTTGTCC	5		TACACGAGGG	6		GCATGGCCTC	22
GCACTGGGCC	76		CTGCCTGCAG	5		CCAACTGGAC	9		ATTACTGATG	5		CGTCGCGTAA	5		CAGGTCCCTT	6		AGGCATCAGT	22
CGCAATTGCG	76		TGTTGTGCAG	5		CCACATGGTT	9		CCGCTTGTGT	5		TGGCCAGCAG	5		TTCAAACAGG	6		ATAAACTCAG	22
GCTTATGCTC	76		ACACTTGCAG	5		TTTCCTGAAT	9		CAGGCTGAAT	5		TCCACGCATG	5		CAACTATGCC	6		GAGGCAGAGG	22
TGACCTCCTC	76		ACTGCCCGTC	5		ATAGCAGGAT	9		CCACTAGGTA	5		ACGCTACAGT	5		ATAGGTACCT	6		GTATTCGCGT	22
CAACTTCGTT	76		TTGCCCGCAG	5		CGGTCTGCAA	9		TGGAGGGGCT	5		TCACTGGATT	5		CTATCAGCAC	6		AATCATGTGC	22
CTACACACCT	76		ATACTTGTAC	5		AGTCTGCAGC	9		CCCCCTGGGT	5		GTGCTCGCGT	5		AATCTCGGTA	6		TTATCTGCAG	22
CCACAGGCAT	76		TATACTACAA	5		CTATCTGCAC	9		GGCTCTTCAG	5		TGCTGCTGCT	5		TTTTCTGCTA	6		GTCCTGCCGC	22
GTTACAGTGA	76		GCACTCTGGC	5		TTTCCTAAAG	9		TCACCTGGTT	5		TCGCTTGGCC	5		CTACCCGCAG	6		ATAGCTCTCC	22
GCATGGTGCG	76		CAAGGTACGT	5		CTCCACAGTA	8		TTTCGGCCGT	5		GACGAAACCC	5		CTACCTGCAA	6		TCATTTGAAC	22
TAGCAGTAAT	75		TTGATGCAGC	5		CTGTATGCAA	8		ACACTTGGAT	5		CCAATTGGCC	5		CACGCCGCAG	6		ATAGGGACCT	22
CACGCGACGG	75		AGTCATGAGG	5		GTAACTATAG	8		AAACTAGGAT	5		ATACTTGTTC	5		TTTTCTGCCG	6		TTTCATCTCG	22
CCAGACGGTG	75		TCACCTGGCC	5		TCACTCGTGC	8		CCATCTCGGG	5		CCTCTAGGGA	5		CTATCTGAGG	6		CACACAAGCC	22
TATAGGGCCG	75		CTGTTTGCAG	5		ACACCGGGTT	8		ATCTTAGCAG	5		GTCAGGACGT	5		CTCACTGCAG	6		CTATCTGCAA	22
GACCGGCCGC	75		CAGGGAAGTC	5		GCATTCTGGT	8		ATACTGGCGC	5		ATGCTCCAGT	5		ACACGTGCCT	6		GACAACGACT	21
CAGCGCACAA	75		TCTACTGCCT	5		GACGAAGGGC	8		CTGATCGCGT	5		CCAGTTGGCA	5		CTAACTGAAG	6		GGAATTTGCC	21
TCATTCAGCT	75		CACTTGCAGG	5		CTAGCAGGCC	8		TTGACAGTGA	5		GTACTCTTGC	5		ACATTTCCCT	6		CGATTGCGTC	21
TCACCTGTAT	75		ATATATGCGT	5		GCTAGCAGAC	8		TCACCTGTAC	5		CTTCCTGCCG	5		ACATGTCCAT	6		ATATACACAT	21
GTGGCAGGGC	75		TTATGCAAGG	5		CTTCCTCTGG	8		GCATTAAGCT	5		CGACAACACC	5		ACATCTGCAG	6		TTTTCAATAC	21
CAATTTTGTG	75		CGATCTCCAA	5		CAACCCGGTT	8		CAACCTGGTT	5		CCACCTGGTC	5		TGTTTGCAAG	6		CATAGTACAA	21
GAGGTCGCAC	75		CTGCGTAGCG	5		CTTGTGCAGT	8		TCACTTGGAC	5		ACGATCCAGT	5		CATTCTGCAG	6		CTATATGCAG	21
GTGACAGTGA	75		GTCGCACTCC	5		GTCAAAGCAG	8		GTTCCTGCGT	5		GGCTGCAGTT	5		CGATCTGAAG	6		ACACTGGGGT	21
TGTGCAGGGT	75		TCAATGCGCC	5		ATGACTCGCC	8		TGCGCTCATG	5		CTCTTAGAAG	5		TGTTCTGCTG	6		CAAAGTCGCT	21
CTCGCAGATG	75		CGACTCGCGC	5		GTATGCACCA	8		AGAATGCCGT	5		GCTAGGCCCT	5		CACACCGGAG	6		GTACTCCCGT	21
AAGCAGGGTA	74		GACATTCGCT	5		GGCTCTGAAG	8		TGCTACGAAC	5		GGCGCAGTAT	5		TGTGTGCAAG	6		GCAAACGCCG	21
GGGTGGGCAG	74		TCACTGGTTC	5		CATACTAGAG	8		GTACTGGCCC	5		GCATCTGCAG	5		CTATTTCCAG	6		GTTACCTTTG	21
CTTCCGCACG	74		TGCAAGCGCT	5		TGTTCTGAAG	8		CATATGAACT	5		GGCGCAATAG	5		CCAAACAGGG	6		ACGGAAACAG	21
AGAACACCGT	74		CAGTTTGATC	5		TTTCCTGCCT	8		CAGTGTGCAG	5		GTACTCGCAT	5		TGCTGCCAGC	5		GCCTGCCGGC	21
CGCCATACAG	74		GTTACTTGAT	5		TCACTTAGCT	8		AATCGCAGCC	5		TATTCTGCCT	5		CCGAACCCTT	5		CATTGCGCTC	21
GATTGCTGCA	74		CTCCGGAGAG	5		ATCACCCGTG	8		CGAGGCGCAA	5		CGGACTGCAG	5		AGGATTTCCT	5		GAATGGCAAG	21
CGTTAGCAGA	74		CAAATCGTGC	5		ACCACTGGAC	8		CGGAGTTCAG	5		CTGTCTGCCA	5		CGAAGCAGAC	5		ATAGTTCGCT	21
CGCCAAAGCC	74		TCGAACCGGT	5		TCACTCGGTT	8		ACAGGTGCCT	5		AGGTCTGCAT	5		CAGAGGACCT	5		CCTTCTGCTA	21
GGTGCAGGTC	74		ACCGTGAAGT	5		CGGATTGCAG	8		TAACTACAGG	5		CAACGCCTAC	5		ATAGGTCGCT	5		CGCCATGTGT	21
GGCACAGCGT	74		AGGATGTAGT	5		TGGTGTGCAG	8		CAGCCTCCAG	5		TTCCCGCATG	5		GGCTCTGTAG	5		CGACATGCGA	21
CAAAACACAT	74		AAACGCAGGC	5		CAACTGAAGG	8		ATGGCTCACT	5		CCAGTTGGAC	5		ACAGGTCAAT	5		AAAATATGCG	21
ATAACTCTCG	74		CTTTATATAA	5		CAGTCGCAGT	8		GCACTGGGAC	5		ATGCATGAGT	5		CTAATTGCAG	5		TCATCCGGGC	21
TAATATCTAG	74		CGCTATGAAG	5		GTACTGGGGC	8		TCAAATCGCT	5		GCGCCCGTGA	5		ACAGGGCCGT	5		ACACTTCGCG	21
CACTACAGCC	74		GAGCTGCGAG	5		TAACCCGCAG	8		TAACTTGTAC	5		TAGCCGGTTC	5		GAATCTGCAG	5		CTACAGGTTC	21
TCGCAGGGTT	74		TTACTTGCCG	5		CATGGCAGAA	8		CCAATAGGTT	5		TCGAGGAGTA	5		CTCTAGGCAG	5		GTTCATGGGT	21
ACATTTGCAT	74		GACCCCCCGT	5		GCTCCTGGCG	8		CCACATGGTT	5		CGAAAAGGTC	5		TCACTAGGTT	5		AAGCAGTTCC	21
TTCGGGCCGT	74		GCACTGTAAT	5		TCACCTGTAC	8		ATCTTGCTAG	5		AGTAATAAGC	5		GTATCAGCAG	5		GTACACGCGT	21
GACATTGAAC	74		TCGAATCGCG	5		TCACTTGGGC	8		TTCCCAGGAT	5		ATACTTGCCC	5		TCACTTGGAG	5		CGCTCTAGTG	21
GGCGTGCAGC	73		CACCCGTCCT	5		CTTTGTGTAG	8		GTTCGTCCTT	5		TCACTCGGGG	5		CTATCTGGCG	5		CAGGCGGCTC	20
GGGCAGTAAA	73		TGCACGCGCT	5		TTCATTAAGG	8		AAAATAGCAG	5		CACACCTCAG	5		CCCCCTGGTT	5		CTGCAATCAC	20
CTATTCCCTC	73		GGCCGATGCA	5		ATGCCTACAG	8		GTGTATGCAG	5		CGCTGCGCAT	5		CCAGCTAGGG	5		CAACGATCGT	20
TTACTTGCCC	73		CACAACGCAG	5		CAATAGCAGT	8		GTACTGGCGT	5		AAGACAGTAG	5		CATTGTGCAG	5		CTGGGCTACT	20
TACTGCATGT	73		TTACTTGAAG	5		GGATCCTCAG	8		ATAGCAGGAT	5		TGGCGGCAGG	5		TATACTGCAG	5		GAATATTCGT	20
AGTGCAGTTG	73		TCACTTCGCT	5		ATTACCACAG	8		CTGACTGCAG	5		ATGACTGCCC	5		CCTTCTGAAG	5		TCTTTCATCT	20
GAGCCGCAGT	73		GATGTGGCCC	5		GGAAAGCAGC	8		TCCCTAGGAT	5		CCACTTTGCC	5		CTGTCAGCAG	5		CCATAATGGT	20
TAGGTGCAGA	73		CAGCCTGCAG	5		AAGTCTCAGT	8		GTTCGTCCGT	5		CGGCCAGCAG	5		CTATGTGCCG	5		GTTTAGTAAG	20
TTCACTGCTG	73		ACCTTGGCAG	5		GGCTCCGCAG	8		TGCTCTGCAG	5		TACCAAGCAG	5		TATCTTCAGC	5		CGGATCGCTC	20
GACGAAACCT	73		CCAGGCGGCG	5		CAACGCCTGC	8		ACACTAGGCT	5		AGTTTGCAGT	5		ACAGGGCCCC	5		AAAACGGAAC	20
TCATGTCGGT	73		ACACTGGGAT	5		CCTTGTGAAG	8		CTTTGAAGAA	5		CCAATAGGGA	5		GTGACAGCAG	5		ACATAGTCGT	20
TTACTGGGAG	73		AACCTCTGGG	5		AACCATGCAG	8		AAATGCTGGC	5		TTGAGGGCCT	5		AAAGGTCACT	5		CTCGCAGTGT	20
TCAAACCATC	73		CGTTGTGCAG	5		TCTCTGGGGT	8		ACGGACGGGT	5		GCCTGGCGCT	5		ACAGCTGCCG	5		ATACATAGCC	20
CTTCACCTGT	73		TCTCATGCCT	5		TGCTAATGCG	8		AGTGCAGACA	5		GCTCCCTCTC	5		AACAGTGGCT	5		GTGCAGGCGA	20
GGGGCAGGTA	73		CTGTCTCCAA	5		CTTGTTCAGG	8		AAAACTGCAG	5		GCACCTGGCG	5		ACTCACAGGC	5		ACATCCCGCT	20
GGTGGCAGTC	72		GCCCTTCCGT	5		GCGCTGGGGC	8		TCTCCCGGAT	5		GTTACCATGC	5		TTTTCAGCTG	5		GAGTGCAGCT	20
TATAGGGCAG	72		GCACTGTGGC	5		TCTCTAGGCC	8		TCCCCCGGAT	5		TCCCTCGGGC	5		GCAGATCCCT	5		TTACTTGACG	20
GTCCAGCAGT	72		ATACAGCGGG	5		CTAGTGAAGG	8		CTGCGTGAAG	5		TCTCTCGGGC	5		CTATCCGGTG	5		TACACTCGTC	20
GACCGGCCAT	72		CGATTTCGCT	5		GTCAACGAAG	8		GAGTATGAAG	5		CACGATGCAG	5		GACAGGCCGC	5		ATACGTGTCC	20
CTTTCGCAAG	72		GATCTGCAAG	5		ACATTATGGT	8		CGTGTGCATG	5		TTGCCTGCAG	5		GTACCTGCAG	5		GGTGTGCAAG	20
ACAAAAACCT	72		TGGCCTGCAG	5		TTGCATACAG	8		ATACTCTCGT	5		CCAACTGGTG	5		CTATGTGAAG	5		GCGTTACAAC	20
ACATACGTGT	72		CGTCACCACC	5		GTCAACCGTG	8		ATACTGGAGT	5		TAATTGTAGC	5		TAACTTGGAT	5		GCACGCAATT	20
TCAAAGTGCC	72		ACACTCTGGG	5		GGTGTGAAGG	8		TATCCCGCCG	5		CGTTATGGTG	5		CGATCTGCAC	5		ATTCCGCGGC	20
ACATGGCGTT	72		ATTATGCACG	5		TAATAGCCGT	8		TCACTAGGTT	5		TTAAAGTAAC	5		CTATGGGCAG	5		TGTTCTGCAC	20
ACTAAGCTGG	72		GACACCGCAG	5		TCACTGGGCT	8		TCACTAGGAT	5		GACTCAGTAC	5		TCACATGCTT	5		CGATCTGCAG	20
GATATTGCCG	72		AAGTTGGAAG	5		TTCATGAAGA	8		GTTCCTGCCG	5		TTCACACATG	5		AACTATGCAG	5		TAGACGGCAG	20
GACTACAGTA	72		AGCTAGCTGC	5		CCACCGGTTC	8		AAAAGGCAGG	5		GACACCTGGG	5		CTTTCTGCAC	5		TTAATGCCTT	20
ATTGGCAGGT	72		GCGCTAGGAT	5		CTGTTTGCAG	8		CACGTCATGT	5		CTGTAGACAG	5		CTATTTGCAT	5		ACACAGGGGT	20
GGCAGCTGCG	72		GAATAATTCG	5		CCACTAGTTT	8		TTCTACTGCG	5		ATAGTGCACG	5		AAAGGTGCCT	5		TCACAATGTG	20
CAATATTGGT	72		CTGCGCAGAT	5		GGCTCTGCAT	8		GCGGCAGGAA	5		CGACGGGCAG	5		CCACTAGGCC	5		ATCCTGGGGC	20
GTCAAAAAGC	72		CCAACTGAAC	5		ATTGCAGTAG	8		GCTATTGCAG	5		GCCTGAAGTT	5		AGCTCTGCAG	5		TGACTTTACC	20
CTCGCTGCTT	72		CTTTCTCAGT	5		TAACTAGGCC	8		CCTCCTGGTT	5		TGGTTACATC	5		ACAGTAAGAC	5		AACTGCGCGC	20
GCCACTGCGA	72		CACTATTCCC	5		TCACTGAGGG	8		TACCGGGCAG	5		TTAACGCCGT	5		CGACCTGCAG	5		GCCTTGCACT	20
CGTTACACGT	72		TAACTTGTAA	5		ACACCGGGTA	8		ATGAAGTCTC	5		GTTAGGCACT	5		TTATCAGCAG	5		CGACGTTCCC	20
GAGTACTGTC	72		TCACTAATTT	5		CAGTCTGCAG	8		TGGAGGGACT	5		CGCGATGGTG	5		CACTCTGCAG	5		CAACGCCAGA	20
AGACTGCTGT	71		GTTCTCGCGT	5		ATAGGGAGTA	7		TTAACGCAGC	5		CTTAACCTGT	5		CTTGCTGCAG	5		CCATGGAAGC	20
CGGATGCGGT	71		GGGTGCAGGC	5		CCACCCGGAT	7		CCAACCTCGT	5		GGTTGTGTAG	5		CACACCGCTG	5		TGACCTCCTC	20
ACGCAGCCTC	71		TCGCGCAGCC	5		CACAGGGCAG	7		GAAAGGCCGA	5		CAAAAAGGAA	5		CTATGTGGAG	5		AGTGTGCATT	20
TCCACTCGGC	71		TATAGTGCAA	5		CTACCCGGTT	7		TGATAACGCC	5		CACCGGGCAG	5		CTTGTGAAGG	5		CTACTGAAAC	20
TGCAGTACTG	71		TCACGCTGGA	5		TCACCTTTCC	7		TTAATTGAAG	5		CGACAGGCAT	5		TCACTTGGCG	5		TTTCCTGCAG	20
GTCTGCAAAT	71		TCCTGAAAGC	5		GCAACTGGCG	7		TCACCTGGCT	5		ACACTGGCAG	5		GTCTCTGCAG	5		TCATTCGCAG	20
TAATTTGCAA	71		AATCGCAGAC	5		CGGCCCGCAG	7		TCCCAAGGTC	5		CTGTATACAC	5		ACAGCTCCCG	5		GTCAGGCCGC	20
CGACATGCGA	71		CGACTCGCAA	5		TTTACGCAGT	7		GATACTGAGT	5		CTTCCGCAGT	5		CCGAGCTAGC	5		ACATTGAGTC	20
TACTGCATGA	71		TGGATCGTCT	5		AACACCGCAG	7		ACACCGTCAG	5		TCAGTTGGCC	5		GCAGCTCCCT	5		ACTCTGGGTT	20
GTCAAGCAGA	71		GTACCTACAA	5		TAGCCCGCAG	7		TCACTGGCGT	5		TCAGTTAGAC	5		TAGAGCAGTA	5		GCCAGGCCGC	20
TGACATAAGA	71		GTGTAGTCTC	5		TATACTGAAA	7		CCACGTTGTT	5		CCGTATACAG	5		GCATCTGCAG	5		ATGAATCTCA	20
TCACTGCTGG	71		CTGCTAAGCC	5		TTAGCAGGAT	7		TCACCCGGCT	5		CAGCACGGGC	5		TTTACTGCAT	5		ATCACAGAAC	20
ATGCAGCGCC	71		CAACTTCTGG	5		TGGCCCGAAG	7		CACCCCAGTA	5		TCACTTGCAG	5		ATAGTGCAGG	5		AGCCTTTTCA	20
TGTTCTGCAT	71		AATCAGCAAA	5		TCACGAGGTC	7		ATTCGTGGGT	5		ACAGACGGTG	5		TTATCTGTAG	5		ACATACTAGC	19
CAGCAGGCCG	71		TTACATGCAG	5		CAGTCTACAG	7		TAACTTGGAT	5		CAGTATACAG	5		AACTCTGCAG	5		GCATATCTGC	19
TTACAGGTGG	71		ACACCTGGCG	5		TTTCCCGCAG	7		GTCTCCGCAG	5		AATACAGCGA	5		TTACCTCCAT	5		TTATGCCCTT	19
GTAACTTGCC	71		GAATCTACAA	5		CACTCGGAGG	7		ACACAAGGTA	5		GATGTTTCAG	5		CTTGCTAAGC	5		GGCGCACGTG	19
ATCACTTGTG	71		TGTTGAAGAA	5		TCACAGGTTC	7		TCTCCTGGCT	5		CAAAAGGCAT	5		ACAGGTGCTT	5		CTGACACGGT	19
TCTATGCCCT	71		GCATCTGCAG	5		TTGCCTACAT	7		CACCTGGCAG	5		TACTGCGGAG	5		CCATCTGCAT	5		CTTTGCAAGG	19
TTACTTGGGC	71		GCCCTTCCAC	5		GATATGTAGG	7		GCACTCGGGT	5		TGCCTGGCAG	5		ATATCTGCTG	5		GCTATGCAAA	19
GGCGCACCCT	70		CGACGCGCAT	5		ATAAATGCGT	7		GAAACAGCAG	5		CTGTACACAG	5		TTACCTGCGT	5		ATGGCACCTG	19
GGGCATTAGT	70		ACACCTGGGT	4		TCACTGGGGG	7		CGCTTTGCAG	5		TTAAGGAAAG	5		CCACATGGCC	5		TTGATCTCAC	19
CAAATTGCAC	70		TTTACTACAT	4		TGGCCAGCAG	7		TCATCTGCAC	5		GAGGAAACCT	5		CGCCTAGCAC	5		CATAGAGGTC	19
TCCTCGCAGC	70		AAAGGAATGT	4		GCACTAGGCC	7		CTTATGCAAG	5		GTTCAGCAGT	5		TATTCTGCTG	5		CTGCAGGCCC	19
AAGATCTGCC	70		CGATCTGCCA	4		GGTGATACCC	7		GCACCTTGCG	5		CAACTGCTCT	5		CCATCTGCCG	5		TGCTCTGCAG	19
CTACTGGCAT	70		GCATCCGCAG	4		ACACCGGGTG	7		TTACCTAAAG	5		TCTCCTGCAT	5		TCACTAGGTA	5		ACGCAGTCAG	19
CCCGTGCAGC	70		TAATCTCAAC	4		ATCGCAGGAG	7		CTACTCTCAT	5		GCTTTGCACG	5		ACACTTCCCT	5		CTAAACTCGA	19
GTTCATCGAG	70		CAACGAGTGT	4		TTGCCTGCAT	7		TCATTCAGGA	5		GATATTGCCG	5		CCGCTTGGCC	5		ATATGTTTCT	19
CTGCCCGCCG	70		TTATATCATC	4		AAAATTAGGT	7		TCACTTTGCT	5		ATGTATGCAG	5		ACACCTGGCC	5		CAAATGCCGT	19
CACGAGGCAT	70		TCTGAGCGAC	4		CTATCAGCAG	7		TGACTGGGGT	5		TCAACTGTCC	5		TTAGCTGCAT	5		GCAGGTCCGT	19
GACAACGCCT	70		TAACCTGTAT	4		TCACATGTCC	7		GCACTCGGTT	5		TCATTGGGGT	5		CCATCAGCAG	5		CCAGGACGTT	19
ATATTGCGGT	70		TCACGCGTGA	4		CGCTGTGCAG	7		TCATAATGGT	5		CCAGACGGTT	5		GTATCTGGAG	5		CCAGGCAGGT	19
AGTGCCTCTC	70		ATACTACGAG	4		GCCCTTCCGC	7		GCTCGCAGCC	5		ATATAGCTCA	5		CCACAGGGGA	5		GATATGAAGG	19
ATAACGCTAT	70		ATGTATATAA	4		CCGCCTGGTT	7		CCTCCTGCCT	5		GTCATGATGA	5		CACTCCGCAG	5		ACTAGCAGCC	19
ACACTTGTAT	70		GTGCAGTCGC	4		AGCGACGCAG	7		GTCAGGCCGA	5		TGGAGGTCCT	5		AGACTGCAGT	5		CGAAGCTGAC	19
CATACTCGTG	70		TCACTTGTAG	4		ACATTTGCAT	7		AGCTCCGCAG	5		TTTGCTTGAT	5		CAACTCGTGC	5		ACGCTCAGTG	19
CTAAAACGGT	70		CAAGGGACGT	4		GAATCCGCAG	7		CCGCGTGGTT	5		AATCATGCAG	5		CCTCAAGGAA	5		CAACACCGGT	19
GGATGCAAGT	70		TGGATGCGCT	4		CCCCTTGGCC	7		CGCTGCGAGT	5		TAATTGCAGA	5		TGTATGCCAG	5		ACACGCAAGT	19
TCGAAACGGT	70		CAGGTCAGTC	4		CCACCGGGGT	7		GAGCCTACAG	5		TTAAGTACAG	5		ACAGGTACCG	5		GATGAGCAGT	19
TCTAACGCAG	70		TTAATACTAG	4		CACAACAGTA	7		TGGCCCGAAG	5		GTCTGCAGTT	5		TCAGGACCCT	5		CGGGGCGCAA	19
CGAACGCCGG	70		TAAACTGCAA	4		TTATGCAGCA	7		ATATGAAAAT	5		CCCCTAGGCA	4		CTGTCCGCAG	5		ATGTGATCGC	19
GATGCGGCCC	69		TAATTTGCAG	4		ACACTTGGCT	7		CCTTCTTCAG	5		CTGCGCAGCC	4		CTATCGGAAG	5		CAGTGCGCGC	19
TCACAAGTAG	69		CGATATCGAT	4		TCTCATGCCT	7		GAATCTGCGC	5		GCTCGCGCTC	4		GTAGCTGCAG	5		CGATAACGCC	19
GCTGGGCAGT	69		ATCTTCTCAG	4		TATGAAGGCG	7		GTTGCTGACA	5		TGTCCCGCAG	4		CTCTCTGCAA	5		TTTCAGGAGT	19
GTACACGCGT	69		AAATAAGTTC	4		TTACCTTCAG	7		GCTCTCTCGC	5		CGCTGCGCCT	4		GCACTGGGGA	5		CGACGTACAA	19
TCATGCTGAC	69		TTCTCGCAGT	4		GGTTCTGCAG	7		GTCACCGCAG	5		GTACACGCGT	4		TCACCTGGAT	5		AGTTCTGCAG	19
TGGTCTGCGG	69		CCATCCGCAC	4		AATCGCAGCC	7		CCGCATACAG	5		AGATGCAGTT	4		CTATCCGCGG	5		ACTTGGGCCG	19
TTAATTTTGC	69		AATCGTGCAG	4		TGATACGCAC	7		CTGTCTTCAG	5		TGATACAACT	4		CTCGCTGCAG	5		CACCGCAAGA	19
CGCGCAGGTT	69		CGACGTGCAG	4		TCACTAGGTC	7		AACGCAGGAG	5		GCATGGCACT	4		CTATTTTCAG	5		TTGCATACAG	19
AACGCCGTGA	69		ACAAGCAGGC	4		TCAACGGTTC	7		CAATATAGGC	5		GTAACAGCAG	4		CAGACCGCAG	5		GAACCACGAC	19
CTAACGGTGG	69		TCACCGGTTG	4		AGGCTGCAGG	7		GTACTTGCCT	5		CCAACTGCGG	4		TTACCTGCGG	5		GAGCGCAGCC	19
ATTACTGGCG	69		ATCCCCCGTG	4		CCACTTGGCA	7		CCACTGGGGT	5		AGACACACCG	4		ATAATGCCTG	5		ATCCAAAGGA	18
TACATACCCT	69		GGAGCGGCCG	4		CGTGACACAG	7		CCGATGCGTG	5		GACATGCGCT	4		CCCACCGCAG	5		GCTCCCGCGC	18
CGCCAAATGT	69		TCAATAGGCC	4		CGATCCATCG	7		TTAATTACGT	5		GGTGCTGCCC	4		ACAGGTGGCT	5		CAGATAGGAA	18
GGTATGCGAT	69		CACGGGGCAG	4		CACCTCAGTA	7		CCACCTTGCC	5		ATTAGAGCGA	4		CTATGTGCGG	5		ATATCTTGCA	18
CCTCGGCAGT	69		GATGGCCAGC	4		TCCCTGGGGT	7		CTCTCTGCAG	5		GGTGCTACCA	4		ACAGCTAGGC	5		GTAAAGCAGC	18
GGCCATGAGT	69		GTCACTGGCG	4		TTCTCGAAGT	7		ACAAAATGGT	5		GGAAGTGCCT	4		CTATATCCAG	5		ACACCTGGTT	18
CCACTTTCGT	69		ATAATACAAG	4		TCATTCTGGT	7		AGGCAAGACT	5		GGCTGTGCAG	4		ACAAGTCACT	5		CGGCTGGCAG	18
CGGCAAACCC	68		TCGCCCGCAG	4		TATACTGCAG	7		TCACTGGGAT	5		CCAAATGGGG	4		CTAACTCCAG	5		AAATTGCTTG	18
GTGCGACCCT	68		GTCGCAGTCA	4		GTATGCTGCC	7		CCACAAGGGA	5		GATGAAACCT	4		ATCCTGATAG	5		GAAATATAGC	18
GCAAAGGCGA	68		TTAACTAGTC	4		AGATTGAAGT	7		AGCCTGGAGC	5		CCATACGGTG	4		TCACTTTGCT	5		ATCCCTCTCC	18
CTACGCCAAG	68		TCTTGCAAGC	4		AGTCTGGAGT	7		CACATGCAGT	5		TTTGCTGCAT	4		TTTCCTGAAT	5		GATATTGCCG	18
TGATGCCGCC	68		ATAAATGGGT	4		TCATCCGCAG	7		GTTACTGGCC	5		ATAATGGCGG	4		CTATCTCCAT	5		ACTGGCCCAC	18
ATATTCGCGC	68		TCAGCGGCCG	4		AATGGCAGCA	7		GATGTTATCC	5		CGCTATCCAG	4		GCATCTGACG	5		TGGACTGGCC	18
TCACGGCACC	68		TTGAGGCAGG	4		AAGATGCAGT	7		CGGTGCAGTA	5		ACAACGGGGT	4		TCAAATCGCG	5		ACAACTTTCA	18
GGTACGTCCT	68		AAAAAACATT	4		CCACTTGGCG	7		GTTCCTGACC	5		TGATATCACT	4		TTTTCTGAAG	4		CCTGGTCGGC	18
TTTGCAGGCG	68		CTAAGGTGAG	4		CAGCCTGCAT	7		TTGCATTGCC	5		TCTGCGAGAC	4		CGTAGTGCAG	4		GAGTTTGTAT	18
TTACTGTGAG	68		GCGCGGGGCT	4		GGCACTGCAG	7		AACCGGGCAG	5		TACTCTGCAT	4		CTAGGCACAG	4		TGCCCCTGCA	18
CGACTGCCCT	68		TTAACGCATC	4		GTATGCATCA	7		AAGTGCAGAC	5		ACATCGGGGT	4		ACTTCTGCAG	4		CGAACATGCT	18
GCATTTGGCA	68		CAAAAGCGCT	4		TCACTGAGGT	7		AGAATTTCCC	5		CGATGTGCTC	4		CCATCTGCAC	4		CCTTGCAATG	18
CGAGCACCGC	68		GCATGCAGAA	4		CGACAAACCG	7		TAAATACAGT	5		CTGGCTGCAA	4		TTGCTTACAG	4		ACGTTTGTAC	18
GTGCAGTCGG	68		CGACCTGGTT	4		TCACACGGAT	7		TTTCGTACAG	5		GAAAGTACGT	4		TTGCCTGCAG	4		CGAAATGTCC	18
GGTAAGGCAG	68		GAGCCACCGT	4		CTCGTGGGAC	7		CAAAAGCGCT	5		AAGGCAGTAT	4		CGGTCTGCAA	4		ACTTGCGGTT	18
GAAGAGGCAG	68		ACCTAGGAAG	4		TCACTCGGGG	7		AAAATGGACT	5		ACACAGGGCC	4		CTATCCTCAG	4		ATCGGGTTAG	18
TCAAAGCTCC	68		GTTCACAGCT	4		CCTCCTGCAT	7		CGGTGTAGTT	5		AAAAGCATCT	4		CTACCTGAAG	4		TCTGCTTTAC	18
CGAAGATACC	68		CTTCGCAGGC	4		CGATATGCAG	7		TCACTTGGAG	5		CAACAAGGGC	4		ACACCTGCCT	4		GGTTAAGTTG	18
ATTTACAGTG	68		CCACCTGGTG	4		GCATCGGAAG	7		ATGGCTCTGT	5		TTCCTTGAAG	4		CCCAAAGGTA	4		CACACTGACC	18
ATGATGCCGC	68		CAACTTGTAC	4		AAACGCCTAC	7		TCAGCTAGGT	5		GCGCCGGTTC	4		TCATTAGGCC	4		GACATTTTGC	18
GTGGGCCGCC	68		CAAGGCACTT	4		GCAAAAGCAG	7		TTGTCTGCAG	5		AGGCATACAG	4		ACTAGCAGGC	4		AATGTTACGC	18
TCACATGTGA	68		GCAACAGCAG	4		CCACTAGGCT	7		CAATGCTGGG	5		TCATCTGCAC	4		GACGAAGCCA	4		ATACGTCTCC	18
AGACATCACG	68		CATTCTGCAG	4		AGAAAGTCCT	7		CAGGCTACAG	5		GTAACGCCTT	4		CTTCCTGCAT	4		CGCGTCTCGT	18
TTCACTGCCA	68		CCACGCAGGC	4		CGGCGTGCAG	7		CACATGCAGG	5		AACTGGTGCT	4		GCAGGTCACT	4		CAGCAGTATC	18
CGCCATCTTG	68		AAACGGGCAC	4		TCTCCTGCCC	7		CGCTCTGCAG	5		CGACGCAGCT	4		CTAACAGCAG	4		GTTTACTGAT	18
CGGCGTGCGG	68		AGGCGAGGGG	4		CATCCTGCAG	7		ATATACTAGG	5		TTAAGCGACC	4		GAAAGAAGAG	4		ATTCAGGTGC	18
CTCACAGCTC	68		ACAGTTGTAC	4		ATCGCAGGCC	7		CCCCTAGGCT	5		AAACCGGGGT	4		ACAGGGACCT	4		ACGGACAAAG	18
CATGTCCTGC	68		ACATTTTGGG	4		TATCTCGCAG	7		CGGTGTGCAG	5		CACTTGCAGT	4		CTAGCTGGAG	4		TCACTGTGGT	18
CTAACTGCTT	68		CACAGGGCTA	4		ATGTCTGCAA	7		ACAATCGCAG	5		GCAAATCACA	4		CGCCATGCAG	4		TTACATATAG	18
GCCAACTCGT	68		CCACTAGGCC	4		TATCCTGCAG	7		TACTCCGCAG	5		ATCCTTGCTC	4		ACATGTGCCT	4		CCACTCTGTG	18
GGTAACCTGC	68		ACACTTGGCC	4		GTTGTGCAGG	7		GTTAGATGCG	5		CCTTGTGGAG	4		CCAACTGGCC	4		AGTCCCGCAA	18
ATGACTTGCT	68		GTGATGGCAC	4		GCGAGCTGCA	7		GTTCTGCCGT	5		CCTTCTGAAG	4		CCACCTGGCG	4		TGTTCTGCAT	18
ATCACAGCGT	68		CCAATTGGCC	4		CAGCGTACAG	7		ACATCCGCAG	5		CACCGCAGTA	4		CTTGTTCAGG	4		CGAGCTACAG	18
GCCGTGCGGG	67		ACAGCTAGGC	4		TGCCCCGCAG	7		TCACTGGGCT	5		AGATGTGCGC	4		CTAGCTGCCT	4		CTGGACTGCG	18
CCTGCTCTGC	67		ATCACCGGTG	4		AGATTGCAGG	7		TATCCTGCAT	5		CGGTTCCATC	4		CTATCTTCAA	4		GCATTGAGCA	18
CTAAAGCTGG	67		ATCCTGCGCT	4		AAGATGAGGC	7		AGACTCGGCC	5		CGCTGCGCGA	4		AAGGGTCCCT	4		TCACCGGGGT	18
TGGTACTGCG	67		ATAAATACGT	4		CCTCTTGGCC	7		TGCTCACGCT	5		ACGTTAAGAG	4		ATATCGGCAG	4		CTATCCGGAC	18
CTACTCTGCA	67		GTGCTGTCCC	4		GCCACATCGT	7		GTGAAGCCGC	5		TCAGTTCCTC	4		CAAAAAGGTA	4		GAGTATGAAG	18
TCTCGCAGAC	67		ACGCTAGCGC	4		GCACTAGGGC	7		AAACGCATGT	5		TTAAAGCATC	4		TGCTCTGCAG	4		GATACTGGCC	18
CCCCTGCAAG	67		CAACCTTCTC	4		ATCGTAGTAG	7		AGGTCGCAGT	5		ATAATGTCGG	4		ATACTGGCAT	4		GCCATGGCAC	18
GCACTCCCGT	67		CTACATTAGT	4		CCTGCAGGAC	7		CGGCCTACAG	5		ACTCTGAAGT	4		TCACATGGTA	4		TTACGTGATT	18
CATCTTGCAT	67		GTGACAGCAG	4		CGGAGGGCAG	7		GGGGGTGCAG	4		CGTCGCGCAG	4		CAATCTCCAG	4		CAACAAGTTT	18
CGTCATGAGG	67		GTGATGTCAG	4		TTGTCTGCAG	7		TTTGATACAG	4		GTTCCTGGAT	4		CTAGCTGCGG	4		TTCGCACTTT	18
GTACGCCGGT	67		TTACAGCCAC	4		CTCCTGCAAG	7		GACAGGCAGA	4		GGCGCTGTAG	4		AACAGGGGTT	4		ACATGTAGTT	18
CATTACTGTC	67		CGACTCGCCC	4		TAAAGCGCAG	7		CATGTGAACT	4		TTACTTGAAT	4		GCATCTGCAC	4		CATCTGCAGT	18
CATCGGCATG	67		AGCTATGGTG	4		CTACACACCG	7		GTAGGCATTC	4		TAGAGCAGTA	4		AGAATGCAAG	4		GTCACGTGGC	18
AAATGCACTA	67		CATATGCAGT	4		CGATCCGCAA	7		ATACTCGCGC	4		ACGCGCGGGA	4		CCCTAAGGTA	4		CTTGACGCCT	18
GTCCCTCGGC	67		ATAACTCGTG	4		CTGCCTGCAT	6		GTTATGCACG	4		TCAAATCGCT	4		CTACCTGCAC	4		GTTACTTGAT	18
GGACACACCG	67		GTGTAGGCGT	4		TCACCGGGTC	6		TAGTCGCGGT	4		GCTGCTAACC	4		CCAGCTAGCT	4		GCAGGTCGGT	18
TTGAGAACGT	67		TGCACCGTCT	4		TTCCTACGGA	6		CGGCGCGCAG	4		GCAAGGCTGA	4		TCACAAGGGA	4		TTTCATCAGT	18
CGTTAGGGTG	67		TTCAAGGCCT	4		GCACCTGGTT	6		CCACTGGGCT	4		CCGAGCTAGC	4		CTTCCTGCAG	4		GTACTGGGTC	18
GCTGTTGGCC	67		TAACTACAGT	4		GGGAGTGCAG	6		AAGATGAAGC	4		GTTACCCTTC	4		AACTCGCAGT	4		ACTCGAAGCC	18
CAATGCGGTC	67		ATCTAGGCAG	4		GCATGGGGCT	6		CGAGCTGCAA	4		ATAAAATGTC	4		CTCTCTGAAG	4		GCCAGGCGAG	18
AGATCCAACT	67		TCAACATGAA	4		GACAAGCCCG	6		TCACGGGGCT	4		TGCATCTGAC	4		GTATCGGCAG	4		AACTAATCCC	18
ATCGCTAGAA	67		GCGCTAGGGT	4		CATTGTGCAG	6		GGGAATAAGC	4		CGGCTTGGCC	4		TCAGGTCACT	4		TACAACGCCT	18
GACTAGCGTG	67		ACCCCGAAGT	4		GTACCTGCAG	6		GTCCTGGCCT	4		GGTGCTACGC	4		CGGGGTGCAG	4		GACTTCTCGC	18
CTACTCCGGT	67		ATTCCTGCTG	4		TTGCCTTCAG	6		CTCGGGGCCC	4		AATACAGCCC	4		ACAGCTGCAG	4		ATGGCTCCGT	17
TTCAATCCCT	67		CATCGAAGAC	4		TAACATGCAG	6		TTCGCCGCAG	4		GCACCGGTTA	4		CGACTCTCAC	4		GGTTCAAGGC	17
GACATGCTGG	67		AAGCCGCAGT	4		TGGCCCACAG	6		AACACTTCAG	4		GTAACTTGCG	4		CTATGTGTAG	4		TTCTTAATAG	17
CGTCATTGGG	67		TGGCCCGCAC	4		GCTCGCAGCC	6		ATCGTAGGCG	4		AATCGTGCAG	4		CGCTATGCAT	4		TTACGGGTGT	17
GGCAGGGCCT	67		TCAAGTCGCG	4		ACTCGCATCC	6		GTGGATACAG	4		TTACACGAGT	4		CTAACTGCGG	4		TCTTAGCAGG	17
CATAACGCTA	67		AAACAGCAAA	4		ATAGGGTGCG	6		AGATCCGCAG	4		TGGCCCGAAG	4		CGCAATGCAG	4		AAAATCTGGC	17
GTACATTGAG	67		GCATCGTCAG	4		GCATCTGCAG	6		TATTCTGCAG	4		ACCCTCGGTT	4		TCACTAGCCT	4		TTTTGTGAAG	17
ACACAGGTCT	66		TTCACTTGTA	4		CATCCTACAG	6		TGTTCTGAAG	4		TTCCTTCCAA	4		ACACTCGGTA	4		ACGTTAGACT	17
CCGCTGCATG	66		GTACCTGCGA	4		CAGGAAGTAC	6		GTAGTTCCGA	4		ACATATGAGA	4		CAATCTGCAC	4		ATGCCACGTT	17
TTTATCGCCT	66		GCAATCGGGC	4		GCACTCGGGA	6		CAATGCGGCC	4		AGGGCAGCAG	4		CTGAGCAGCC	4		TTACTACTAC	17
CGTAGTGCAA	66		TCAACATTAC	4		CCATCTGCAG	6		GAAAAGCTTA	4		GCAGTTGGCC	4		GTATCTGCGG	4		ATTCATAATG	17
ACAGGTCCCT	66		TCGAATCTCT	4		GACTCTGCAC	6		TCCTCCGGAG	4		CGTGTCGCAG	4		ACCGGGCCCT	4		ACATATGACC	17
ATATGTTTCT	66		GAGCTGAAAG	4		GATATTCAGG	6		AATCCTGCAC	4		GACGAAAGCT	4		TGGACCGCAG	4		ATTGCTAAAG	17
CTAACTTGCT	66		CACTCTGCGC	4		CGGTTCAGTT	6		ACAATTGCAG	4		GCCTGGAGTT	4		ACTATCGGTA	4		ATCGCGCGAC	17
CGAGGGCCTT	66		CATGCGGCCC	4		CCACTTGGTG	6		AAACGGGCGT	4		CGACGTTCCA	4		TAACTCGGGC	4		CACAGCGTTA	17
TTTCCCGCTG	66		GTCTCTTGCG	4		TATATTCAGC	6		GTTAAGCGGG	4		GTAATGCCGT	4		ACAAATCCCT	4		GATAGCTCGT	17
GTCGCAGGTG	66		CTACGCGGCC	4		CAAGGGCAGG	6		ACTCTCAGAC	4		ACGGTCCAGT	4		TTGTCTGCTG	4		CCCCACGCGG	17
GAATGCTCAT	66		TTACCTCCAG	4		CCCCCTGGCT	6		TGGCCCGGAG	4		ACGCTGGATT	4		CACACCGCAT	4		CCCAATGCAT	17
AGAGCTGCTG	66		GCATCGACAG	4		TCAACAGCAG	6		TAAAACCCTT	4		TTACTGGACG	4		ACAGGTTACT	4		GACAAGCCGC	17
GCTAGGCCGA	66		CTCCCTGCAA	4		CAATGCTGGA	6		CTATACTAGT	4		ATTGCTTGAT	4		TGCAGGCTAA	4		GCTAGGCCGA	17
GACAGCGACT	66		GAACTCTCGC	4		TCCACTGGAC	6		TCAAATCCTT	4		AAGCACAGTA	4		CAACCTGCAG	4		GCTCTCGCGG	17
AACTAATCCC	66		CCAGGCAGTT	4		CACGACGCAA	6		TCAACTGTCC	4		GGACGCAGTC	4		TTGCCTAAAG	4		CAAGCTGCCG	17
GAGCAGGGCA	66		GTCCCCCGTG	4		AGCGCCCTGT	6		TGCTACGCCC	4		TCCCTGAAGT	4		CCTCGCAGGC	4		GACAATGCCT	17
GTCCTGCGGT	66		ACTTAATGCG	4		AAAAAGGCCG	6		TGTCATAAGT	4		ATCGAAGGAT	4		CTATCTGAAA	4		CATCGCAGAC	17
TTCGCTGCTG	66		CAACGCGCAG	4		TGGTCCGCAG	6		AACTTGGCAC	4		TAATTGCGGC	4		ACAAGACCCT	4		CACCGACAGA	17
GCCACAACAT	66		GAGTATGCAG	4		ATTAGCAGGG	6		CTATCTGCGG	4		AGGCGCGTAA	4		GTAAGCTGAG	4		GGCACAGCGT	17
TGTATGCAAG	65		TATACTGTAA	4		TCACTCGGCC	6		ATCGCTGGCG	4		CAACTGGTCG	4		ACGCCTGCAA	4		GTTAATCTTC	17
GCTGCAGTCG	65		ACAGCGGCCG	4		ATGATGCAGT	6		GGCAATTGCA	4		AAACCTGCAG	4		CTCTCTGTAG	4		CACAGCCAGA	17
GTCATAAGGT	65		CAACAGCGGG	4		TTCGCAGTAG	6		TAGCTGCAGG	4		GCATGTGCAC	4		AGGAGTGCAG	4		GACAGGCGGC	17
CGACCGCTCC	65		TCAACATGAG	4		GCCTCCGCAG	6		ACTTCTGCAG	4		CCACTAGATT	4		AACTTAGCCC	4		GCTAAGCCCG	17
TAAAACTGCC	65		AATCCTGCAA	4		ACACAAGGTA	6		GAAAGGCCGC	4		TGGCTGCATG	4		CGCGATGCAG	4		GCACAAAAGT	17
TTACCGCCTT	65		CAACGCACGT	4		GACATGCGCG	6		CACACGGCCT	4		AGGTATGGAT	4		TCTCTCTAGC	4		CGCAACGCCC	17
CCTCTCGGCC	65		TGTGCTACAC	4		AGAATGCAGT	6		GCACTCTCAC	4		GACTCCGCAT	4		TGGCTGGCAG	4		CTATCTTCAG	17
GGCATGCGCC	65		TCATAGCGCG	4		TGATCTGCAG	6		GTCGTGGAGT	4		TCACTCCGGC	4		CCCTATGCAG	4		AACGTGCACG	17
AAAGCAGTTT	65		GTCAACGAAG	4		GTACCTGAAA	6		CCCAAGGCTA	4		CAAACTGGGG	4		TTGCATACAG	4		AACATACACG	17
CGATACAGTT	65		AACCTGCAAG	4		TGCGCCGCAG	6		GCATTTTGGG	4		CGACACAACC	4		CTGTCTCCAG	4		CGACTGCACA	17
CGTCATCAGG	65		ATCGAAGGCG	4		GAACTCGCGA	6		AGTCATGGTC	4		ATCGCAGTAG	4		TTTTCCGCTG	4		CAAGGCAGTG	17
GTCAATTGGC	65		GTCATCTGAC	4		TATATGCAGT	6		GGATCACCTC	4		GTTAAGCATT	4		GCAGTTCCCT	4		TGCCCTGCGG	17
GTACAGTAGT	65		GCACTCGGCC	4		GCAACAGAAG	6		TAAGGTCGTT	4		ACTCTCGGTA	4		CTAACTGCCG	4		GCATTGGGCA	17
ACGTCAGCAG	65		GCACTTGTGT	4		GGCTCTGGAG	6		GTGCTCTTCC	4		GGTTCAGCAG	4		CTACCAGGTA	4		GTTCTGCAAT	17
GGATATTACC	65		ATAATGCAGG	4		CGGAGCGCAG	6		TCACGAGGCG	4		TCAACTGGGG	4		ACTCTCGGTT	4		AAATAGCCCT	17
GTTACAGTAT	65		CGAGGTCCTT	4		TGATACAACT	6		GCACTCGCGC	4		GTTGATGACC	4		CCATCTGCCT	4		GGGGCGCATA	16
CTACCAGCAG	65		GCGATGCAGC	4		CTACCTGCAG	6		TCACATCGCG	4		ATTCAAAGGG	4		GCAGGTCCAT	4		TTGGTACTGT	16
CGTTTGAAGC	65		TCACTAGGTT	4		AATCTCGGTA	6		GCACGGGGAT	4		ATATTAACAG	4		CCGCCTGGCT	4		CTTTAATGGG	16
AGACAGAAGA	65		CAATTTTGCA	4		CGCTCTGCAA	6		CTCTGTGCAG	4		CGGCTAATTT	4		CTAGCAGCAG	4		GAGCTGCAAG	16
CATATTGCTA	65		ACACTTGGAC	4		CTGTCCGCAG	6		TCTCACGCGA	4		ATTCCTGAGT	4		GCAGGACCCT	4		CGGTGTCGGT	16
AGCAGTGAAT	65		GAACGGGGCT	4		GTAGTGCAGT	6		TGAATGCGAG	4		TCAATTGGAT	4		GTAATTGCAG	4		GCGACTTGAC	16
AAGCAGCTAT	65		CTGCGGAGGC	4		GTTAGGGCCG	6		TCCCCTGCCT	4		CTCTCAGTGT	4		CCAACTGCAG	4		GAACCGTTGT	16
AATAGTGCGT	65		CAATCTGCTA	4		CCCACTGGCC	6		TCACTGGTGT	4		TTCCACTGCA	4		GACTTGCCAC	4		AACGCTAGGT	16
CACTGCCGTG	65		CAACGACTGG	4		CGCTATGAAG	6		AAACGTATCT	4		GGTGCAGGTC	4		CACTTGCGGG	4		ACGCAAATGC	16
TGTCATGAGC	65		CCTTACTGCG	4		GGGTCTGCAG	6		CGACTCGCAA	4		ATAAATCGAC	4		GTATATGCAG	4		ACGACATTCT	16
TTGCAAACTG	65		TTTCATCTGC	4		GATGAAGTGG	6		GAATCTGCAA	4		CGAATCGCCC	4		TCAAATGGTT	4		TAGCAGGAAC	16
GTTCATGTGA	65		TGTCAGCTGA	4		CACCGCAGTA	6		TTGGATACAG	4		GGAAAGCAGC	4		CTATCTTCGG	4		CAGGTCGTAC	16
GCATGTTGCT	65		GGTCTCTGCT	4		TCACTAGGAC	6		TTTGCTGCAT	4		CGTCACTGCA	4		ACACGTCCCC	4		GATTAATTGA	16
CTACACTTAC	64		CTTCACGCAG	4		TCTCCCGCAG	6		GTTGCTGCCT	4		CAGTGCAGAC	4		CACACCGTAG	4		TAGCTGCGTG	16
AGCTATGGTG	64		ATAATTGCGA	4		CCTCTAGGTT	6		TTACTTACAG	4		CCGGAGGCTA	4		ACATGTCCGT	4		GTCGCTGCGC	16
GTTCTGCAAT	64		ATCCTGCTAG	4		GTCAACTCAG	6		AGGGTGCAGT	4		TACGCGCAGA	4		CAATCTGAAG	4		AATCATGCAG	16
ATTTCTGCGG	64		CGGGGCTAGG	4		ATCACTGCAG	6		GCACTTGGGC	4		CCTGCATGAC	4		ACAGGTACAT	4		CCATGGCGAT	16
ACATGGCGGC	64		CTTTCAGTTC	4		GCCACAGCGT	6		TGTTGCAGTT	4		GTTCTGCAAT	4		ATCCTTCTAG	4		ATACCTCGCC	16
ACACAGTATC	64		TAAAACTGCC	4		GCAACGCAGT	6		AAAGTCAGAC	4		CTATTGAATG	4		CCACCTGGAC	4		GGTTGTGCAG	16
CTACAAGATT	64		CGTACTACAT	4		TCACTTGGCG	6		CGTGCCGCAG	4		CATATGCACT	4		ATGTATGCAG	4		TGTTCTGGAG	16
ACAGATAGTT	64		AGATAAGACC	4		GATGATATCC	6		CAGCGTACAG	4		TGGAGATCGT	4		TGATACTGCT	4		GTTTATGTAC	16
GGACCCGCCG	64		AGTGCAGCCA	4		GCAGCAGCAG	6		TTATGCAAGG	4		TTAGTTAAGC	4		ACTCGCGGGC	4		GTAGGCCAGT	16
GCATTGGCTC	64		GTGACAGTGA	4		TGACTCGGGC	6		TCGCATGCAG	4		CGGGATGTCA	4		CCGCCTGCAG	4		GACAGGCCGG	16
CGCCAATCCC	64		GTCCTCGCCG	4		TTACTCGGGC	6		GATAAAGCAT	4		AGTGAACCTC	4		CGGACTGCAG	4		GCACTGGGGG	16
CTCCGCAGAG	64		TGTGCCTAGC	4		CTGGCTGCAG	6		CGATCTGCGA	4		ATGTTGTAGG	4		ACAAGTGCCT	4		CTAATGCCGT	16
GTACTCTGCG	64		ATACCTCTCC	4		GTCACTCGTG	6		CGATGCGCGG	4		GACTCCACAG	4		AACTAGGCAG	4		GCTAGGACGT	16
AACAGTTCCT	64		GTAAACTACT	4		ATCACAGTAG	6		TACCTTGGCG	4		AATCCTGCAT	4		AGACACACCG	4		CTACTCGCGT	16
AGGCAGGCGA	64		GCCATTGCAG	4		AACCACAGTA	6		GACACTTGCG	4		GTTACCCTCC	4		GCAGGTCCGT	4		CTCGCTGCTG	16
GGCTAGTGTG	64		CAAATAGCAG	4		TCACAGGGTG	6		TTACTATAGT	4		GTACATCAGT	4		TTACCTACAT	4		TTTACTGCAT	16
GCAACTTGAC	64		TAATTTTATC	4		GTACATGCAA	6		TTTTCTACAT	4		TGGCTGGTAG	4		ACTCGAAGGC	4		ACGTACACAG	16
GATATGCATC	64		CCAAAATGGT	4		CCTCAAGGTA	6		GTGCGTTCAG	4		TTTACAGCAT	4		TATTCTGCAG	4		AACATGCATG	16
ACCTCTGCCT	64		TGAGCAGTCT	4		TGGACAGCAG	6		TCAACTCGGT	4		TCTCCCGCAG	4		CTTTCTACAG	4		GTACGCGCGT	16
CACTACAGGG	64		TGAACCTAGT	4		TCTCTTGGCT	6		TCACTATGCC	4		GTCTGCAGTG	4		GTATCTGAAG	4		GGCTGAGCAG	16
TCTTCACGCT	64		GGTGTGCAGG	4		CGATTTGCAA	6		GACTGTCCCT	4		GGATCCGAAG	4		CAGGCTGCAG	4		TCACTAGGGC	16
AATGCAACGA	64		ATGCTATGGC	4		CTATCTACAG	6		AACCCTGAAG	4		GATGTTGCAC	4		TGTAAGCAAG	4		CGTTACAGTA	16
ACGAAGCACG	64		ACCAAGATGG	4		CAACGACTAC	6		CCGCCTGGCT	4		AGTAATACCC	4		CACCCTGCAG	4		CGCTACAGAA	16
CATCCCGCAT	64		TGGAAGCTGA	4		CTCTATGCAG	6		GTACAGGCCT	4		GTTCCTGCAT	4		TCACTTGGTT	4		GCAATTTGAC	16
TGATTGTACC	64		ACCAAGAACT	4		GTCATACTGT	6		ACTCTCAGCC	4		CGACGTTCAC	4		CTCTGTGCAG	4		CTATCTGGAG	16
CCACCCAAGT	64		CGAAATCGCT	4		CACGCCGTGA	6		TTACGGCCAT	4		CATCTGATGT	4		CTGGATGCAG	4		CCCTGGGCAA	16
TGAAACTGCC	64		TGCGCTCCAC	4		GAATGGCGCT	6		CCACTCGGTG	4		CGACTTTCCC	4		CACTTGTAGG	4		GGCAGTGCCT	16
TGACTGCACA	64		ATCTCAGGCG	4		TCACTCTGGC	6		GACAGTCCGC	4		TTTCATAAGG	4		AAAACGCTCT	4		ACGGACGCAG	16
TTGCAACGCC	64		GCAGCGGCAG	4		CCACTCGGTT	6		GTGCATTGAC	4		ATTCATCAGG	4		TCACCCGGGC	4		TCCCGGGCAG	16
ACATGATGTG	63		TCCCGCAGAG	4		TGTCCCGCAG	6		GACGAAGCTT	4		GCGGCAGCAG	4		CTACCTGGAT	4		AACTACACGC	16
GTGTACTGCG	63		ACAGGCTAGT	4		CCACAAGTTA	6		TTGCCGCGGA	4		TTCTGCGCAG	4		TCATGTCCCT	4		GCACTAGGGC	16
GGTCTGCATC	63		TTAAACTCGT	4		AGACATGCGA	6		CTACTATCCT	4		AGCGACGCAG	4		TCAACTCGCT	4		GACTAGCGCT	16
GCTCTTGGCG	63		GCATGCAGGC	4		TATAGCGCAG	6		GCACCTGGTT	4		CTACTCTATG	4		GCACTGGCGC	4		ATACATCTGA	16
GTACGTACGC	63		ACACGTGTAC	4		GAATCTGCAG	6		TATACAGCAG	4		CTAGTGCAGG	4		TTCTCTGCTG	4		AATACTGCAG	16
GCTAATGCAC	63		GTCGCTGTCC	4		GTATCCGCAG	6		AGTGCCACAG	4		TTCTCTGCAG	4		CTATGCGCAG	4		TAACCTCACC	16
ACATTCGGTT	63		CAACTTGGCC	4		CTCGCAGTAG	6		TAACGCGGCG	4		AATAGCATAG	4		TCTGCAGCAC	4		GTTCGGCCGT	15
CATTACATGC	63		AACTCGGCGC	4		GCCCTCGGGC	6		TAATTTCCCG	4		TCGCTGCAGG	4		CCACACGGGA	4		GACAACACTC	15
ATTTATGCAA	63		CACCGGGCCG	4		TGGCATGCAG	6		ACAGTTAGTG	4		TACATCAGTA	4		CGATCTGAAA	4		TGATATTGCT	15
TATGCCTGCA	63		GCATGCATAC	4		GTATGCTGCA	6		CCAACCGGTT	4		TATGCAGGCG	4		TCACACGGTA	4		AACTGCAGGC	15
TATGTCGCAG	63		GACATCTGAA	4		TCAACTGTCC	6		GTCACTGGTG	4		GACACGTGGC	4		ACGAATGCAG	4		GCCTCTGAGG	15
GTGACGCGCC	63		GTTCCTGCCT	4		GCACCTGGAG	6		GCATTAGGAA	4		CAGAAAGGGC	4		CGAAGTGCAG	4		GTCACCGGTT	15
CATAGGGCTA	63		GTCATGAGCT	4		GCTCTCAGAC	6		GCACTTGCAG	4		ACACGCGGTT	4		CGCTATGCAA	4		GAAAACGCCT	15
ACCCTCTGGG	63		CTCTGTGCAG	4		TATATGCAGG	6		TCATCTCCCG	4		GCAACTTGGG	4		TGTATGCATG	4		AGGAATGCAG	15
GGGCAGGGGA	63		GGAGCAGGGC	4		CTAGGCACAG	6		CGCTGCGGGT	4		ATACTTGCGC	4		ACATGTCACT	4		CCGAGTACAG	15
CAACATCGCT	63		AAAGATAGTT	4		CTGTCTGGAA	6		CGTTCCACAG	4		GCTTTCCAGG	4		CTTTCTGGAG	4		TGGCTGTCAG	15
GTCCTGCCGC	63		TCAGTTGGCT	4		CCATCCTCGC	6		ATGTTGCAGC	4		GGACTGCAGG	4		TGTATGCAAC	4		CAACGGTGGG	15
GGAAGGACCT	63		CAGCTTGCAC	4		GTTCACAGCG	6		CTGTGCAGAA	4		CTGAGTGCAG	4		TCACTAGGGC	4		CCTCCTGGTT	15
CTTTGCCGCC	63		CTAAACTGAG	4		CTCCGAGCAT	6		TATTCCGCAG	4		CCCCTGAAGT	4		ACAGGCCGCT	4		AACACCGCAG	15
ACATTTAACC	63		TCGAATTGCT	4		CCACCTGGCG	6		TGGCTGGCAG	4		TTTAAAGCAG	4		GTGATGTCCC	4		TTAATGTTCT	15
AACAAGTCAG	63		TAGATTGAAG	4		GAAGCAGGGC	6		AGCATGCAGC	4		GTTAAGCAGT	4		ACAGTACCCT	4		GTATCTGCTT	15
ACACGCTGCT	63		AGCTAACTGG	4		CAACTTGGCC	6		ACATGCTAGT	4		CAACTTGTGT	4		CGATATGCAA	4		TTTATTGGAT	15
ACGGACACAG	63		CGTAGTGCAG	4		AACACTGAAG	6		CCCTCCGCAG	4		ATAGCAGTTC	4		CCACATGCTA	4		CAACTTGTAC	15
CACTTGGCAT	63		CAGGGCTGCC	4		TAGACGCAGG	6		CAGGCCTGCG	4		TTTCCTGTAT	4		CGATCGGCAG	4		GTCAACGCCT	15
TCCTGGCCGC	62		CGTGTTCATC	4		GGGAAAGCAG	6		ATACCTCTCC	4		GCTGTGCAGG	4		GTATCTTCAG	4		ATATGTTGCA	15
CGGGTTGCGC	62		GCCTGAAGTT	4		GAATCTGCAC	6		TTAGGCCTTC	4		GGTTTAATGC	4		ACAGGTCTCC	4		ACGCGACGAA	15
GCGCTGCACT	62		TCACCGTGTG	4		CAACCTGGTT	6		GATAAACAAT	4		GATGCCTGCC	4		TTATCTCCAG	4		CGTCACTGCG	15
GACTGCAACT	62		CACCTTCAAG	4		AGACACCACC	5		AAAAATAACT	4		CATCAAGGGC	4		ACAGCTGCAT	4		TAGAGAAGTA	15
CAGGTCGCTT	62		CCATCCAAGT	4		TGACCTGCGG	5		GGCGGTTGCA	4		ACTTGTGCAG	4		ACAGATCTCT	4		TTTCTGCTTT	15
ATATTAACGT	62		TAACAGGTAG	4		GCAGTGGGGC	5		CGAACTGCAA	4		TTACGTCCAA	4		CCACCTGGTA	4		ATATGGCCGC	15
ACACCTGGCG	62		CTAGGCAGTA	4		CTTCTGCTGG	5		TGGGGTTCAG	4		ACACTTGTGT	4		ATGCCTACAG	4		CTGCCTACAG	15
AACGCTAGGT	62		ATTCACAGCG	4		TGACATTCAG	5		TATCCCACAG	4		CTATACTAGT	4		ATAGTTCCCT	4		CGGTGCAGTT	15
ATACGTAACC	62		CTACGTTCCC	4		GGTGCTACCA	5		GCACTAGGCA	4		CCACTCGGAG	4		TCTCTCGGTA	4		TCATTCTGGC	15
CGACGCCTCG	62		CTCTTAGCAG	4		TCACTGGTTC	5		GAAGGGGCGG	4		GTCACCTGCG	4		ACAGGTGCCC	4		AACATGCACC	15
ATAACTCGCG	62		CATAAGAATT	4		GTCCTGAGGT	5		GACAGGCCGT	4		AACCAAGCAG	4		GACACCGCAG	4		CGCGCAGTCG	15
ATATGTCCTT	62		TCATCGCGAG	4		TTTCCTACAT	5		TAGAGAAGTA	4		GATGCCTGGT	4		ATATAATGAC	3		AACTGCACGA	15
CAACTTGTTT	62		GGATAAAGCG	4		ATCGCAGTTG	5		GTTGCTGACG	4		GTACTTCCAA	4		ATCAATTGCA	3		TTCATTTGGC	15
GGACGGCGCT	62		GCCCTTCCGG	4		GTGTCTGCAG	5		TGATTTTAAC	4		GGTCTAGCAG	4		TCTGTGCGAC	3		GCTCTGGGGC	15
CTGCTCGCTA	62		TTTAAAGCAG	4		CGGAGTGCAA	5		ACGCTTCTTG	4		CCACTGGCTA	4		AGTGAACCTC	3		GCCCTGGGGC	15
[truncated: 55,539 more rows]
