# Supplementary material for: Influenza A virus undergoes compartmentalized replication in vivo dominated by stochastic bottlenecks
Source: Nat Commun. 2022 Jun 14;13:3416. doi: 10.1038/s41467-022-31147-0 (PMC9197827; doi:10.1038/s41467-022-31147-0)
Supplement: Supplementary file 4 — Source data [file 41467_2022_31147_MOESM4_ESM.zip › Source Data/Fig 5-6-7.xlsx]

## Sheet: 5A
weight (kg)
Ferret	days post infection
	0	1	2	3	4	5
34	0.87	0.87	0.88	0.84	0.91	0.91
35	0.85	0.83	0.84	0.84	0.86	0.86
36	0.78	0.74	0.76	0.76	0.75	0.76

## Sheet: 5B
log10 GloTCID50
Ferret	days post infection
	1	3	5
34	6	4.5	3.5
35	4.67	4.33	2.67
36	5.3	3.23	3.33

## Sheet: 5C-E, 7 nasal wash
F34													F35													F36
HA						PA							HA						PA							HA						PA
1dpi		3dpi		5dpi		1dpi		3dpi		5dpi			1dpi		3dpi		5dpi		1dpi		3dpi		5dpi			1dpi		3dpi		5dpi		1dpi		3dpi		5dpi
barcode_clusters	read_count	barcode_clusters	read_count	barcode_clusters	read_count	barcode_clusters	read_count	barcode_clusters	read_count	barcode_clusters	read_count		ACGCTAGCGC	4230	barcode_clusters	read_count	barcode_clusters	read_count	barcode_clusters	read_count	barcode_clusters	read_count	barcode_clusters	read_count		barcode_clusters	read_count	GATGGCCAGC	8272	barcode_clusters	read_count	barcode_clusters	read_count	barcode_clusters	read_count	barcode_clusters	read_count
ACGCTAGCGC	4435	CACGATGGGT	50916	CCAAGGCTCC	12820	TCCAGAAACA	1516	AGGTCTTTCT	45057	TAGCATCACG	42753		GATGGCCAGC	3100	ACGCTAGCGC	3695	TATTGCTAAC	23086	ATATGAGCAC	1913	TTCCCCGGCT	14908	GTTACTCTAC	38822		ACGCTAGCGC	3515	ACGCTAGCGC	4815	ACAGCTAGGC	6588	CAGCTCCGAT	1585	TGTCTAATAC	8539	GCGTCACGAA	13349
CACTAGGGTT	3475	CACGAGGGAC	16865	CAACAGGGTT	10221	CAGCTCCGAT	1241	TTGAGCCGAG	10332	CTAAAATTCC	20031		CACTAGGGTT	2982	TAAAGCAAGC	3531	TCACTCGGTA	16358	CAGCTCCGAT	1672	AACGCGAGAT	7177	CCTATGCTGT	24072		ACAGCTAGGC	2337	ATGCTAGCCT	3017	ATGCTAGCCT	5136	GAGACCACCA	1242	GGTACGTACG	6811	ACGCACGAAT	6203
GATGGCCAGC	2820	CATAGCGGCC	10203	CAAAAAGGGA	9182	GAGACCACCA	1207	GACAAGGGCG	6674	GCGATTCCAA	12761		ACAGCTAGGC	2551	GCGTACTAGC	2800	CCGGAGGCTA	14811	GAGACCACCA	594	GATGCGAGAT	6259	ACATTTTTAA	16611		CACTAGGGTT	2067	CCGAGCTAGC	2940	TATTGCCAGC	5132	TCATGTTGAT	1218	GCTACTCTCC	4823	ACACCATGAA	4366
ACAGCTAGGC	2540	CCTAAGGGTA	7275	AATCACTAGC	8064	ATATGAGCAC	794	CGAAATTTAA	6383	GGACGGACCT	7284		CCGAGCTAGC	2502	GATGGCCAGC	2761	CTTAACTAGC	13547	TATTTTTTAG	593	GCTTTTCCGT	5921	ACGGTGCATT	12447		GATGGCCAGC	1812	ACAGCTAGGC	2931	GATGGCCAGC	4996	TTAGGCTCAG	1020	GCTATCGACA	2220	TCATGTTGAT	2515
CCGAGCTAGC	2233	GCACTGCTGC	4282	GACACTAGGC	7337	TATATTACTT	740	AGGCTGAACG	6351	TTATTCTACG	6738		TGAACTAGCC	2099	CACGCGGGCC	2573	AAGTTGGCCC	12979	TCCAGAAACA	555	ACGGCGGTCC	4340	CCCTAGCTAC	11429		CAACGAGGTG	1725	CACTAGGGTT	2600	TTCGCTAGGG	3733	CAGTTGTACC	819	CTTAGGCGAT	1511	AGAACACCAT	2482
CACGCGGGCC	1983	ACAGCTAGGC	4162	CGGAGCTGGC	6390	TGAAGCGCTA	737	GCCCATTACG	6295	GTCGCCTCGT	6349		CAACGAGGTG	2067	ACGAAAGCCT	2491	TTACGCTAAC	9762	TCACACGGCA	547	CGCTGTCACC	4104	CATTACTCAC	6972		CCGAGCTAGC	1717	TACAGCAGAG	2312	ACGCTAGCGC	3059	ATATGAGCAC	793	TGAATTGTGT	1484	CAGCTCCGAT	2410
ATGCTAGCCT	1927	TCACACTAGC	3616	CACTAGGGTT	5548	GCCTCCCTAA	723	CTCACTTTTT	6122	GAAAAGGTAC	5456		ATGCTAGCCT	1985	TGAACTAGCC	2253	CGAACTAGCC	7770	AATAAGCCTT	505	AAGCAACTTC	1722	TGGACCATCC	6782		AATCACTAGC	1640	TTGATCTAGC	1991	CCGAGCTAGC	2958	GGTGCATCAA	673	TAAACCCAAT	1387	TCCAGAAACA	2122
GGTGGCCAGC	1804	GCGTAGCTCA	3588	TGTGCTAGGT	4960	TGAGTGGTCT	589	AGGATTCCAT	5978	AAAGTAACGG	4910		CACGCGGGCC	1970	CACTAGGGTT	2041	TTTGTCTAGC	6787	TTCGAGGCGT	499	TACGCAAGCT	1696	TTGCCACCGG	5607		ATGCTAGCCT	1609	TGACACTAGC	1988	CAAAGGCCTC	2634	TCAGAAAATG	658	CAGCTCCGAT	1363	GCGTATCTGC	1946
TGAACTAGCC	1803	GGACAGCTCT	3565	GCACGAGCCC	4911	TTCGCTCAGG	532	ATAGCTGCGT	5246	GCGTAATAAA	4600		CACGAGGGAC	1906	AACAGCTCAC	1961	TCACTTGGCA	5472	AGCCCAATGT	496	AAACGCGACT	1492	CGACGATCTC	5434		TCAAATCGCT	1467	CAACGAGGTG	1920	CAGGTAGGTT	2609	CCATTGCCCA	605	TCTTTAACCT	1343	ACCTAGGCCG	1814
TCGGCTAGCT	1797	AATCACTAGC	3364	CACGCGGGCC	4301	TCGCTAACTA	519	AAGAGGTATT	3927	GGCTCCAGCA	3228		TACACGAGGG	1869	CAACGAGGTG	1925	GCAAAGTGCG	4477	CTACTCTACG	493	CCCTAGCTAC	1344	CGTTCGTCTG	5432		ACCAATGCCC	1436	TCGGCTAGCT	1893	TCACGCCAGC	2284	ATCACCGCGA	570	ATGAACATAT	1228	GGTACGTACG	1719
TACACGAGGG	1715	TATATCACTT	3261	GATGGCCAGC	3910	TCATGTTGAT	442	GTCGCCTCGT	3907	AGGTCTTTCT	3041		TTGATCTAGC	1864	TCAAAACGGT	1905	TCAAATCGCT	4276	AAACACCGAG	437	GACTTACGAC	1274	CCAAGTTCTG	5312		TCAAAACGGT	1431	TGAACTAGCC	1866	TATTGCTAAC	2194	TCGCTAACTA	538	ATATGAGCAC	1129	ATTTACCTAC	1414
AATCACTAGC	1687	ACGCTAGCGC	2997	TGTCACTAGC	3750	TTCCAGTGGT	440	CTAGTACTCT	3070	CCGAGGCAAC	3007		GCGTACTAGC	1827	ACAGCTAGGC	1695	TCAAAACGGT	4231	GCCCCCGTTA	395	GCGGTGGATT	1193	ACTGGATCAT	4827		TTGATCTAGC	1431	CACGCGGGCC	1854	GCTCACTAGC	2157	TCCAGAAACA	536	GGTCGCAGTC	1007	GCTATCGACA	1370
CAACGAGGTG	1659	AATATAGCCC	2968	GGTGGCCAGC	3721	GGTACAATTG	434	ACCAGTACAC	2790	TAATACGCGT	2741		AATCACTAGC	1824	TTGATCTAGC	1665	CACGCGGGCC	4109	GCGATTCCAA	387	GCTGCCTTCT	1191	CATCGATGAT	3921		CACGAGGGAC	1410	TCAAATCGCT	1832	CAACAGGGTT	2153	GCCGCCTCGC	526	AGCGTCTTCC	959	TACTTCCGTC	1351
TTGATCTAGC	1592	CATTAGGGGT	2726	TACAGCTTAG	3697	GCCACTCCTT	430	GAGCCCGGCG	2333	CCTTTGGGAG	2703		TCACACTAGC	1663	CTTAACTAGC	1606	CGAACAGGTC	3858	TTTTATCAAT	376	ATAGCCTATC	1142	ATACCAGTAC	3688		TACACGAGGG	1353	TCACGCCAGC	1774	ATGACTGCCC	2118	CCATGTTCGA	511	GCAATGGAAA	936	AGCCTATTAA	1295
GCGTACTAGC	1567	ATGCTAGCCT	2695	TAAGCTAGGG	3544	TGCGGGGCTA	427	AAGAGGGCAT	2014	TGGAGCCCTT	2668		TAAGCTAGGG	1560	CCGAGCTAGC	1589	TTGCCCTAGC	3635	GGAATGCGAC	376	TGTTCACAGC	1103	GTGAGCCCAC	3391		GCATGCCTGC	1350	AATCACTAGC	1728	CACTAGGGTT	2095	ATTGAGTTCT	494	GAGACCACCA	877	ATGAACATAT	1165
ACCAATGCCC	1487	ACACCCGCCC	2421	ACGCTAGCGC	3492	AGTACTTATG	427	AAAGTAACGG	2008	CACGTACGAG	2536		TCACTCGGGC	1518	TGACACTAGC	1575	TTATGCAAGC	3459	TAACGCGGCC	371	CTAATCGCGT	1093	ACCACATAAT	3144		CACGCGGGCC	1345	ATAGTCATGA	1650	TTGGCTAGGA	2058	AGCGGCCCCG	474	CAAAAGCAAT	834	GGCGGACCCA	1085
CACGCTAGGT	1482	ATCTCCTAGC	2339	CCGAGCTAGC	3171	TGCCGCTGCT	423	CAGGATACGC	1988	CTTCGGTGCA	2530		GCTCACTAGC	1487	TCAAATCGCT	1561	CAACGAGGTG	3213	ATACGCCAAA	367	CAGCTCCGAT	1039	GACCGATCGC	2782		GGTGGCCAGC	1322	GCGGGCTAGC	1627	GCCAACTAGC	1997	GCGATTCCAA	457	CCTCCCCAAA	829	ACTGCGAGAG	1072
TGACACTAGC	1399	CACTAGGGTT	2339	CACGATGGGT	3154	TGGTGACCCA	400	GGTGCGGGGT	1797	CCTCCTGAGC	2381		TCAAATCGCT	1487	GCTCACTAGC	1527	TTGATCTAGC	3052	CCAGTGTGTA	363	CCATATACAC	1002	CTCGCCAAGC	2555		GCGTACTAGC	1303	CACGAGGGAC	1619	TCGGCTAGCT	1904	CGACGTGCAC	457	GTATGCACTC	788	TTGATGGTAC	1048
GCCAACTAGC	1391	CCGGAAGGGT	2260	AGCACAGCCC	3051	AAACACCGAG	390	ATAACATACC	1527	CATCCAGCCT	2369		TCGGCTAGCT	1475	TACACGAGGG	1493	GACACTAACT	2838	TGAAGCGCTA	362	CAAGCCATAA	989	AGCTCTCCCT	2389		TGAACTAGCC	1293	TCAAAACGGT	1591	TCATTTGGGC	1902	TTCGTCATCT	432	CAGCCCGGGT	786	TGTCTAATAC	1047
TCACGCCAGC	1376	CACGCGGGCC	1961	ATACGCTTGC	2501	GTGATACCCG	389	AAAATGGACT	1293	AATAAGCCTT	2360		ACCAATGCCC	1418	TCGTTCTAGC	1464	CACTAGGGTT	2598	AAGCCCGTCA	342	GACATTTGCA	952	CAGGTATGGT	2381		CTAGCTAGCC	1270	GCCAACTAGC	1512	CACGAGGGAC	1852	CTTCGCAGAG	427	TGATCTGTGT	744	TCACCTGATA	1031
CACGAGGGAC	1342	TTCATGGCCC	1949	CACGAGGGAC	2218	CCAATGTTGC	368	CTTTTACACA	1213	GAGCCCGGCG	1887		ATAGCTAGCA	1405	AATCACTAGC	1378	CACTTCCCGC	2422	TCGCTAACTA	337	CGTTCGTCTG	932	GGTTTCATTG	2211		TGACACTAGC	1237	AATACAGCCC	1502	TGAACTAGCC	1837	GGAAGCGTAG	405	TGGTACAGTA	741	GCACCCGTAG	1006
ATAGCTAGCA	1278	GCACGAGCCC	1698	CCGACGGCTA	2187	TTTTATCAAT	352	CCGAGGCAAC	1201	GCGCAACCCA	1737		TGACACTAGC	1374	TAAGCTAGGG	1287	CCGTCCTAGC	2412	TCGCGACCTT	331	CATCATCCGT	892	GCGCCAGCTG	2173		AGCACAGCCC	1231	GCTCACTAGC	1501	TCAAAACGGT	1598	GAACACCTGG	371	CAGCCTGTAG	717	CCATGAATCG	981
TCAAATCGCT	1270	CGGAGCTGGC	1584	CTGACCTAGC	2165	GGAGTAGTAA	349	GGACGGACCT	1062	ACACCTCAGT	1577		CACGCTAGGT	1341	TTAACTAGTC	1272	TACACGAGGG	2381	TGGTGCTACC	329	AACTTTGATT	880	AGGTCACTCG	1620		TCACTCGGGC	1210	GGTGGCCAGC	1377	GTCACTAGCT	1587	CTTGTACACC	365	TCGCTAACTA	716	CGTTCTCACA	948
GCTCACTAGC	1268	CCGAGCTAGC	1580	ATGCTAGCCT	2133	ATTGACCATC	348	CCTCCTGAGC	833	TTTTTGAGCC	1417		TAGGCCAGCG	1288	AGCACAGCCC	1263	ACGCTAGCGC	2086	GTGGCAGTTA	315	ATATGAGCAC	876	TTCGTCCTGG	1531		TCGGCTAGCT	1203	GCGTACTAGC	1370	GGTGGCCAGC	1582	CTTGCGCATA	362	CGAGCACCAT	714	TTTCCCATAT	920
CCAGCTAGCT	1222	CGCTGGGTAC	1456	CAGGCCGGTT	2105	ATCACCGCGA	345	GGCTCCAGCA	725	CCGAATGCCG	1397		GGTGGCCAGC	1279	GCCAACTAGC	1247	ACAGCTAGGC	2040	GCTTGCTCTT	303	TTCACTACTA	810	CTCATAAGAG	1513		TCACGCCAGC	1196	ATGACTGCCC	1368	GCGGGCTAGC	1562	GACGATAGGT	354	TACATCCGTC	705	TATGCGGTCT	913
GCATGCCTGC	1192	CATGAGCGGT	1329	GCGTACTAGC	2070	GGTTACTCGT	336	GGAATACGGT	713	TGTTGCCGCG	1341		TTACGCTAAC	1269	GGTGGCCAGC	1195	TCAACTCGCT	2006	GCCACTCCTT	296	CCTATGCTGT	787	CGACTTGCTC	1504		TCACACTAGC	1173	CACGCTAGGT	1360	CCAAACAGGG	1559	TGCAGAGTTG	349	TCATGTTGAT	692	GTGCGACTTT	769
TCACACTAGC	1175	GATGGCCAGC	1305	TGCTGCCAGC	1891	TTGAACACTC	331	ATCCAGCTTC	693	CAGCTCCGAT	1338		CCAAACAGGG	1243	TCGGCTAGCT	1176	GTCATATGCT	1991	TTGCGGAACG	294	GCGTAACCGA	752	CGCCATTTGC	1490		CACGCTAGGT	1135	TACACGAGGG	1354	TGACACTAGC	1539	CCGTAATACG	340	TCCAGAAACA	691	TGTCACGCAG	717
ATGACTGCCC	1114	TACACGAGGG	1291	ATCTCCTAGC	1832	ATGCGTTTGG	327	TTATTCCACA	645	GAGACCACCA	1325		CCAGCTAGCT	1240	CACGAGGGAC	1151	TTGAACTAGC	1988	AGCTGGATTG	288	TCCAGAAACA	747	ACTGACCACT	1478		CTTAACTAGC	1089	TAAGCTAGGG	1284	AATCACTAGC	1502	AGCACGTGTC	338	TTCCTAATTG	667	CATACATTTC	713
TCAAAACGGT	1088	TGTGCTAGGT	1090	ACAGCTAGGC	1827	GGTGCATCAA	324	CACGTACGAG	587	CCTTAGGATA	1300		GCTAACTAGC	1218	TGTGCCTAGC	1141	CGCCTAGCAC	1768	TCAAAATATC	285	AATAAGCCTT	743	TTCGAGGCGT	1471		CCAGCTAGCT	1088	TATTGCTAAC	1266	TTGATCTAGC	1498	CCGAGCTCAC	337	TACATAAATT	655	AATGGCCATA	710
AACGAAGCGC	1053	GCTCACTAGC	1084	ATAGCTAGCA	1811	GCCCCCGTTA	321	TGCCTCCGGC	567	CCGGCGATAT	1253		TCAAAACGGT	1217	ACCAATGCCC	1135	TGACACTAGC	1691	CCAATGTTGC	280	ACTCCAGTAC	717	CCATCATACT	1343		GCTCACTAGC	1057	CAATACTAGC	1248	CACGCTAGGT	1488	ACAGTGGCAC	336	AATGACAATC	645	ACTTAGATCT	706
TCTGCAGCAC	1037	TGAACTAGCC	1054	ATCACGGCCC	1802	ACGCTATGGT	320	CGTGCCCACC	551	ATACGCCAAA	1206		ATGACTGCCC	1192	TCACACTAGC	1102	TTCCCAGCCT	1596	ATCACCGCGA	279	AGGAGCCTGT	688	AACCCCTACT	1336		TAAGCTAGGG	1013	ACCAATGCCC	1234	CGTCGCTAGG	1449	TGCGTGCCTC	336	ACCTAGGCCG	634	TTCGTACTCC	703
AGCACAGCCC	1031	CCAAACAGGG	1038	TAGACTAGCA	1792	CGTACACCTT	305	AAAGCCGGAC	538	AAACACCGAG	1199		TCACGCCAGC	1188	TCACTCGGGC	1096	TGAACTAGCC	1478	TCATGTTGAT	275	GAGACCACCA	650	ATGCTACCAG	1209		AATAGAGCAC	982	TGCATATGCC	1201	TCACTTGGGC	1440	TTTTATCAAT	329	CATTGCCCAA	627	AATGACAATC	671
TAAGCTAGGG	1025	CTTAACTAGC	992	CACTAGGTTT	1773	TGACTAAGTG	305	GGCCATGGGA	527	TACCAGCCAA	1150		TATTGCTAAC	1158	CCGGAGGCTA	1068	TAGAACAGTG	1462	AAAGTTCTCG	275	TACCGCAATC	649	CAGCTCCGAT	1151		ATGACTGCCC	974	CCAGCTAGCT	1169	TCAGACCGGT	1424	TTCGTACAGC	319	CTTGTACACC	555	CGCACGATCC	650
CACCTGGGAA	1024	TCAACTCGCT	977	TTACGCTAAC	1602	CTTCGCAGAG	289	CACGTGCCAA	484	ACTTATCACA	1120		GCATGCCTGC	1148	CCAAACAGGG	1053	AGTAAAGCCC	1458	CAGTTGTACC	274	ACATTTTTAA	631	TCTGCTGACC	1127		GCCAACTAGC	945	TCAGCGCTAG	1154	GCACTAGGCA	1407	TCAGTCGATC	317	CTTCGCAGAG	526	CGATGGCTCT	644
GCACGAGCCC	1023	TCAAATCGCT	961	TGGTGCCAGC	1577	CCGTAATACG	287	TCGGGTAGTT	472	GACAAGGGCG	1118		TCTCTCTAGC	1129	GCACTAGGCA	1014	GATGGCCAGC	1317	TTGGGACGCG	271	TCGCCGTAGA	622	GTGGCAGTTA	1090		CACCTGGGTC	936	TCACACTAGC	1152	TACACGAGGG	1406	ATCGGCGACT	314	TTACCCGTTT	522	ATATGAGCAC	628
TGTGCTAGTC	1017	CCGACGGCTA	958	TGACACTAGC	1516	GCTGCCTTCT	282	TTGGGCACGT	468	AGCGGACTCC	1107		TGCTGCCAGC	1120	GCATGCCTGC	961	AATACAGCCC	1286	CCAAGTTCTG	270	TTCTGTCCCT	607	TACGCTCTGT	1066		GCACTAGGCA	926	GCATGCCTGC	1128	TAAGCTAGGG	1382	AAACACTAAT	302	ATTTACCTAC	485	CGGTATTGCT	605
TCAAATCGCG	1005	TACATGAGGT	949	TCACACTAGC	1514	TAGCATCCAT	278	TGGAGAATGT	462	GAAGCCGTAA	1003		AGCACAGCCC	1120	GCTAACTAGC	950	GCCAACTAGC	1222	TCAGGTGTGT	263	ACTTTTATCT	598	ATGCTACTAG	1017		AATACAGCCC	919	CCAAACAGGG	1117	CACGCGGGCC	1373	CTCCAGACTT	299	AAACACCGAG	483	AAAGTTTTCA	599
GCACTAGGCA	989	GGTGGCCAGC	947	CCCGCGGGCT	1491	TACCCAAACT	269	TAAACGAAGC	449	TCCAGAGCAC	990		TAAAGCAAGC	1103	ATGCTAGCCT	933	GCTAACTAGC	1162	ATATATACCA	254	TGGACCATCC	594	AGCCCAATGT	1010		CCAAACAGGG	908	TTCGCTAGGG	1102	TGCATATGCC	1360	CATCATCCGT	293	CAGTTGTACC	479	GCTACTCTCC	594
CTAGCTAGCC	986	TCACGCCAGC	945	CAGAAAGGCC	1434	CCTAATGATA	267	TACCTTTCCC	442	ATAGCTGCGT	925		CTTAACTAGC	1097	TATTGCTAAC	931	ATTGCAGCAC	1148	TTGATGGTAC	253	GCGCAAATCC	585	AGGGTCCCTA	989		TCTGCAGCAC	830	CTTTCGGCCC	1098	ACCAATGCCC	1292	TTGCAGCCTA	291	CTCAGTCAGC	477	GCTCACACTT	593
TTACGCTAAC	981	GCATGCCTGC	945	CCTTCGGGCT	1407	GTGGTGCCCA	260	TTTTTGAGCC	413	TGACGCCGAG	916		GCCAACTAGC	1094	ATAGCTAGCA	917	TAAGCTAGGG	1140	AGTACTTATG	252	TTACGGAAGC	564	ACCAAGGGTT	988		ATTGCAGCAC	827	TCTGCAGCAC	1078	CAACGAGGTG	1284	ATGCTTTCGC	282	ACACCATGAA	476	AAACGCGACT	593
TCACTCGGGC	977	TAAGCTAGGG	939	TATACAGCCT	1405	TATGCAACTG	259	CATTGAGGCG	380	TCATGGTGAT	890		CTAGCTAGCC	1080	TGCTGCCAGC	917	GCGTACTAGC	1126	ACGCACGAAT	248	AGGGCTCATT	555	ACAGTGTGCT	948		CATCGGCAGC	815	ATAGCTAGCA	1059	TACAGCGCGT	1280	CGCCCTCTTT	279	CCGTAATACG	475	AACAACACGT	588
TACACCGATG	968	AGCACAGCCC	891	AACTAGGCAG	1388	ACCACTTCGG	257	CCTGTCTTAT	371	CCACATTTAT	847		AACGAAGCGC	1060	ATAACTAGCC	913	AACTTTAAGC	1118	AATGCACGCA	248	TCCCAGTACT	554	TTCCCCGGCT	915		ATAGCTAGCA	810	TCACTCGGGC	1039	AATACAGCCC	1272	AAACACCGAG	279	CGTTAGCTCC	474	TGCTACGACT	584
TATTGCTAAC	967	TGACACTAGC	856	CCATTCCGGG	1387	CTTGTACACC	254	TTATTCTACG	361	CTACATGTCT	839		ATTGCAGCAC	1049	TTCATTCGGC	910	AATAGAGCCC	1107	TTACGGAAGC	244	ACGGGTAAAA	548	CGCTAAGTCA	908		GCACGAGCCC	779	CTTAACTAGC	1012	ATACGCTAAC	1257	CACCATAATT	276	ACGCAACATC	473	ACACTACCCG	568
AATACAGCCC	963	TGCTGCCAGC	842	CTGCCCTAGC	1279	ACGCGCGGAC	248	CACCATAAGC	359	CCGGCTAGCC	819		CACCTGGGTC	1045	CACGCTAGGT	903	TTCCTAGCAC	974	CGACAATTTC	240	CTGAGCACTG	534	TCCAGAAACA	894		ATACGCTAAC	778	CAGGACGGGT	977	GCATGCCTGC	1256	AATGGCCACA	266	TTCCACGTTT	464	CTAGGTTACC	565
GCTGCCGCGT	959	CACGCTAGGT	832	CTTATGGCCC	1278	CTTGCAGCTC	243	TTCAAGATAG	355	CAGGATACGC	809		CAATACTAGC	1014	AATACAGCCC	897	GGTGGCCAGC	933	AGTGGGCTCG	236	AAGCCAGTCT	528	AACGCGAGAT	887		ATAACTAGCC	776	AAACCTAGCC	970	TAAAGCAAGC	1247	AATCGCCAAA	266	ATCACCGCGA	463	TCAAGAAGAA	556
ATCAACTAGC	936	TTACGCTAAC	829	TAGACTAGCC	1221	TTAACCTCCT	242	TACCAATCTT	344	TCCAGTCTTG	791		GCACGAGCCC	1010	TCTGCAGCAC	883	TTCACAGCCC	902	TTCAACGCAT	233	TCAAGGGGTC	514	TAAATCCATG	873		CTGCCCTAGC	765	CTAGCTAGCC	948	TACAGCAGAG	1218	TTTGCATGCG	264	TACTTCCGTC	459	TCGCTAACTA	547
CAATACTAGC	919	ATGACTGCCC	822	CTTAACTAGC	1214	TTCGCGAAAT	240	AGTGCAGGCA	340	TCAGGCCCAC	782		ATACGCTAAC	991	CGAACTAGCC	877	ACATTGGCGC	825	ACGCTATGGT	229	GGGCGAAGAA	503	AGCTGGATTG	793		CTGACCTAGC	749	TCTCTCTAGC	944	TTCAACTAGC	1196	GGTAGTCAAG	262	GATAGCTCCG	458	TTCAAAGAAT	533
CCAAACAGGG	918	AATACAGCCC	819	TAACGCTGCG	1213	TAATGCGTGA	239	GGAACTTGTG	339	AGAATAACTC	779		TTCGCCTAGC	972	ATGACTGCCC	875	ACCTGGCGGC	793	AGGGATTCCG	227	CAGATCCTAT	499	TGCCAGGCTG	784		TGTGCTAGTC	749	CTGCCCTAGC	939	CGGTCTAGCT	1191	ACAGTTTGCT	260	GTAACCTGAC	435	CGAATGTAGC	519
CTTAACTAGC	909	TTGATCTAGC	775	TCAAATCGCT	1188	ACCACACCGC	237	CATCCAGCCT	336	TACACCCACG	752		CACCTGGGAA	947	GCCATACCCT	872	CATCGGCAGC	786	TTTCCTACTG	226	TAAGTGCCTA	490	GCCGTTTACT	766		CACCTGGGAA	746	CAGGTAGGTT	934	GCGTACTAGC	1187	CAGGGACGTC	259	TATGCGGTCT	416	ATCCAGATTC	502
GCTAACTAGC	904	CAACGAGGTG	773	GCTCACTAGC	1163	CATCATCCGT	233	AAACGCGACT	319	CCCTTTATCT	744		CATTGCGGTC	940	AATGCAGCCT	871	TTTCCTAGCT	779	GGCATTTCCT	223	CTGCGTGAAC	482	CCCAGGCCCC	762		GACACGCGCT	743	TTACGCTAAC	916	ATAGCACTGG	1130	GGTTACTCGT	258	CATGAATGTC	414	TATTTTTTAG	501
GTCACTAGCT	895	TCGGCTAGCT	772	TTGATCTAGC	1113	TTCGTACAGC	232	AGAAGGACAT	316	TCCAGAAACA	743		TCACTTGGGC	928	TTACGCTAAC	861	CCGAGCTAGC	753	CCATGTTCGA	220	TCCATCACCA	480	TCTTCACGAA	753		TCACTTGGGC	738	TGTGCTAGTC	897	CTAGCTAGCC	1095	GAAGCACTTC	254	TTCGTGCGCT	414	TGCTTCCCAT	500
ATCTCCTAGC	894	GCGTACTAGC	732	ACTTAGGCCC	1085	TAGACCAATA	229	TCTGCCTGAA	313	ATCTTTGCGG	720		AATACAGCCC	925	ACATCCGCGC	845	TTGGAAGCCC	711	GTTTGCAATC	218	AGGCACCACC	430	TGCCCTGCCT	748		TAGGCCAGCG	737	GCACGAGCCC	885	ATAGCTAGCA	1092	GCTGCTACCC	254	TCAAGAAGAA	405	GAGACCACCA	499
TAAAGCAAGC	892	ACTGGCTAAC	728	CCTAAGGGTA	1021	CAAAAGCAAT	228	CAGCTCCGAT	312	CTTACCCATC	707		ATAACTAGCC	918	TGCATATGCC	820	ATTACGGCCC	710	GGTTACTCGT	216	ATTTCCAGCC	428	TTAAAACAAG	736		TCAATCTGAC	733	ATAGCTAGCG	876	TCACACTAGC	1090	TGCTAATCCA	250	CCGGACCTGG	403	TGAATTGTGT	497
TTGGCTAGGA	873	GCGGGCTAGC	717	TCGGCTAGCT	1019	TCTAAACAGG	227	ATATGAGCAC	293	ATCCGTCCGT	663		GCGGGCTAGC	918	CAATACTAGC	817	CTCACAGCCC	697	TAATTTACCC	216	CGCCAGTATT	420	CCATGTTCGA	735		CAATACTAGC	726	GCTACATCCT	852	CATTGCGGTC	1087	ACTCATCACT	249	TCAGAAAATG	398	CTTGCTTAGC	487
GCGGGCTAGC	864	TCAAAACGGT	694	CAACGAGGTG	1003	TGGAAGCCTT	224	CACGTCTACT	290	TTTGTTCATT	634		ATCTCCTAGC	886	CGCCTAGCAC	813	CACGAGGGAC	683	CTACGAGCAC	214	CATGCGTAGC	406	AGACCAGTAA	719		GTCACTAGCT	720	TATTGCCAGC	850	ATTGCAGCAC	1081	ATGCTAGCGT	248	ATGTACGCGC	375	AGCCGCTCGA	483
TCACTTGGGC	842	ATAGCTAGCA	690	TACACGAGGG	973	GACGATAGGT	220	GGCAGAGTCG	285	GAATGGATGT	633		CTGCCCTAGC	885	CTGACCTAGC	811	CCAGCTAGCT	669	TGCGTACGCA	211	GTGAGCCCAC	398	CTCGTCCGGT	708		CCGTCCTAGC	710	ATAACTAGTC	837	CTTTCGGCCC	1050	ACAGTCTGCT	248	TTCGCTCAGG	374	GGATCCGTAT	481
ATGACTCGCC	842	GCCAACTAGC	668	AACGAAGCGC	921	GTCACCTCCA	217	CAACTTAGAC	283	GGCCATGGGA	633		GATCCTAGCT	883	TCACGCCAGC	785	AATCACTAGC	658	TGTGCCACGT	208	AGCTGGATTG	397	CACAAAAACT	696		TCAAATCGCG	708	AGCACAGCCC	837	ATCAATGCCC	1021	TTCTTGAGAG	247	TTCGGGGACT	374	GAACGTTGCT	477
TCAATCTGAC	820	ACCAATGCCC	644	ACACCCGCCC	920	AAGTACCTGT	217	AGGGCTCCGT	279	GCCTACATTT	632		ATCACGGCCC	873	CTGCCCTAGC	785	ATGACTGCCC	651	AAGCACTAGT	207	TCCGCGCTCA	391	ATATGAGCAC	668		ATCACGGCCC	679	ATACGCTAAC	822	TTCTACTAGC	1003	TTATTGCCAA	236	GAAGCACTAG	372	TAGCCACGCT	459
GCTACATCCT	815	GTCGGAAACC	640	TGTGCCTAGC	845	TTCTACGCAT	216	TGTTGCCGCG	273	CCCAATGTCT	619		GCTACATCCT	841	TCTCTCTAGC	775	TCACACTAGC	651	TTACCAACTC	204	GACAACGTAC	384	AAAGTCCCCA	654		TATTGCTAAC	675	GTCACTAGCT	820	ATCGAAGCAC	989	AATGACGAAG	231	AGCACATACT	363	CCAACCATTA	458
ATTGCAGCAC	811	TGTGCCTAGC	618	TCAAAACGGT	824	TATCCTGGGT	214	CAACGCCCAA	273	CAACGCCCAA	598		GTCACTAGCT	826	AACTGGTGCT	769	TCACTAGCCT	617	TTCATGTGGC	200	ATAATCGTCT	378	ACGACATAGG	648		GCTACATCCT	668	GACACGCGCT	814	CTAGACCAGC	979	CACTGAACGT	229	TGTGATGTAT	362	AGCCTCAAGT	455
CTGCCCTAGC	809	CGCTAGGGTC	612	GCCAACTAGC	816	CAGTTGTACC	214	TAATACGCGT	267	CAAGATCTCG	595		GCCATACCCT	813	GTGTCCGCGA	764	TAAAGCAAGC	600	ATGCCGACCT	198	CATCGATGAT	373	CCCATAGTCA	645		TTCCGCGAGC	659	TTAACTAGTC	810	CAGGACGGGT	971	AATGCACGCA	229	AGCCTATTAA	359	CTTGTACACC	442
TTCGCCTAGC	799	ATACGCTTGC	607	CCAAACAGGG	797	GTTGCCCCGC	212	ACCAGCAACT	267	CCAAGTTCTG	589		TGTGCTAGTC	811	TCACTTGGGC	758	CAATACTAGC	561	CTTCGCAGAG	196	TCGCTAACTA	372	CCAGGCCCCG	642		GCTAACTAGC	652	TGCTGCCAGC	805	TGTGCCTAGC	936	TAGTGCGAAC	226	AACCCGACCA	357	GTATGTAAAG	435
AATCTAGCCC	794	CACTAGGTTT	587	CATTGCGGTC	782	ATAGCCTACA	211	CCAGGCCTGG	261	GTCGCTAAGT	582		TCAAATCGCG	811	TGTGCTAGTC	751	GCTCACTAGC	555	AGCCATCAGG	194	TTCCTCCGAT	367	AATCGACTCA	626		ATAACTAGTC	649	CACCTGGGAA	798	GCTACATCCT	928	TGCGATCACG	226	GCGATTCCAA	346	GGAATGGTCT	431
TGTGCCTAGC	785	CTAGCTAGCC	587	ATAACTAGCC	762	CCGGCTAGCC	211	AGGCCAACCT	261	GCCTAGCCAT	569		CCGTGCCAGC	800	TTTCCTAGCT	743	GCACTAGGCA	554	TCACCACCGC	193	TTACGTTTAC	365	TATACCTTCA	621		GCGGGCTAGC	647	ATAACTAGCC	794	TCAAATCGCT	928	AGTGCAAACA	224	ACCCAGCTCG	342	TTTTGAGGGC	417
CGTCGCTAGG	783	CCAGCTAGCT	583	AATATAGCCC	741	AGCCATCAGG	207	GAGACCACCA	259	GCCACAAGTT	552		ATAACTAGTC	790	TTCGCTAGGG	737	TTCGCTAGGG	550	AGCCCCGACA	191	ATCCCGCCTT	361	ATCACTTACT	606		TTCCCTAGCC	647	TCAGACCGGT	781	ATCTCCTAGC	925	AGAATAAGTG	220	GAAATCCACA	338	GAGGTATCCA	414
ATAACTAGTC	779	ATCACGGCCC	558	AATACAGCCC	734	AACACAGGTC	204	GGCGCGACGG	259	TAGTTCTATG	504		TGTGCCTAGC	780	CACCTGGGAA	737	ATAACTAGCC	539	TGGAAGCCTT	191	AAACACCGAG	349	CAGAGTAGCA	605		ACAGCTAGGA	639	TTGGCTAGGA	777	CCAGCTAGCT	924	GTCCATGTTT	219	GGTGCATCAA	331	ACTTACCGCT	408
CACCTGGGTC	774	CAGAAAGGCC	554	TGTTACTAGC	718	TCCTTTGGCA	202	ATTGCTGTGC	256	TGGCAACTCT	504		TTGGCTAGGA	778	AATAGAGCCC	711	TAGACTAGCA	536	TTGAAGCTCT	191	CTCAGAAATC	347	TGTCCTATTA	590		TTCACAGCCC	636	ATCTCCTAGC	774	TAGACTAGCC	923	CCTTTGCGCT	215	TTAACCTCCT	321	GACATACCGT	402
TTCCCTAGCC	770	TGTGCTAGTC	534	ACCAATGCCC	717	ATACTCACTT	200	TTGTCTTCGT	252	CTAACATAAC	495		TCTGCAGCAC	762	TTCGCCTAGC	706	AATCTAGCCC	517	TACGCTCTGT	190	CCAAGTTCTG	346	AGCTCAGTTA	584		TTCGCCTAGC	635	ATTGCAGCAC	769	ATAGCTAGCG	899	TGGAAGCCTT	213	CGCTATTACG	315	CGCTCTCGCT	398
TGCTGCCAGC	769	CCCGCGGGCT	520	TAAACTAGTC	715	ATACGCGTAC	200	TAATGTTTGG	251	GCCCCCGTTA	485		TTCGCTAGGG	761	ATCTCCTAGC	689	ATAGCTAGCA	517	TTATTGCCAA	187	ATCATGAGAT	324	CTAATCGCGT	564		TCAGACCGGT	634	CACCTGGGTC	768	GCTAACTAGC	897	CCTCTCTTCT	213	GAACCATATT	311	GCCGATAGTT	397
GCCATACCCT	762	ATAACTAGCC	518	GCGGGCTAGC	714	CGGCCACTTT	200	CACTAATCCG	244	CTAGTACTCT	485		AAATGCCAGC	757	CCGTGCCAGC	688	CACCTGGGTC	512	GTATGCACTC	185	TATTTTTTAG	321	TTTAGGCAAC	560		TACACCGATG	633	CAACGCTAAC	759	TCTGCAGCAC	881	CCAATGTTGC	208	CCATTTTCAG	305	TAAGCGAACC	392
TCTCTCTAGC	748	TCACTCGGGC	501	ATACGCTAAC	712	CCGGCGATGG	199	CCCAGACAAC	238	TGGGGCGAAT	469		ATCGAAGCAC	753	ATCACGGCCC	680	TCGACAGCCC	512	CATCATCCGT	184	CCGCTCCTCT	320	CCGGACCTGG	553		TGGTGCCAGC	633	GCTAACTAGC	750	TTCTCTAGCC	867	TGGCCCAACG	206	CTCGCAGGTG	304	CAGAGATCCA	391
TTAGCTAGAC	742	CAAAAAGGGA	496	TTCACAGCCC	709	TTATTGCCAA	198	GCCTCACATA	237	CCATGTTCGA	397		ATGACTCGCC	748	CTAGCTAGCC	668	TCCCTAGCGC	493	GTAATGAGCA	183	TTGGATTCGC	320	GAGCCGATAG	549		TTTCCTAGCT	632	ATCAACTAGC	741	CTGCCCTAGC	865	CCAATTCCCG	206	TTGATGGTAC	300	GCAATGGAAA	389
ATAACTAGCC	734	GCCATACCCT	493	TACATTGAGA	701	TCGGTGCCAC	196	AACGCGCATC	237	GTAACCTGAC	391		GCACTAGGCA	745	CCAGCTAGCT	661	TAGCAAAGTG	488	CCATAAAGCA	181	AAGAATTTAT	320	ACGCCTATCC	546		GCCATACCCT	630	TCACTTGGGC	739	TGCTGCCAGC	860	CCGAGGATCT	206	TTGCCTAGAG	292	TGCCGAAGAC	385
ATACGCTAAC	729	CACCTGGGAA	489	TCTGCAGCAC	697	TACCCAAATA	195	TCCAGAAACA	231	CAGTTGTACC	383		TAGACTAGCA	741	GCTACATCCT	654	TGTGCTAGTC	480	TTCGACAACC	180	TGCGTACGGT	316	TTATATCTGC	543		CGTCGCTAGG	626	CCTGTCTAGC	723	CACCTGGGAA	850	TGTGCGTATC	204	GTGCGACTTT	288	CATGCGCCTG	384
GACACGCGCT	726	GCACTAGGCA	481	CCAGCTAGCT	688	TCCAAATATT	193	GATGCGAACC	227	TGCGCAACAA	382		TTCGCCAGCC	740	CACGTCGCCC	641	AGCACAGCCC	479	CCCACATCGA	180	GTACAGTTTC	314	AGTCGTACCC	543		GTCGCAGCCC	624	TACACCGATG	723	CAATACTAGC	843	GCCACTCCTT	203	CTGACGCGAG	288	CCCGACGTTT	382
TTTCCTAGCT	724	TCACTTGGGC	480	ATTACGGCCC	655	TTCGAGTGGC	190	TTTGTTCATT	227	TTGCCTAGAG	378		CTTTCGGCCC	739	AATAGAGCAC	617	GCATGCCTGC	466	TATGCAGTAA	180	ACCTAGTACT	309	TCATAGTGCA	541		GCTGCCGCGT	620	TTCCCTAGCC	705	TCAAATCGCG	835	TGATACTACT	201	TCCCCATAGT	285	TCAAACGTCA	381
TTCCGCGAGC	712	TCTCTCTAGC	474	TCACGCCAGC	631	AGGGATTCCG	188	GTACGACGTG	226	ATGCCCGCGC	366		ATCAACTAGC	725	CGCGCTAGTT	613	TTTACTAGTC	449	TACCACATAC	180	CATTCAAGAT	297	GTCAGGGTAT	535		CATCTAGCAC	613	AATATGGCCC	685	TTTCCTAGCT	819	GTCACCTCCA	196	ATAGCTGCGT	284	TAGCCCAACG	372
TGGCTCTAGC	692	GCTACATCCT	474	ATCAACTAGC	627	TTTGCGTGCT	187	GCGATTCCAA	224	TGCGTATCCA	364		TGGTGCCAGC	719	ATTGCAGCAC	611	GTACTCGACC	441	TGCGAACGGG	179	ACCCCTTCTC	297	GAAAATTTCT	534		TTGGCTAGGA	609	TTCGAAACGC	685	TCACTCGGGC	799	CTGAGTCCAT	194	AGCGGCCCCG	281	CTCTGACCTC	371
ATCGAAGCAC	692	CATTGCGGTC	472	CACGCTAGGT	600	CTCGAAGCCC	183	GTAAAGACTG	220	ATTGCGCGTG	348		TACAGCGCGT	711	GACTAGCGCT	609	GCACCTGGCA	437	GCGACGGTCT	178	TTCCATGTTA	296	GGTTACTCGT	528		TTACGCTAAC	605	TACAGCGCGT	684	ATCACGGCCC	799	TGCACCCGGT	191	CTACGCATTC	277	CATGCAACCC	368
TCGTTCTAGC	687	CAATACTAGC	466	TGAACTAGCC	599	TTAACCGAAT	183	AATAAGCCTT	220	CCGGACCTGG	338		AATAGAGCAC	710	AAATGCCAGC	609	TTATGCCGGC	397	ATTGCCGGTT	177	GTAACCAACC	296	CCGTAGAGTC	516		CTAGACCAGC	592	TGTGCCTAGC	683	TCACTTGGCA	795	GCCCCCGTTA	190	TCAGCCTATG	277	ATGCCATGAA	366
ATCACGGCCC	676	GCACCTGGCA	458	ATGTACTAGC	596	ATGCCACAAT	182	GCATCAGGGC	217	ATATGAGCAC	335		CGCAGCTCGC	700	TACACCACAT	607	TCAACTAGTC	395	CCGGACCTGG	177	GGTTACTCGT	295	TTTTCCAGCT	513		GATCCTAGCT	590	AAATGCCAGC	666	TGTGCTAGGT	785	TCGGTTCCAC	189	ATACCGAGAC	274	CAGCCTGTAG	366
CTAGACCAGC	652	TGGTGCCAGC	454	TATTGCCAGC	582	CCAAGTTCTG	182	GAAAAGGTAC	212	CTTGCGGCCC	332		TCAGACCGGT	699	GATCTCTAGC	605	CGCAGCTCGC	386	TCCGCCAACA	177	AGAATCACCT	295	GAACGGAGAG	508		GGACCTAGCC	580	TAAAGCAAGC	660	CTGACCTAGC	783	TACCTAAAAG	189	ACGCACGAAT	264	GCCCCCGTTA	364
CGAACTAGCC	648	TAAACTAGTC	453	TTAGCTAGAC	573	TTGCCTAGAG	179	TATTACCTTC	208	TTGAGCCGAG	325		ATGATAGCCC	692	TCAGACCGGT	604	ACTGGGCTGC	384	CAGATCCTAT	177	TTGCCTAGAG	292	AGAACGTGAT	506		GTCACTAGGC	576	GTCACTAGGC	656	ATCAACTAGC	782	ATCACTGCCC	188	CGGTGAAACC	262	CTAACTGTCA	364
CACCTGTCCA	647	TTACGCTAGA	448	GCTAACTAGC	570	TTTCAGTTCT	175	CCTTTGGGAG	205	TAGCTTCGAG	312		TTCACAGCCC	691	GCACGAGCCC	593	CTACAATGCC	379	TATCCTGGGT	176	GCGTATCTGC	282	GTACTCCTTT	502		TTAACTAGTC	568	CATTGCGGTC	650	GCACGAGCCC	782	AACGCGTGAC	188	CCAATGTTGC	261	CACCAGGTAG	362
TAAACTAGTC	646	CAACCCGGTG	446	TGCATATGCC	568	ACATGGCTCC	175	CAAAGTTACT	204	GACGATAGGT	301		TACACCGATG	689	TGTGCTAGGT	590	AACGAAGCGC	376	ATTACCCACT	175	ATCACCGCGA	279	GACCCGTTAG	494		ATCTCCTAGC	561	GCACTAGGCA	648	ATGACTCGCC	771	ATTGACCCCA	187	TGCGTGCGGC	258	TTATTGAAGT	360
TCAGACCGGT	642	GTCACTAGCT	440	GTCACTAGGC	557	ACCAGAACAT	174	CCGAGCGGAA	199	CCAGTTACAT	299		TAGCCTAGCA	688	TGGTGCCAGC	585	TCGGCTAGCT	372	CATGGAAGCG	174	GCGAAAGGAC	278	ACATAAACGT	493		CACCAGGGCT	560	TAAACTAGTC	637	AGCACAGCCC	768	GCGACCAACC	187	TATGTATCCA	254	TGCTTTCTCG	359
TGGTGCCAGC	636	CGCGCTAGTT	440	ACAGTAGCAC	553	ACAGTCTGCT	174	CATGTGCCTC	188	TCATGTTGAT	297		TTTCCTAGCT	688	AACGAAGCGC	580	TCACTCGGGC	372	CCGTAATACG	173	TCATACGTAG	276	GCACAGATGT	476		AACGAAGCGC	559	GTCGCAGCCC	637	GGACCTAGCC	738	TTGTTCTCCC	187	TGGAAGCCTT	254	TCCCGTAAGG	353
CAACGCTAAC	627	TTCGCCTAGC	426	TATTGCTAAC	552	CCATGTTCGA	172	CGCCTTAAGT	186	ACCAGTACAC	293		CGAACTAGCC	684	GTCACTAGCT	578	TTAACTAGTC	371	TGCATATCGG	172	GTAGGAAATC	270	ATGCCCTCTC	472		TTCGCTAGGG	558	TTCGCCTAGC	637	GTGCTACGCC	727	AGATGCCAAA	186	ATGTGCCGCA	254	CTACATACTA	348
CGCGCTAGTT	618	ATGTACTAGC	416	TCACTTGGGC	550	CATCCGTCAT	171	TGGGGTAGTA	183	GGTGCGGGGT	290		CGCCTAGCAC	680	CAACCCGGTG	574	TATACTAAGC	368	GTCACCTCCA	172	TTCGAGGCGT	269	CAACGCCAAA	470		TGTGCCTAGC	551	TCAAATCGCG	637	TTAGCTAGAC	722	CGGACCAGTA	185	TTGCCCAAAC	252	GCCAGGAAGA	345
TTAACTAGTC	610	CTGCCCTAGC	410	CTAGCTAGCC	545	ATAACCGATC	171	GTACCATTCC	180	CATCATCCGT	290		TTCCCTAGCC	675	TACACCGATG	570	TGTCACTAGC	368	CGGTTGCATG	172	ACGGTGCATT	268	GCGGTGGATT	463		GACTCCCGTC	548	TGTGCTAGGT	630	TTACGCTAAC	711	TGTCACGCAG	184	GCGTCACGAA	250	TAACTACATG	343
AATAGAGCAC	607	TTTCCTAGCT	408	TCTCTCTAGC	544	TAGAGCTAGA	168	GCTTTTCAAT	180	ATGACGCCTT	289		TCACTTGGCA	665	ATGGTCGCCC	570	CCCTTTCGGG	366	GGCCATCCGC	171	CTTCGCAGAG	265	TTACAATTAG	450		GTCCTCTAGC	548	TAGGCCAGCG	626	TGTGCTAGTC	707	AGGAAATCCG	182	AGAACACCAT	249	CGTGACCCCC	343
CGCTAGGGTC	607	TAAAGCAAGC	407	CATAGCGGCC	537	TGCGTACGCA	167	GAAAGCACGT	177	CGACGACTCA	281		TGTGCTAGGT	658	TCAAATCGCG	569	TTGGCTAGGA	365	CCAGAAGACA	167	CTCGTCCGGT	264	CTTGCGTAGC	440		TTGCGCTCGC	547	TTCCGCGAGC	625	TTGAACTAGC	700	ACTCATACCA	182	GCGCCCCAAA	243	AAGGACAGAA	338
CACGAAGGTC	606	CAACGCTAAC	399	GGGACAGCCT	528	TACTAGAGGC	167	AAACCGCAGC	177	TTTGCTACCC	276		TCACTAGCCT	655	TCACTTGGCA	566	CACCTGGGAA	363	ATCGTGACCT	167	ACCCTGCAGC	264	TAGCTTGCCT	440		CACCTGTCCA	546	GCCATACCCT	623	GCTGCCGCGT	697	ACAAAGCCTG	182	AAAAGACTCC	242	TCAAACGACT	336
ATGGTCGCCC	602	TTAACTAGTC	397	TAAATGGCGA	517	GCATAACACT	166	AGCCATCAGG	175	GTAAAGACTG	272		TCGTTCTAGC	653	CATTGCGGTC	563	TCGTTCTAGC	363	CCACTGATAC	166	AGTCACAAAC	262	GCTGCCTTCT	440		TAAACTAGTC	544	TTTCCTAGCT	618	CATACCGGTA	695	CAGAGTCTTT	180	TTTTATCAAT	242	TCAGAAACCG	335
GGACCTAGCC	602	TCAAATCGCG	394	TCTAAACAAG	495	TGCGCCGCCT	166	GAGCAACCTC	173	CCGTAATACG	270		CACCTGTCCA	652	CGCAGCTCGC	558	CAACTAGGTG	359	TTCGTACAGC	166	CGATGCGACA	259	AATGCACGCA	427		ATCGAAGCAC	539	TGGTGCCAGC	614	CAGAAAGGCC	693	ACGGGTCCTA	179	AATGCGACTT	238	CCGTAATACG	333
TACAGCGCGT	602	GCTAACTAGC	392	ATGACTGCCC	494	CTAAACACGT	166	GAAGCCGTAA	173	CTTGTCTTAT	264		TTCGAAACGC	638	GACACGCGCT	558	ATACGCTAAC	358	TCTTCGCTAC	164	GCTCGCGGTC	258	CCAAGAAACA	426		TGCTGCCAGC	535	CAACTAGGTG	602	CAACGCTAAC	689	ACCGATCGCT	178	AATGCCAATA	238	AAACCTACTT	333
TAGGCCAGCG	600	GACTTGCTCC	390	GCATGCCTGC	479	CGCTCCCTCG	165	AGAACGCAAT	171	GGCGCGACGG	260		CACCAGGGCT	638	TTCACAGCCC	554	CCTAATGGGA	358	AAGTTACAAT	164	TGAAATAGGA	256	GATGCGAGAT	424		AACGCCAGCC	535	CGCAGCTCGC	586	ATAACTAGCC	683	TGCGCCCTTT	177	TTCGCACCGA	237	TAAACCCAAT	331
CCGTCCTAGC	596	TCGTTCTAGC	389	TGTGCTAGTC	478	CAGGGGCCCA	165	CCATCGCTCC	171	GCCTTGCAGC	259		CTGACCTAGC	631	TGGCTCTAGC	554	ATCACTGCCC	356	TCACTACAAT	163	CAACTACAGA	255	TACCTAGAAG	414		CATTGCGGTC	533	CCATTCAGGG	584	GACACGCGCT	683	AGCCCATTCG	177	TATCCTGGGT	235	AGCCTCTCCC	328
CACTAGGGCG	569	ATAACTAGTC	388	TCCCTAGCGC	477	AACACGCGCA	163	TGACGAATTC	170	ACCTGAGGCG	258		ACGAAAGCCT	618	TCAACTAGTC	553	CAGGTAGGTT	355	CAACTACAGA	160	TCCAGGTCCT	253	ACGGCGGTCC	408		TTCACCCGTG	530	CCGTCCTAGC	581	CTTAACTAGC	662	GTATTCTCCT	177	ATATGGCTCA	233	CCATTCACTA	322
CCAGCTAGGG	568	ATACGCTAAC	384	TTCGCTAGGG	475	CGTGTAACTT	162	AGTGCCTTGC	170	ACAGTGTGCT	257		TTAGCTAGAC	612	TTGGCTAGGA	550	TCACTTGGGC	351	GATAGCTTCA	158	CTGTAGGCTC	248	CTGCATGCGT	403		TTCATGGCCC	522	CTGACCTAGC	573	CCGCATGGCT	657	TAATTACCTC	177	AGCTTCCGTA	233	ATTTCTTTCT	322
TTGCGCTCGC	567	TTGGCTAGGA	383	GATGCTGCCC	474	ACAACCGACC	162	GACTGCCGGG	165	TTGGGCACGT	247		GTCACTAGGC	607	ATGCCAGCCC	535	AATAGAGCAC	351	TTATACCCCC	158	ACGGCCAGTT	248	ACGGAACCTC	398		TACAAGAGCT	520	AATAGAGCAC	572	TCGACAGCCC	640	CAACACGGTT	176	CCAGGAAAAT	231	TGCGGGGCTA	319
CAGAAAGGCC	563	TTCCCTAGCC	380	AAATGCCAGC	473	CGCCTTTGCC	162	TCGACATGTC	163	TACCAATCTT	245		CTTGCGGCTA	605	CGTCGCTAGG	534	TGTGCCTAGC	344	TTCCAGTGGT	157	GAGCCAAGCC	246	GGGGCCCCTG	397		TTAGCTAGAC	514	CGAACTAGCC	559	CACAATGGCC	637	TAGTCCCTCT	174	CAGTAACGGC	230	TGATCTGTGT	318
GCCTGCGAGC	560	CACCTGGGTC	380	CGTCGCTAGG	464	TGCTACGACT	161	GTAATGAACC	162	GCCCATTACG	237		CGAGCCAGCT	601	ATTACAGCAC	529	TGACCAGCGC	337	CTGCGTGAGG	157	TCACTGTCGC	246	TGCCAGGTTT	396		TCGTTCTAGC	510	CTAGACCAGC	559	ATTACGGCCC	612	TGACCCAACT	173	TATTTTATCA	229	CGTTCCCATG	316
TAGCCTAGCA	557	TTCCGCGAGC	379	CAATACTAGC	454	CCGGACTGTC	160	ATCATCCATA	161	ACGCGCGGAC	231		CAGAAAGGCC	601	CAGAAAGGCC	519	ACGAAAGCCT	327	CAGAGATATC	155	GTTAAGGCTA	244	GAGACCACCA	394		CGAACTAGCC	507	TCGTTCTAGC	554	GGCTTTCGCC	610	CGCCAAGTAC	173	TCACCCCGCG	226	CTTGCGTAGC	314
ATTACAGCAC	552	CCTCGCTAGT	379	GTCACTAGCT	454	TGCTCGAAAT	160	TTCATTCGTG	160	TTGCCTTCCT	228		GACACGCGCT	600	ATGTACTAGC	512	GCCATACCCT	325	ATTGCGACAG	155	GTTACTCTAC	243	CATTGTCTCT	389		TCTCTCTAGC	507	TCGACAGCCC	544	CCGTCCTAGC	608	CCTTCTCTCC	173	ATACCCGTTC	226	ACATCCCATC	306
TTCATGGCCC	546	TTCACAGCCC	373	TCAGACCGGT	448	CGCCATTTGC	160	ACACTGGCTG	160	CGCGAACTGT	228		CCGTCCTAGC	600	CACCTGGGTC	512	CCATTCAGGG	325	TTTCAACCCG	154	TCGCTGGCCC	239	GCGCCCAATC	384		CGCGGCTGGC	504	ATCGAAGCAC	538	GTCACTAGGC	607	CTAGGGTCCA	171	AGAAGTTGGT	225	TGTGATTGAG	300
CAACTAGGTG	544	CCGTCCTAGC	370	CACCTGGGAA	444	ATAGCCAAGG	160	AAGCCTCTCG	158	GTTCATGAAT	228		CATTTAGGCC	590	TAGGCCAGCG	510	ATGCTAGCCT	323	AACCGGGGGC	154	GCCCTGCCAC	238	ATAGCCTATC	382		TACAGCGCGT	488	ATGACTCGCC	531	CTCCTGGGAC	604	CAATGCATCC	171	GGTTACTCGT	221	TGCTCACTTG	300
CTTTCGGCCC	539	AACGAAGCGC	369	CATTTAGGCC	443	CGGCCAATCC	159	CTTCCAAACG	157	GCCTAATGAG	227		CAACTAGGTG	588	TGTACTAGCG	509	CACCTGTCCA	322	TAGCCACGCT	154	AATGCCAATA	237	ACGCCACTCT	377		TAAAGCAAGC	486	ACAGCTAGGA	529	TTGATTGCCT	592	GTCGCTAAGT	171	GTTTGCAATC	221	AAGCCCCTTG	299
ACAGCTAGGA	538	AGTAAAGCCC	368	CATTAGGGGT	442	GCCAGGCCGT	159	GTACCCCTCC	157	CCAACCTACT	220		TTCACCCGTG	579	TTCCCTAGCC	508	CATATAGGCA	317	TGCGGGGCTA	154	TTCGTCCTGG	235	AAACACCGAG	376		ATGTACTAGC	482	TCAATCTGAC	527	CGCAGCTCGC	582	GGATGTTGGC	170	TCCACGGTCT	219	CCTGTTCCTG	298
TGTGCTAGGT	536	CGCTCTAGCT	365	ATAACTAGTC	439	AATCCACCCT	158	CAGTTGTACC	156	TTTTATCAAT	219		ATAGCTAGCG	578	ATCAACTAGC	498	TGTGCTAGCG	315	TGCTACGACT	153	CGCTAGCTTG	232	TGACTATAAT	372		CTTTCGGCCC	481	CGCACAGGTG	526	GTTACAGCCC	578	CTCAGCCATA	168	TCAAAATATC	218	ATATGCCAGG	292
CGCTTCTAGC	533	ATTGCAGCAC	364	TTGGCTAGGA	439	CCAGCTTGCC	157	CCGTAGTTTC	155	CTACGGGCAC	216		TGGCTCTAGC	572	CAACTAGGTG	494	ATTACTAGCC	315	TGTCACGCAG	153	CTCGTGAGAA	231	GAATGGATGT	366		CAACTAGGTG	478	CAGAAAGGCC	519	TAAAGCTGGC	576	GAGGTTATAT	167	ACTTTGCCAC	218	GTTCACGCTT	289
ATTCCTGCCC	531	TAGGCCAGCG	362	TTAACTAGTC	433	GATGCGCCTT	157	ACGCTCCATC	155	CGATCGCACT	216		AACTTAGCCC	571	CGCTTCTAGC	492	AAATGCCAGC	309	GTACCACCGT	153	GCCACTCCTT	231	CCCCCGTCCG	362		GTGCTACGCC	477	CACGAAGGTC	518	CGCCTAGCAC	572	AGAGGTGCCT	166	GCGTATCTGC	215	AGTAAGGGCT	287
GTCACTAGGC	525	CGCACAGGTG	359	TCACTCGGGC	430	TTCACACTCA	156	AGTTCGGCTA	154	CCGCTCCTCT	213		ATGGTCGCCC	571	ATCTCGCTCC	490	CTAGCTAGCC	302	CCGAGCCTAA	152	TAATTCAACG	229	GCAATTGACC	362		CGCCTAGCAC	472	AACGAAGCGC	513	GCCATACCCT	565	CCTAGTGGGG	166	TAGGGTTATT	215	ACTACACTCG	287
CGAGCCAGCT	525	ATTACGGCCC	359	TCAAATCGCG	429	GATTTGAGCA	156	GTTCTCGAGG	153	CTCACTTTTT	208		TCAATCTGAC	567	CGAACAGGTC	486	AACACTAGCA	301	TGATATTTCT	151	ACCATCCAAA	227	AGCCCGTAGT	358		CGACCCTAGC	469	TCTCGCCAAC	510	TGGCTCTAGC	564	AGTATCACTA	165	CCTAGAGGTT	215	AAACACCGAG	286
GTCGCAGCCC	524	AAATGCCAGC	357	AATAGAGCAC	426	ATCCGCCACC	156	ACATATTACT	152	AGGATTCCAT	207		GACTGCCGCC	558	ATACGCTAAC	482	TAAACTAGTC	300	CGGCCTTCAT	151	CTACGAGCAC	223	AGGTCAAGCC	357		AATATGGCCC	465	CGCGCTAGTT	507	TAGGCCAGCG	564	TTCCAATATC	164	AAAAGCCTGC	211	CCAACAATGG	283
TAGACTAGCC	524	TAGACTAGCA	355	AAACCTAGCC	418	GTGCAGCACT	155	TATCCCTTGT	149	CCCAGTCAGT	205		GTCGCAGCCC	545	TACAGCGCGT	475	TGCTGCCAGC	296	TTGAACACTC	151	CCCGTCGGCC	217	TGCCTCATAG	348		CGCACAGGTG	464	TACTCTAGCT	506	TTCACCCGTG	557	TGTTCTCCCT	164	AGAGGTGCCT	211	CACCGCGTGA	277
ACGAAAGCCT	520	GCCATGGCCC	354	CGAACTAGCC	417	ACTTTGCCAC	154	ATGTAGAATC	146	TGGTTTGTTT	203		CACTAGGTTT	543	TCTTTCGCCC	472	TCTGCAGCAC	295	CTTGTACACC	151	TACGATATAC	216	TGGAGAAACT	348		CGCGCTAGTT	464	GATCCTAGCT	503	CACCTGGGTC	552	ATCCAAATCT	163	ACAGATAGTT	210	ACAGGATCTG	277
ATAGCTAGCG	517	TACAGCGCGT	349	CACCTGGGTC	417	AGCTCATAGC	154	ATGGACATTA	146	GTACATTTGC	203		TTCCGCGAGC	543	GCGGGCTAGC	470	TATCGCTAGT	285	TTGCAGCTCG	150	TTGCCCATCT	216	GCCTCATGCA	347		TGTGCTAGGT	448	CAAAGCCGGC	493	AATATGGCCC	548	ACGTCAGGGT	163	CCACCGTGCT	208	AAAGCCCCAG	275
TGCATATGCC	515	TCAGACCGGT	349	TCAATCTGAC	416	TTCGTTCTTG	151	GTGCGGATTC	146	TCGCCCTATG	199		TATAACTAGG	541	TCAATCTGAC	460	ACCAATGCCC	282	TCCGCGCTCA	146	ATGTGACACC	216	TGGGACACAG	346		TAGACTAGCA	444	TGTCACTAGC	493	ATAACTAGTC	547	GGCGCAGCCC	162	GAGTCCAACT	207	GTCTGATGAT	270
AATGAAGCTC	514	GACACGCGCT	349	AATGAGGCCC	416	GCCTAACACG	150	AAGTTAGAAT	145	ATCGTCCGCC	198		TTCATGGCCC	539	CACTAGGTTT	459	GCAACGGCGG	282	GTTCGATCTC	145	GAAACCGGAT	214	CAAGCCATAA	345		AATGAGGCCC	430	TAATCTAGCT	491	GACAACAGCA	534	AATGCCAATA	162	TCCAGGTCCT	201	GACGATAGGT	266
TTCGAAACGC	509	CTGACCTAGC	346	CACTAGGGCG	412	TTTGAAACGT	150	CCGGATCATT	145	AAACCATGCT	198		TTAACTAGTC	534	TATTGCCAGC	459	TCACGCCAGC	274	GTGCTTCACA	144	TTATTGCCAA	212	TGCGTACGGT	344		GACTGCCGCC	426	ATCACGGCCC	491	CAAAATGGGT	521	TCCTAGTTCA	161	CCTTTCTAGT	201	TACGGCAAAG	265
AGTAAAGCCC	509	TATTGCTAAC	346	GCACTAGGCA	402	ACAGGTTTCC	150	GACCAGATGG	144	CGAATGGTTT	198		TTGAACTAGC	533	GTCGCAGCCC	453	CGCTTCTAGC	274	TATATCGTCT	143	ACTGCGTGAT	212	CCACATGTTC	343		CACGAAGGTC	426	CGCCTAGCAC	488	TCTCGCTAGT	521	TTAAACCCCT	160	CCACCATCAT	200	ACCTAGCAGT	264
ATGCCAGCCC	506	ATCGAAGCAC	345	CCGTCCTAGC	397	GCCACGTTGT	149	CAGGCGGCTA	143	TTCTTTTGCT	197		TCTTTCGCCC	531	TTCGAAACGC	449	CATATCGGCG	267	TCACCGAGGA	143	TTGCCGAATG	210	CCACATTATA	343		CTTGCGGCTA	425	AACACTAGCA	486	CATAGCCAGC	520	GCAGATACAA	159	ATCATGTACT	200	GTATGCACTC	262
TCACTTGGCA	505	AATAGAGCAC	343	CATACTAGCA	390	AACCGTGTTC	148	GTTGCCCCGC	142	TAAACGAAGC	196		TAATCTAGCT	529	TTACACCAGC	448	ATATTCTAGC	254	GACTGAACAT	142	TCACGCCTTG	210	TAAACCACTT	339		AGTAAAGCCC	423	GTCCTCTAGC	483	CGCTAGGGTC	517	CCTCACGACC	159	TTACCGCATT	200	CCATCATACT	260
TTCACCCGTG	504	TACACCGATG	343	CTTTCCTAGC	383	CCGATACACG	148	CCAGACGGGG	141	AGGCTGAACG	195		CGCTTCTAGC	528	CATCGGCAGC	448	AACTTAGCCC	252	CGTAGGTCCC	142	TATAGCCACA	207	CGTCTGTTAA	322		ATCAACTAGC	421	AGTAAAGCCC	482	TTGCGCTCGC	516	AACATACGGT	158	TTCCAAACGT	199	TTGCCTAGAG	260
TAATCTAGCT	503	TCTGCAGCAC	340	GCTACATCCT	382	TTTCAAGTCG	148	CGCGTTCAGC	141	CCCAGACAAC	194		AACACTAGCA	527	GCCATCTGTA	447	CAACGCTAAC	243	TCAGAAAATG	142	ATCTGCGCTT	198	TCGATAGACC	318		TCTCGCCAAC	418	TTAGCTAGAC	482	AGCTACGCTA	515	TGATGCGACC	157	ACAAGTGACT	198	GGTACCAAGC	259
CGCAGCTCGC	502	CCATTCAGGG	332	AACTTAGCCC	378	GCGAGCCGGA	147	GCGCAACCCA	140	AGATAAGAAT	193		CAAAGCCGGC	525	AACTCAGCCT	447	GTCACTAGGC	242	TATCGACACT	141	AGGGTCCAAG	198	CCATATACAC	315		CCGGCTAGAC	411	CGTCGCTAGG	481	TTACGCTAGA	510	ACATTGTGGG	156	ATAATTACGT	197	GCGCCCCAAA	258
CCGTGCCAGC	501	CCGTGCCAGC	332	TACAGCGCGT	373	TTGCTATTTC	147	CTTGCAGCTC	139	CTCGCCAAGC	192		TCAACTCGCT	521	ACTACTAGGC	447	TAGCCTAGCA	240	GGACGCCAAA	141	TCCCAGGTCA	195	ATCGTGACCA	314		CAAAGCCGGC	404	CCGACGGCTA	479	TTAACTAGTC	510	TACAACGTTA	156	TGCTGTCGAG	196	TTGATACCTA	257
CGCCTAGCAC	498	CGCCTAGCAC	329	CGCACAGGTG	372	AATGCTATAG	147	TTGTCGCGAT	138	CTTCCTGGCT	192		CGAACAGGTC	518	CACCTGTCCA	446	CACGCTAGGT	237	TGTGCGTATC	140	TAGTCAGTCA	194	GCTGCGTGTT	310		ATGACTCGCC	403	TAGACTAGCC	478	TACACCGATG	501	TAACCAAATG	155	GGCGCAGCCC	196	ATTGTCTTCC	254
CATTGCGGTC	496	CCAGACGGGA	327	CTTTCTGCCC	367	AATGCACGCA	147	CCGTTCCCAC	135	CCTCACGAGG	191		TCTCGCCAAC	511	CACTAGGGCG	445	CGGCAAGCCC	237	GTGCAGCACT	140	GCTCATATTT	193	TAAATGTTCC	305		CTGACGGCTA	401	CTGCCTAGCA	474	AACACCGCCT	501	CGGAAACCAT	154	GTGAGCCCAC	191	GTCACCTCCA	253
TCGACAGCCC	490	ATCATCGCCC	326	AGTAAAGCCC	361	AAATGCGTTC	146	AACTTTGATT	134	CTCAAGGTGT	189		TAATGCTAGA	510	AGTAAAGCCC	444	TCTCTCTAGC	236	GCTGCCTTCT	138	ATTGCCACAC	191	TACGCTAGCG	302		ATGATAGCCC	393	CATCGGCAGC	472	ACAGCTAGGA	496	TTGATGGTAC	153	AGCCATCAGG	191	TACATCCGTC	253
CCATTCAGGG	490	TTGCGCTCGC	326	TATAACTAGG	355	TTAACGACCA	146	TATTTCCCAA	133	GAGCCCTGGT	188		CTGCCTAGCA	505	ATTACGGCCC	440	ATCTCCTAGC	236	CTGCCAATAT	138	TGCTGCCTCT	190	CGCTGTCACC	298		CCGTGCCAGC	391	CACCTGTCCA	472	CACCAGGGCT	495	TTTTGAACAT	153	TAGCCCTTCA	191	GAGGATATTG	253
CGCACAGGTG	484	ATGCCAGCCC	324	TTGCGCTCGC	352	AATGGCCATA	146	ATGCCCTCTC	132	TGCCCAATGA	187		ATTACAGCAC	505	CCGTCCTAGC	440	GTCCTCTAGC	229	GCAAAAATAC	138	TTGCCTTCCT	190	AAGCAACTTC	298		TTGCCCTAGC	387	TTGCCCTAGC	462	TAGACTAGCA	493	CCGTTTACCA	153	TGCGTACGCA	189	TTTACGCCTA	252
GACTGCCGCC	472	GGACCTAGCC	323	AACAGCTCGT	348	TATGCAGTAA	145	AAGCCAGGAA	131	AGGCCGGTCG	182		CGCACAGGTG	504	CTTTCGGCCC	437	TCAGACCGGT	226	CTACTGCTTA	138	TTTTCCAGCT	189	GTCGCCTTCC	296		CACTAGGGCG	387	CAATTTGGTC	462	CTACTAGCCC	491	TGCGTACGCA	152	ACCTGATTAG	189	GAATGTCCGC	251
TCTCGCAAGC	461	AACTTAGCCC	315	GCGCACGGCA	342	GTAACCTGAC	145	AGGCCGGTCG	127	TTATGGTAGC	181		CGCGGCTGGC	502	TTCGCCAGCC	433	TACGCTCCCT	224	CTCATGTTCC	137	AGCCATCAGG	188	AGCAACCCCG	296		ATTACAGCAC	385	TCAACTCGCT	451	CGGAGCTGGC	490	CTCCGAACTA	152	TACTATACTG	188	CCCCTACCCT	251
CGACCCTAGC	461	CAAAAGGGTT	313	TACACCGATG	339	TTAGGCTCAG	144	CATGAGACTT	126	CCGCCAAGGA	181		CCGACGGCTA	502	AACACTAGCA	428	AACTCGTGGC	224	CTGTAGGCTC	136	GCGCATCCTA	186	CCTTACTTGG	294		CACTGGGTCC	385	TCATTTGGGC	450	CAACTAGGTG	490	ACGCTATGGT	152	CGCCCCTCAC	187	CCTAGAGGTT	250
TATACTAGTC	454	AATGAGGCCC	307	GACACGCGCT	336	GTTGCTTGAG	144	ACTTCCCTCA	126	TACGACCATG	181		CACTAGGGCG	500	TTCCGCGAGC	420	CTTTCGGCCC	221	TTAGACTCAG	136	AGCCCTTTGC	185	TTCACCAGGT	294		CCGTCGGCCT	382	CCGTGCCAGC	445	ATTACAGCAC	489	CCAAAGACTG	151	TTCATCCCGT	185	CCTGCCGCCT	247
GATCCTAGCT	451	CTAGACCAGC	305	CTAGACCAGC	328	TGCCGACTCC	144	CTTTCCCCTT	123	CTAAGCCAGT	179		ACTACGGCGC	500	ACTGGCTAAC	419	CTATGCTTGC	218	CCATCCGATG	136	CCGACCGCAG	184	GAATGCGGTA	292		AAATGCCAGC	381	CGACCCTAGC	441	TTCCCTAGCC	481	CTAACCTGCC	151	AATGGCCACA	184	TCTGTGGACT	246
TTGAACTAGC	449	TCACTTGGCA	302	CCTATGGCCA	326	GGACCCTGCG	143	TGATGGCATC	123	AGAGCGTAAC	179		ATGCCAGCCC	499	TTCTCTAGCC	419	ACCAACGCCC	215	TTGAGTTGGC	135	GTCACCTCCA	184	AAAATACCAT	292		CGAGCCAGCT	378	TGGCTCTAGC	441	CTTGCGGCTA	477	GAACGTTGCT	150	AAAGGGTTGC	184	GATTTCTCAG	245
CATCTAGCAC	447	ATCAACTAGC	302	ATTCCTGCCC	325	AACGCATTGG	143	GCCACTCCTT	123	TTGCAGGTTT	177		TTGCCCTAGC	498	CCTACATCGA	416	CTGCCCTAGC	213	GAATTTCAGT	134	TCCGCGTAAT	184	ATGCGTGAGT	291		GATAGCCTCC	373	GCTGCCGCGT	438	TTCGAAACGC	474	AGATACGGCT	150	GTTGCTCATT	184	TCTTTAACCT	245
ACGCCTAGCC	446	CGTCGCTAGG	298	CTTGCGGCTA	320	GTTTGCAATC	143	AGTGCCTTTT	122	CGAAATTTAA	177		CGCGCTAGTT	497	TCTCGCTAGT	414	CAACCCGGTG	213	AATACTATCC	132	AAGTGAATCC	183	CAGGCCTCTC	290		AACGGAGCTA	373	TCACTTGGCA	438	GACTAGCGCT	472	ACAGTTGCTC	148	AGCTCCGTTG	183	TAACACGTAT	243
CCGACGGCTA	446	CTTTCGGCCC	297	AACTCAGCCT	318	ACGCACGAAT	142	TTTTAGTAGC	121	CTTCCGCTAT	177		AATGAGGCCC	497	ATTCCTGCCC	412	GCGGGCTAGC	212	GAACCATATT	132	ATTGCCTCGT	183	AGGGATTCCG	289		ATTACTAGCC	372	ATTCCTGCCC	437	TCTCGAGCCC	464	TGGTTTTTCA	147	GGCGGACCCA	183	GTCAGTCCGC	241
TCAACTAGTC	446	CGAACTAGCC	297	CTTTGCTAGT	316	TCGCAAGTAG	142	ATGGATCCGC	120	ACGCTGAAAT	176		GATAGCCTCC	494	ATAACTAGTC	410	CCATCTAGCT	210	ATAGGTCCTT	131	ACGAGCCGCT	182	TAACCAAGCC	288		CACTGCTCGC	367	GACACTAGGC	437	GACTTGCGAC	463	TGATCGATCC	146	TCGACGTACG	181	AAACTCGGCC	240
GTTCGCCGGC	445	ATATTCTAGC	292	AGCTACGCCA	316	GCCGACTAAT	142	ATTTGGCCTG	118	ATTTGCACCA	175		CGGAGCTGGC	486	CTCACAGCCC	407	GCTGCCGCGT	209	CATCTGGACA	131	TCTGCTGACC	182	ACGACATAGT	287		TTGAACTAGC	366	CTTGCGGCTA	434	TCGTTCTAGC	455	CTAATCCCAT	145	TTATTGTCAT	181	AGCTGCTATC	239
AACGGAGCTA	444	CAGATCGGCC	291	ACTGGCTAAC	315	TATGCGCTCC	142	TAACAAGTAA	118	TACAGACCTT	174		AACGGAGCTA	485	CAATTTGGTC	406	TTACACCAGC	208	ATTGCACATA	130	CACGCACGAA	182	ACCATAGAAG	285		ACGAAAGCCT	366	CACTAGGTTT	431	TCGACAGCAC	455	CACTCATGAC	145	GCACTCTCCT	181	GTATGAGGCC	239
GTTACAGCCC	442	CGCTTCTAGC	288	CTTTGGCTCT	315	TCATTAAGCG	141	TTACCAAGAT	118	AAAATGGACT	169		TGCATATGCC	481	GTCACTAGGC	403	ATTTCTAGCC	208	ACCCCAATTG	129	GCACTGAAGT	182	TGATACGCAA	285		CATTTAGGCC	365	GGACCTAGCC	429	CGCGCTAGTT	454	AGCCGTTGAC	145	TTGCGCGGCG	179	ATCACCGCGA	239
TTCACAGCCC	442	ATGGTCGCCC	287	CACTGCTCGC	312	TTCCCAGCGT	141	CTAAAATTCC	117	GCGTGCCGTA	169		GCTGCCGCGT	480	CACTGGGTCC	401	TGGCTCTAGC	207	CCGGAATCCT	129	ATACCAGTAC	180	GCTTGCGTAA	283		ACTGGCTAAC	365	TTATGCCGGC	429	CGCACAGGTG	453	GCCCTTCGTA	145	TCAGTCCCAA	179	CCTTTACGAC	239
TCGACAGCAC	440	TTCCTAGCAC	285	ATTGCAGCAC	312	ATAGCTAGCT	141	TACTACATCA	116	GATTGCACCG	168		GACACTAGGC	475	CGCACAGGTG	399	CAAAAGCGGT	206	TACCATCAGG	129	GAAAGCACCT	179	ACATAGAAGC	282		TGGCTCTAGC	364	CACTAGGGCG	427	ATGCCAGCCC	452	CTCATGTTCC	145	TTCGCGACAA	179	TCGCAAGTAG	236
CAAAATGGGT	439	GACACTAGGC	284	TCAAACTGAG	308	GCCTTACCCA	141	ACGCTCCCTT	116	GAACCGAGGT	168		GTCCTCTAGC	473	CGACCCTAGC	391	GCACGAGCCC	204	TTCGCACCGA	128	CCCAGTACAC	178	CCAAGGGGGG	280		GTATCTAGCT	361	ATGCCAGCCC	427	GAACTCGCGC	451	CAGGACCGGA	144	GCCCCCGTTA	179	CTTAGGCGAT	235
ACTGGCTAAC	437	CAACTAGGTG	282	TTCCGCGAGC	307	TAGCGTCCTC	141	AAACACCGAG	116	GGCCATACCG	167		GCCAGAGCGT	469	CTAGACCAGC	384	TATATCTAGC	203	CGAATGGGAC	127	AGGGTCCCTA	177	AATAAGCCTT	280		CAGGTAGGTT	358	TAACTTAGGT	422	CAACCCGGTG	446	GAACCATATT	144	GGCCTGGTTC	178	CGTCATCCTC	235
TGTGCTAGCG	435	GTAGCTGCCC	282	TATCGCGCTC	307	GACGCCAGTG	141	GTCAGGGTAT	115	TAGCATCCCG	167		AAACCTAGCC	469	AACGGAGCTA	379	TCACGTCGGC	202	CAGCCTGGTC	127	TCCCGCATCC	177	GGGCAACCCA	274		CAGAAAGGCC	352	TTCACAGCCC	416	AAACCTAGCC	443	TGCGGGCAAT	144	AAGAACGCCG	178	AATAGCGAAA	234
TTCGCTAGGG	433	ACAGCTAGGA	279	TGGCTCTAGC	307	GAGCCCGCTT	140	AAGTTGAACG	114	ATCACCGCGA	165		CGTCGCTAGG	467	TATGTAGCCT	379	CACGAAGGTC	200	TGATGCGACC	126	ATAGACGTCT	175	AAGATCTTGT	274		TAATCTAGCT	352	CAACCCGGTG	416	CCTCATGCGC	442	ACGTAGTCTT	144	AATAAGCCTT	177	AGCGTCTTCC	234
CACAGCTTGC	430	CGCAGCTCGC	278	TTTCCTAGCT	306	AATGCACTCT	139	AACTACACGC	114	GTTAGACCAG	164		CGACCCTAGC	467	TAAACGCAAC	378	CAGAAAGGCC	196	TTTGCACACA	125	TACGCTCTGT	174	TACGTTTCCG	273		GCCAGAGCGT	351	AATGAGGCCC	414	CTGAACGGTC	442	CTACAGCCTA	143	TAACCGGCGT	177	TCTTACCGTA	232
CCGGAGGCTA	421	GCCAAAGGCC	276	CTTTCGGCCC	306	GTTACTCTAC	139	CGCGTTCTAA	114	CATGGTACTT	164		ACAGCTAGGA	466	ATGACTCGCC	378	GACTGCCCAT	194	ATATGCTGGC	125	TTGCGGAACG	174	TTTAGCACCG	272		CGCTAGGGTC	351	AACGCCAGCC	414	GTCGCAGCCC	440	ACTGATTGGG	142	GGGGAGCCTA	176	TTCATTTGTT	229
GATAGCCTCC	420	ACGTGCTAAC	270	CCATGCCCGG	306	ACGCCACAGC	138	CTGTTGCATT	114	CACTAATCCG	162		CCGGCTAGAC	461	GCTGCCGCGT	376	ATCACGGCCC	188	TCATACTGGT	125	GACCTGTAAT	173	GAGCAGATTT	268		CTATCTAGCA	350	ACGAAAGCCT	413	CTTTCCTAGC	438	TTCCCACCCG	142	CTTCCTTCGT	176	AGCCATCAGG	229
CTTGCGGCTA	420	AACCGCAAGC	269	CCATTCAGGG	305	GAATGCCTGA	136	ACATGGCTCC	113	CAACCTCCCG	160		CATCGGCAGC	461	TTGCCCTAGC	372	TATAACTAGG	186	GACGATAGGT	125	GAATTGTAAC	173	TAGCTCCGAT	268		ACGGCTAGTC	349	CGCTTCTAGC	411	TTCGCCTAGC	434	TGAGCGCATT	142	TGATTAAGCT	175	AATAAGCCTT	229
TAAAGCTGGC	416	CTGCCTAGCA	268	TTTCCAGCCC	302	AACGTCCGGG	136	AACGTCCCGT	113	AATCTATCCT	160		ACCAAGGCCC	459	ACCAAGGCCC	369	GCTACATCCT	185	TTCCATGTTA	124	TGATACTACT	173	GTTGCGAGGT	266		TCTTTCGCCC	346	CACCAGGGCT	410	ACACCCGCCC	434	TTGACGCTTT	142	AAGCACCAAC	175	GCATCAGTCA	228
CTGCCTAGCA	415	CACCTGTCCA	268	TTCCCTAGCC	298	TTTGGCCGTG	136	CTAACATAAC	113	TTAGTCCGTT	159		TTGCGCTCGC	458	ATCGAAGCAC	368	ACGACAATCG	185	TATGTTTCCT	124	CTCGCCAAGC	173	AATGTGCTCG	261		CGCAGCTCGC	341	ACCGCTAGTC	409	TCAGCCCGCC	430	ACGCACGAAT	141	TCATTTTGCG	174	GGTTATCGAT	228
ACCAAGGCCC	411	TATTGCCAGC	268	CTGACGGCTA	294	CCAGGTCGTA	136	CCGGCTAGCC	113	TTCAATCACT	156		CAACGCTAAC	456	GTCACTTGTG	366	CGGAGCTGGC	181	AGCGCGCGCG	123	TTTGCCTCAA	172	TAGGCGTCTT	259		AAACCTAGCC	339	TTCATGGCCC	408	CGAACTAGCC	425	CCGGAATCCT	141	CCGTAGTTTC	173	GGTGCATCAA	226
TACACCACAT	410	AACGCCAGCC	265	GCCATACCCT	290	TATACCGAAC	134	AAAGGCAACT	112	TTACACACTC	156		TAAACTAGTC	452	AACTTAGCCC	364	CCTACTAGGG	181	TTTCAGTTCT	123	ACGCCTATCC	170	CCGAGTATCC	258		ACCAACGCCC	339	GACTGCCGCC	407	TCTCGCCAAC	424	ATCGCGAGCC	140	TGAGCACCTT	172	CAGCCAATTC	225
TCAACTCGCT	409	GTCACTAGGC	264	ATCGAAGCAC	283	AATGCCAATA	133	AGCTTACCGG	112	ACCAACGGCT	155		CATCTAGCAC	450	TTCATGGCCC	362	TACAACAGCG	180	TACCTCCTTC	122	TATCCTGGGT	170	GATCACAGCT	253		CCTCCCTAGC	332	TAATGCTAGA	401	AGTAAAGCCC	422	CACGAAATAG	140	AGTTTGTAAG	171	CCGTTAATAT	224
TATTGCCAGC	405	TGGCTCTAGC	261	CCTGCATGGG	280	TTTACCAAGT	132	ACTTTGCCAC	111	CATTGAGGCG	155		AGTAAAGCCC	449	AATGAGGCCC	361	TGCATATGCC	178	AGAGACCCAT	122	CTATTGTTAC	169	ATCGCGTTTA	253		ATACAAGCAC	332	TTCACCCGTG	396	TCAACTAGTC	421	GTCGAACCCC	139	CCATAACTAA	169	ACCGAGGCTG	223
ATGCCTGCCC	404	AACGGAGCTA	261	TCAACTAGTC	275	GATAATGAGC	132	GATTGTCGCG	110	TCATCAACCA	154		TAGACTAGCC	445	TTGAACTAGC	361	TAGACTAGCC	178	TGCGTTTCCA	121	TTCCCAGTCC	168	AGTTAGCGCC	252		CAACCCGGTG	332	TAAAGCTGGC	394	TCTCGCAAGC	420	AAATATCCGT	139	ATTGTCTTCC	169	CTGCCATAAA	222
ACTGGGCTGC	401	TAAAGCTGGC	260	TACGCCCTAG	275	CGACGTGCAC	131	CAGCGTATAA	109	TTGAACTACC	154		TCGACAGCCC	445	TATAACTAGG	358	ATGCCTGCCC	178	TCGAGACCCA	121	TGACCAATCC	168	CCCAGCTGTC	250		CCGACGGCTA	331	ATGATAGCCC	392	TCAACTTAGC	419	ATCATGTACT	138	CCTCATTGTG	167	CACTCAATTT	214
ATCATCGCCC	400	TTGCCCTAGC	258	TCAACTCGCT	274	TAGCTCGGGT	131	ACCAGGTTGA	109	CCATTTGTTA	153		GACTTGCGAC	442	CAAAGCCGGC	357	GACTAGCGCT	175	TCCAGTCTTG	121	CCATAAAAAT	166	AGAACCGCAT	248		CCTGTCTAGC	331	AATCTAGCCC	391	GCTTCTTAGC	415	TGGCTTTTCC	138	ACCAAATACA	166	CGTAACGCGT	214
TTACGCTAGA	400	AACTCAGCCT	257	TTCGCCTAGC	271	CAGCCAGGAA	130	AAAATGCGTC	109	TCCCAGAAAC	153		GCTGCCGCGG	428	TCAACTCGCT	355	CACGTCGGCC	173	ATGCGCGATA	121	TCAGAAAATG	165	TGTAAGCCAT	244		CCATTCAGGG	327	TCTTTCGCCC	390	TCAGCGCTAG	414	TGCTAAGTTC	138	CAGATCCTGT	166	GGTATGATCT	214
CATCGGCAGC	398	AACCATGCCC	256	TTCACCCGTG	270	TGACGCCGTA	130	ATAACCGATC	105	ATCTCGCACC	152		TTTCCAGCCC	427	TTGCGCTCGC	355	TATTGCCAGC	172	ACGTGTTCGC	120	ATCACTTACT	164	AAATAAAGCA	236		TATAACAGTG	324	CCTAGGGGCG	387	AAATGCCAGC	413	TATAACCGAC	138	TCACGGGCCA	165	AGTCTGCCAC	211
TATAACAGTG	398	GGTAACGCCT	254	TCCACTAGGA	270	GTGCGCCTCT	130	TGTGCGTATC	104	CATGTGCCTC	149		TACACCACAT	426	TTAGCTAGAC	354	CACGCTGGTT	172	GAAGTTCAGT	120	AATACGCAAC	164	TGATCCTTCA	233		CACAACGGGG	322	CCGGAGGCTA	381	GACTGCCGCC	412	GTTCCTGGTA	137	ATACCGTAAA	164	TAGGCGCTTC	210
TAAAGCCTAC	395	ACCACTGCCC	252	TAAAGCAAGC	270	TACTATACTG	130	CAGGCCCGCT	103	TTAACCCTCT	149		CGCTAGGGTC	424	TAGACTAGCC	352	CCTCTAAGGA	171	CCGGCTAGCC	120	CGGCGTCGCC	163	GTTTATACTT	232		GCGCTCGGCA	322	CGCTAGGGTC	371	TCTCTCTAGC	408	TCATGCTACT	137	CATTACACCT	164	GTACGTCGAC	209
GGTAACGCCT	390	GATCCTAGCT	252	GATAGCCTCC	269	TCCGCCACCG	130	CGTCAGCATC	103	TGCCAATGCC	148		CGTGCTTAGC	421	GCCAGAGCGT	350	CACAATGGCC	170	AATGGCACTG	119	CCAGGCAGGA	163	CGGTCTACGT	230		AATACGGCAC	320	TTGCGCTCGC	369	TATACTAGTC	408	TCTGCCTCGA	137	TAATGAACGG	162	CGGTTTACCG	209
CAATTTGGTC	379	TCAAACTGTT	249	GACTGCCGCC	268	CGTTTCGACT	129	CAACGGATCG	103	TGACAAATAC	148		CAACCCGGTG	420	ATAGCTAGCG	348	ATCAACTAGC	168	ACAGCCTTCT	119	CAGTTGTACC	163	TTCGACCTAT	230		TTCAACTAGC	319	TAGTGCTAAC	364	TCAACTCGCT	407	CTATGGCATC	137	TAAAGGGCGT	161	GCGGCACGCG	206
TGACTAGCTG	378	TTATTCGCGC	249	TTGAACTAGC	268	GTTGGTAATG	129	CTCTTCACGC	102	CGCATGACTA	147		AACTCAGCCT	419	ATGATAGCCC	345	CACTAGGGCG	166	TGCGAACCCC	119	AATTACCCGG	163	CAAGTCCGGA	229		TATTGCCAGC	314	CTCCTGGGAC	364	TGGTGCCAGC	405	TGACACTGTT	136	AGCCGCTCGA	161	CATGCCTAAC	205
ACGGCTAGTC	377	CATCGGCAGC	246	TAACACGGCG	265	CCCAGATGTT	129	TTAGGGCCAT	102	GCTGGTTCGG	147		ACTGGCTAAC	417	CGGAGCTGGC	343	ACTTAGCTCG	166	GTGAAGGACA	118	CATGCCGTGC	162	CTAGTACATG	228		CCTACGGGTG	314	CGAACAGGTC	363	TTCACAGCCC	401	TCCGTAGCTC	135	CTAAATCGTC	160	GCTGGCCGTC	205
AAATGCCAGC	375	TTCAACTAGC	245	AACGCCAGCC	264	CATTAATCGT	128	CCCTTTATCT	101	AAACTTGGCG	146		ACTGGGCTGC	414	ATTACTAGCC	340	TCAAATCGCG	166	CAGGCCAAAC	117	CCGTAATACG	161	ACAAGGTACA	216		TGCATATGCC	313	TTGAACTAGC	359	AACGAAGCGC	400	TGCTACGACT	135	TCACCTGATA	159	GCAACGCCAA	203
ATGATAGCCC	363	GCTGCCGCGT	244	CTTCGCGGAT	263	TTATTGGCGT	128	TTAACGTTCG	100	CTAATGTGGG	145		CTCACAGCCC	414	GACACTAGGC	338	ATGCCAGCCC	165	CCCAGGTTTG	117	GAATGGATGT	160	TCGCCGACGA	215		TATCGCTAGT	313	TATCGCGAGC	356	TCATATTAGC	397	GTCACTCGCT	135	CTAGGCGAAT	157	AGAAAGGGGA	203
GCAATCTCTG	363	ATGATAGCCC	243	TACCACGCTC	263	ACCTGCCAAA	128	CCAGATCCCA	100	GTTGCCCCGC	144		ACAACTAGCA	409	CATCTAGCAC	338	TCATACTGGG	165	CCAGTAAGTT	117	TGTCGACCGG	158	TACGCTGTAG	214		ATGCCAGCCC	312	TCAACTAGTC	354	TCAACTAACG	396	ATCATGTGCG	135	ATGTACGGAT	157	GCCGCAGTCG	202
TGTACTAGCG	363	GTGCGGCGCT	242	ATGCCTGCCC	257	TGTCGACCGG	128	TAACGCGGCC	100	TTGGCGTAGC	144		GGACCTAGCC	407	TATACTAAGC	335	TCACCTGTAG	164	ATTGCCTCGT	116	TGCAGTGGTT	157	CAGACAGATT	212		TTGGAAGCCC	310	TTCCAAGCCC	353	ACTGGGCGTC	396	TGTTAGGCAA	134	CAACACGGTT	156	TTCGTTAGCT	202
CAAAGCCGGC	359	CACACGGGCA	242	CGCGCTAGTT	253	AGCGACACCA	127	GTGCATCCCC	98	TTATTGGCGT	143		AACGCCAGCC	403	ACTGGGCTGC	333	GTCGCAGCCC	162	CCGGATATCG	116	ACGCTATGGT	157	TCTTAAAGGG	211		TAATGCGAGC	308	ACGGCTAGTC	353	TACATCACAT	392	TCACGACACC	134	TTATTGCCAA	155	CATGGCGTCT	201
TATAACTAGG	356	TTTACATAGC	241	TTCTACTAGC	252	CACAGAACCC	127	TCCAGTCTTG	98	AATGTTCGCG	143		GTTCGCCGGC	401	CCGGCTAGAC	333	CTTGCGGCTA	161	CCGATCGCCT	116	CCTGCCAATC	157	CATCCGTCAT	210		AATCTAGCCC	306	GCCAGAGCGT	350	TCAATCTGAC	390	AATGTCGTCC	133	CCATGTTCGA	155	TCTGACCCGT	200
GACTTGCGAC	355	TAGACTAGCC	241	CCTACGGGTG	251	TTCGCAAGGC	127	CACGCATTAG	98	TTGGAAACCT	143		TATTGCCAGC	400	GTAGGATCGA	333	TTCATTAAGC	161	TTAGCCCTGC	115	GCCCCCGTTA	155	ATAAGCCCTG	210		ACAGTAGCAC	306	AGCTACGCTA	349	CCGTGCCAGC	389	TGTTAGCGCC	132	AACAACACGT	152	ATACGCGTAC	200
CAAGACGGGC	354	CACTAGGGCG	239	CGCTAGGGTC	248	CCTATCGGAT	126	TTCGAGTGGC	97	CCAATGTTGC	142		TATACTAGTC	393	CCATTCAGGG	331	ATAACTAGTC	159	GCGCTCTGTG	115	GGCCAGGAGC	155	TACTCGTCCA	207		CAACGCTAAC	303	GACTTGCGAC	348	GCGCTCGGCA	381	AACGTGAGTT	131	TTGTCCTCCT	151	ACCTTTCACT	200
TTCTACTAGC	354	TCGACAGCAC	238	GTCGCAGCCC	247	GGTGGTTCGG	126	CCACATATGA	97	CAATGTGATT	139		ATGTACTAGC	391	CACACGGGCA	331	GCAACATGCC	158	GCTCCCTTCC	114	CCAATGTTGC	154	TACGCAAGCT	205		TTCGAAACGC	303	TATACTAGTC	346	CATCGGCAGC	377	CAAAAGCCGT	131	TCTCTGCATA	151	GCAGCGCACG	200
AATGAGGCCC	353	TCATACTGGG	238	GAACCTAGGC	247	CGGGCCAGGA	126	GTACATTTGC	97	AGGGCTCCGT	138		TTTGTCTAGC	390	CAAAAAGGGA	327	TATAACAGTG	158	ACATGGCTCC	114	CGATCACGGT	153	CAGTTCCTAG	203		CAAAATGGGT	299	CATCTAGCAC	344	GTGCCCGCTT	377	TTAATCCATA	131	TCAGTGAACT	150	GAGGTCTGTG	200
CTGACGGCTA	352	TTCGCTAGGG	237	ACCAAGGCCC	246	AGGCAGAGCA	126	TTTTCAACCG	96	TTAGCCCAGG	138		ATTCCTGCCC	381	GATAGCCTCC	325	CCGTGCCAGC	157	AGGGTTTGCG	113	TGCCCTGCCT	152	AAACGCGACT	202		CATCGCTAGT	296	AACTTAGCCC	344	TCAATCTAGG	377	ATACCCCGGG	130	TCACGCCTTG	150	AACGTCACGG	198
TATATCTAGC	351	ACGAAAGCCT	236	TTATTCGCGC	246	ACCGCGGGTG	125	GCTGCCTTCT	96	ATGTAGCACA	138		TTACGCTAGA	379	TTTCCAGCCC	321	ATGACTCGCC	157	CATTACCGTT	113	TCCACAAAAT	151	TCGCGAAAGT	202		GGTAACGCCT	294	CCGGCTAGAC	343	CAAAGCCGGC	376	AGCCTCGATA	130	AATGCACGCA	150	GTGCCGGCCC	196
ATTACGGCCT	350	GTCGCAGCCC	235	CTAGTCTAGC	244	GCCTGCCATG	125	GCTGGCAACC	96	ACTTGAGAAA	138		TACTCTAGCT	378	TTCACCCGTG	320	CTGACCTAGC	154	GAAAATTGTT	112	TAACCAAGCC	148	GTACATGGGT	199		ACTGGGCTGC	294	TAGCCTAGCA	342	GGGACAGCCT	372	TCGGTGCCAC	130	CGGTAACAAG	150	CATCATCCGT	196
CCTGCATGGG	350	CAATTTGGTC	234	GACTTGCGAC	241	CTGCTGGCGA	125	TCAACCTGTT	95	TCCTTCGCAG	137		CGCACTGGCG	378	GACTGCCGCC	319	GACGGCAGCA	154	CAGAGTTGCG	112	CGTGCGAGAT	146	AGCTTATCGT	197		TCGACAGCCC	292	TCGACAGCAC	341	CGAGCCAGCT	371	ATAACACTGC	130	GTATGTAAAG	149	ACGCTATGGT	196
TCTTTCGCCC	350	TTAGCTAGAC	233	TTTACATAGC	240	TTTTAGGTGT	125	TGCCTGGTCC	95	TTGCGATAGT	137		CCATTCAGGG	375	GCTTGGCCTC	316	TGTGCTAGGT	154	GCCGAACAAC	112	GTGCCATAAT	145	CAATAGCCTA	194		TCTCGCTAGT	291	ATATTCTAGC	340	CATCTAGCAC	370	CCATTTCCCT	130	CTCTTATGCT	149	ACAAGTCGTA	196
ATGTACTAGC	349	TTTCCAGCCC	232	TCGTTCTAGC	238	ATCCCCGAAA	124	AGCTAACACG	94	CGGAAAAATT	136		TTCTACTAGC	373	GATCCTAGCT	316	TGAAAAACCT	153	ACAGTGGCAC	112	TATGTTTCCT	145	TTAATGGGAG	193		ACCACTAGCT	290	CACACGGGCA	340	TTATGCCGGC	369	CGTACCTTCT	129	TCGCCCTTCG	149	ACATCTCGAC	195
CGCTCTAGCT	346	ATTCCTGCCC	232	GGACCTAGCC	238	TGTGCGTATC	124	ACAGTCTGCT	93	ACGGCCAGTT	135		TATCTAGCAC	372	CTACTAGCCC	316	GCAAGGCAGC	152	TCAATTCCTT	111	AGAATGGGTA	143	GGCCTTTGTT	191		TATCGCGAGC	289	ATTGAAGCCT	340	CTGAGCGCCC	368	TATTAAAGTA	129	AATGGCCATA	148	AGCCAAGTCC	195
ATTACGGCCC	342	TTGAACTAGC	232	CAACGCTAAC	237	GGTCTTGCTC	124	CGCCTAGAAT	93	AACGACAATT	134		GTCCTCGCCC	371	CCTGCCGGAC	315	TACACCACAT	151	CGTGCGAGAT	111	TCATGTTTTT	143	AAATACCCAA	191		CCGGAGGCTA	288	ATCAATGCCC	339	ATAGTCATGA	365	TTCAAATAGT	129	GCCTCCTCCA	148	GCCAGTAGGT	194
GCAAAGTGCG	341	TGCATATGCC	229	CCACGGCTAG	236	TCTAAAGCGT	123	GTGCCCAACA	93	TGTACAATCG	134		TCAACTAGTC	369	CGAGCCAGCT	314	CATTGCGGTC	150	TCAGCGTCAC	111	TTCCAGGTAT	142	CATCATAGAA	190		CACTAGGTAC	286	CGCACTGGCG	339	ATCACTGCCC	365	GATGCTACCC	129	CGCGTCATGT	148	CGAGTCATCT	194
GCTGCCGCGG	341	CTGAACTAGG	227	TTCATGGCCC	234	TAATACTGAC	123	TAATTTTGAC	93	ACCACACCGC	133		CTAGACCAGC	368	ACTACGGCGC	310	CCAAACAGGG	149	GTACTAGTGT	111	CGATAAATTG	142	ATACGCCAAA	190		CGCACTGGCG	286	TCTCGCAAGC	338	GACACTAGGC	364	CTTGCAGCTC	129	TATTAAAGTA	148	ATGCCATATG	194
CGAACAGGTC	339	CAAAGCCGGC	225	CGCAGCTCGC	230	CGATCGCACT	123	ACTGTCTTCC	93	CCCTAGCCGT	133		TATATCTAGC	367	AATATGGCCC	306	CTGAACTAGG	148	GCGAGTTGCG	110	GCGATTCCAA	141	GCACAGCGCG	189		TGACTAGCTG	285	GTTACAGCCC	337	ACGGACGCCT	356	CTGAGACCAG	128	CCCGCTCAAT	148	TCACGGCCGA	192
TACGACCAGC	338	GGCTTTCGCC	224	TTCGAAACGC	228	TTCCATCAGC	123	AACGCATCTT	93	CTAACGCATT	133		CAGGTAGGTT	367	GTTACAGCCC	304	TTCGCCTAGC	147	TTGAGCCGGA	110	CGATAGTGCT	141	CCCCACATTA	189		CTACTAGCCC	284	CATAGCCAGC	336	TGCCACGCCC	353	AAACAAAGAA	128	AGTGCCTTTT	147	AAAAGCCTGC	192
CACTAGGTTT	337	CCGGAGGCTA	222	TACACCACAT	227	GCTTGAAACG	121	CCCGTCGGCG	92	ACCAGAAACA	131		TATAACAGTG	367	CAGGACGGGT	303	TTCACCCGTG	147	CCGCTGTATC	110	TGTCAGCAGT	141	ATTTAGATTT	188		CTGCCTAGCA	281	TTCAACTAGC	336	CGCGGCTGGC	352	GCAGGAACCA	127	TCTTTCACAT	146	CATGCAAGAG	192
TACACGAGTC	336	CCTGCCGGAC	219	GCACTGCTGC	226	TGGGCCAGCG	121	TTTTATCAAT	92	ATTGCGAAAA	130		GGTAACGCCT	367	CAACGCTAAC	303	TAACTGCTCG	146	AGAGCGCGAA	109	CATGGCTATC	140	TCTAAGCACG	187		AACACTAGCA	280	AACGGAGCTA	335	CACCCGGGAG	350	ACGCAATTCC	127	CTCCAGACTT	145	AAAATACGTA	191
TAACACGGCG	336	CGCAACCGGG	219	TTTCTAGCCT	226	AGTTAGTATT	120	ATGCCAGTAG	92	ATGTATCGCT	129		TGTACTAGCG	367	TAGACTAGCA	303	TAGTGCTAAC	145	AGATCCGAAC	109	TTCCAGTGGT	140	AAGTGCAAGG	185		TTCTACTAGC	280	TACAGCTGAC	333	CAATTTGGTC	350	CCGAAGCTAG	126	CACTTTCCTA	144	ACGACATAGG	191
ATTACTAGCC	335	ATTACAGCAC	214	AATCTAGCCC	224	ATTGATATTA	120	TAGCATCTTC	92	CGCACGAACC	129		TCCCTAGCGC	366	TAAAACCAGC	300	CCAGCTAGGG	145	GAACGGGGCG	109	CGGCCGTCTC	140	TAGTACACAA	185		CGCTTCTAGC	279	GGTAACGCCT	332	TATCGCTAGT	346	CAAAAGCAAT	126	TGCTCACGCA	144	ATACGCCAAA	190
TCTCGCCAAC	334	ATTACTAGCC	211	TCAGCGCTAG	224	GAGTTCCGGC	120	TATTTTATCA	91	CACCAGCTTT	129		CCTACTAGGG	360	GGCGTCCCCT	299	CCGACTGGGG	144	GTCCTGAACG	109	CTAGTACCGT	140	GTCCGCGTCT	184		GACACTAGGC	278	GTCATCTAGC	331	GTTCGCCGGC	346	TCGCACTAGC	126	TCCGCGCTCA	144	TTAGCACTTG	189
CACACGGGCA	331	ATAGCTAGCG	211	TAAAGCTGGC	222	ACACAGACCA	119	AAGCCGTAAA	91	GTCGAGGAAA	127		AATGCAGCCT	359	CTGACGGCTA	295	TTCTCTAGCC	139	GGAGGACTGT	108	GTCAGGGTAT	139	GTTACTCCAC	184		GACTGCCCAT	275	ATGTACTAGC	330	GACTTGCTCC	345	TATATGAAAT	125	CTTTCAAAAC	144	TTCCGTGAAC	189
TTCCTAGCAC	330	CAAAATGGGT	208	ACGTGCTAAC	217	GCCTTTCTTA	119	TGCGTACGCA	90	TCGCTAACTA	126		TTCTCTAGCC	358	CATTTAGGCC	294	TAGGCCAGCG	139	GAAAGCACGT	108	GGAATAACTC	139	CTGCGTATCA	184		TAATCTAGGC	274	ATTACTAGCC	330	TTAACTAGGT	342	TCAAAATATC	124	TAGTGCGAAC	143	ATTTGTCAGT	189
TTCGCCAGCC	328	GTGCTACGCC	208	CGACCCTAGC	216	TCACCACCGC	119	AGGGACCACC	90	GCACAGTACT	126		GATCTCTAGC	358	CCTACTAGGG	293	TAATTCACTT	134	CATTGCATCC	108	ACTTATAACC	138	CGATCGCACT	182		ATCATCGCCC	273	TTCCTAGCAC	328	CGCTTCTAGC	342	ATAGCCGCTG	123	TGACCCCCTG	143	TGCTGTCGAG	186
ATCAATGCCC	328	GACTGCCGCC	208	CATCGGCAGC	214	CCTTCGGCAT	119	AGGTCTTTTT	90	GGAATTTCCG	125		CTGACGGCTA	358	GGCTTTCGCC	293	TGGTGCCAGC	133	ACGTACTGTC	108	TCACCACCGC	137	AACACGCGCA	180		TCACTTGGCA	273	TTTGCGCTAG	327	CCAGCTAGGG	341	AACGCAACCA	123	CGATACATGT	143	ACGCCAACTG	185
TTTCCAGCCC	327	CGACCCTAGC	204	CAACTAGGTG	214	TGATAGATCA	119	GGGCCTGGCG	90	ACGCAACTCG	124		ACTTAGGCCC	357	TCCCTAGCGC	292	TAAGCTTTGA	133	TTAGCACCCT	108	CGCCATTTGC	137	CTGTAGCGTG	180		TCAACTCGCT	272	CAAAATGGGT	326	TAAACTAGTC	340	ACCGGTATTA	123	AGGCGTCGTC	142	GAGCCAAAGG	185
CATTTAGGCC	323	GAGGCTTAGC	202	TCTCGCCAAC	212	AGAGAGCACA	119	AGCGGAGCAC	89	CGGCCCGCGT	122		TATCGCTAGT	357	CGTGCTTAGC	289	CACCAGGGCT	133	ATGTACGCGC	106	TTGATGGTAC	137	CAGGCACTTT	177		ATGGTCGCCC	271	CCTGCATGGG	319	ATGGTCGCCC	339	CATGTCCTAG	122	GCGGCCTAAA	141	AATGATCCCA	184
ACAACTAGCA	323	TAGCAAAGTG	202	CACACGGGCA	211	TTCCTAATCG	119	CTTCGCAGAG	89	GGTAGCACTG	122		CACACGGGCA	355	TTTGTCTAGC	288	CATCTAGCAC	132	GACCTGCTCG	106	AAGCCAGAGT	136	TCCAAGGCAA	175		GATCTCTAGC	271	TTTCTAGCCT	319	CCTGCTGGGT	335	CAGAGCCCTA	122	CAGCGCAGCT	139	TGGCACTTGG	184
TTTCTAGCCT	322	CGAACAGGTC	201	ACAGCTAGGA	209	GCCACAGCGG	118	TGATGCGACC	88	TGAGCCGCAA	121		TCGACAGCAC	352	TTCCTAGCAC	288	ATTCCTGCCC	132	ACCAGAAACA	106	GGCCAGTAGA	136	GGGCTAACAT	174		CTCACAGCCC	270	ATGCCTGCCC	317	AATGAGGCCC	334	GGCGCCCAGT	122	GCAAGCCTAT	139	AGAACGCTTA	184
GTGCTACGCC	322	GAGATCCGCC	198	ATAGCTAGCG	207	TGGAAGCTCC	118	CATCCGCGTT	88	AAAACTCGAG	120		CACGAAGGTC	351	TAGCCTAGCA	285	CACTAGGTTT	132	GCAAGGCCGC	105	TTATGAGTAG	135	CTCCATCAAC	173		GCACCTGGCA	270	ATGACGCTGC	316	GCAATCACTG	332	GTACTGACAC	122	CGCATACCGC	139	TAAGCGGTCT	183
CACTGCGGTA	321	TAATCTAGCT	196	CAAAAGGGTT	206	TGTCACGCAG	117	TATGCTCCGA	87	ACACCAATGC	119		TCTGCCAGCG	350	TCGACAGCCC	282	TACAGCGCGT	132	AGGTTCTATT	105	GCCACGTTGT	135	ATATTCTATT	173		CTAGTCTAGC	269	GGCTTTCGCC	314	AACTAGGCCC	332	CAGTGTATCC	121	CTTTAGAACG	139	GAAAGCTCAC	182
GATCTCTAGC	319	TCTTTCGCCC	195	GTTACAGCCC	205	TTGCTGCCTT	117	CGGTACCCGT	87	GCCCTGCCAC	119		TATCGCCGCT	347	CGCGGCTGGC	281	ACAACCGCAC	131	AAGCCGTAAA	105	TGCTACCGGC	135	TAGGACCCTC	172		GGTCGAGCCC	268	CGGAGCTGGC	313	ACCACTGCCC	326	TTCATGCTGC	121	GATTAACGCA	139	GTAACCTGAC	181
TTAACTAGGT	318	TCTGCCAGCG	194	AACACTAGCA	203	TTGATGGTAC	117	TCTTTCGCCA	87	CCTTTGACAT	118		TCTCGCAAGC	344	CTGCCTAGCA	280	TACACCGATG	131	TGGACGCGCA	105	CCCGCAAGTA	135	ACACCTCCCC	171		TTTATGTCCT	267	ACCACTGCCC	310	ACGCCGGCCC	325	ATGGTTTGCT	121	TGATTCCAAA	138	TTGATACTCG	181
TCTCGCTAGT	315	TATAACAGTG	194	CAAAATGGGT	201	ACGCATTCCT	116	TTGAGTGATG	86	CACCATAAGC	118		CAAAATGGGT	339	CCTGTCTAGC	278	ATTACAGCAC	130	TCAGCGAACA	104	TTCAGTGTAA	134	CAGAGCGAGA	171		ACCACTGCCC	266	ATGGTCGCCC	309	CTACTAGAGT	324	TACGCCATGC	121	ATTGCAGTTA	138	TTCACCAGGT	181
TAAAGCACGC	314	ATGCCTGCCC	193	CGCTTCTAGC	201	CATTTATTCT	116	GCCGGGATAT	86	AGTACGCGTA	117		CCTGTCTAGC	339	CACAATGGCC	275	ATCGGCTAGT	129	CGAGTCCCAT	104	GCGGCACGGC	134	TGAAGCGCTA	170		TAAACACTGG	264	CACAATGGCC	307	TTAGGAGCCC	323	TATTTTTTAG	121	TCCGCCACCG	138	TTCCACGTTT	180
CGTGCTTAGC	313	TTTGTCTAGC	192	TATACTAGTC	201	TTGTCGCCTC	116	CGTCCAAAAA	86	GGCGAGAACA	117		CCGGAGGCTA	338	ATCATCGCCC	274	CGACTAGGCA	129	GCGCATCCAT	103	CTTGCAGACC	134	AGGCTACCGT	170		TAACGCTGCG	264	ACCAAGGCCC	306	GTATCTAGCT	323	CTCCCTTATC	120	ACCGAGTAAT	138	GCAGATGCTC	179
CTGACCTAGC	313	CATACGAGGG	192	TCACTAGCCT	198	GCGCTTATCT	115	TTGCCTAGAG	86	ATGCTTACGC	117		TAATGCGAGC	335	CCGACGGCTA	273	TATATCACTT	129	GCCGACCTGG	103	TGTCACGCAG	133	CCATTCAGCT	170		TTCGCCAGCC	264	TATACTGCGG	306	ACACGCCTGC	323	ACGCAAAACT	119	TCGCTTATTG	138	AATTCCTCCT	178
ATGACGCTGC	311	AACTAGGCAG	191	AACGCTCTGG	198	CGTGGCCTGC	115	TGCAACTTTT	86	CATCGTATCG	117		ATTACTAGCC	335	TTACGCTAGA	272	TCCGTCGCAC	127	TTGTAAACTG	103	ATCGTGTTCG	133	TGCTTGCACT	170		TAGCCTAGCA	259	GTGCTACGCC	305	TATATCTAGC	322	ATGCTACACT	119	TTCCAACCTT	137	AATGCAATAC	178
AACTTAGCCC	311	TTCTCTAGCC	191	CATATCGGCG	197	GTGATCTACG	115	GAGCAGGAGT	85	GTGCCTATGC	116		CACAATGGCC	332	GCAAGAGCCT	270	GCCATCTGTC	127	CGTTACGCGC	103	CGTGATTCGC	133	CTTGCATACG	169		CCTACTAGGG	259	GCACCTGGCA	304	TAGGCTCAGA	316	CAATTCGGCA	119	ATATCTAGCT	137	CCATAGTATC	178
TACAAGAGCT	311	TTTTCTAGCC	190	TCACTAGCTG	197	CATCTTGACT	115	TGGTAACCCC	85	CAGAAACTAG	116		ACCACTGCCC	330	TATAACAGTG	269	TACACTAGAG	124	AGCCATACCA	102	ACCGACTATC	133	TTAGATGTGT	169		CTCAACTAGC	257	ACTTAGGCCC	302	ATGACGCTGC	312	CTTGCTAGCA	119	CTCATGTTCC	136	TCCACAGAGT	176
CAGATCGGCC	311	CTGACGGCTA	190	ATGCCAGCCC	195	AATAAGCCTT	115	CCAAAGACTT	84	GCGAGACCCA	115		CAGATCGGCC	326	GTCCTCTAGC	268	TCTCGAGCCC	124	GCCGTGAGGC	102	TCAAAATATC	132	TAGCGACCGG	169		AACGGCAAGC	255	ATTACAGCAC	301	AATAGAGCAC	312	GTGTGTAGCC	118	TCCACAATGA	135	GCGCGCTCGT	175
GCGCTCGGCA	310	GTTACAGCCC	189	GCACCTGGCA	195	CAACGCAAAC	114	AGATAAGAAT	84	AAGATTTATT	114		TAGCAAAGTG	326	GGACCTAGCC	266	TAAAGCTGGC	123	GAAGGCACGG	102	TGTTTAAGAC	132	GCCCTGCGGT	169		CGAACAGGTC	255	TCCTTGGCCC	299	GATAGCCTCC	311	TCACCACCGC	118	GTTCGGCCTC	134	TATGTTTCCT	175
TCCTTGGCCC	309	TCAACTAGTC	186	TACTCTAGCT	194	TGTTCTCCCT	114	CCACGCACCG	84	ATGCCTACAG	113		ATCATCGCCC	325	CGCACTGGCG	266	GGGGCAGCCT	122	TACTATACTG	101	AATGTACGTA	132	CGCTACGGCT	168		TAGACTAGCC	254	CTCACAGCCC	299	CCGTGCTAGT	307	CATAGATACC	118	ACACTACCCG	134	CTGCTGAGAC	174
CACGCCAGCC	307	TCTCGCAAGC	185	CATCTAGCAC	194	GCAGTCATGG	114	GCGGATCCCC	84	TCGTGTCCCA	112		CCAGCTAGGG	324	CACCAGGGCT	266	TAATTTCTTC	121	TCGTATTGAC	101	ATCCAGAACA	132	CTTCGCAGAG	168		TACATGAGGT	254	TTACGCTAGA	298	TCAGGACGAC	306	TACCCTTAGC	118	GTGCCATTCT	134	GCGAATGCCT	174
TCACTAGCCT	307	CGAGCCAGCT	184	CCTCGCTAGT	190	TATTGAATAC	114	ATCCACAAAC	84	CCAGATCTTG	111		TACAACGCCC	322	CTGAACTAGG	266	CCGGTTCGGG	120	CACAGGACAC	101	AGTACTTATG	131	CATCATCCGT	168		GCCTGCGAGC	251	CGAGCCAGCT	298	GATCCTAGCT	305	TATCCTGGGT	117	GCTGCGTAAA	134	ATAGCCAATC	172
CCTAATGGGA	306	TAACGCTGAG	183	TATAACAGTG	190	TTCCCAGTGT	113	TACCAGCCAA	83	TGAGCCCATG	111		TCACTTGGTT	322	AACAAAGCAC	265	CCAGCCTAGG	119	TGGAGCCTTC	101	TGCGATCACG	131	TGCGGGGCTA	167		TAAAGCACGC	250	TAGACTAGCA	296	CACTAGGGCG	304	GGTTGCACAG	117	TCGCCCTATG	134	GGTTGTCCCA	171
GAACCTAGGC	303	AATCCTGCCC	181	TATATCACTT	189	TAGTAGCACA	113	TCAGGCCAAC	83	GCTGGCCTTT	111		CTGAACTAGG	322	TCTCGCAAGC	261	TACAACGCCC	118	ATAACACTGC	101	ATTGTACCGG	130	ATATGACACC	167		GACTTGCGAC	249	CTTTCCTAGC	294	GATACCGGCG	303	TCACCAAACG	117	ATCTTCCCCG	133	TAGATGGTCT	170
AACCGCAAGC	303	CAAGATGGGT	181	ACTGGGCGTC	188	CCTATCCTCG	113	GCCTACATTT	83	CTGAAGTTTC	110		TCATTTGGGC	319	CATCGCTAGT	260	CACCCGGGAA	116	TCGGTTCCAC	101	CCGAGGAGAT	130	CGACCACCGT	167		TATACTAGTC	249	TGACTAGCTG	293	CACCTGTCCA	299	GCAATGCCTA	117	TTTGCTAGCA	133	CGTTAGCTCC	170
AAACCTAGCC	301	ACTACGGCGC	180	TATCTAGCAC	188	TTATCGAGCA	112	ATCCAGTGAT	83	CCGTATTCTC	109		TAAAGCTGGC	317	CACGAAGGTC	258	CGCTAGGGTC	115	CCAGACTGCT	101	TGTTTAGTCG	129	TGTTACCCTT	166		CGGAGCTGGC	248	TCTCGCTAGT	292	CACTAGGTTT	298	TTGCACCACA	117	GCATTCCGTT	133	GAACGGACGG	170
GTCCTCTAGC	300	CATCTAGCAC	179	CAAAGCCGGC	188	ACCAGAAACA	112	AGGGATTCCG	83	TCCAGCCGTC	109		TACATGAGGT	316	CAAAATGGGT	256	CTAAGTTAGC	113	TAGACCACTA	101	GCGAAACACA	128	CTTCGCTTGG	165		TACGCTCCCT	247	ACGCCTAGCC	291	ATGCCTGCCC	296	CTGTTCTCCA	116	TTCGTACAGC	133	CGTACTATCT	169
CAAAAGGGTT	300	TATAGCACTC	179	TTCCTAGCAC	188	TGATAACCTA	112	TTAGACCGTA	83	TTCGTACAGC	109		GTTACAGCCC	316	CACTTAGGGA	252	CACGTCGCCC	113	ACCAGCAACT	100	GATAGTTCTC	128	ATAAGGAGCC	164		ATCTCGCTAG	246	TATAACTAGG	288	TAATCTAGCT	294	CCTCTCCACA	116	GAGACGCCAC	132	CCAAATGGAC	169
TAATGCTAGA	300	CATTTAGGCC	178	CAACCCGGTG	186	TGCGTGTTAC	111	ATGCGGTGAC	82	CGTGCCCACC	108		ATTACGGCCC	314	CAGGTAGGTT	251	CGACCCTAGC	113	CCGCATGATC	100	TGCGTACGCA	128	TTGCCAAGTC	164		CACTAGGTTT	243	ATCATCGCCC	287	AACTTAGCCC	291	CACGAAATCA	116	TTTCCCATAT	132	GAACCCGACC	169
CGGAGCTGGC	296	TTAACTAGGT	178	TAGCCTAGCA	184	AAGGCATGCT	111	TGCCCATACG	82	CACCAGTATC	108		GCACCTGGCA	313	TACACGAGTC	249	TCTGCCAGCG	112	CCATCCTTGT	99	TCGTAGTGCG	127	TTTCGTGTAC	164		CGTGCTTAGC	243	CACTGCTCGC	287	ATGATAGCCC	290	CGTGAACTAT	115	TGGTATTTCT	132	AGGTTATCCA	169
CCTCCCTAGC	295	TTCACCCGTG	177	CACGAAGGTC	184	CTTCCTTCGT	110	GAATGCACCA	82	TAACTAAGGT	108		TCGACTAGTC	313	TATCTAGCAC	248	CAGATCGGCC	112	GATGCTCACC	99	TTGAACACTC	127	CCTCTTTGAT	164		TTGACACGCC	243	GATAGCCTCC	285	GATAAACGGC	290	TCCCTAGTCG	115	CGGTTTACCG	132	ATGCCCACAC	168
CCTACTAGGG	295	TTCGCCAGCC	176	CGAACAGGTC	183	ATGCTTCTAG	110	CTAGGTTACA	82	GGGACGTAAA	107		CTCCTGGGAC	312	CGAGCTAGGA	247	TTCCCTAGCC	110	CGTATTTGCT	98	TTTGCCCTTC	127	TCAGGTGCTA	163		ACGTCAGCCA	242	CCATTCCGGG	285	TATGCCTTGC	290	CTGGGAGCCT	115	TGTGATTGAG	132	GATGCAACCC	168
TAGACTAGCA	294	TCACTTGGTT	176	CAGATCGGCC	182	CAGATATGTC	109	CGTAACCATC	82	CCGCACCTTA	107		TAACGCTGCG	312	TAATCTAGCT	247	TTACGCTAGA	110	CTAATCGCGT	98	TGAAGCGCTA	127	CAGAGTGCGC	163		GGTAGCTCCC	242	AATCCTGCCC	285	CACTGCTCGC	283	GTGCGCCTCT	115	TCATTATTGG	132	GCCACTCCTT	168
CACCCGGGAA	293	TTAAACGCGC	175	CACCTGTCCA	182	TGATCGATCC	109	GTGGACGAAC	82	CATGCTCTGT	107		TCAGATCGAT	312	TATACTGCGG	246	ACCGCTAGTC	110	CCCAGAACTA	98	TACCTAGAAG	126	ATACCCGTTC	161		GTCACCGGTT	242	CTAGTCTAGC	284	AATGATGCCT	282	AGCCAGGCAC	114	CCATAACGAT	132	GGCCTGGTTC	168
GACACTAGGC	292	AGCGCATAGC	175	AATGCAGCCT	181	CACCGCCACG	108	CTATTGACCC	81	ACCCGCCAAA	106		ATGCCTGCCC	312	TTAACTAGGT	246	GAGATCCGTT	110	TTGCCCGACT	97	GTGACACGAG	126	GAACTACCGA	161		GGCTTTCGCC	241	ACTGGCTAAC	282	TATAACTAGG	281	GTAACCTGAC	114	CGAGCCCATA	131	ACGGCTGAGT	167
AGGTCTAGCT	291	CGTGCTTAGC	173	CCAGACGGGA	179	GACGATACGG	108	TAACACTTCT	81	TCCGTATTGG	105		CTGTTCTAGC	311	AACGAAGCAT	245	GTTACAGCCC	110	ATGGCCGATT	97	TTGCCAATGG	126	AAAGTTCTCG	160		TCAACTAGTC	241	CGTGCTTAGC	281	CCTAGGGGCG	279	TCGTACGCAA	114	TGTCACCAGT	131	CTTCGGGGAT	166
ACTTAGGCCC	290	ATGACTCGCC	170	TACGACCAGC	179	ACCGAGTACA	108	AAAGCCCCAG	81	CTTCGCAGAG	105		CCCGCGGGGG	310	TAAACTAGTC	244	TCAAGGCTGA	109	CTAACCTGAT	97	ACTTGCTGTT	126	GTGCCTAAGG	159		TTTGCGCTAG	241	GCCTGCGAGC	279	AACGGAGCTA	277	TGCGGTCCAA	114	CCTAGTGGGG	131	CAGTTGTACC	165
CTAAACAAGG	290	CCGGCTAGAC	170	ACTACGGCGC	175	GAATGGGTCA	107	CAATTACTTT	81	GGATCAACCT	104		TCACTAGCTG	308	CATTAGGGCA	241	CACTGCTCGC	107	TCACGTAGTC	97	CATGTGTTCT	125	GCATTTACAG	159		TTACGCTAGA	241	CACTGGGTCC	279	CCAGCCTAGG	276	TGAGGCCATT	113	CCTCATGAAA	130	ACCCAGCTCG	165
AACGCCAGCC	284	TACAACAGCG	169	ATCATCGCCC	174	CACACCATTT	107	ATCTTTGCGG	81	CGCAGAGGAC	104		AACCGCAAGC	308	CTTTCTGCCC	239	GAACCTAGGC	106	TGCTACGGTG	96	ACGCTTTCTT	125	CTCAGGCTCT	159		TCTCGCAAGC	240	ACTTTGGCAC	277	GTGCGGCGCT	274	CTTAATGTCC	113	ACCGTTTCCT	130	TTGCTTCTCA	164
CCGGCTAGAC	284	CACCCGGGAA	169	CATCGCTAGT	171	TCGTACGCAA	107	ACAAGTTTCC	81	CCATAAAGTG	104		CACTGGGTCC	306	GTGCTACGCC	239	TGTACTAGCG	104	CTAGGCCCCA	96	CTACTAGCCG	125	GGTGCTCCTA	158		ATTACGGCCC	239	TTCTACTAGC	276	CACTGCGGTA	273	CCGATCGCCT	112	CGGTACATTT	130	GAACTAAACT	162
TACAACGCCC	284	TCAATCTGAC	169	ATTACAGCAC	171	GCGCCTCTGT	107	CAAGCGCAAA	80	CCGGAACGGA	104		CATAGCCAGC	305	TACGCCCTAG	239	TCAATCTGAC	104	ATCACACTAT	96	ATACGCGACC	125	TGCATTCCTC	157		TCTCGAGCCC	239	TGTGCTAGCG	276	GATTGCCATC	272	AGCCATCAGG	112	TACCGTGGCT	130	CCGCCTGTCC	162
AACTCAGCCT	282	CACCAGGGCT	168	TCATTTGGGC	170	GCGTATCTGC	106	ATTTGTCTCT	80	CCACCGTGCT	103		TAGTGCTAAC	305	CCATATGGCC	238	CGTCGCTAGG	103	AGTAGGCCTG	96	AATGCGTGTC	124	TTATGTCGGT	157		CCTGGAAGGG	239	TTACACCAGC	275	TTGCCCTAGC	271	CTGTTCGCGC	112	CAAATTACCT	130	TTAAGGACCG	162
GTATCTAGCT	281	ACTGGGCTGC	166	CCTAATGGGA	170	ACCAGTCTGG	106	AGAGCTAGTC	80	ACACAGACCA	102		AATATAGCCC	305	TCAAACGATG	237	ATAGCTAGCG	103	ATAGCCAAGG	96	CAGGCACTTT	124	GCCTTACCCA	156		TACAACGCCC	239	TATAACAGTG	275	CCCGCGGGGG	268	GCCCGTCACC	112	CGACTGAGAA	129	TGCCTCTAAC	162
CACAATGGCC	280	GCATTCGCCT	166	CAAATGGGCT	169	GTATTGTGTG	106	AAGATTTATT	80	CGGTTTACCG	102		AATGAAGCTC	304	ATACATTTTG	237	GCAATTGCGA	103	AATGCCAAGG	95	CGATCGCACT	123	AGCCTGCGAG	156		CAACCTGGTC	238	CACAACGGGG	275	CGTGCTTAGC	266	GAACCAAACT	112	ACTTAACACA	129	TTTCACCCCT	161
TTCTCTAGCC	279	CAACAGGGTT	166	CTGCCTAGCA	168	ATAATGCACC	105	GACAGGGATC	79	CAAAAGCAAT	101		ACTTTGGCAC	304	TAGCAAAGTG	235	ATCATCGCCC	102	AATGCCAATA	95	GTCGCTAAGT	123	GGTGTGGCTG	155		AACTTAGCCC	236	GACTAGCGCT	274	ATTACTAGCC	265	AGCCCATCGC	112	CCGGCTGTAC	129	CCAAGAAAGT	159
GATACCGGCG	278	CACGTCGGCC	164	ACGAAAGCCT	166	GGCACCCATG	105	GCGGCACCTC	79	CGAAACGCAA	101		CCAGACGGGA	299	CCAGCTAGGG	235	TATTTCCAAC	102	TACTCCCATA	95	TCATGTTGAT	123	CACACTCGTT	155		GCAATCTCTG	233	TTTCCAGCCC	272	GTCCTCTAGC	265	GACATGTCTA	112	TGCCGAAGAC	129	CCCTACATGC	159
CACTGGGTCC	275	TACTCTAGCT	163	CCGTGCCAGC	164	TTGGAAAGCT	105	ACGAACGCCA	79	GACCCTAGCC	101		TAAAGCACGC	297	TTCTACTAGC	233	TCGACAGCAC	102	GAGCCAAGCC	94	ATCACCATTT	122	AATGCCTATT	154		TTTGTCTAGC	233	ACTACGGCGC	270	GCAAGGCAGC	265	ACGCGCGACC	112	CAATGTGATT	129	CTCTGATCTC	159
AATGCAGCCT	273	CTAGTCTAGC	163	GATCCTAGCT	162	GCGATTCCAA	105	CAACCTCCCG	79	TCGGTGCCAC	101		TACAAGAGCT	296	TTATGCAAGC	233	CTTTCTGCCC	101	CTTATTTCAT	94	ATTGCGACAG	122	GTGTATCACT	154		ATTTCTAGCC	232	CATTTAGGCC	269	CTCACAGCCC	263	GTATGACGAG	112	CTAAGCCAGG	128	CCATGCTAAA	159
TGTCACTAGC	273	TGTCACTAGC	162	TACAACAGCG	161	CCAACCGACA	105	ATAGCCAGGA	79	CCAGAGTGAA	101		GAACCTAGGC	295	TCATACTGGG	231	CTGCCGGCGA	101	TTAATTCCCC	94	ATCGTGAAAG	122	CTGTTTCGAC	154		CAATTTGGTC	232	CTGACGGCTA	269	CTGCCTAGCA	262	TATCTACACT	111	AGGCCACCTA	128	TGGAAGCCTT	157
CTCACAGCCC	272	GTCATATGCT	160	TAGGCCAGCG	160	ACCGCCCATA	105	CGTCAAGTCA	78	GGCTGTACTC	101		CCTAGGGGCG	293	GTTAACATCG	231	TTCCGCGAGC	100	ACAGTGTCAA	94	AAGACCATGT	121	CGCCTGCAAT	154		TATTGCCGGT	231	TCTGCCAGCG	268	TGCACTAACT	262	CCGACACTCG	111	TTCGTGAACC	128	TTTTAACCGC	157
CATCGCTAGT	271	CGTATAGGCA	160	AACTAGGCCC	159	TGCTCAGCTA	105	ATGTAAGCTT	78	TTAAAAGGTT	100		CCTGGAAGGG	292	TATACTAGTC	229	GACATCACCT	99	CCCAGTAGCT	93	GCTATCTTTT	121	CAGGGCAATC	153		ACCGCTAGTC	230	CAACAGGGTT	267	GGTCGAGCCC	260	TGGAGATGAT	111	TTTCAGTTCT	127	GCTGCCAATC	157
TACTGCACAT	271	TAAAGCCTAC	160	TAATGCTAGA	158	GGTACCACCT	104	ATTTTCAGGC	78	AGCTTTCTCG	100		GCCAAATGTA	291	ACAAACGTTA	226	CAGGACGGGT	99	TAACTGTCCT	93	CCAGGCACCC	121	TCAGAAAATG	152		GTTTCTAGCA	230	CTATCTAGCA	266	TTGGAAGCCC	260	TAACTCTCTT	111	CCTCACGACC	127	GGTTAGCAGT	157
TCACTAGCTG	271	ACAACTAGCA	159	CGGCAAGCCC	157	ATCGCGTTCC	104	AGTTTGTAAG	78	CCGCGTATGG	99		GTGCTACGCC	290	AATACTAGGT	224	TAATGCGAGC	98	TGTAACGTGA	93	CATGCGCTAC	120	GCTATCTTTT	152		GAACCTAGGC	227	GTTCGCCGGC	266	CTGACGGCTA	260	TGTTCACTCT	110	CATCATCCGT	127	TCACACAATC	156
TATCTAGCAC	270	CATACTAGCA	159	CACCAGGGCT	157	TCCAGTCTTG	104	AATACTTAGC	78	CATGAGCTTT	99		TTCCTAGCAC	287	TCTGCCAGCG	223	CCGACGGCTA	98	ATGTCTGAGG	93	CTACGACACC	120	GGTTAGTATC	151		TTCGGCTAAC	226	TTCGCCAGCC	263	CACAATGGTC	258	TCTGACCCGT	110	GTCCAGATGA	127	AGGTTGGAAG	156
ACCACTGCCC	269	CCTGCATGGG	158	ATGACTCGCC	157	GCATTGCCTT	104	ATATGCTCCG	77	ACAACTGAAA	99		GTTAACATCG	286	ACAGCTAGGA	222	GTCACTAGCT	97	ACGGCCATGC	92	GTATTTTAGT	119	GGGCCAGAAC	151		TACATCGCCC	226	CCACGGCTAG	263	ATATTCTAGC	256	CAGAGCCACA	110	CTTTCAATGT	127	TGTGCGTATC	156
CCTACGGGTG	269	CTCCTGGGAC	158	AACGGAGCTA	157	AAATGCCCAT	104	TGCCTCTGTT	77	CGATGGGGGT	98		CACTGCTCGC	286	GTCATATGCT	221	CGCACTGGCG	97	TCAGTCTTCC	92	GTCAGTGTAT	119	AGGGTTTCAC	151		TTTCTAGCCT	223	GGGACAGCCT	262	ACTGGGCTGC	255	ATCCGCAACT	110	TCACCACCGC	127	AGTATATCCT	156
CACTGCTCGC	268	GCTAAACGGC	158	GCTGCCGCGT	156	AACCTACCAA	104	GGGCCTGGAC	77	GGGAACACCT	98		TAAGTAGCCC	285	TTTGCTGCCT	221	CAGGAGGCTA	97	GACAAACACA	92	ATACGCCAAA	118	TGCCTAACTT	149		TCGACAGCAC	223	TATCTAGCAC	262	CCTACTAGGG	251	TGTGCGTAGT	109	TGCAAATCTG	126	TGCTGTCTAG	155
CACTAGGTAT	268	TAATGCGAGC	157	TCACTTGGCA	155	GGTGAACCAA	104	AATGCCTATT	76	CGATGCCAAA	98		TGATTAGCCC	284	TCACTAGCTG	220	GATCCTAGCT	97	TACAGGTTTC	92	TACGACCTAA	117	CAGTTTTCTG	148		ACTAACGCGC	222	TACAAGAGCT	260	ACCCTAGCAT	250	GAACCTTCTA	109	TCAGAGTGAT	126	ATCATGTGCG	155
CAACCCGGTG	267	CAAATTGGTA	155	TAATCTAGGC	154	ACAGCCTGGC	104	CCACATTTAT	76	CGGCGAACCA	98		CGTTCTAGCG	282	TCTAAAGCAC	219	ACTAACGCGC	96	TGACCCCCTG	92	ATGCCCTCTC	116	GTACCGTTAC	148		AATCCTGCCC	222	CTACTAGCCC	258	ATCATCGCCC	250	TATGTTTCCT	109	TGCTCCCGAA	126	GTAAGCCGGC	155
CCATTTCGGG	267	TAGCCTAGCA	155	CTATCTAGCA	153	TAAACTAACT	104	TTGGTTTCCT	76	TGAGTGGTCT	97		TTAACTAGGT	280	TACGACCAGC	218	TCGACTAGTC	96	TCAAGGGGTC	92	TGAATGGTAT	116	ATAAAAACGC	148		TACTCTAGCT	221	CATACTAGCA	254	AATGCAGCCT	247	ACCAGCAGCG	108	GCTATCTAGT	126	TTAGCCTGTT	155
GCACCTGGCA	264	CCTCCCTAGC	155	TATGTCGCAC	152	AAGGGCATAT	104	TTATTACGTC	76	CCTGCAGCTC	97		CAATTTGGTC	279	CATACTAGCA	217	CATGGCCGTC	96	CGGTTTACCG	92	AATGCACGCA	116	CCGACACGAT	148		TGTCACTAGC	218	TTTGTCTAGC	253	CAAGACGGGC	247	TCTGCAACGT	108	CGTGCCCACC	126	AGGCCACCAG	154
CACCAGGGCT	264	TAGAACAGTG	155	AATCCTGCCC	151	ATCATCTTCT	103	AACGACAATT	75	TTATCACCTA	97		TCTCGAGCCC	277	AACCGCAAGC	214	TAACTTGTCT	96	ATCGCTCGTA	91	GGCCATCCGC	116	CATTTTCGCA	147		CCATTTCGGG	217	CAAAAAGGGA	253	CAACCTGGTC	245	CCGCTTAACA	108	AGATACAGCG	125	TTCAAATGAC	154
GCAAGGCAGC	263	TCAGCGCTAG	154	TCACCTGTAG	151	CCATCCTTGT	103	TTGGCGTAGC	75	CAGACCTTGG	97		TATACTGCGG	276	TCGACTAGTC	214	TCATAACGCT	95	CCACGCTTAA	91	CTTAGGCGAA	115	CATCAGTCGG	146		AATGAAGCTC	216	TACATGAGGT	251	GCACCTGGCA	244	GCGGAGTCCC	108	TCGCTGGCCC	125	GCTATAGCAT	153
TTTGTCTAGC	263	TATACTGCGG	154	ATGGTCGCCC	151	GAACCATATT	103	CGAACATCAG	75	GAACCATATT	97		CCTGCATGGG	275	CCATCTAGCC	213	TAAAACCAGC	94	ACTCGCCGGC	91	ACGCACGAAT	115	ACGCCTACTG	145		ACTTAGGCCC	216	AATACGGCAC	251	TAGCCTAGCA	244	CGGCGTATGC	107	GCTAGGCCAT	124	GCCCTGCCAG	152
CCATTCCGGG	263	CAAAGCGAGC	154	CAACTTGGGC	151	TAGGAAGAAT	102	AGGCCACAGC	74	CACAGTGCGT	96		TACACCGCCC	273	TCACTAGCCT	212	GCAGTAGGCC	93	CAAAAGCAAT	91	TGTCGTCACC	115	TTTCACCCCT	144		TCAGCCGCCC	216	CGCGGCTGGC	251	TATCTCGCAC	243	CGCTTCACGT	107	TAGCCTTGTT	123	CAAAATCTTG	152
TTTACTAGTC	263	TAACGCTGCG	154	CCTGCCGGAC	150	AAAGAGTATG	102	GTAACCTGAC	74	GCATCCCGAA	96		TTCCTCGCCC	269	GCTGCCGCGG	212	CTGCCTAGCA	93	TATAGTAACC	90	AGGTTCACCG	115	GGACTGTACG	144		CAAAAAGGGA	214	CGGTCTAGCT	246	ATGTACTAGC	241	CGGGCTCACG	107	TAACAAACGT	123	CCAATGTTGC	151
TTACAGCTCG	261	TCTCGCTAGT	153	TTACTAGCTT	148	TACTTCCGTT	101	CGTGCATAGC	74	AGGGGACCAA	95		CAGTACGGCC	268	ACTGCTGCCC	212	GTGCTACGCC	92	ACGGATAGAT	90	AGGTGCATCC	115	ATCACCATTT	144		AACTAGGCCC	214	TACACCACAT	246	TCTTTCGCCC	240	TCTCTGCATA	107	CTTGCAGTGT	123	ACCGATGGTG	148
TCAACTTAGC	257	GCCAGAGCGT	152	CATGAGCGGT	148	CGGGACTACT	101	CAGTGTCTGC	74	GAGCTCCCTG	95		CTAGTCTAGC	268	CCTGCATGGG	211	GCCAGAGCGT	91	CAAAAGCCGT	90	CTGTACGTCT	114	CCAGTTCACT	144		ACTACGGCGC	214	AATGAAGCTC	245	TATATCACTT	238	CAAACCAGTC	106	ACGAAGCGCT	123	TGTTCTCCCT	148
TTGCCCTAGC	256	GCTGCCGCGG	152	CGAGCCAGCT	148	GATGGAGCCA	101	ACATGGGCGT	74	GCCGTACACG	94		TACACGAGTC	266	TATATCTAGC	209	TTTCCAGCCC	91	TGTCGACCGG	90	CAGTGTGTGT	114	GACGCGCCAA	143		CCAGCTAGGG	214	GATCTCTAGC	244	CCTCTAAGGA	236	ACCATATGTT	106	CGACGTGCAC	123	TTAGGAGGTA	148
TACACCGCCC	254	CACAACGGGG	152	TACTGCAAGC	148	GAAAAAGAGC	101	GACTTTCCCT	74	ATATTTTGCT	94		CACGTCGGCC	263	CGCTAGGGTC	209	AAGGACGCAC	91	GGTCTTCACG	89	AGAGTGACAG	114	CCAATACTGT	143		CAAATGGGCT	213	CGTATAGGCA	243	GGTAACGCCT	235	CTACCTCACC	106	TGCTTTCTCG	123	ACGAAGCGCT	147
ATCCTAGCAC	253	TATACAGCCT	152	GCAATCTCTG	148	TCACCAACCT	101	CCAATGTTGC	73	TCTATGCCCA	94		ATGACGCTGC	261	TCGGCAAGGC	209	CGAGCCAGCT	90	GCCGACCACA	89	GACCCCACCA	113	GATAGGACCA	143		ACGCCTAGCC	212	CAGATCGGCC	243	CCTGTCTAGC	235	GATTGTCTAG	106	TGCGTGCCTC	122	CACCTGTGCG	147
CAGGTAGGTT	253	ACAGTAGCAC	151	TAATCTAGCT	145	TACTTAGCCG	101	GGCCAAAGCA	73	CTAGCTAAAG	94		GTCTTAGCCC	261	TGTCACTAGC	208	AATCCTGCCC	90	GTCGCTAAGT	89	ACGCCCGTTT	113	CTCTAAACAT	142		AACCGCAAGC	212	CAGGCCGGTT	243	ACCGCTAGTC	235	ATTCCCGGTA	106	CTAGGGTGGA	122	CGTCCGTCGT	147
AACTAGGCAG	252	AACACTAGCA	151	GCGCTCGGCA	145	TCGCTTGTGT	101	TCTGATAGCC	73	TGACCCACTG	94		CATACGAGGG	261	GAACCTAGGC	208	TAATCTAGGC	90	TGATAGCCAT	89	AGAAGCTTAC	113	TCGCTTCTGA	141		GGACATGCCG	209	TAAAGCACGC	240	CATACTAGCA	234	CGCTACTTGC	106	GTGTAATGGT	122	TTAGCCTCTC	147
CATAGCCAGC	252	GTATCTAGCT	151	CGCCTAGCAC	145	GGTGCGACTT	101	GCGCCTCTGT	72	TACGGACCCT	94		TTGGAAGCCC	258	TGACTAGCTG	207	AACAGCTCAC	90	CATACGAACG	89	TCGCGAGCAT	113	GAGGATATCC	141		CACAATGGCC	209	TGTACTAGCG	239	CCCCGCGCCC	233	CCGAATATGT	106	AATCTAGCAA	121	CTTGCAGACC	147
CACTTAGGGA	251	AAACCTAGCC	151	ACTGGGCTGC	144	TTACACCAGG	101	TCGCGTATCC	72	TATCTGTAGT	93		TAACACGGCG	256	CTTGCGGCTA	207	GACTGCCGCC	90	CCTATTCGAT	89	ATGACAGACT	113	CGATAGTGCT	140		TCATATGCGA	208	ATAAGCATTG	238	TCATCAGCGC	233	CCCCAACGTC	106	CTGGGCAGCA	121	CCGTTCAAGG	146
ACAGTAGCAC	250	TATCGCGAGC	151	CCATTTCGGG	144	ATAACCCCGG	101	ACGTCAATCA	72	ACAGTCTGCT	93		TATCGCGAGC	256	GCATAATGCC	207	TCTACTAGTC	89	GAACCAGTTC	88	AGTTGCCTCA	113	TTGAACACTC	139		TTACAGCTCG	207	GACTGCCCAT	238	AACCCTAGCT	232	CATACAACAA	105	CCTGCTATTA	121	TTCGTACAGC	146
TACTCTAGCT	249	TGTGCTAGCG	150	TCTTTCGCCC	143	GTAACGACCC	101	AGGTATTTCT	72	GTTCTCCCAT	93		GTCATATGCT	255	CCTAATGGGA	207	TATACTAGTC	89	CAGTTTTCTG	88	ATCACGTCTT	112	TTGCCCGGTA	139		TAGAACAGTG	206	TCACTAGCTG	237	TGTCACTAGC	232	AAATTCTAGC	105	GCAAAAATAC	120	TGAGCCTCTT	146
GACAACCCCT	247	CCAAAGGCTA	150	ACATAGGCTC	141	AATCCAGGGC	100	CAGAGTTGGC	71	GGCAGAGTCG	93		ACGCCTAGCC	254	TACATGAGGT	206	TGACAGGCCC	88	TTTGCCGTAA	88	CCCCAGTCCC	112	TTGCCTAGAG	138		TCAAAGCCGC	206	ATTACGGCCC	236	AACTAGCTCC	230	TGCCGTTCAC	105	TACGGCAAAG	119	CCTTTGTAAC	145
AACACTAGCA	247	CTTGCGGCTA	149	CCGTGGGCGT	141	ACCAGCAACT	100	ACAATGCGAT	71	ATGCGATTCC	92		GACTGCCCAT	252	TCACTCGGTA	206	TTCTACTAGC	87	TGAGCCGCAA	88	GTCATATCTT	112	GTGCGGATTC	138		ATGCCTGCCC	205	ATGGGCTAGG	235	TAATGCGAGC	230	GCAGAACTCA	105	CCCATTGAAC	119	CTGCGACGTT	145
TACACCCTGG	246	TCCCTAGCGC	148	ACAACTAGCA	141	TCGCGACCTT	100	AGCGTTTGTC	71	GTGGTGCCCA	92		AATCCTGCCC	251	TTTGCGCTAG	205	TCTACGCCAG	87	CTTAGTCACT	88	AACTTTCATT	112	TTTAGTGGTA	138		TCACTAGCTG	204	ATACTTTAAG	235	TCAAAGCGGT	227	GATGCGAACT	105	CCAGTACCCT	118	TAACCTATCG	144
GTCTAAGCCT	246	TTGACTCACC	148	AAAAGCGTGC	141	CTGGGCCTTT	100	TGACGCCGAG	71	TCTGGACCTT	91		TGACTAGCTG	249	CACTGCTCGC	205	CACAATGGTC	86	AATGTACGTA	88	GGCGTATCAC	112	AACTTTGATT	137		TTAACTAGGT	204	ACACCCGCCC	235	TCACGCCAAC	227	AAACTGTTAC	105	CGAGCTAACT	118	ACCAGAAACA	144
TTCCAAGCCC	244	CAGGACGGGT	148	TTTGAAGCCT	141	GTGTACAGTC	100	GTCGCTAAGT	71	GCCTGACCTT	91		TAATCTAGGC	248	TTATGCCGGC	204	TCCAGCCAGC	86	ATCACTTACT	87	CAGTAAGGGT	112	CCGCTTCTTA	136		TCACTAGCCT	202	TACAACACCT	234	TAATGCTAGA	226	TTTCTATACT	105	GCCGTTGAGC	118	AAGTAAAGTA	143
ATATTCTAGC	243	AATCTAGCCC	147	TGTACTAGCG	139	CATGTGTTCT	100	TGGCAACGAT	71	CCTCGCATAT	91		AATCTAGCCC	248	TACAACGCCC	204	AATGCAGCCT	84	CTTACCCTAT	87	GTAGCACCTT	111	TGCCCGCTAG	136		TTTCCAGCCC	201	GGCATTAGCC	233	ATTCCTGCCC	226	CTCGCAGGTG	105	TGCCGAGTGC	117	TCTCTCCTTC	143
GCCAAATGTA	242	TCGACAGCCC	146	ATTATAGCCT	139	TTCTTAACCG	100	AATGCCAATA	70	ACACATGAGC	91		TACGCCCTAG	248	TAACACGGCG	202	CGGTCTAGCT	84	ACATTAAGTC	87	TTGGTCTTGC	111	CTGGGCAGCA	136		ACTTTGGCAC	201	CCCTTTCGGG	233	TCTGCCAGCG	225	CCTGGATTCG	104	GAGTAAACCG	117	CGTTGACATA	143
TTGACACGCC	242	GCAAGAGCCT	146	GACTTCCGCC	139	CGCCGAAATA	100	TCATGTTGAT	70	ATCCAGTGAT	91		AATAGAGCCC	247	TCACCTGTAG	202	ATGGTCGCCC	84	TAGTGCGAAC	87	GTTGCCCCGC	110	GCTTTTCCGT	136		TAAAGCTGGC	201	CGTTCAGCCC	233	GCCTGCGAGC	224	CAATACTCAC	104	GTCATTTTGA	117	CTCAGTCAGC	142
TCAGCGCTAG	242	ACCAAGGCCC	144	TTCCAAGCCC	138	CCTAGTGGGG	99	CGGTTGAGTG	69	TATGCTCCGC	91		TCTAAAGCAC	246	TCGACAGCAC	202	GCCAATGCCC	84	TACGCTTTGA	87	CGTAGCGTAC	108	TGACTAACTC	136		ATCACTGCCC	200	TACGCCACTC	233	AACAAAGCAC	222	GGGCACCAAA	104	TTGCCTAGCA	117	ACATCGGTCC	142
TAAGCTTTGA	241	AACGATGGGT	144	TCGACAGCCC	137	TGCACCCTCA	99	TCCAGTAATG	69	GCCAGGGTCG	91		ACGGCTAGTC	245	AACCCTAGCT	202	GACGCTAAGC	84	AGCATCAGTT	87	CGATAGAAGC	108	CTCATGGGCG	134		CTACAGCTAG	200	TTAACTAGGT	233	CTGGTGGGCC	222	CCAAGACCTG	104	ATCGCTCGTA	116	GATACCACAG	142
CACACCGGTG	240	TAATCTAGGC	142	TACTACCAGC	137	ACTCACTAAT	99	CAGTACCAAG	69	GCCTACTTCA	91		CAAAAGGGTT	244	TTCCAAGCCC	201	GACTCCCGTC	84	GGCCGTACGC	87	CGGGCCAGGA	108	GGCTACCGTA	134		ACCAAGGCCC	200	ATACGCTTGC	232	CTTTTCTAGC	221	ACAGTGTCAA	103	ATCCAGTGAT	116	CTGGGCAGCA	142
CAGTACGGCC	240	CTCACAGCCC	142	TGCAGACGCG	137	TACCTAGAAG	99	ATTGCCATAA	69	TAACACCTTT	90		TCAAAGCCGC	243	GTTCGCCGGC	200	GACACTAGGC	83	TGAATCGCGA	87	AGGCCGATCG	108	TCCGACGCAA	134		GCAAGAGCCT	199	CCGCCGGCAA	231	ACCAAGGCCC	220	GCAAAAATAC	103	TAGTCCCTCT	116	CCCAGAGGCA	142
TAACGCTGAG	239	TCGTGAGCAC	142	CCTGTCTAGC	137	CATAGGCCCG	99	TTCCAATACT	69	GTTCAGGCGC	90		TGTCACTAGC	241	ATATTCTAGC	200	TTTCTAGCCT	83	TCCAGAGCGA	87	ATCAAGCCCT	108	ACCACTGATA	134		GTTCGCCGGC	199	TAATCTAGGC	230	ATTTCTAGCC	219	CAGAGATCCA	102	GTGCCAGCTG	115	GAACCATATT	141
GGCTTTCGCC	238	AATATGGCCC	141	TTACGCTAGA	134	CAATGTGATT	98	GTAATCACGT	68	CCTCCTGGCT	90		TCCTTGGCCC	241	GACTCCCGTC	198	CATTTAGGCC	83	ACCGCTTGCG	86	GAACCATATT	107	GTAGGAAATC	133		TATACAGCCT	199	TTGGAAGCCC	229	TAGCAAAGTG	218	GATGCGTCCC	102	ACCAGAAAGG	115	GAGATGTCCT	141
GTCACTTGTG	236	CACGAAGGTC	140	ACGGCTAGTC	134	GCCTTTGGAT	97	GTGAAGACCT	68	CTAAGTGCTT	90		CCACGGCTAG	240	AAACCTAGCC	198	TTCGAAACGC	81	GGTTCCTAGC	86	ATTTCCACAC	107	TCGTCCCACC	133		CACTAGGTAT	198	GTATCTAGCT	227	AACTTGGCCT	217	TGTCTCCGCC	102	TCATGTCACA	114	AGAATGACCC	141
GACTGTGCCT	236	CACTGCGGTA	140	GCAATCACTG	134	GTAGTTTGCG	97	CTGATACCAT	68	AGTGATCTCT	89		CACCCGGGAA	240	TCCTTGGCCC	197	ACAGTAGCAC	80	ACGCCCATGA	86	GTGCCTTGAC	107	GTAGCATTCC	133		TAGGCGCAGC	196	GGTCGAGCCC	227	CACGAAGGTC	217	AACACAGGTC	101	TAGCGAGTCA	114	ATGCTCTGCG	141
CACATTGGTA	235	CACACCGGTG	139	TACGCCACTC	132	CATAATGTGC	97	GATCGTACCC	68	TACTTGATCC	89		TTCCAAGCCC	240	TAAAGCTGGC	197	CGCGGCTGGC	80	CAGAATACCC	86	CGCTAAGTCA	107	TGTAGCGGCA	132		CCTAGGGGCG	196	CCTGGAAGGG	226	CCGGAGGCTA	215	TAGGAGCACA	101	GCCACTCCTT	114	CGAGCCCGTG	140
ACTACGGCGC	234	GGGACAGCCT	139	AATGAAGCTC	132	CTAGCGCCGC	97	TGCAGCCGTT	68	CCAAGAAAGT	88		GACTCCCGTC	240	ACCGCTAGTC	197	CAAAAGGGTT	80	GTAACCTGAC	86	TCGCAAGTAG	107	CGTTTCACCT	132		ACACCCGCCC	196	ACATTGGCGC	224	CCATTCAGGG	213	CATGTGCCTC	101	CCAATTCCCG	114	TTATGCTTCT	140
TTAGGAGCCC	231	GCTTCCTAGC	138	GACTGCAAAC	131	ACCGCACCGG	97	TAAAGCCAGT	68	TCGATCGAGT	88		TTTGAAGCCT	240	ACGCCGGCCC	196	AGCGCATAGC	80	TTTGTTGATT	86	GCTGCTACCC	106	GTACGAGACC	132		CGCTCTAGCT	196	GGTCTAGCTC	224	AACGCCAGCC	212	ACCGAGTAAT	101	AGTGCGCAAT	114	AAAAGACTCC	140
CATACGAGGG	230	TTCGAAACGC	135	CATAGCCAGC	130	GAATGAAGAA	97	ACCATCATGT	68	GAAAAAGCCC	88		CACTGCGGTA	239	GTATCTAGCT	193	TTCAACTAGC	79	ATACGCGACC	86	ATAAGGAGCC	106	GAACCATATT	131		TATACTGCGG	195	GCAAGAGCCT	223	TTACACCAGC	212	ACCTAGCTAA	101	ACTGACCCGT	114	CAGCTACTAA	139
ACTTTGGCAC	230	ACTCGGCTCC	134	TCAATCTAGG	130	ACCGCAGGCG	97	AATCGCGTCT	67	TATATGAAAT	88		ATTACGGCCT	239	CTGCCGGCGA	193	ATGTACTAGC	79	TCTGCCATCC	86	GCGCATTCCT	106	CTCACCACAC	131		GCCATGGCCC	194	AACGGCAAGC	223	TTGCTAACAC	208	TCAAGGGGGA	100	TATGTAAGGG	113	AATCGCGTCT	138
TCACCTGTAG	230	AATAGAGCCC	133	ATCAATGCCC	130	ATACGGGTGT	97	CGATGCACTG	67	ATACGCCATT	87		TTAGCGGCCC	238	CCCGCGGGGG	192	ACGGAGGCTA	79	TTTACCTCGT	86	CAAAAGCAAT	105	GGTACCCTGG	130		GATAGCATCG	194	AACTCAGCCT	223	ACGAAAGCCT	208	AGAATGAAAT	100	GTAAGCCTAG	113	ACTTTCATTT	138
CAACTTGGGC	229	CTTTCTGCCC	132	CCGGCTAGAC	128	TTGAAGCTCT	96	CGAACGGGCA	67	ATTCGCACGA	87		TCAAACGATG	238	GACATGAACC	191	GCGCTCGGCA	79	TTGTGGGACT	86	AGCCCCTAGC	105	ACTTATAACC	130		TACACCACAT	194	ACAACTAGCA	222	TTGCCTGCCC	206	CATAATGCAA	100	CGAGTCATCT	113	ACTGCGAACG	138
TCTCGAGCCC	229	TATACTAGTC	132	AGCTTCGCCC	128	ATAATATGCT	96	TCGTCACGCT	67	CTACATCGTG	87		GATACCGGCG	237	TAGTGCTAAC	190	ATAGCTCTGA	79	CTGGGTTAAC	86	GCAGTGCCAA	105	ACACACCACC	130		TGTGCTAGCG	192	AACTAGGCCC	221	CGCACTGGCG	205	CCGCCATGAC	100	CCCTTAATGT	113	CGTAGATTCA	137
GTTCGTGCCC	227	TCCTTGGCCC	132	CACAATGGCC	128	CTCTGATCTC	95	AAACTTGGCG	67	AGCCATCAGG	87		GGTCGAGCCC	237	AACGGCAAGC	190	TCAAAGCGGT	78	AATGCCTATT	86	CATTGCATCC	105	GTAACGCTAT	130		CGGCAAGCCC	192	GACAGCACCA	221	TTTCCAGCCC	202	AGGGATTCCG	100	CCCACCCTTC	113	AGGGCGAATC	137
CTGAACTAGG	225	TACGATGGGT	132	AATAGAGCCC	128	TTATAGCACG	95	ATAGCCCTTC	67	CAGCCTCTCT	86		CGTTCAGCCC	236	TATAGCCTAC	190	CCAAACCAGC	78	ATTCTACCCG	86	AGCCTCGTCC	104	GGCCATCACC	129		CACATTGGTA	191	TTCTCTAGCC	221	AATGAAGCTC	201	GTGGAAGAAG	99	GGTTGTATCC	113	CGCAGAATAT	137
TAAGTAGCCC	224	CCTAATGGGA	131	GTGCTACGCC	127	CCTAGCAAGG	95	CCAGTTACAT	66	GCCACTCCTT	86		ATCAATGCCC	234	TGATTAGCCC	189	GATAGCCTCC	78	TCCAAATATT	85	TAGCCCAACT	104	CACAATGGAA	129		TTTAACGCCG	191	AAGTTGGCCC	220	AGCTGCATGC	201	GCTTGCGCCA	99	ACAAAGCCTG	113	CGCCCAGCGA	137
TAATGCGAGC	223	CACTGCTCGC	131	TTAGGAGCCC	126	AGGCGCGGTT	95	AGAGGTCCTA	66	CGTTCTTGAC	86		GCCTGCGAGC	233	GTCATCTAGC	189	GTCACTAGTG	77	TCGATAGACC	85	AGGGATTCCG	104	ACGCGTTACT	128		TTAGGAGCCC	191	ACCAACGCCC	219	TTCCTAGCAC	199	CGTATCCGTA	99	CCAACCGCTA	113	ACGCATTCCT	137
TATCGCGAGC	221	CAGTACGGCC	131	AACCGCAAGC	126	AAAATGTGTG	95	ACGGCCAGTT	66	TGCATAGCGT	86		GCCTGGCTTC	233	CGTATAGGCA	189	CAAAATGGGT	77	TTCCCAGTGT	85	ACTCGGGCCT	103	TAAGCAAACC	128		TCACTTGGTT	191	AATGCAGCCT	218	GTTATTGCCG	199	TTCGATCACT	99	CAGCGCTCTT	112	CAGCCCGGGT	137
TTTATGTCCT	221	TCAACTTAGC	130	GGTAACGCCT	126	CAGTACCTCA	95	AGAACGTGAT	66	GAGATGATTT	86		GCGCTCGGCA	230	AATCCTGCCC	188	GTTCGCCGGC	77	CATCTACCAT	85	TGGCACCAGT	103	CTACCGGGCC	128		ATTCCTGCCC	191	ACTGGGCTGC	215	TACAAGAGCT	198	ATTGTTTACG	99	TGAAGCGCTA	112	TGTCCTTCGC	136
CGTATAGGCA	220	TCGACACTCC	130	ACTGCTGCCC	126	CCACGCTTAA	94	GATAGGGACG	65	GCCATGGTCA	86		TTTCTAGCCT	227	ACAACTAGCA	187	CTAGACCAGC	77	TAGTGGCAAT	85	TGGATGAGCT	103	ATCCACCACT	127		AATATAGCCC	191	TTAGGAGCCC	214	GTACGCTCGC	198	CATTACCGTT	99	AAAGTTTTCA	112	GTTCGACCCC	135
AATCCTGCCC	218	GCGCTCGGCA	130	CCAAAGGCTA	126	GGGAACACCT	94	CGCGAACTGT	65	AGCGGCTCGT	85		ACAATGGCTG	226	CGTTCAGCCC	187	ACTGGCTATC	76	ACTACGCATT	85	GTATGCCGAA	103	TCCGCCGAAT	127		CCTAATGGGA	190	ACAAACGCCC	213	TTCGGCTAAC	196	TTACGCGTGC	99	CCATTTGTTA	112	CGCTAATAGT	135
AACAGCTCAG	218	TACGACCAGC	130	GCAAAGTGCG	125	AGACTACCAT	94	TTGATACTGT	65	GGTGCATCAA	85		ACAGTAGCAC	225	CACCCGGGAA	185	TATCTAGCAC	76	ACCAGATCAA	85	TGATGCGACC	103	CTGCCAACCT	126		AACTAAGCCC	189	TAGGCTCAGA	211	GGGGTCGCCC	194	TGTCCTGCAC	99	CATCGCCTCG	111	ATGGCACCTT	135
TCATACTGGG	217	TTCTACTAGC	129	ATGATAGCCC	125	TATCCCCGAG	94	ACCTCGCTGT	65	CTTGTACACC	85		CATACTAGCA	225	CATACCGGTA	185	CATTAGGGCA	75	AAAGGTGACG	84	TGCGTTACAC	103	GCGCCATAAA	126		AGGTCTAGCT	189	CCTGTTCGGG	211	GCCAGAGCGT	194	CGTACAACTG	99	TTCTTTTACT	111	GCGATTCCAA	134
CGCGGCTGGC	217	TCTCGCCAAC	129	TGACTAGCTG	124	CCAACCTTCA	94	TTCTACCGAT	65	GCCGGTCACG	85		ATGGGCTAGG	224	ATCAATGCCC	184	ATCGAAGCAC	75	TGCCGTCGGG	84	TCTTCACGAA	103	GAGATTTCCC	126		GACTAGCGCT	188	CCTAATGGGA	208	GCGATATGCT	194	AATGTGCTCG	99	CCAATTAACG	111	AGACATGGTC	134
GGTCGAGCCC	216	GCATCAGCGG	129	CATCTAGCCC	123	GCCGCACTGG	94	TAGCGACCTG	65	TGTTCATTGG	85		AGGTCCGCCC	224	TATGCTAAGG	184	CATAGCCAGC	75	GCCCTGCCAC	84	TTGAGCTTTC	102	CAGAAGCTCC	126		TTACTAGCTT	185	TAATGCGAGC	208	CCTGCCGGAC	194	GCATGATCCC	98	TCGCTTCACG	111	GTCGCTAAGT	134
AATAGAGCCC	216	CATATAGGCA	128	CCAACACGGT	123	ATACCAGAAT	94	ATGTCTTTCT	64	ATTTGCCGAT	85		AACCATGCCC	223	CATAGCCAGC	183	TAACTCGGTA	75	GTAAACGTCA	84	TGTCTCCACC	102	GCATATACCG	126		CAGATCGGCC	185	GACTCCCGTC	208	TCACTTGGTT	192	AATACCATCG	98	ACATGGCTCC	111	CCTCCCCAAA	133
ACCGCTAGTC	214	ACTTAGGCCC	128	CTCTCGGCCC	123	TGGAGTACCG	94	AAATACTTGC	64	AAGAGGTATT	85		TTAGGAGCCC	223	GACTTGCGAC	182	TTGTGTTAGC	75	GTTACTCTAC	84	GTGAAACTCT	102	CCAGTCCATG	125		TTCCAAGCCC	185	AAAAACCAGC	208	CCACGGCTAG	192	TCAGGCGATG	98	CGAACTACGA	111	ATGCGGCTAC	133
CACGTCGGCC	213	CCTACTAGGG	128	TAACGCTGAG	123	AGTTTGTAAG	94	ACTGTCCACC	64	CTCACGCATG	85		CAGGACGGGT	222	TATTGCACGC	182	ATGATAGCCC	75	TCCCATGACA	84	TTGCCACCGG	102	GTGGCTCTAG	125		CACGCCAGCC	185	GCATTCGCCT	208	CCATTCCGGG	191	ATCAAATATT	98	ATGCCTTTTA	111	CTGACACCAC	133
ATCCTCGCCC	213	CCCGCGGGGG	128	CACTTAGGGA	123	TAGCCGTAAC	93	AGGCCATATT	64	AGTCGAATTC	84		CTACTAGCCC	222	ACAGCTCTGA	181	CGTATAGGCA	75	CTTTGCTACA	84	GTACTAAGGT	102	ACGGTGAATT	125		ATTAATGCGC	182	TAAGTAGCCC	207	TACGCCACTC	191	TAATCGTTTG	98	GCGTTCCTGT	111	TATTAAAGTA	132
CCTGTCTAGC	213	GATAGCCTCC	128	ACCACTGCCC	121	TTGGCACACA	93	CCCGATCCCA	64	AACACCGTAT	83		TACGACCAGC	220	CCACGGCTAG	180	CGCGCTAGTT	74	GGACAACCCT	83	ATGCCATTAC	102	ATAAGAAGCC	124		CGAGCTAGGA	182	CCTGCCGGAC	206	TCAGATCGAT	190	AGCCATCTCG	98	TACCCGCATC	111	CGGCACTGTT	132
ACGCCTAGCA	212	CTAAACAAGG	128	GTCTTAGCCC	120	TTATTCATTC	93	AGGTCCCCTG	64	TCCACGGGCC	83		GTAGTAACGA	220	TTCAACTAGC	180	CTCTCGGCTA	73	ATCATTTTAA	83	CACCACAACA	101	TCCGCGCTCA	123		CATACCGGTA	182	GCAATCTCTG	206	CGACCCTAGC	189	TTGCGCGGCG	98	GTAAAAGTTG	110	CGAGTGTACT	131
TAGTGCTAAC	211	TAAAGCACGC	126	TTCAACTAGG	120	GCGCCGCCTA	93	TGGCAACTCT	64	CCCACTGCAT	82		GATTGCCGGC	219	GCAATCTCTG	180	CCGGCTAGAC	73	CTCGTCCGGT	83	TGCGGGGCTA	100	GGAACGACTA	123		CGTATAGGCA	182	CCTACTAGGG	204	CCTGCATGGG	188	AATGCTTAAC	98	CAGAGATTAT	110	TATTAGGAAA	131
AACACCGCCT	211	GACAACCCCT	126	GCCAGAGCGT	119	GGAACACAGC	93	AGCACACTAA	64	GATCTCCTCG	82		AACGGCAAGC	218	AAGTAAGCCC	179	TTAACTAGGT	72	CAGACGGCGT	83	CATCGCGACT	100	TGGAAGCCTT	122		TCACAAGGCT	182	TATCGCTAGT	204	CATTTAGGCC	188	CTGAATTCGC	98	ACCATCGTTC	110	GACAGTCCAT	131
TATACTGCGG	211	CCTGGAAGGG	125	TACATGAGGT	119	AGGTACGGTA	92	TCAACCCAGG	64	ATAGTGATCA	82		TCACGCCAAC	216	TTGGAAGCCC	178	GGCTTTCGCC	72	GCCTTTCAAG	83	TCACCGCACC	99	TTCCAATACT	121		GCAATCACTG	181	TACGACCAGC	203	CGAACAGGTC	188	TTTGGCCGTG	98	GTTACTCTAC	110	AATGGAGTCG	131
GACTGCCCAT	209	GTTAACATCG	125	GACAACCCCT	118	CAATGCATCC	92	CATTGCTACT	64	AGTTTTTCGG	82		AGGTCTAGCT	216	GCACTGCTGT	178	CGGGGCAGCC	70	ATAATCGGCC	83	AGGCCAAAGC	98	TTCTTACCTC	121		TATAACTAGG	181	AACCGCAAGC	203	TCACCTGTAG	188	GCCAGTAGAA	97	CCGAGTGTCC	109	TTGCTAGTAT	130
GTACTCGACC	208	CCTTAACGGG	125	CGTGCTTAGC	118	CAGAGTTGGC	92	CCCGATGACT	64	CACAGAACCC	82		CCTGCCGGAC	216	TACAAGAGCT	178	TCGTTTAGCC	70	TCATAGTGCA	83	GGACGCCAAA	98	ATCCTCGAGT	121		ATAGCTAGCG	180	TTTGAAGCCT	202	CAACTTGGGC	187	TACCAACAGC	97	CGAATTTACA	109	CAGGGTTGGC	130
TCACTTGGTT	207	TATCGCTAGT	125	ATATTCTAGC	117	AGTCGCTCGT	92	ACTACGTGCT	64	TAGGACCAGT	82		TCCACTAGTC	215	CCTCTAAGGA	177	GCCATGGCCC	70	TTTAGCTCTT	82	TCCCATAACA	97	CCCGATTATT	120		AAAAACCAGC	180	ATAGCTCTGA	198	CCTCCCTAGC	187	GAAGCAACCG	97	GCAGAAATTT	109	GCACGCCAAA	130
CAGGCCGGTT	207	GATCTCTAGC	124	CTGTGAGCCC	117	CCAGTCAAGT	92	GGTATGCCGA	64	AGCTCTCCCT	82		CCTAATGGGA	215	GCCTGCGAGC	177	TATTGATAAC	69	GTTACGCCTT	82	CTCGCGTTGC	97	CCTCACGGCA	120		CAGGCCGGTT	180	GGCCTCTAGC	195	TACGGCTGAC	186	TACAGGTTTC	97	GGTACATACG	109	GGTTACTCGT	129
TAGCAAAGTG	207	CCTGTCTAGC	123	ACTACCTAGG	116	AGTCAGGTCC	92	ATTATTAGCT	63	CCCATCATGG	82		CAAAGCGAGC	215	GTTACGGCCC	175	AAACCTAGCC	69	AAGCCACCGT	82	AAAAAAGGAG	97	CGTTCGTGCT	120		TCTGCCAGCG	178	ACAGTAGCAC	194	TTCCGCGAGC	185	ACACGCTACG	97	ACATTGCCTT	108	AAAACAATTG	129
TCTGCCAGCG	207	CACATTGGTA	122	TCAATTTGCT	116	TTCCGTGAAC	92	CGAACAATGC	63	CATGTTTCTG	82		CACATTGGTA	215	CAGATCGGCC	173	TACGCATCGC	69	CCCAACCCCG	82	AAGGACCAAA	97	CAAAAGCAAT	120		TAATGCTAGA	178	TCTCGAGCCC	193	CCCTTTCGGG	185	GTCAGTCCGC	97	ACCACGCTTA	108	CGTCGTGACT	129
AACCATGCCC	207	GCCTGCGAGC	122	CTCCTGGGAC	116	TATTGCGACT	92	AACAGCCGTA	63	GTCCTAGTAC	82		TTACAGCTCG	214	CACGTCGGCC	173	AATACGGCAC	69	CAAGGAGTGA	81	TTGACGCACA	97	GCACCCCCGT	120		AACTCAGCCT	178	GTGCCCGCTT	193	TCAAACGATG	185	AGACGTGTAC	97	CTAAACACGT	108	GCGTAAGGCT	128
GTCCTCGCCC	206	TACACCGCCC	120	CACGCCAGCC	115	CGCCAGTCGG	92	AATGCACGCA	62	TTGATGGTAC	82		CAAGACGGGC	214	ACTTAGGCCC	173	CATTGGCTGC	69	TTCTACCCAC	81	CGACCACGCA	97	TTGCGTTACG	120		GCAACGGCGG	177	CACCCGGGAG	193	TATACTGCGG	184	CCGAATCCTT	96	ACATTTCCAA	108	TAAACCTATG	128
ACCAGCTAGA	206	AATGCAGCCT	120	TCTCGCTAGT	115	TAGCTGTACA	92	GCGACCACCA	62	GCGCGGCTCT	81		CAGGCCGGTT	214	AGGTCTAGCT	173	AACCATGCCC	68	CTACATCAAA	81	GTGGCAGTTA	97	GCTCTTCCTT	119		AACATAGCTA	177	AACCATGCCC	192	CATTTTGGTA	183	ACGCATCTTG	96	TCCCAGGTCT	107	TCGATGCCAC	128
TCAGAAGCCC	205	CCAGCTAGGG	120	TAAGCTCTAA	115	AACTTTAACT	92	GGGAAAGGGT	62	CCATACGACG	81		CACTTGGCCC	213	CATATCGGCG	172	CCTCCCTAGC	68	ACCAGGTTGA	81	TTAATGTCGC	97	GTAACCTGAC	119		GACATCACCT	176	CATCGCTAGT	191	GACTGCCCAT	182	AGCAGCAGTA	96	AAAGCCGAGT	107	ATGGGCCCCT	127
TTTGCGCTAG	205	GAACCTAGGC	120	TTCGGCTAAC	115	CCCTTAGTCT	91	CCTTTAAGGC	62	TAAAGAATCA	80		AACGAAGCAT	213	GACTGCCCAT	171	GGACCTAGCC	68	GCTACTGATG	81	CCATGTTCGA	97	GTTTAAAAAG	119		CAGGACGGGT	173	CACAATGGTC	191	CACACGGGCA	182	GGGGGCCATA	96	AAATTGCGGA	107	CAAGCCCACG	127
TATCGCTAGT	205	CATCGCTAGT	119	ACAACTAGCT	115	GGTAGGCACT	91	GCTGACCCTT	62	CGCCTGAACA	80		GTTCGTGCCC	212	CCATTTCGGG	171	GACACGCGCT	68	CCCCCTAACA	81	TAAGGGAGCA	96	GCTCCTCATT	118		CACACCGGTG	171	GTTAACATCG	189	TCAGAAGCCC	181	TTGGCACGTA	95	ATTCGGAAAC	107	CTAGCCATTT	127
ACAAGGCATA	204	CAGGTAGGTT	119	GACTAGCGCT	115	GTGACGACCA	91	CATCATCCGT	62	TATGCCGTTC	80		CCCTTTCGGG	211	TAGAACAGTG	170	TCATATGCGA	68	GTTGCCCCGC	81	TTTTATCAAT	96	CCACCCAGTA	118		ACAAACGCCC	171	GATTGCCGGC	188	GACACCTGCG	180	CAACGGAACT	95	CGGCGCCATG	107	ACCTAGCGCT	126
TCTAAAGCAC	204	CCTCTAAGGA	119	ACTGGAGCAC	114	CTAGGAGCAT	91	ATATTCCCTT	62	TAGCATCGCG	80		AACTGGTGCT	210	AATCTAGCCC	170	CCTGCCGGAC	68	ATATGGGTGA	81	GTGCACCCCA	96	TGCTTGAAAA	117		TTAACTCGTC	170	ACTCTAGCTC	186	AACTCGTGGC	180	GCCTTACCCA	95	ATGCCATCGG	106	CATGTGCCTC	125
TAAACTGCCC	203	GCAACGGCCG	118	TCACTTGGTT	113	CAGATCTAGT	91	TTTGGACCCA	62	AATGCGTCGT	80		CAAAAAGGGA	209	ATGCCTGCCC	169	GAGGGCGCCT	68	GAATTTGCGT	80	GTTCACCAAT	96	CGTCTTTCCC	117		CATACGAGGG	170	CCAACAGGGA	186	GCTGCCGCAG	179	TTTATACTCT	95	ATCTTTGCTC	106	CAACCCGGGA	125
AATATGGCCC	202	TCAATCTAGG	118	TCCATACAGG	113	AATGGCCCTT	91	AATAAAACTT	61	TAGAGTTCCG	79		TCATTAGGGA	208	ACCTAGGCCC	169	AGTTGCTACT	68	TTAGATGTGT	80	ATCGTGACCT	96	TGAATATGCA	117		CACTTAGGGA	170	CAGTACGGCC	186	CAGATCGGCC	179	CTTCATATAG	95	CCATGCTAAA	106	GAAGCACTTC	125
CCTAGGGGCG	202	CTCGATGGGT	118	GATCTCTAGC	113	TATGTTTCCT	91	ATTAAACCGG	61	CCAAGTGGTT	79		GACTAGCGCT	207	TAACGCTGCG	169	CACCCGGGAG	67	TACGCCAACA	80	AGTCACCGCG	96	GTCGTAAGAG	116		TATGCTAAGG	170	AATACTAGGT	186	CATAGAGGTT	178	TCAGCATGCG	95	CCAGTGATTG	106	GGATTATGGC	124
AACTAGGCCC	202	CAGGACGGAG	117	TAAGCTCCGT	112	CCGGACCTGG	90	GGGGCACAAT	61	AGTAAGTCCG	79		AATTACGCCC	207	TCAGTCCGGC	168	ATAAACCAGC	67	GAATGGATGT	80	CTTATAACCG	95	AGACCTACTC	116		ATAAGCATTG	169	TTTCGCCGGC	183	CACTTAGGGA	178	CCACACGGAA	95	GCGTGCCGTA	106	CAAATTGCAT	124
CAGGACGGAG	202	TCGACTAGTC	117	CACCCGGGAA	112	TCAACTTCTT	90	ATGCCTTCGC	61	GAGAGGCACA	79		GGCTTTCGCC	206	GGTAACGCCT	168	GCGAGGGCCC	67	TTTGTAAAGT	80	CTGGGTTAAC	95	CACCGCGGGT	116		TCGACTAGTC	168	CCACCTAGCT	183	ACGCCTAGCA	178	CCGGACCTGG	95	TTTGGAACCA	106	CTACGGACGT	124
CCTGTTCGGG	202	ACCTGCGCCC	117	CCTCCCTAGC	111	CCTAGATCTA	90	GAAACTTTCA	61	GGTTGGTCCC	78		ATACATTTTG	205	TGTGCTAGCG	168	TTCATGGCCC	66	TCGCCGACGA	80	CCCGCGGAAC	95	CTTGTACACC	116		CTCCTGGGAC	168	GATACCGGCG	182	CCTGCTAAGG	177	TCGTGTTATC	95	AAGCCCGTCA	105	TCCCGAGTCC	123
CTAGTCTAGC	201	TCTAAACAAG	117	ACATATGCCC	111	CGATTGAAGC	90	TGCTACGACT	61	ATCTCACCTA	78		CATATAGGCA	204	GACATCACCT	167	TTGGCGCTAC	66	GCGGCAGCTT	80	AATGCAGTGC	95	TAATACCCCC	116		CAACTTGGGC	167	CGCATGGGAC	182	CATTAGGGCA	176	ATTCGCTCAA	95	CGCGTCCGTT	105	GCTGCCTTCT	123
TACATGAGGT	201	TTACACCAGC	117	CTCACAGCCC	111	CATGGCCACA	90	AGAAGCGGAA	61	CCGGTGCCTA	77		TCATACTGGG	203	GCAACGGCGG	165	CCCGCGGGGG	66	CGTAGAGTTT	80	AGGAGCGGAT	95	AGCTTGCCAC	116		GTCGAACTGC	167	GTCATGTGAG	182	ATCTGAGCCT	175	GGACCACGGG	95	TGTCGACCGG	105	CTGAACTGGG	123
AACGAAGCAT	201	GCGAGGCTGC	116	TTGACACGCC	111	ATGCTGCTCG	90	AACCGCATAG	60	GAGCACGACT	77		CCATTTCGGG	203	ACTTTGGCAC	164	CGCACAGGTG	66	GCCGGAAAAC	80	ATATGCACTT	95	GTGCGTTCGG	116		CACAGCTTGC	166	AATACGTAGC	182	TCCCTAGCGC	174	TCCAGCGTAC	94	AGGTTATCCA	105	CATTGCCCAA	122
CATATAGGCA	200	TTGGAAGCCC	116	GATTTACGAT	110	TGGATAGAGC	90	TTTATTATTC	60	CCCCCCCGCT	77		TATTGCACGC	203	TCAGAAGCCC	164	CCATTTTGGC	66	AGCTGTGACT	80	TGGAAGCCTT	94	ATTGCCTCGT	115		TACCACGCTC	164	CTTTGCTAGT	181	GCATCAGCGG	174	TCATTGTGTA	94	TCATACTGGT	104	CAGAATTGTG	122
TAAGACTAGG	200	GTCACTTGTG	115	CAGGTAGGTT	110	CTTGATCGTT	89	TGCAGTAGAT	60	AATGCTGAGG	77		CGTATAGGCA	203	GCACCTGGCA	164	ATAGCCGCGC	65	ATTTCCCCTG	80	TCGGTACAAA	94	TACCACCTCG	115		TGTACTAGCG	164	CCGCATGGCT	177	CACGCTGGTT	174	TGTCCTGCCT	94	GCAGCCATAG	104	AGCCTGCGAG	121
CGGACGGGTG	200	CTACTAGCCC	115	CATTAGGGCA	110	CATGGGTCAC	89	TGTACGACTA	60	CTCGTCCCTT	77		CCGCATGGCT	202	GCGCTCGGCA	164	TAAAGCCTAC	65	ATATCAGGCG	80	TAGTCACTCT	94	CCATGTATAT	115		TCACCTGTAG	163	CGCCCTAGCT	177	CCGACGGCTA	173	GTGCCTATGC	94	GATGCGAGAT	104	ACACCTCAAC	121
TCCCTAGCGC	199	ATTTCTAGCC	115	TCTCGAGCCC	109	CAGATATGAC	89	TAGGCTGGAC	60	TTTTTACCTT	77		ACAGCTCTGA	201	TAATGCGAGC	162	ACCAAGGCCC	65	CATTACTCAC	80	CCATCCTTGT	94	AGCCTCAAGT	114		ACTGGGCGTC	162	CGCTGGCCGC	177	TCATAACGCT	173	TGCCGTCGGG	94	GTCAAAGACC	104	AGTGCGATAC	121
GCAACATGCC	198	GTCCTCTAGC	114	GTCCTCTAGC	108	TAATCGTTTG	89	GTCCGATGGG	60	ACCCAGTGTG	76		AACAAAGCAC	200	CACTTCCCGC	162	AACGGAGCTA	64	GTTCAGGCAC	80	TGACCAGAAC	94	AATACCCACT	114		TACACCGCCC	162	TCGACTAGTC	176	TGTACTAGCG	172	TTGCAGAATG	93	CCGAGCTCAC	104	TATGAGCCGT	121
TTGGAAGCCC	198	TTACAGCTCG	114	ACCGCTAGTC	108	GAAACAAACT	89	ACAACCTCCA	60	TACATTATCG	76		CCTTCGGCTC	200	CATACGAGGG	161	TGAATTTCCC	64	GTAGTACGAA	80	TCCAGTGCGT	94	ATACGAGAAC	114		TTATTCGCCC	161	TACATCACAT	175	ACAGTAGCAC	172	GCGCATCCAT	93	ACCACTCGAG	104	AATATATCCT	121
CCTGGAAGGG	197	CGCGGCTGGC	113	GCCTGCGAGC	107	CCCGACGGAC	89	GCGTGCCGTA	60	GCATTGACTG	76		CGTAACTAGT	199	ACTACCTAGG	160	AACCCTAGCT	64	TCCAGATGAC	79	GTGGCCCACC	94	TGATCTGGCC	113		CTCTCGGCTA	161	GCGCTCGGCA	175	TACACCACAT	169	TGTGCAACTA	93	GGCTCGCGGT	104	AGTCAAGGAT	120
CATACTAGCA	197	CACTTAGGGA	112	CAGTACGGCC	106	CTTCTGCCTA	89	ACGCGCGGAC	60	CCAAGCGGAA	76		ACTGCTGCCC	199	ATGACGCTGC	160	CACTGGGTCC	63	ATGCTTACGC	79	TTCAGTTTCA	94	CTGTATTGTA	113		GCGAGGGCCC	161	TAGCAAAGTG	175	CCATTTCGGG	169	GCTGCCTTCT	93	TAGCACTCTA	104	CGCTAAGTCA	120
TACGCCCTAG	196	TTTCTAGCCT	112	TCGACAGCAC	105	TCTACCACTG	88	TTTTACGACT	60	AGTTACATCT	76		GCAGTCGCGC	198	TGCAGACGCG	160	TATTTCTAAC	63	TGCTTACTTT	79	GACCAGGTCC	94	TCCAGAGGTC	113		AACGATCCTC	161	TCAACTTAGC	175	AACACTAGCA	167	ATGCGCGATC	93	CGTTTCACCT	103	ACACGCGGAC	120
GTCTTAGCCC	196	GACTCCCGTC	112	GACTCCCGTC	104	ATACGCCAAA	88	TCCACGGGCC	60	GCTCGCCCAC	75		CTACAGCTAG	198	CACATTGGTA	160	TGCTAGCTAG	63	TGGGGTAGCA	79	AGCGAGGACC	94	TTTCTAGGGG	113		AACCATGCCC	161	TTGACACGCC	173	TATAACAGTG	166	AATGGCCATA	93	CCTAGAACCT	103	CCAAGGGTGT	120
TCTACTAGTC	195	CAACTTGGGC	112	TACATCGCCC	104	AGTGCCGACG	88	TGGTGCGGTC	60	AGGGATTCCG	75		GTCATCTAGC	198	TAAAGCCTAC	159	CCGTGGGCGT	63	TTGCCTCGAA	79	TGCTCGCAGT	93	GCAGGTTCAG	113		ATATTCTAGC	161	CACTTAGGGA	173	GTTCGTGCCC	166	AGCTGCCCCT	93	TTATTGAAGT	103	TGTTGCGAAC	120
ACATGGCGCA	194	GATTGCGCCC	111	TTAACTAGGT	103	GCAGGCTATG	88	TATTGGAACG	60	AAACCGTTAT	75		AACCCTAGCT	197	GTTCGTGCCC	159	GATAGAAGCC	62	GTGCCGGCCC	79	ACAGTCTGCT	93	GTTATCCCCG	113		AACAGCTCAG	160	CCCGCGGGGG	173	ACACTAGCAA	165	CCAATTATCT	92	TTGCGCGAGT	103	TACTGACAAG	120
CTCCTGGGAC	194	TCTAATGCCC	110	TTCATAGGCG	103	CGACAAGCTC	88	TGCCCAATTT	60	TGCCTGGTCC	75		CCAGCCTAGG	197	CTCCTGGGAC	158	ACCTGGCAGC	62	TCGCCAGGCT	79	CCGCTGTATC	93	CAGATCCTAT	113		TCCCTAGCGC	160	ACAGCTCTGA	172	TTTTCTAGCC	165	TACGTCCGAC	92	AAACCGTAAA	103	GTGGAAGAAG	119
AATACGGCAC	194	CACTAGGTAT	110	ACAGCTCTGA	103	GACCGCCCTA	88	AGGGCTTTCT	60	ACGCATTCCT	75		ACCTGGCGGC	197	TACTCTAGCT	158	CCTGTCTAGC	62	CTGGGCAGCA	79	CCGGCAGAGT	93	GGTAATTCCT	113		TCTAAAGCAC	160	CATTAGGGGT	170	TTCACTGCCC	165	GGCTTGGAAT	92	TCTTTTAACA	102	CCCAGGGATT	119
AATGATGCCT	194	TATATCTAGC	110	TCAGTGCTCT	102	GCGCATAGAT	88	AGGTTTAGCA	60	CCAGGGGCAC	75		ACCGCTAGTC	197	TAATCTAGGC	158	CTAGTCTAGC	62	GGTCACACCC	78	ACTCGCGCGT	93	ATCTGACTCA	112		ACCTGGCAGC	160	AACCCTAGCT	169	ATCTCGCTAG	165	CTGGTTTGCA	91	CAAACGATCG	102	CTTGTTGGCC	119
CGCACTGGCG	193	TCACTAGCCT	110	ACGCCGGCCC	102	ATGACATGGC	88	TTGAACACTC	60	TAATCTACTA	75		TTCAACTAGC	196	CACTGCGGTA	158	AATCACGCAC	61	TGAATGCAAG	78	CTATTCGTGA	93	TGCCACATTG	111		CTTTCCTAGC	159	TCAAACGATG	168	TAAGCTTTGA	165	GTAACGCTTG	91	TGGCACTTGG	102	TTCGGGGACT	119
ACTGCTGCCC	193	AACTAGGCCC	108	CCGGAGGCTA	102	CGGTTTACCG	88	ATGGCCAAGG	60	TGGGTACGGG	75		TTACACCAGC	196	TCTACTAGTC	158	TGAGGCACTC	61	TTGAGCTTTC	78	CTTGTACACC	93	TGACATCGAC	111		CACACGGGCA	159	CACATTGGTA	167	AATCGCGCTC	164	CGATTCGGCC	91	AGGAGAAAAT	102	AGTGTCCTCC	119
CCAACAGGGA	192	ACGGCTAGTC	108	CACATTGGTA	102	TTTGGTAACC	88	ATGCCGATTT	59	AACGCCCAAG	74		TAGGCGCTAG	195	CATATAGGCA	157	CAACTTGGGC	61	TATAAGACCT	78	CAAGAACTGC	93	CCCTGTGTGA	111		TCAATCTAGG	158	TCATACTGGG	167	CCACCTAGCT	163	CGGCATTCGG	91	TAAGACGCAC	102	TCACTGGGTT	118
CTGCTCGCCC	192	TTCGGCTAAC	108	AATATGGCCC	101	CCAACAACGT	87	CCAGGGGCAC	59	TTGAACACTC	74		CATCGCTAGT	195	ACCACTGCCC	157	CCTGCATGGG	61	ACGTCCTTAT	78	TTAAGTAGTA	92	CCGAATCCTT	111		CAAAAGGCTC	158	TACCCGGCCC	167	TAGGCATTGT	162	TCACCCCGCG	91	CTACAACTGG	102	TATATTACTT	118
GCAACGGCCG	191	AATTACGCCC	107	CCTAGGGGCG	101	CCTGAGTTTT	87	CAGAAACTAG	59	TTGCGTACGT	74		TAGGCTCAGA	195	TTCCCAGCCT	157	GCCTGCGAGC	61	CGGCCTACAC	78	CTGCGAGCAC	92	ACGAACCATC	110		CGCATGGGAC	158	CTGTTCTAGC	164	CAGGCCGGTT	161	ACATGGGCGT	91	TATTTTTTAG	101	TAGGACCCAA	118
TCGACTAGTC	190	TTATTCGCCC	107	ATACAAGCAC	101	GCTTGACTTG	87	GCATGCCGCC	59	GCCTTATCCC	74		CAACTTGGGC	194	ACGGCTAGTC	156	TCGGAGGCTA	60	AAAGCTACAC	78	CCTTGGGCCA	92	TTCCACCGAG	110		CATATCGGCG	158	TCAGAAGCCC	164	TGAAAAACCT	161	CAGGTGGACA	91	CCAAGGGTGT	101	TTACTCCACA	118
TCACGCCAAC	190	TTGACACGCC	107	TTCGCCAGCC	100	CGCCAGATGC	87	TGCCTAATCT	59	TTTGCGATTT	74		CGCCCTAGCT	194	GGTCGAGCCC	155	GTATCTAGCT	60	CGGACGAAAG	78	AAGCCAGGAA	92	ATGGACCTAC	110		TTCCTCGCCC	158	TGCCGCGAGC	164	TTCCAAGCCC	160	CGCAGCGTAG	90	GAGGTATCCA	101	TATGTGGACC	117
ATACAAGCAC	189	ACGCCGGCCC	106	TTGCCCTAGC	100	GTCCTAGTAC	87	GTAATACCGT	59	ATCGTGACGA	74		GCATACTGCC	194	TATAACCAGC	155	GGTAACGCCT	60	GCGCAAATCC	77	GAGTACCATA	92	GGCCGAGAAT	110		GCTGCCGCGG	157	AACTCGTGGC	163	TACACCGCCC	160	CATGTTGAAC	90	TTCAGGTCCT	101	GCTCCTTTCT	117
GAAATCGCCC	189	ACCGCTAGTC	106	GGCCTCTAGC	100	CGCCAGGTAT	87	TTAGCCTGTT	59	TTCCTCCTTC	74		TGTGCTAGCG	193	ACAGTAGCAC	155	AATGAGGCCC	60	CCCGTCACAC	77	TCGTGCGGAC	91	AAGCGCAGTG	109		CCTGCCGGAC	157	GAACCTAGGC	163	AACTAGGCAG	159	ACTGCCTAGC	90	AGGCGATAAG	101	TTTGCGCGTA	117
CATTAGGGCA	188	TACACGAGTC	106	AAGCCAGCAC	99	TCCTTACGGC	87	CCGGACCTGG	59	CGTCTTCCCA	74		CCTACGGGTG	193	GATTGCGCCC	155	GCTGCCGCGG	59	CACGACGCTC	77	ACACACCGAC	91	AGTGCCGAGC	109		ACTGCTGCCC	157	GCAAAGTGCG	163	TATACTCGCG	159	GCCAGGCCGT	90	ACCGCCCCTG	101	TGGCCCGAGT	117
TTCCTCGCCC	188	TATACTCGCG	106	ATCCTCGCCC	99	TCGCGTGGAA	87	CAGGGAAGTG	58	TAATTGTTTA	74		TTTGCGCTAG	192	TGCAATGCAG	154	AACTAGGCCC	59	TGCCTAACTT	77	CACAAGCGTT	91	CATTGATCCT	109		TAAAGCCTAC	156	ACTACCTAGG	163	TATCGCGAGC	159	TTCGGTCCCG	90	ACGCTATGGT	101	GATGCTCACG	117
CCACGGCTAG	188	CACAATGGGT	105	CAATTTGGTC	98	TGGAACAGTC	87	GTTGATTCCC	58	TCGCAAGTAG	73		TAACGCTGAG	192	CCTAGGGGCG	154	GTTACGGCCC	59	TCCCAAAAAC	77	TTCGACAACC	91	TTCGAATAAG	109		TATATCTAGC	156	GCAACGGCGG	163	CATTAGGGGT	158	CGTTTCACCT	90	TGAGCCTAGT	100	CTTCGCAGAG	116
TCAAAGCGGT	185	TCATCTGTGC	104	TCTATATCCT	97	ATGCCGATTT	86	CCTGGATTCG	58	CCAATACGTT	73		CGAGCTAGGA	192	TTCACTTGGG	154	TACACGAGTC	59	ACCTAGTACT	77	CTTATTCTTT	91	CCTTGACAGC	109		ATGACGCTGC	155	TCACTAGCCT	162	CACAGCTCCC	158	TAAATGGCTG	90	CGAATAACTG	100	CTCTTATGCT	116
CCAGACGGGA	185	TCACTAGCTG	104	CATGGCCGTC	97	TATTACGGCG	86	ATCGTCAACT	58	GTGTTCCCTA	73		TAAAGCCTAC	191	TAAGTAGCCC	154	ACACCCGCCC	58	CGAAAAAGCT	77	TGATTCGCCC	90	GCCTTATTCA	108		CCTAAGGGTA	155	CAAAAGGGTT	162	CACTGGGTCC	158	AAATCCTTAA	90	GCTGCCTTCT	100	AACGACCCTA	115
CAAATGGGCT	185	TTTATGTCCT	104	TACAGCTATG	96	ACGCCAAGTA	86	GCCGGTCACG	58	ATCGCTTCCT	72		TCTCGCTAGT	191	CACACCGGTG	153	CGTTCAGCCC	58	CGAGAACATG	77	CAAGTGCCGG	90	TCACCTGTTA	108		TGAATAGCGA	155	CACGCCAGCC	162	GACCGCAACC	157	GCAGTTCGGG	89	TTACTCGCGT	100	GTCAGCAAGT	115
TTCAACTAGC	185	CATGATGGGT	103	CACTGGGTCC	96	TTGGGCCTTT	86	CCGTGCACTT	57	ACCGCCCATA	72		ACTAACGCGC	190	GCAGTCGCGC	153	GGCTAGCACG	58	AGAACACTCA	77	AAGCCCGAAT	90	TACACCGTAA	107		CACTGCGGTA	154	CCATCTAGCC	161	ACTTTGGCAC	157	ATACGCGTAC	89	AAAGGGACCA	100	CTTTCACTCT	114
CCTGCCGGAC	184	CACGATGGGC	103	CACTGCGGTA	96	ACTGAAAGGT	86	CTACACCACT	57	TAGCATCTTC	72		CGGCAAGCCC	189	TCACTCTCAC	150	CAAATTGGTA	58	GCCCGGTGAT	77	TTTGCGCGCG	90	GATAAGTCGT	107		CCTGCATGGG	154	GCTGCCGCGG	161	ACGGCTAGTC	157	GATACCACAG	89	TAGTAAGCCC	99	ATACCTCGGC	114
GACTCCCGTC	184	AATGCACGCT	103	GATAGCATCG	95	ACACAACGCA	86	CGCGAGCCTT	56	AATAAAACTT	72		ATATTCTAGC	189	CGAACGTAGC	150	AACTCAGCCT	58	GGTGCATCAA	77	CCGGCAGGTC	90	ATAAACGCGT	107		TAGCAAAGTG	153	ACCTGGCAGC	161	CTTGATGGCG	157	TCGAAAACAA	89	GCTTTGTATG	99	GACTAGGAAG	114
TAATCTAGGC	184	ACTGCGGCAC	103	AGAAAAGCAC	95	CCATGAATCA	86	GTGTCTGGAT	56	TCGCCATTAT	72		TAGAACAGTG	189	TAGTGCGGAT	150	AATATAGCCC	57	CAGCTTGTAA	76	TTCGTGTCCA	90	GATTAGCTTT	107		GTTACGGCCC	153	CCTCTAAGGA	161	ACTGCTGCCC	156	GAATGGACGA	89	GCTACCCACT	99	TCGTCTGTCT	113
CATATCGGCG	184	TTTCGCCGGC	102	TACACGAGTC	95	TATCTTCTCT	86	GTATGACGAA	56	CGCCACGTCA	71		TCATATGCGA	187	AATACGGCAC	150	TACATGAGGT	57	AGAAGCGGGG	76	GACAATGGCT	90	GTGGAATGGT	106		TTCTCTAGCC	152	ATTGTAGCCT	160	ACTACGGCGC	155	CTGTTGGCCA	89	GTCTGAAACA	99	CTGGACACCA	113
ATTGAAGCGC	184	TACAAGAGCT	102	GCGTAGCTCA	94	ACCGGAGTTC	86	GACCGAAGCA	56	ACCGTTAAGT	71		CCTGCTGGGT	186	CTGTGCGGCA	150	TCACACTCGA	57	GAGATGTAGT	76	GTGATGAACC	90	ACCGCTAAAC	106		TCCATGCGGA	152	AATATAGCCC	160	CTGAACTAGG	154	GTACGCTAAG	89	ACGCATTCCT	99	TGACAGTACA	112
AAGTAAGCCC	183	GACTTGCGAC	101	TCTCGCAAGC	93	GTTACCATTC	86	AGGACTTTCT	56	AGTTACCCAT	70		ATCTGAGCCT	184	CCTCTTGGCG	150	CGAGCTAGGA	57	ACAGTCTGCT	76	GTTGAGGACT	89	TGATCCGGGT	106		TCACTCGGTA	151	ACGCCGGCCC	160	AATCCTGCCC	154	CCAAGTTCTG	89	CGTTCTCACA	99	GAGATAGGAG	112
CGCCGCTAGG	183	TATTGCACGC	101	ATGGCTGCCT	93	TAAGCCAACT	86	ATACCTTAAC	56	TAGAATCACG	70		AAGTAAGCCC	184	ATAGCTCTGA	150	GCAATCACTG	56	ACGCAAAGGT	76	GCACCGGGTC	89	CCATGCCAAG	106		GCCAAATGTA	151	ACCATCATGG	159	AACCGCAAGC	154	ATAACCTGTG	89	TCGGTACCCC	99	AGAAGCAGTT	112
GCCAGAGCGT	183	CCTACTAGAC	101	AAACCAGCAC	93	TAAACCCAAT	85	CCCTTACTTG	55	TAGCTTCTGT	70		GTATCTAGCT	184	TAACTGCTCG	149	CAATTTGGTC	56	TGTAGTTGTA	76	CTTACTCGAT	89	TGTTGCCCGA	106		GTTAACATCG	151	CTACAGCTAG	159	ACAACTAGCA	154	ATTGCACATA	89	TCAGAAAAAC	98	AGCCAATCCA	111
CAAAAAGGGA	182	ACCGGCTAAA	101	ATGACGCTGC	93	AATAGTCAGG	85	AGCTTGGGGC	55	TAGCATCTCG	70		AATACTAGGT	183	AACATAGCTA	149	CTACTAGCCC	56	ACGACATAGG	75	GTAAACGTCA	89	TCATGACCAC	106		TAAGTAGCCC	151	CAAATTGGTA	159	TACTCTAGCT	152	CTGCGTGAGG	88	TTCCAATACT	98	CGACGAACAA	111
TTAAAGCACG	182	CTTATGGCCC	101	GGTCGAGCCC	93	GACCAGGTCC	85	TCGATCATGT	55	CTTCAACTGG	70		GTCGAACTGC	183	ACTAACGCGC	149	CATCGCTAGT	56	TGTCAGCAGT	75	CCATAATGAT	89	AACGACAATT	106		GCGTCGGCCC	150	TTCCTCGCCC	158	CCTACAAGCC	151	CAATTCTAAG	87	TTTGCTAGTT	98	CCTTAGCACC	111
TAGAACAGTG	182	TACGCTGCCC	100	CCAGCTAGGG	93	TGTAGGGACA	85	CCTGCGTACT	55	CACGCCTGTT	69		CGCATGGGCC	183	AACTAGGCCC	148	TCTTTCGCCC	56	CCAGAAAGCT	75	AGTCGCTCGT	89	GAGCAGCCGA	105		TTTGAAGCCT	150	CCTCTAGCCC	158	CGGCAAGCCC	151	TTCAGGAGTG	87	ACCCCTTTCG	98	CCTGTCAATT	111
TCTTGCGCCC	182	AATGGCGCAC	100	TTCAACTAGC	92	ATGCAAGTCA	85	TGCTTAATGT	55	AGGCACCGCC	69		TGCCGCGAGC	183	ATACTTTAAG	148	TAAAGCATGG	55	TTATAGCCCA	75	GACCTCCTTT	89	CACACTGGTG	105		CCAGACGGGA	149	ACTGCTGCCC	158	TCTGATCGCT	151	ATCCCACGCT	87	TCGGATTGAC	98	TACGCCAACA	111
ATCTCGCTCC	181	GACAAACTGC	100	TTCTCTAGCC	92	ACCACTTCTA	85	TTCGCACCGA	55	CTCGTTGCGT	69		CATTAGGGGT	183	TAACGCTGAG	147	GTACTTAAGC	55	CCTGGAAGGT	75	GCCTTTAGGT	89	AAGCCGAAAA	105		TACACGAGTC	149	TTAGTAGCCC	157	ATCGGCTAGT	151	GCTGCCGACT	87	AGCGGGACTA	98	AGGAATTGTA	110
CATTTAGGCA	181	TCACTCGGTA	100	AAGGACGCAC	91	CCCGACGTCG	85	TCGCTAACTA	55	ATTAGCCAGT	69		TTCGGCTAAC	182	ACTTTCGCCC	146	TCACTTGGTT	55	TCCGCTAATC	75	ACATGGCTCC	89	ACCTAAAGAT	105		AATTACGCCC	149	CGAGCTAGGA	157	ACAGCTCTGA	151	TGTAACCAAT	87	AACACAGGTC	98	TTCGGCCGTG	110
TCATTTGGGC	180	TCACCTGTAG	100	GTTCGCCGGC	91	TCACTGCCGC	85	TATGCCATCT	55	CGAACAATGC	69		AACACCGCCT	182	ATAGTCATGA	146	TTACGCTAGC	55	TCAGTATCAT	75	TTTAGCTATC	89	GCCGGCGTCC	105		GTTAACGCAC	149	TAACGCTGCG	157	ACTGGCTAAC	148	TCATGCCCGA	87	GTACGAGGGT	98	CTGGGACTTT	110
GTCATCTAGC	180	ATAAGCATTG	99	CCTACTAGGG	90	AACGACAATT	84	AGTAGTTACG	55	TCGTACGCAA	69		TTTCGCCGGC	181	CCTGGAAGGG	146	TCACATGCGG	55	GCGGAGAGAT	75	CATATCCCTA	88	ATACGCCACG	105		CTCTCGGCCC	148	TCCCTAGCGC	156	CTCTTCTTTG	148	TAACGTACAA	87	CTGCCATAAA	97	CATTCCCGGC	110
CTACTAGCCC	179	TATCTAGCAC	99	TACACCGCCC	90	CGTAACTGCG	84	CATTCCTGCT	55	ACTTCACTCA	69		ACTACCTAGG	180	TATCGCGAGC	146	TATACTGCGG	54	CGAGAAGACC	75	TTTGCATGCG	88	AATGACGAAG	104		TCCTTGGCCC	148	CAAAGCGAGC	155	CAAAAAGGGA	148	TCTTGACCCT	87	CGCACGATCC	97	AGGACTTAAT	110
CGTTCAGCCC	179	GTTCGCCGGC	99	GTACTCGACC	90	CCAAAGACTG	84	TACCTTCAAG	55	TAATGTTTGG	68		CATTAGGGCA	180	ATTACGGCCT	146	TATTGCTAGC	54	TATAGTCGTT	74	AGCGCGCGCG	88	TCAACCGTCC	104		AGGACGTGCC	147	TCACTTGGTT	155	TAGGCGCTAG	148	CACAGTGTAC	86	GTTAGCGCTT	97	CCAAAACGAG	110
TTACACCAGC	179	TATAACTAGG	98	ATTACTAGCC	90	CACATCTATG	84	GATATCCGGC	55	GCGGACCACC	68		CAGGACGGAG	180	TTTCTAGCCT	146	ACTGGCTAAC	54	GTTGCGCAGG	74	ACCAGCAACT	88	ACTCGCCGGC	104		CCCGCGGGGG	147	GCCAAATGTA	154	CACTAGGTAT	148	ACTGGCGACA	86	TGGAAGCTCC	97	CCCGGCACGG	110
ACCCTAGCAT	178	TCACACGGCT	98	TAGCAAAGTG	90	GTAATGACCC	84	GAAACGCATA	55	CCATCCTCAC	68		GACGAACGCC	180	TAAGCTTTGA	145	CCGGAGGGTA	54	CCCTTGTTCA	74	TATTAAAGTA	88	TTTACTTGTG	104		GTGGACGCCT	146	GTCTTAGCCC	154	TCATGCGACG	147	TTTAACCGAA	86	CATAAAGGCG	96	TTCAGGAGTG	110
GTTAACATCG	178	TACGCCCTAG	97	GCAACGTAGC	90	TCCACGGGCC	84	ATCCGTCCGT	54	GCAACCGATT	68		CTGTGCGGCA	180	TCACTTGGTT	145	ATTCCCGCCC	53	CTTATCTAAG	74	AAATAGCTCT	88	CTTCCCACTG	104		ACAGTAGTGC	146	TCACCTGTAG	153	ACTTAGGCCC	147	CCGGCCGTCG	86	GATGCTACCC	96	GAGCCAAGCC	109
TGATTAGCCC	177	ACTTTGGCAC	97	TTTATGTCCT	89	ATTGCCAATC	84	TGACGACAAA	54	TAGCATAACG	68		CATATCGGCG	180	GATTGCCGGC	144	CACACCGGTG	52	TTTGCCTCAA	74	GCGAGTTGCG	87	TCGCCGTAGA	103		CTACTCCTAC	145	ATCTCGCTCC	153	TCCATGCGGA	147	TAACTCTTAG	86	TCTAGTCTTA	96	GGTGCCAACT	109
TACAACAGCG	177	TCTCGAGCCC	97	TCATACTGGG	89	ATAGCCCAGT	84	TCGCCGACGA	54	TGCCTCCGGC	68		TCACACGGCT	180	AACTAGGCAG	144	ACCTGCTCGG	52	CGATCGCACT	74	GATAGCTAAA	87	TTCCAAATCA	103		CGTTCAGCCC	145	TCAGATCGAT	153	TTCATGGCCC	147	GCGATCCAGT	86	CCGGAGCCAA	96	CAGAGTTGCG	109
TAACGCTGCG	176	TCTACTAGTC	96	GCCAAATGTA	88	GAAATGACAG	83	TGGTCTTTCT	54	CTTCCAGAGT	67		GCATTCAGCG	179	TTAGGAGCCC	144	TAACGCTGCG	52	TACGTCAGCC	73	CCGGACCTGG	87	CACGGGCAAT	103		TTGCCTGCCC	144	TCAAACACTG	152	GCAAGAGCCT	146	CACTACGCAC	85	GCAGACTCTG	96	ATAACTGCCT	109
AACAAAGCAC	176	CGGCAAGCCC	96	CTACTAGCCC	88	TTCACGCCAC	83	CGGCTTGACT	54	ACGCACGAAT	67		AACTCGTGGC	179	AGGCTCACCC	144	GGAGCCTTCC	51	GAGCCCTGGT	73	GTGCGCAACG	87	AAACGACGTT	102		TAAGCTAATC	144	TATACTAAGG	152	TAAACACTGG	146	CTAAATTGAC	85	CCACGGCATA	96	TCGCGACCTT	109
GACTAGCGCT	175	GTTACGGCCC	96	TCAGGACGAC	88	CGGCACTGTT	83	ATTATGTTCC	54	TTTGCGCTTC	67		CCATCTAGCC	179	AATGAAGCTC	143	AACGCACGTC	51	ATACGAAAAG	73	ACGCTAGCGT	87	ATATTTGTAC	102		GAAATCGCCC	143	ACAGCTCGCT	152	CGAGCTAGGA	145	TTAAATCACA	85	ACGTTACGAC	96	GTACACATAG	109
CATCTAGCCC	175	TGACTAGCTG	96	AACCATGCCC	87	TCGTGCCGCG	83	CCGCCAATCC	54	AGTTCACGCA	67		GCAACATGCC	178	GCAAGGCAGC	143	ACTATAGCTC	51	AAACTGCCTT	73	TGGAGCCTTC	87	TTACGCCCGA	102		TTCCTAGCAC	143	CACTTGGTTC	152	TCGACTAGTC	145	GCTACCTAGC	85	TGCGAACACG	95	TTCGCTCAGG	108
AATTACGCCC	175	CACGCCAGCC	96	ACCAACGCCC	87	AGGTCGCTAA	83	TCATGCTGCG	54	TGGAAGCTCC	67		ATGCAAGCTC	177	GAGATCCGTT	142	TATTGTTAAC	50	ACCGATATGG	73	TCATACTGGT	87	ACTCCACCCT	102		TCAGGACGAC	142	TTCGGCTAAC	150	CCGGCTAGAC	144	TCAACACCGT	85	CCGCCGTACG	95	CCGGAATCCT	108
TCACATCGCT	174	GCAATCTCTG	96	TAGTGCTAAC	87	GAGCGAACTT	83	ATACGCGTAC	53	CCGGTCACTT	67		ATTTCTAGCC	177	TCATCTGTGC	142	AACATTGCAC	50	ACGGCGGTCC	73	TATCACTCGT	87	GTCCTAGAAG	102		GGTATCGCCT	142	CATTTAGGCA	150	GCTGCCGCGG	144	TTACTGGTCT	85	AGATGCCGGT	95	ACCAGTCTAG	107
TTGCTCAGCT	173	CACAATGGCC	96	CTTATTGCCC	87	TTCCTAGGCA	83	ATCGCAGAAG	53	CCGCTGCCAA	67		ACACCCGCCC	177	AATATAGCCC	142	ACTTTGGCAA	50	CCTAACCGCT	73	CTGCCATAAA	86	CAGGACGCAT	102		CAAATTGGTA	142	ATTTTAGCGC	150	GCCAAATGTA	142	TTGCAACAAT	84	ACAAACCTTG	95	CGTTAGGCCA	107
AGCTAAGCAC	172	ATCTCGCTCC	96	CTTCACTAGG	87	CCGCTCCTCT	83	TCCCCACCAT	53	GAGCCCGCTG	66		GAACGCTAAC	177	ATCACTGCCC	142	AAACCAGCAC	50	TTCATTGGAG	73	TAGGCCGTAT	86	TGCTCGCAGT	102		ACAACTAGCA	142	CGTGCAAGGG	149	CATAGCCGTC	142	ACAGGATCTG	84	CTAGGTTCCT	95	CTACCAGAAT	107
GCCCGAAGGC	172	CCATTCCGGG	96	CAGGACGGGT	86	AAAAGAAGCC	83	AGGTCTTTAT	53	TCCAGTAATG	66		CAACCTGGTC	177	TCTCGAGCCC	142	TAACACGGCG	50	TTACGCCCGA	73	AAACGCTATT	86	CCCAGTACAC	102		AGGTCCGCCC	140	AACAGCTCAG	148	TTCCTCGCCC	142	ACAAACCATT	84	GCCCCGCAGT	95	CCATAAAGCC	106
GCAACGGCGG	171	ACCAACGCCC	95	CCGACCCAGC	86	GGACCACTAG	82	TCGTCCGTTT	53	AAGCCGTACT	66		CACAACGGGG	174	TAATGCTAGA	141	CACTAGGTAT	50	TGTAAACATT	72	GAAACCACAA	85	AATTGCCTGA	102		TAACGCATAA	140	GTCCGCGCCC	148	ATACATTTTG	141	GTGCGGATTC	84	AAATGCTCAT	95	TGAAATTGTT	106
TCCATGCGGA	171	TGTACTAGCG	95	AATACGGCAC	86	GCGGCAGCTT	82	TGGAGCCCTT	53	ATGCCCAAGG	66		ACCAACGCCC	174	TTTAACGCCG	141	ATCGCGGCCT	49	GATCACAACC	72	GCGGTACCCT	85	AATAACATCG	102		TCAGCGCTAG	139	CCTTAACGGG	148	CCTCTAGCAG	141	ATAACATCAT	84	CTGCGACGTT	94	TTTCTAGCCT	106
AACGGCAAGC	170	TACTGGCTAC	95	TCTAAAGCAC	85	CGATGTCCCC	82	GCGTATGGGC	52	AATAGGCCGA	66		GCATCAGCGG	174	GCAGTAGCGA	140	TGTGTCGCCT	49	CTACAGCCTA	72	TCCATCATGT	85	ATAACTCATT	101		CACAGAGGCC	138	CCTCCCTAGC	148	TAATCTAGGC	141	CGCGCACACG	84	TTATGCAGCA	94	ATGCCGAGTG	106
CCCGCGGGGG	170	CGCAATGGCC	95	ACTGTGGCCC	85	GGTTGCACAG	82	GATTTCCCCA	52	CATATAAGCA	66		TACATCACAT	174	GATACCGGCG	140	ATCCTAGCAC	48	CATCACCGAT	72	CTAAGGGACG	85	ACTTCGGACA	100		TACATCACAT	137	TGATTAGCCC	148	TAAGCTAATC	141	TGCTGGAACC	84	ACGCCCATCG	94	TTCCACAACG	106
TTATGCCGGC	170	ACTGCTGCCC	95	ATGCAACGCG	85	AGTGATCTCT	82	ACATTTTTAA	52	AAAGGCCGGT	66		CACTAGGTAT	173	TCATAACGCT	140	AGGACGTGCC	48	GTGGAAGAAG	72	ATTACGCGAA	85	CGGAATTCCG	100		TCGCAAAGCA	137	ATCACTGCCC	148	TGTGCTAGCG	140	TCTCCAACGC	84	TCTCATGTCC	94	AAGCTATCGC	106
GTTACGGCCC	167	TTTACTAGTC	95	CCAAAACGCT	84	AAGCCGTACT	82	TATGTTTCCT	52	ATAATCCATT	66		GACAAGGCGG	172	AACTCGTGGC	139	GCATACTGCC	48	ATCCACGTGC	72	ATCCGCCACC	85	GAAAAACTCG	100		TTTACATAGC	136	TATATCTAGC	147	TACTGCCCGT	139	ATCTTCCTCG	83	TGCGCCGCCT	94	ATCGCGCTCT	105
CCGTGGGCGT	166	ACTACCTAGG	94	TAGAACAGTG	84	TATTAAAGTA	82	TGCATTCCGG	52	TGTTGAACTA	65		TAAACTGCCC	171	GGTCTAGCTC	139	ACGGCTAGTC	48	CAATGTGATT	72	TTCATTGGAG	85	GTGGTTATGC	100		CTTTGCTAGT	136	AACTAAGCCC	147	ATACAAGCAC	138	TGTCAGGGAT	83	CCTTCCATGG	94	TCACCTAAGT	105
CATTAGGGGT	166	GTCATCTAGC	94	ATCACTGCCC	84	CTGCACCGCT	82	GAAGTTGAGG	52	CAGATTCACC	65		CACCTAGCCC	171	TTCGGCTAAC	138	TAATCTAGCT	48	GAGATGATTT	72	AGTCGCATTA	85	CCGACAGTGT	99		CCGCATGGCT	136	CCATTTCGGG	147	TATCTAGCAC	138	CCAGCAGCCC	83	CTTGCCGACT	94	TGCGTACGCA	105
CCTCTAAGGA	165	ATCGGCTAGT	92	TGTGCTAGCG	83	TCTATGCCCA	82	ATACGCACTG	52	ATGTTCTTTA	64		ATCCTAGCAC	171	TAACAGCTAC	137	GATAAACGGC	47	GAGCGACACG	72	TGATCTCAAC	85	AGGTGCATCC	98		CGGTCTAGCT	135	TACACGAGTC	147	TTAGCGGCCC	137	CAGGCTAAGT	83	TTGCACGCGA	94	ATACCTGTAT	105
CACCACGGTG	165	ATGACGCTGC	92	TAAAGCACGC	83	TGGTCTCTCG	81	ACACATAAGC	52	GCCATCTGCT	64		AATACGGCAC	168	CCTCCCTAGC	136	GCAATCTCTG	47	TTGGGCCTTT	72	GATCGACCTC	85	GCGCCACCTT	98		CCCTTTCGGG	135	TTAAACGCGC	147	TTCGCCAGCC	137	TCGAACACCA	83	TCCTAGTTCA	94	AGACAAGCAA	104
AATGGCGCAC	164	TAATTTCCCC	92	TAGGCGCTAG	83	ATTACCTACA	81	TTCTTGCCTC	52	ACAGATCGCA	64		GACAAACTGC	168	CATAGCCGTC	136	CTGTGGGGCC	47	GGGCCAATCG	72	ACGCACCACT	84	ATCAGCTTCT	98		CCTCTAAGGA	135	CCGTGCTAGT	147	TAGAACAGTG	137	ATCGTGTGCT	83	GCTCACACTT	94	TATCCCTTCG	104
GCAACGCCGT	164	TTCACTGCCC	92	ATTCCCGCCC	83	GCCGCCGGAT	81	TATATAGTCC	52	TTGTTTTGAC	64		AACATAGCTA	167	CAGTGCGGCT	135	TCACACGCCC	47	TGGATGAGCT	72	CAAGCCAGGA	84	GATTCACGGC	98		AACTCGTGGC	135	GACAACCCCT	146	ACTACCTAGG	136	TCGGTCTCTC	83	GGTTGTCCTT	93	TCAGGGATAT	104
TACCCGGCCC	163	ACGCCTAGCC	92	TAAACTGCCC	83	GAATGGATGT	81	TCAAAATCTG	52	CTCAGATACG	64		AACTAGGCAG	167	TCATTTGGGC	135	TGCCGCGAGC	47	TGATGAGCAA	72	GAACGCAATG	84	TTCTGTCCCT	98		GCAACGCCGT	135	ATGATGGCGT	146	ACATATGCCC	136	AGGAACGCAT	83	TTGTGTTGCC	93	CTGCGGACAT	104
GCAATCACTG	162	AATGAAGCTC	92	GACATCGCCG	83	GTACATTTGC	81	GGGTAAATCT	52	CGGCATGTCA	64		GATAAACGGC	167	GACACTAACT	134	CAGTACGGCC	47	CAAAGCTGGT	72	TGGGCCGCGT	84	GGGGCTCTCC	98		ATGGCTGCCT	134	TCATAACGCT	146	GAACCAGCGC	136	ACCTCCATTA	83	TCGGTGCCAC	93	TCAGAAAATG	104
CCCTTTCGGG	162	CCACGGCTAG	92	ACTAGCCAGC	82	CCAAGTGATC	80	CTATTACAGT	52	TATTTTTTAG	63		ATGCTCTGCC	166	TTGACACGCC	134	CTCCTGGGAC	46	TCACGCCCAG	72	TGGAGAAACT	84	GCATATTCGT	97		GCAAGGCAGC	134	CACCCGGGAA	145	GTTAACATCG	136	CCAAGTATCA	82	TTGGGGAACC	93	GACAGATGGC	104
GCGAGGGCCC	161	CTCAAGGCCC	91	GACTTGCTCC	82	CGATTGACAG	80	CTCACTGGTA	51	ATCTCACTGG	63		ACGTCTGCCC	165	CGGTCTAGCT	134	AACGGCAAGT	46	GAGCCCAGGG	71	ATAACTCTAT	84	ACTTTTCAAC	97		GTCATAGCGT	134	AATTACGCCC	145	AACTCAGCCT	135	TCCCTCACCA	82	GTCGCTAAGT	93	TCTGCGAGCA	104
CTTGCGGCTG	161	ATCCTCGCCC	91	TAAAGCCTAC	82	GAGTGCCGTG	80	AAGACGAGCT	51	GACAGGTTGT	63		TCATAACGCT	165	GTCTTAGCCC	134	GATACTGCCC	45	AAAGTGCGCT	71	CCCTTAGTCT	84	CTACTGAAGC	97		GCCATGTGTT	133	GACACCTGCG	145	AGCTTAGCCT	135	TAATCTACTA	82	CGACCAGGCA	92	TGTGATGTAT	104
TCATCTGTGC	160	AATACTAGGT	91	ACACTAGCAA	82	TATCCTAAAT	80	ATAACCAACT	51	CTTGTGATCC	63		CCGTGCTAGT	165	TCAAACTGAG	133	CAAAGCCGGC	45	CTCTGATCTC	71	CAGTGCATGC	84	GGGCATCGAG	96		TATCTAGCAC	133	TTTACTAGTC	145	TCATCTGTGC	134	TGTAAGTTAG	82	GAAAAACTCG	92	ATCTGTAACT	104
CTACGTGTGC	158	ATTGTAGCCT	91	AGCTGCATGC	81	TTGCGTGCAA	80	ACGCCAAAGG	51	TATCCTGGGT	63		CACACCGGTG	164	CACAACGGGG	133	TATGGCTAAC	45	GGAGGACCAT	71	CAGCTCACGA	84	TGGGCGAGTA	96		TATTAGCTCT	133	ACTATCGCTA	145	GTCTTAGCCC	134	ACCACGAGTC	82	TCACAGAGCC	92	ACAAAAATCC	103
CCTCTAGCCC	158	AACGAAGCAT	91	TGACAGGCCC	81	GTGTTCGTCG	80	TCTTCTTCGT	51	GTGCCGGCCC	63		CGAACGTAGC	164	AACCATGCCC	133	TTAGCTAGAC	45	GGACTGTCCC	70	CTGTTCCACC	83	TTAGCACTAA	96		CTGTTCTAGC	132	CACTGCGGTA	144	TCCACACGGA	134	TGCGGGGCTA	82	TTGAGTTGGC	92	AAGGGCCCTC	103
CTCATGTCGC	157	CAGTGCGGCT	91	ATTTCTAGCC	81	TTCAGGAGTG	80	CAGCCCGGGT	51	CAATGCTCAT	63		CCTTAACGGG	163	TCGATCGCGC	132	CGAAAGTGGC	45	ACGCCAACTG	70	AATTAGCCTT	83	AACAATATGC	96		CTGAACTAGG	132	GCAACATGCC	144	TAAAGCACGC	132	TTGGGAACTC	82	GGTCCCAGTT	92	TGGATGAGCT	103
CATAGCCGTC	157	TCAAAGCCGC	90	CACACCGGTG	81	TGCTTACTTT	80	CCCTAATAGC	51	TCTAGTGCGT	62		CTTGCGGCTG	163	TTCCTCGCCC	132	TACTCTAGCT	45	ATGTAAGGTA	70	TCTACGCGAC	83	TGCCGCCGTT	96		CTACAAGAGC	131	AATGCACGCT	143	TTACTAGCTT	131	TATTATCCCA	82	ATGTTAGTCT	92	AGGCCAACGG	103
ATTGTAGCCT	156	CACGATGGTT	90	CATAACCTGG	81	GCCCTGCCAC	80	TCGTAAAACA	51	CAGATCCTAT	62		AATATGGCCC	163	TCAATCTAGG	132	CAACCTGGTC	45	TTTGGCCGTG	70	GTCAACCTCT	83	TATTTTTTAG	95		GCAACGGCCG	131	TTACAGCTCG	143	CACCCGGGAA	131	TAGCACCGTC	82	GCTAGACCGG	91	CCAAGAGATT	103
GCAACGGCGA	156	CTGTTCTAGC	90	GCCCGAAGGC	80	CCTGTGTGAC	79	GCCCCCGTTA	51	CATTTCTCTG	62		GCTTCCTAGC	162	CTGTGGGGCC	132	ATTTTAGCCT	45	CAGCGCTGGG	70	TCAGCGACGC	83	TTGGCTCTAG	95		ATTGTAGCCT	130	CACTAGGTAT	143	TTCAAACGGC	131	ATGTTCACCG	82	GCTGGGATGT	91	GGGAACACCT	103
TATTGCACGC	156	CTTTGCTAGT	90	ACTTTGGCAC	80	TGTACACCCA	79	CCTAGCTCCG	51	GCGTATCTGC	62		CACGCCAGCC	162	CCGGTTCGGG	131	GTAGGATCGA	45	GATAAGTGGA	70	GGCCAAATGC	83	ACTGACTGAA	95		CCGTGCTAGT	130	CTCTCGGCCC	142	CAAAGCGAGC	131	CCACCATCAT	81	CACCGTTAGA	91	TCGAGGACCA	102
CTGTTCTAGC	155	TAGTGCTAAC	90	TATCGCGAGC	80	GCTGCCCGCA	79	ACATGAAGAC	51	CGGCCACTTT	62		GCTAATGCCT	162	CAAAAGGGTT	131	TGAATCCCTT	45	ATTTATTATT	70	ACTACGCATT	83	CAGATGCGCA	94		ACCACGGCTC	130	AACAAAGCAC	141	TATACTAAGC	130	CCAGGTTCCT	81	GTTGCCCCGC	91	ACCCAACGCG	102
TTAGCGGCCC	155	GTAACTTAGC	90	TTATTCGCCC	80	CGTAGAGTTT	79	GATCTCGCAT	50	GAACCTATGT	62		TATAACCAGC	162	TTTGAAGCCT	131	CTCAAACTCG	45	TTATTGAAGT	70	CACGTATCCT	83	GCTGTCCCTT	94		CATATGGGCC	130	TAGGGCTAAC	141	TCCTTGGCCC	130	TTGCGCCCCG	81	AAGGTGGAAG	91	CGCGGTAAAC	102
GCATTCGCCT	155	CATTAGGGCA	90	TATCGCTAGT	80	AGCCCAATGT	79	TTACACCAGG	50	GCATCGTCCT	62		TTACTAGCTT	162	GCTTCTAGCC	130	TCTCGCTAGT	45	GTGTATCACT	70	CACGTAGACC	83	AACCTAAATG	93		ATCCTCGCCC	130	CTGAACTAGG	141	TCTAACGCAT	130	CGCCTCTACT	81	TAATGCACAG	91	CCGGGAAGTG	101
ATTACAGCAA	155	AACTCGTGGC	89	CCCTTTCGGG	80	CGAACAATGC	79	TAGTTTCTCC	50	AAAGGCAACT	62		CTTTCTGCCC	161	GACATTGCCT	130	ACAAACGTTA	44	TCCAGGTCCT	70	TTCGTACCGT	82	TCAATTACAT	93		CACCCGGGAA	130	CGCAATGGCC	140	CACATTGGGA	130	CTAAAATTCT	81	ACTACCCAGT	91	GCAAGTGCGC	101
TCACTCGGTA	154	GTCAAGGCGG	89	GTTACGGCCC	79	ACCGATATGG	79	TACTGCCTTT	50	TCTTCGAGAC	62		CTTTCCTAGC	159	ATCCTCGCCC	130	ACGTCAGCAC	44	GTGCCTAAGG	70	GGAGTGGGCA	82	CGAGAGGGTT	93		CAGTACGGCC	130	AACTGGGCCC	140	AATCTAGCCC	130	ACCACTTCTA	81	CAATTACATT	90	ACGCTTTCTT	101
CTTTCCTAGC	154	AACGGCAAGC	88	GTATCTAGCT	79	TCATTGATCG	79	CCAGTGATTG	50	ATGGTGTCCT	62		TTATGCCGGC	159	TACGCTCCCT	129	TATCGCGAGC	44	CTATTGTTAC	70	TAGGAACACC	82	GCGCAACCCA	92		GGCATTAGCC	128	CCAAAACGCT	139	ATACAGCTCA	128	TTTATGACTA	81	GTAGTACGAA	90	ATATGCGCTC	101
AACTGGGCCC	154	TGCAGCCAGC	88	TACAAGAGCT	79	ATATGCTCCG	79	GATTCGACCG	50	AAAGCAACGG	61		ACCTGGCAGC	159	AACAGCTCAG	128	GTCATCTAGC	44	CTAAGCAGTC	69	CGAGCGAGGA	82	CACCGTTAGA	92		CTTTCTGCCC	128	TAAGCTTTGA	139	ATGCTCTGCC	128	AAACGCGACT	81	AAGTGCTACT	90	AATGCACGCA	101
GATTGCGCCC	153	TCTAAAGCAC	87	TCTAACCGCC	79	CCTCTCCACA	78	CGATCGCACT	50	CATGAGACTT	61		TCAGCCCGCC	158	CTGTTCTAGC	128	CCTGAGGCTA	44	TACCATTTCT	69	GGTCTTCACG	82	AATCCAGGGC	92		TACGACCAGC	127	CACACCGGTG	138	AAAAACCAGC	128	TTATTGGCGT	81	GCGGACCACC	90	TGTTAACCTA	100
CAACCTGGTC	153	GCAACATGCC	87	CACAGAGGCC	78	GTTAAGCACT	78	ACAGCGCTTG	50	AGCCAACTAG	61		CTATCTAGCA	158	AATTACGCCC	127	ACAGCTAGGA	44	AAACTCTGCG	69	CGATGCCAAA	82	TAATGCAGCG	92		CGTTGCGGCC	127	CCATTAAGGG	138	CTGTTCTAGC	128	GCCCATCGCA	81	GTCACCTGAG	90	TCACGACACC	100
CGGCAAGCCC	152	TTTAACGCCG	87	GCCATGGCCC	78	TGTTACCTTA	78	GTAGCGCTTG	50	ACTGAGATTC	61		CCGGTTCGGG	158	ACCAACGCCC	127	ACTTTCGCCC	44	AAGTCCTGCC	69	CTCCCACTTA	82	AGAGTACTCA	92		TCAAACGATG	127	CCTACGGGTG	137	GTCACTAGTG	128	AGTTTGTAAG	81	GCGCTCGATC	90	GCTGGGCCGC	100
ACGTCTGCCC	152	CAACCTGGTC	87	CGAACAGCTC	78	TCCAGTAATG	78	CAGTTAAGTC	50	TGCGGGGCTA	61		ACTTTCGCCC	158	GAACTCGCGC	126	TAGGCTCAGA	44	GGTGCGACTT	69	TTCAAAGATT	82	GTATGTGACC	92		GATTGCGCCC	127	TCAAAGCCGC	136	TTTGAAGCCT	128	GTTGCCTAGC	80	AGGACTTAAT	90	CAGACGTCGA	100
TACTACGCAT	152	CGTTCAGCCC	87	TTTACTAGTC	78	AGAACGCAAT	77	ACGCTATGGT	50	GGTGACGCCC	61		GCAAGGCAGC	157	ATTTCTAGCC	126	GATCACCGGA	44	CTTCAACCAC	69	TAGACGATCT	82	TGTAATCGTC	91		GACACCTGCG	127	ACGCCTAGCA	136	CCATTCGGGT	128	CCAAGGTAGC	80	CTCCCATGGC	90	TGATGCGACC	100
GACCTGCGCC	152	TATCGCACGC	86	CGTTCAGCCC	77	CGAGCTACTG	77	TATCGCGCTT	50	GTGCCAGCCT	61		TCACACGCCC	157	GCCAAATGTA	126	AGAGCTCCCT	43	CAACGTTCCT	69	GTACAGTAGT	82	TTACTAACTG	91		ACTTTCGCCC	126	ACTGGGCGTC	135	TCAGACCGGG	127	ATTACCTCAG	80	CCGGAATCCT	90	CCGGGGCCCT	100
AATATAGCCC	151	AATACGGCAC	86	TCAGCCCGCC	77	AGCATTTTGT	77	TCGATGCCAC	49	TTGGTTTCCT	61		GCAAAGTGCG	157	CCCTTTCGGG	125	TACCGCCTCT	43	AGCCACCTAG	69	TAAATCCATG	82	TGACGCCGTA	90		CCTCCGGGCC	126	TAACGCTGAG	135	GATAACACGT	127	GTACATTTGC	80	ACTATAATGG	90	TCCAGGGTAA	100
GTCATAGCGT	151	GTCTTAGCCC	86	AGGTCTAGCT	76	CCGTAGTTTC	77	CCATGGAGGT	49	CTAGCGCCAT	61		AACTGGGCCC	156	CAACCTGGTC	125	ACTACGGCGC	43	ACCAAATCAG	68	GTCAAATGAA	81	GCGATCTAAG	90		ATGGGCTAGG	126	TACACCGCCC	135	TTTCTAGCCT	127	ACATCGCTTT	80	CTGGGTCGAA	90	ACAGTCTGCT	100
TTTGCTGCCT	151	CTTTCCTAGC	86	CTCAGACTGC	76	TTAACGTTCG	77	CTTGCCGGTG	49	TACGCCTGAT	61		TAAGCTCTAA	156	AAGTTGGCCC	125	AACTAGGCAG	43	GAAGCACTTC	68	AGGGTATGAT	81	TTATGTACCG	90		CAAAAGGGTT	126	CAACTTGGGC	134	GACAGGCACC	125	CTCCAGAATT	80	GGTGCCAACT	89	ACGAGCCGCT	99
ACTCGGCTCC	151	CACTGGGTCC	85	GGCTAGCACG	76	TCCCAGTACT	77	TCAGAAAATG	49	TTAACTGCTA	61		CCATTCCGGG	155	ACGTCAGCAC	125	CTTAGCTAGC	43	CCAGAAATGA	68	TATGCATGAT	81	TGACGGCGCA	89		CATTAGGGCA	126	AGGTCTAGCT	134	TATACAGCCT	125	CAAATGCGTA	80	ACGCTTTCTT	89	CCGTTACCAA	99
AACTAAGCCC	151	ACTACAGCTC	85	TAATGCGAGC	76	TTAGCACCCT	77	ATGTAGCACA	49	TAGCTGTACA	61		TTAGTAGCCC	155	GTCGAACTGC	124	TTAAGCTAAC	43	CTTCGCTAGT	68	CTAACACCAA	81	TCTGTGCCAT	89		AATACGTAGC	126	CTTTCGGCAA	134	GCAACGGCGG	125	TGCTGTAAAT	80	TAAATGTACC	89	AACCCGACCA	99
TTTACTGCAC	151	CACGAGGGGT	85	GAAATCGCCC	76	ATAGCACCAC	77	GATAGTTCGT	49	TTAGCACTCA	60		CACTTAGGGA	154	TGCTAGCTAG	124	TTCGGCTAAC	43	CGGTCCAACA	68	TACAGCCGCA	81	AGGCCAAAGC	89		GTTACAGCCC	126	CAAGACGGGC	134	GACAGGCGCC	125	GGCCAGACAG	80	CGTCGTATAT	88	ACTTTGCCAT	99
GCTTCCTAGC	151	CCAGCCTAGG	84	ATGCAAGCTC	76	TGTGCATGCA	77	TTCGTACAGC	49	GATGCTCTCC	60		GACATGAACC	154	ACATCGCGTG	124	ACAACTAGCA	43	CGAACACTGT	68	ATGCCAGTAG	81	ATCTTTAGGC	89		ATACAGCTCG	125	AACACCGCCT	134	GATCTCTAGC	124	GAAGGTTTGC	80	CAGCCAGCAT	88	GAAGCACTAG	99
TTTAACGCCG	150	TATGCCGCGT	84	TACCCGGCCC	76	ATTGCGACAG	77	AGGCCTTTCT	49	TTGCGTCGAC	60		TTTAACGCCG	154	ACCTGGCAGC	123	CGCGGCCGCA	42	CCCATTGAAC	68	CTATCCTGCT	81	CTGCGGTCCA	89		CCACGGCTAG	124	AACTAGCTCC	132	TTTGCGCTAG	123	TTTGTTACAG	80	GATGCCATCT	88	TTCGAAACCA	99
TCATTTCGGC	150	GACTAGCGCT	84	CGCTCTAGCT	76	TTGCCGAACA	77	TTGCGAGCTT	49	ACTTGTGACC	60		AACTAGGCCC	153	CTTTGCTAGT	123	GTCCGCGCCC	42	TATTTTATCA	68	CAATCCTGAA	81	ACCGCCTTGA	89		TAAAGCGCCC	124	TCTAAACAAG	132	ATTTTAGCGC	123	GGACTTTCTG	80	CCATTTCTAG	88	AGCATCCAAT	99
CTCTTGGGCA	150	GACACGCACC	84	GCTCTAGCTG	76	GTATTATCAT	77	TTCGCGCTTC	49	TACCTAAAAG	60		TACATAGCCT	153	CCTTAGCTAA	123	CTAAGCAGGG	42	CTCCAGACTT	68	TTTCCGCCGG	81	ATCCAGAAGT	89		AACGAAGCAT	124	GATACTTGCC	132	CCTACGGGTG	123	AATTTCCCGC	79	GACATTAGAT	88	ACCACATACT	98
ACGCCGGCCC	150	TTAGGAGCCC	84	CACAACGGGG	75	CTTCCCGTAC	77	GCTTCCACGT	49	TAGCACTTTA	60		ATTTTAGCGC	153	GCCAATGCCC	123	CTTAACGAGC	42	AGGGCTCATT	68	CTGGACGCGT	81	CCGCCATTTC	89		GATTGCCGGC	123	TATTGCACGC	131	TTTAACGCCG	123	AGCATGTGCC	79	TTCCGCAGGG	88	ATGCCCTCTC	97
CACAACGGGG	149	TTGACGCTGC	84	TAATGCGGAT	75	CCTGTATTAT	77	GAGCATATGG	49	CCCGGTGTTC	59		ACCGGCTAAA	152	TTTACTAGTC	123	TATTGCGAAC	42	CAGAGCTCAA	68	ACGTTAACTC	80	TCCAGACTAT	89		CCGACTGGGG	123	TCTAAAGCAC	131	TATGGCAGCT	123	GTTGCCTTAG	79	TTCGCTGTTG	88	TATCTATCCC	97
CAGGACGGGT	149	GCCAATGCCC	83	TACATCTAGG	75	TTTGCATGCG	76	TGCCCAAGCA	49	ATAGCCACGT	59		TTGACACGCC	152	ACGCCTAGCC	122	AAACACAGCC	42	TTACAAAAGG	68	TTTATGATGA	80	CCTTTAAGGC	89		CATTAGGGGT	123	AACATTGCAC	130	AATTACGAGC	122	CTGCTATTTG	79	GCTGGTCTCA	88	ACATAGGATT	97
CTTTCTGCCC	149	CGCACTGGCG	83	TCAAAGCCGC	75	GGACCTCCAT	76	GAGCGATCCA	48	CTCCCCCTAG	59		AGGACGTGCC	151	GCGAGGCTGC	122	AAGTTGGACC	42	ACGCCACTCT	68	TGCTGTGAGT	80	CCGTTCCTCA	88		GACTTGCTCC	123	CTCAACTAGC	130	GCATTCAGCG	122	CGATGGCTCT	79	TAGCCCAACG	88	GTGCCTGGTT	97
ACAATGGCAT	148	CATCGGGCTC	83	CAAAGCGAGC	74	AACACCCATG	76	ATGCCTTAAT	48	TTCGACAACC	59		TCTCATGCCC	151	TAATTCACTT	122	ATACATTTTG	42	TGCCGACGTC	67	TTCATGTGGC	80	CGCCACGGGT	88		AACTGGGCCC	122	CCAGACGGGA	129	AAACCAGCAC	122	GCCCTGCCAC	79	ATAAGTGTCC	88	GTGTCTGGAG	97
ACACCCGCCC	148	TTTGCGCTAG	83	TTCCTCGCCC	74	TTCGCGCTTC	76	GACATAAACT	48	GTCAGTTCTA	59		CATACCGGTA	150	TTTATGTCCT	121	TTTAGTCAAG	41	TCAGATACGA	67	TTCGTACAGC	80	CTTTCTAGAG	88		TCAATAACAC	122	TCAATTAAGC	129	TAACGCTGAG	122	TCCAGAGCGA	79	GAATAGCTCT	87	CTGGCGGGAA	97
CCTTCTGGGG	148	TGAGTCGCCT	82	ATAGTCATGA	74	AAGCCCCAAC	76	TTCTTACCTT	48	AATGCCTATT	59		GACAACCCCT	150	CATCTAGCCC	120	ATAGTCATGA	41	AGGAGCGGAT	67	TCCAGTCTTG	80	CATTTGCTCA	88		CATGAGCGGT	122	GATAAACGGC	129	ATGGGCTAGG	121	GCCTTTCGGG	79	CTTGCTTAGC	87	TGCAGAGGCG	97
ATGCTCTGCC	147	ATGCATAAGT	82	TTTGTCTAGC	73	ACAGGCTAGC	76	CTAATACTGG	48	TATTTTATCA	59		GCATCACGCC	150	CCAGACGGGA	120	AAAAACCAGC	41	AATTGCTAGT	67	TGCCACATTG	80	GGGCCAATCG	87		AATGCAGCCT	122	CATTAGGGCA	129	ATACGCTTGC	121	GGGATTACCC	79	TTGAACACTC	87	CACCTTAACT	96
TATACAGCCT	147	CAAGACGGGC	82	AATTACGCCC	73	ATTCAGTCCA	76	CGATGCCAAA	48	ACATTTACGT	59		TTCAAACGGC	149	CACAATGGTC	120	TCTGTCGCAC	41	ATCAGCGGCG	67	TAGAAGTTCA	79	ACCTACTTCT	87		GCTTCCTAGC	121	CAACCTGGTC	129	GACATCACCT	121	CATGTCTACG	79	CCCCGTGAGG	87	ATCTTATGTG	96
CCAAAACGCT	146	TTAGTAGCCC	82	CCGGAAGGGT	73	CGATACTTAG	75	AACACAGGTC	48	GATTGCGTGA	59		GCATTCGCCT	148	CGCTCTAGCT	119	CCTAGGGGCG	41	CTATGCCGTG	67	TTAACCGCGC	79	CCTTCTTGGT	87		TTTCGCCGGC	120	CCAGCTAGGG	128	ACGCCTAGCC	121	TCGCGTTACG	79	CCCATACCAA	87	CACTAAGCTT	96
ACTAACGCGC	146	CCTAGGGGCG	81	GCTTCCTAGC	73	CCGCAAAATG	75	TGCGACTAAT	48	GATCGCAGTC	59		TGCAGACGCG	148	AACTTTAAGC	119	CAAAAAGGGA	40	ACCAGAATGG	67	CTCGCAGGTG	79	GCATACAAGG	87		CCTACTAGAC	120	TACATCGCCC	128	GTACTCGACC	120	TTTTGCTCCC	78	CGTTATTGTA	87	GCACTCTCCT	96
TCAAACGATG	146	CACGGTGGGT	81	TCAAACGATG	72	CCTTGGGCCA	75	GTCCACCGGC	48	TCCGATATAC	58		CCTAAGGGTA	148	GGGACAGCCT	119	GTTAACATCG	40	TACGAGCTAG	67	CTGCATGCGT	79	TTGGACCTAG	87		TCGGCGGCCC	119	CGCTCTAGCT	128	CGCATGGGAC	120	ACTGGCACGT	78	TAGACTCGAT	87	ACAGAAGGTA	96
TAAAGCGCCC	145	TACAACGCCC	81	GCAACGGCGG	71	GTAGTCAACC	75	GCCTGTTGGT	48	CAGGTGACGC	58		GCAAGAGCCT	146	ATTGTAGCCT	119	TTAGGAGCCC	40	CGTATCTGCT	67	TGGTGACCCA	79	TTGACAGCTT	87		GGTCTAGCTC	119	TCACACGGCT	127	CATCGCTAGT	119	TGCCGAGCAT	78	TATGTTTCCT	87	CATCTCGACC	96
TTTGAAGCCT	144	GGTCGAGCCC	79	TAGGGCTAAC	71	AGCCAATCAC	75	ACGGTTCGAT	47	GATTGTTGCC	58		TTCACTTGGG	146	CGCCCTAGCT	118	ACTAAAGGCA	40	GTCAACCTCT	67	GTGCGGATTC	79	CAAACCAGTC	86		CGTACAGGTG	119	CCTAAGGGTA	127	ACTTGGCTCT	119	GTTCTCGATA	78	CCGAATCCTT	87	CCATAACGAT	95
CGATTCGCCC	144	AACATAGCTA	79	TCAGAAGCCC	71	CGATAATAAC	75	CCAACGCTCT	47	TCCCCACCAT	58		GCTCTAGCTG	145	CTATCTAGCA	118	CCGGAGGATA	40	ACGCGCGGAC	67	TGCGTTCGTC	79	TTCCGTGAAC	86		CCTTCTGGCG	119	GGCATGACCT	126	ACTATGGCGA	119	TTATGAGTAG	78	CCGCCATTTC	86	TTGATTGTGT	95
GCGAGGCTGC	144	CATACCGGTA	78	CAACCTGGTC	70	GTCCGCACTT	75	ATTGCCACTG	47	CCGCTCAGGG	57		TACTAAGCCT	145	AAACCAGCAC	117	TCAATTTGCT	40	TAATGCCCCA	67	TCAGGCCGGC	79	GTTGCTCTAC	86		ATCCTAGCAC	119	CCACCGGCCC	126	TCCATACAGC	119	CACAGAACCC	78	ACTGCAGTGT	86	TGGGTGCCAC	95
CTGTGCGGCA	144	TCGAAGCGAT	78	TCATATCGTC	70	GAAATGTCGA	75	TATCCTGGGT	47	TAGCTAGCCC	57		GTAAAAGCAC	144	TACACGTAGC	117	GATGCTGCCC	40	TTGGCACACA	67	TGTGCCATGA	78	CTACTCCAGA	86		TTTGGCTAGA	118	CACGTCGGCC	126	ACAGCATTGT	119	TGTAATCAAT	78	CCGGCTAGCC	86	TGCAAAGTCT	95
CTTTGCTAGT	144	GACGAACGCC	78	GGCTTTCGCC	70	TAGTCTCGGT	75	CCATAAAGCA	47	CCGCCAAGCT	57		ATTGTAGCCT	144	TCAGATCGAT	116	TCTAAAGCAC	39	TAGACCCCTG	67	CGGGGATCCA	78	CAGGTCAGGG	86		CACTTCTAGC	118	CTCATGTCGC	126	TTTCGCCGGC	118	AAAACACTTT	78	CCGGCTTAAG	86	CGCGTCCGTT	95
TAACTGCTCG	143	TCCACGCCCT	78	ATTGTAGCCT	70	TAGTAAACCC	75	AAATCTAAGG	47	GCATCCCAAG	57		ATCCATGCAC	144	CTTCACTAGG	116	ATTACGGCCT	39	CGACACGTCA	67	CGTATGATCC	78	GTCTATACGG	86		AACTAGGCAG	118	CCTTTAGCCC	126	ACTCTAGCTC	118	CACTATGGGT	78	AATGCCAAGG	86	CGATGCTTCA	95
ATACGCTTGC	143	TGCAGACGCG	76	TTACACCAGC	70	CAATTTTGCA	75	GGGCCGCAGG	47	CAAGGTCATG	57		GTCACTTGTG	144	AGGTCCGCCC	116	GATGTTACCC	39	CCGACACTCG	67	TGCTTTTCAA	78	CCCGATATTT	85		GTTAGTAGCT	117	TGCTAGCTAG	126	GCAACGGCCG	118	TACTATACTG	78	GTATGCCACC	86	ACCTTCACTG	95
ACCAACGCCC	143	CTTTTCTAGC	76	TCACCTGTCC	70	CCAGTGATTG	75	TCTACCACTG	47	GCATGAGCTG	57		GGCATTAGCC	143	CACGCCAGCC	115	CTGTTCTAGC	39	CCAAAGACTG	67	TTTCATAACT	78	AGTACTCCTT	85		GACAAACTGC	117	CACCACGGTG	125	ACCAACGCCC	117	GTTACTCTAC	78	ATGCTTACGC	86	TATGAGCCCC	95
ATACATTTTG	142	GACTGCCCAT	76	TTTGCGCTAG	70	TTCGACAACC	75	GACACAGTCG	47	TACTATACTG	57		CTAAACAAGG	143	TGCGGCTAGG	115	TAACATTAGC	39	ATCCCGACTC	67	TGTCACCAGT	78	GAGCTGCACA	85		CAAAGCGAGC	117	CACAGAGAGC	125	TATGCTCTGC	117	CGCGTACCAT	78	ATACCGCTTT	86	AGTTGATTCT	94
CCAAAGGCTA	142	AAAAACCAGC	76	AACTAAGCCC	69	ACGCTTTCTT	75	ATACGCCAAA	47	GGCCGTGGAT	57		GAAATCGCCC	143	CGGCAAGCCC	114	TTAGGCGCAC	39	ACTGAAAGGT	67	GATTGGGTCT	78	GTGCCCATTA	85		TCAACTTAGC	117	CATACGAGGG	125	CTAGTCTAGC	116	TCCAGGGTAA	78	GAAACCACAA	86	TCACCCCGCG	94
ATTTCTAGCC	142	GCATAACTCT	75	TACACGTAGC	69	GTGTAGTTCG	74	CATGTGCCTA	47	CCACTTTCAG	57		GCGCCACCGC	142	CTAGTCTAGC	114	GCAAGAGCCT	39	GCGCATTCCT	67	TTCGGCCGTG	78	CCAATGTTGC	85		GACAACCCCT	116	AGTTTGGCCC	125	GCTTCCTAGC	116	ATCCGCCACC	78	TACTACCGAA	86	TAGACCAGTT	94
GCGTCGGCCC	140	TACCCTAGCG	75	TGAAACTCCT	68	CAGAGATTAT	74	TGCTACCCAA	47	TTCATTAACG	57		GCAATCTCTG	142	CCTTTAGCCC	113	CCGGAGGCGA	39	AAAGGCCGGT	66	CGCCGAAATA	78	TACGCACCTT	85		TTTACTAGTC	116	GCAACGCCGT	125	CGCCCTAGCT	116	CACCACCTTG	78	ACGCGAGCCT	85	CGAATTGTAC	94
GTCATATGCT	139	ATGGGCTAGG	75	TCAACTTAGC	68	GACATCTCTA	74	GCTTCCAAAT	47	ATAATGTGCA	57		CATCTAGCCC	142	TGATTCGCAC	113	TCACTAGGTA	39	TCCTTGACAT	66	GTAACCTGAC	78	ATGCTTACGC	85		AATAGAGCCC	116	ATACAAGCAC	125	TATACGAAGC	115	ATGCAGCCTT	78	GTGAAGCTCC	85	ATAGTTGGAC	94
GAACGCTAAC	139	CATATCGGCG	74	GCAACATGCC	68	CAGGAGCCTA	74	TCCAATGGAA	47	CTCATGTTCC	57		CATTTAGGCA	141	AACGCCAGCC	112	CTTATCTAGC	39	CCACGACCCG	66	TACGATTGAG	77	TACTTAGATT	85		TCAAACACTG	115	AGGACGTGCC	125	CAGTACGGCC	115	AATGTTACTT	77	ATCGGCCTAC	85	GCCGCGTCTT	94
CGAGCTAGGA	138	GCCAGCTCCT	74	AAGAACTGCG	68	TTGCGTACCA	74	CTAACGCCAT	46	GCAGGCCCAC	57		AAACCAGCAC	140	CCGCATGGCT	112	TCAATCGGTA	39	GTGTATAACG	66	TAAGGCCGGC	77	TGTTGCTGCC	84		TCATAACGCT	115	CCAAAGGCTA	124	GCAAAGTGCG	114	CTGTACCTAT	77	AACGCACAAA	85	GACGTCAGCG	94
GGCCTCTAGC	138	ATACATTTTG	73	TCATATGCGA	68	GTGGAAGAAG	74	TTTGTCATAG	46	ATTACCATCC	57		TATAGCCTAC	140	CAACTTGGGC	111	TAAAACTGGG	39	TGCTCGCAGT	66	GCAATGAGAG	77	CAAACTCTTT	84		GTCATATGCT	115	GCGTCGGCCC	124	GAAAGCACGC	114	ATCATGCGAC	77	CTCGTGAAAC	85	CCATATACCG	93
CACAATGGTC	137	TCAGGACGAC	73	TCAGACCGAT	67	GTAACCGTTC	74	GGAGCTAATT	46	GGGACCCCCT	57		ATCACTGCCC	139	GCATTCGCCT	110	GCAACGCCGT	38	AACACATTCC	66	AGCCCAATGT	77	AGTTTGTAAG	84		GCAACGTAGC	115	CATACCGGTA	124	AAATAGCCTT	114	ACTAACACAG	77	TTCAAAGAAT	85	TCCCCATAGC	93
GACGCTAAGC	137	GACATCACCT	73	AATGGCGCAC	67	TAACGCTAGT	74	CCACACTGAA	46	CTGGGCCCTC	57		GACATCACCT	139	GCGTCGGCCC	109	CGTCGCGGCG	38	TTAAGAGCCC	66	ATCTTTGCGG	77	CGATCGGCTC	84		CCAACAGGGA	113	TACAACAGCG	124	ATAGCTCTGA	114	ATGCCAATAC	77	ACTGCACTGG	85	CAGATGGTAT	93
TACTGTAGTT	137	ATCGACGCAC	73	TCTGCCAGCG	67	CCTTGGAGTC	74	CCCCACCAGC	46	TTCTAAAGTT	56		CCTCCCTAGC	139	TCACACGCCC	109	CCAGAAGGGA	38	ACAGAAGGTA	66	CTCATGTTCC	77	CAGTCCATCT	84		CGTAACTAGT	112	TATGTCGCAC	123	TTGACACGCC	114	ACGCTATCCG	77	CCATTGAGTC	85	TCCAGTAATG	93
TTCGGCTAAC	137	CTCATGTCGC	73	GGACAGCTCT	67	GCGCAACCCA	74	AAGTTTAATG	46	ATGGGGATCA	56		ATAGCTCTGA	138	TTCTGCGAGC	109	TTAGCTAACT	38	AACACAGGTC	66	GCCAGTTGTT	77	ATCTGCGCTT	83		GAACTCGCGC	112	TTGCCTGCCC	123	ATCTCGCTCC	114	TAACGCGAAT	77	TTACGTGCCA	84	GCCATCGTAG	93
GTCATATAGC	137	CCTCGCGGGC	73	TATCTCACTC	67	TCGTTACGCA	74	ACACATGAGC	46	ACACGGGAGT	56		TTTACTAGTC	137	TCAAAGCCGC	109	TTGCGCTCGC	38	TTTAGCATAG	66	TGCCCGCTAG	77	ACTTCAAGCG	83		ACGCCTAGCA	111	AACGAAGCAT	122	AAGTGCAAGC	112	ACTCACCTCC	77	TGCAATGGGG	84	TGCGTTTCCT	93
TCATATGCGA	136	CACCTAGCCC	72	TCGACTAGTC	66	TAACATAATC	74	CTTGTATCCG	46	TCCAAATATT	56		CTCATGTCGC	137	ACCAGCTAGA	108	CGCTCTAGCT	38	AGCTAACGAC	66	TAGTAATACC	77	GAAGCTCGGT	83		CCTTAACGGG	111	CGGCAAGCCC	122	GATACTTGCC	112	AACACATTAT	77	TTAGCACTCA	84	ATTACAACCC	93
TCACACGCCC	136	TACACCACAT	72	TTAGCGGCCC	66	CCTAGTATCT	74	CCGATCGCCT	46	AGCCAATCAC	56		GCAATCACTG	137	CAAATTGGTA	108	TATAGCACTC	38	ACGCCCGTTT	66	GATCAAGGAT	76	TACAGGTTTC	83		ACATAGGCAC	110	GAACGCTAAC	122	CCAAAACGCT	112	ATCTCAGAAC	77	CTAGGTTACC	84	AGTGCATCCA	92
ACTTTCGCCC	135	TGATTAGCCC	72	CTGAACTAGG	66	AAGGCTCCTT	73	ATAGAAACCG	46	CCAGCCGCTC	56		AAGGGTGCCC	136	TAAAGCACGC	108	GTAATTAGGC	38	CGTTCAGTTG	66	AATCTAAGCC	76	TTACGTTTAC	83		CGAACGTAGC	110	CATCTAGCCC	122	CACTAGCTCC	111	TGTTGTGCCC	77	CGACACGGAC	84	ATGTACAATT	92
ATGGGCTAGG	135	GGCCAACGCC	72	TACAATAAGC	66	CAGTACCGTG	73	ACAGTGGCAC	46	CCGCTTACAG	56		TCCATGCGGA	135	TCTCGCCAAC	108	TAATGCTAGA	38	TACGTTTGCC	66	GATGCAGTAC	76	CCTTCTTCAC	83		TCTAAACAAG	110	GCGAGGGCCC	121	GCCAATGCCC	111	ACCGAACCGG	77	ACATCTCACT	84	TCGAACGCCA	92
TTAGTAGCCC	135	CATGCACTGG	72	ATACATTTTG	65	ATAACCAATA	73	AGCTTTCTCG	46	TTAGGACAGG	55		ATATTCGCCT	135	GGCCTCTAGC	108	CGCATGGGAC	37	CGATGCCAAA	66	CCATTTAACG	76	GCCAAAACAG	83		CCAAAGGCTA	109	TAAAGCCTAC	121	TCCATCCGGT	110	TTCCAGACTG	77	GTTAGGTAGT	84	AGCAGTACCT	92
CCTTAACGGG	134	GCAAGGCAGC	72	GCTACAGCCG	65	AAGCTCTAAC	73	GTCGCCTAGC	46	ACCAGCAACT	55		ACAACGCTGG	135	TTAGTAGCCC	108	AGCTAAGCAC	37	AGGCGCCGCC	66	ATATGCTGGC	76	GCCCAAATAG	83		GGCCTCTAGC	109	GTTACGGCCC	121	TGATTAGCCC	110	CTCCCCTTCG	77	GTGCCTCATC	84	TATTCGAGAC	92
ACACTAGCAA	134	GCAAACCGCA	71	ACTTTCGCCC	65	TTAGCGGGAT	73	ACAGATTGTA	46	TTTTCTACTA	55		TTATTCGCCC	134	CAGTACGGCC	107	CTATCTAGCA	37	TAACACCTTA	66	ACGCGTATCA	76	GCTAAACAAA	82		CGGTCCGGTC	109	CAGATGGGTT	121	ACGTCAGCAC	110	GCCGGTAAAT	77	TTAGGCTCAG	84	CTAACGCATT	91
TCATCAGCGC	134	TACGCTCTCG	71	CCACAACGGC	64	TTAGGACAGG	73	GTTGTCCCGA	46	TGAATTCCAT	55		CTCGCTGGCT	134	GTCATAGCGT	107	AATATGGCCC	37	AGGCCGGAAT	65	ATCCACCACT	76	TGGAGCCTTC	82		TACAGCCGAG	107	TTTAACGCCG	121	GTCATATGCT	109	GCGGGCCTGG	77	CATACGTCCG	84	CGCCTAACTG	91
CTGATAGGCG	133	AATGCTTATC	70	ACATAGGCAC	64	AACATTTCCA	73	GTGGTGCGTA	45	GGATGACGCG	55		GCTAAACGGC	134	CCGTGCTAGT	107	CATTTAGGCA	37	GAGCGACTTC	65	ACGACACACG	76	TGCCTTTGGC	82		AATGGCGCAC	107	CACACCGGTT	120	CGTCTAGCCT	109	CGCTAGCGCT	77	CGTTATACTG	83	TGAAGGATGC	91
TGTGATAGCC	133	TAATGCTAGA	70	ATAGCTCTGA	64	TCAAAATATC	73	TAGACGATCT	45	CCAAAGACTG	55		ATCTCGCTCC	134	ACACCCGCCC	106	AATACTAGGT	37	GGCCCAGAGG	65	ACCACATCTT	76	CATAACCATG	82		ATGCTCTGCC	107	TAACACGGCG	120	CCTACGGCCC	109	TTAAACAAAT	77	CTGGGCCTTT	83	ATCAGGCATT	91
ATTTTAGCGC	132	AAGTAAGCCC	70	TTGGAAGCCC	64	CGAACCATTA	73	ATGTCGTCTG	45	CCCGTGATTC	55		GATATGTGCC	133	ATTTTAGCGC	106	TCTGCAAAAG	37	TCCACAATAC	65	ACGTAATTCC	76	TTACGTCGGA	81		AATCGCGCCT	107	ACTTTCGCCC	119	TAACACACAT	109	TCACAGCCAT	77	CGCGTGGTCA	83	TTAAGATCAG	91
ACATATGCCC	132	TACATCGCCC	70	ATTGCTAAGC	64	GGTGGTCCCG	73	CCGTAACACT	45	CAAAAATATA	55		CTTATTGCCC	132	TACAGCCTAC	105	TACTGCAAGC	37	AGGCCAACCT	65	GCCAATACTG	76	TGCGCCTCAG	81		CCTTTAGCCC	107	TATAACCAGC	119	ACACGCGCGT	109	CTTTTTAGTG	77	CGCTAAGGGG	83	CCAATACTGT	91
AACAGCTCAC	131	CAGGGCTAGT	69	GACAGAGGCC	64	TGCATTTGCT	73	CAACCCGAAT	45	TGTATTTCCA	55		AACCTTGCGC	132	GCAACATGCC	105	TACCTAGCCG	37	ACCAATCTCA	65	ACGCCGCAAT	75	GTCTACGTCC	81		GACGAACGCC	107	TTACGCTTGC	119	TCACTAGCTG	108	CAGTTTGGTC	76	CTTCTACCCG	83	ACCACTTCGG	91
TCAGACCGGG	131	CCGCCCGGCT	69	TACCGCGCAT	63	CGCATACCGC	73	GCCGTCACTT	45	CAGGCTCAAT	55		GCGTCGGCCC	132	TCTTGCGCCC	105	TCAAACGATG	37	GCAATGAGAG	65	TTCGCTCAGG	75	AGCGAAGGTT	81		TCATTTGGGC	106	CCAGCCTAGG	119	TTAAACGCGC	108	CCGAGGAGAT	76	GCAATCAGCC	83	CCCGCCCTCT	90
CGCATGGGCC	130	GCCAAATGTA	69	ACAAACGCCC	63	TGCCACATTG	73	CCGTAATACG	45	GTAACCCCAA	55		TAGCGAGCCC	131	TGACAGCACG	104	TTCCAAGCCC	37	ATGCCCTATA	65	TACATGTGAC	75	TAATCTCTTT	81		ACAATGGCAT	106	AACTGGTGCT	119	AATACGGCAC	108	ATACGTCCTT	76	ACTAACACAC	83	TCTGACGGTT	90
GCACACTGCG	130	AGTACTGCCC	69	TACAACGCCC	63	CTATGTCAAT	73	TGTGTCCTAA	45	TGTACGCTAT	55		TTCTCTAGGT	131	TAGGCTCAGA	104	ACTACTAGGC	36	ACAGCAACGT	65	AGTGCGCAAT	75	TATAAGTTGT	80		TGTGCTAACC	106	TCATATGCGA	119	ACCTGGCAGC	107	ACACCAGTTA	76	TAATACTTAA	83	TTCGGGGACG	90
GAGGCTTAGC	130	ATAAACAGCG	68	GATCACCGCG	63	TTACCAGTAT	72	ACATACCCCT	45	CCAATCACTA	55		AAGGACGCAC	130	ATTAATGCGC	103	ATCAATGCCC	36	GAAACCGTAG	65	GGAACCCCCG	75	CGGCTATGAA	80		AATGCAGGGC	105	ATACATTTTG	118	TACTGCAGGA	107	TCCGCGCTCA	76	ATCACACTAT	83	CTTAGACGGC	90
AGGACGTGCC	130	TCAGACCGGC	68	GCAATAACCT	63	CGCGGCACTA	72	GTGGTGCCCA	45	TTGCCGTGCC	54		TAGGCGCAGC	130	CATTTAGGCA	103	GTCACTTGTG	36	CCACCGTGCT	65	AAATATTCCA	75	CCCAGTAGCT	80		AAACCAGCAC	105	TCACGCCAAC	118	CTTTGCTAGT	107	ATGAAGCTCT	76	GTAGTCAACC	83	ATTGGAAACG	90
TGACAGGCCC	129	CATCTAGCCC	68	TTAGCTCTCG	62	AGTCCCACCA	72	TGCGCATTGG	45	GGTTGCACAG	54		ACGCCTAGCA	130	GACAAACTGC	103	TATTGGTAAC	36	GCGCCACCTT	65	CTACACCATG	75	GTATGCCTTA	80		GACGATCCCC	105	TACAACCAAC	118	GACTGTGCCT	107	GTTGTATAGC	76	TCACGCCCAC	82	TTAACTCGTC	90
AAAAACCAGC	129	TACTATTAGC	68	TTTTCTAGCC	62	AGCCATGCCC	72	TGCGGGGCTA	45	CCCAGTACAC	54		TCACCTGTAG	130	TTAGCTAACT	103	GTAACTTAGC	36	TATTAAAGTA	64	TATCAATGGT	75	GTTACCCTAC	79		CCATTAAGGG	105	ATCCTCGCCC	118	TTTACTAGTC	107	GTTTTGCGCT	76	CCGCTCCTCT	82	GCCCGGTTAA	89
CCGCATGGCT	129	GCCATACGGC	68	AATGATGCCT	62	GCGTGCCGTA	72	TTGGTGCCAA	44	TGCTAGAGCG	54		ACATGGCTCA	130	AAAAACCAGC	102	GTGTCCGCGA	36	ATGCGCGACG	64	TAATTGACCC	75	TCTACTGCTG	79		ATCTCGCTCC	105	CATAGCCGTC	117	TCGTAGGCCC	106	TGCGTTCCAT	76	TTCCTTAACC	82	CACGTCTACT	89
AACCCTAGCT	129	CACAATGGTC	68	GACTGCCCAT	62	CAAATGCCAT	72	CGTACTGTAC	44	CAGCCCGGGT	54		ATTCCCGCCC	129	CGTTCTAGCG	102	ATGACGCTGC	36	CTCGCAGGTG	64	ATTGAACTCT	75	CGCGAACTGT	79		CCAAAACGCT	105	TACTAAGCCT	117	AATACTAGGT	105	CAGATCATTA	76	ACTGAGCCTA	82	TCATAAACTA	89
CGAACGTAGC	128	CCATTTCGGG	68	ATTACGGCCT	61	TATATTGCTT	72	AAAGGCTGGG	44	GGGATACAGT	54		TTTACATAGC	129	GACAAGGCGG	102	TCAGGACGAC	36	ACGGTCTCAT	64	CAAGTACAGC	75	CTACGGACCT	78		GCAACATGCC	105	CATTTGGGTT	116	TGACTAGCTG	105	GCTCTGGCAT	76	CCATCGCTCC	82	ACTTACGCTT	89
CCAGCACTGG	127	AACGCTCTGG	68	TAACGCAGCC	61	AAGTTCATCG	72	CCGACTGATG	44	ATCGCCCATA	54		ATAGTCATGA	129	ACATATGCCC	102	CAATCAGGCT	36	TCTTATACGT	64	GCGCCTGAGG	75	AACGCGCACG	78		CTAAACAAGG	104	TTACTAGCTT	116	CCCTATGCCC	105	AGTGCCTTTT	76	CTCAGCATCT	82	GCCGAATCCT	89
TGCCGCGAGC	127	TTCCAAGCCC	67	GAACGCTAAC	61	ACGTTAACTC	72	CGAGCTATGC	44	TCGTTACCTA	54		CCTCGCTAGT	128	ATACAAGCAC	101	ATATCCGCCC	35	TTATGAGTAG	64	CCTCACGACC	74	TGTTAAAAAG	78		CGTTATGCCC	104	ATACATTCCG	116	GAAACTAGGA	104	AAACCTTCCA	76	GTTATTCTTG	82	GCCGAAACAT	89
TTTGAAGCAC	126	AGACTCGCCC	67	ATTGAAGCGC	60	TAACGCGGCC	72	GTTCATGAAT	44	ATCAAATATT	54		GCAACGCCGT	128	CTATGCTTGC	101	CCTACGGGTG	35	AATTGATCTG	64	AGAAGCGGGG	74	TGCTTTACTA	78		TACTGCACAT	104	TCACTTGTTC	116	ACCCGTGCCC	104	GTCCTACATG	76	CAAAGCAGCG	82	TAGATCTCAT	89
TCACAAGGCT	126	GAAAGCACGC	67	TAAGTAGCCC	60	ACCAATAATT	72	CCAGCTTGCC	44	CTGACACCAC	54		TAAGCTTTGA	128	AGCGCATAGC	101	GACGATCCCC	35	ACAATCACCT	64	ACGAACTACG	74	TACGTCAGGC	78		ATTTTAGCGC	104	TGCAGACGCG	115	CAGGACGGAG	104	TCGGATTGAC	76	CGCGGTAAAC	82	CTTTGGCTTT	89
GATTGCCGGC	125	CACAGAGGCC	67	TTTAACGCCG	60	GCACACGCAC	72	CCAGCGATAA	44	CGTAGAGTTT	54		GCCCGAAGGC	128	GTAAAAGCAC	100	AACCGCGTCG	35	TACGCGCTTT	64	ACGGATTTCC	74	ACGCTAGCGT	78		TAGGCGCTAG	104	TGTGATAGCC	115	CGCTCTAGCT	104	TGCCGCAGTC	76	TACGTCTGCT	81	CAGTAAAGCG	88
GTCGAACTGC	125	TACTGCAAGC	66	TCCATGCGGA	60	GCAACCGTAG	72	TCACGCCTTG	44	CATGCACTAA	54		AACTAAGCCC	128	TTAGCGGCCC	100	AAGTTGGCAC	35	TTCCCTATCC	64	AACTACGCTT	74	CTGTGAACGT	78		GACATGAACC	103	TATGCCGAGC	115	CATACGAGGG	103	TAGTACTTTT	75	TGGGGCATCT	81	CAGACCGGGC	87
TGACGCCCGC	125	CCCTTTCGGG	66	GCCATACGGC	59	AGGCCACTCG	72	AAGTTCATCG	44	GCTTCGGACC	53		ACCTAGGCCC	127	GACGATCCCC	100	TTTGAAGCCT	35	CATACTTAAT	64	TGCGAACACG	74	AATGCCAATA	78		CACGTCGGCC	103	AAGTAAGCCC	115	CCTCTAGCCC	103	TGTTCGATCC	75	CCCACATACT	81	CTTTTTTATT	87
TATGCTAAGG	125	GATAGCATCG	66	CCTGGTTCGC	59	CAGCACGCTT	72	AATATCCGGG	44	GTCACCTCCA	53		CCAACGGCTT	127	CCTTGGGCCC	100	CACAGCTCCC	35	TAAAACAACT	64	CATGGAAGCG	74	CTGCCAGGAT	78		CGCATAGGCC	102	ATGCAGCTCC	114	TTACAGCTCG	103	ATAGAATCAC	75	CCCAGCACCG	81	TGAAACACTT	87
CTATCTAGCA	125	GCAGTCGCGC	66	GATTGCCGGC	59	TGTGGTTCCT	71	AATCTCACGG	44	TGCTACGACT	53		AAGTTGGCCC	126	CCAACAGGGA	100	TTACTAGCTT	35	AGTTTTACTA	64	GATAGGCTCA	74	CACACCTTAC	77		ACTACCTAGG	102	TACAACGCCC	114	CGTTCAGCCC	103	ACCTAACCCG	75	ATCTCGTTTG	81	TCCCCAAGGT	87
CACTGGCCGC	125	GTGCCCGCTT	66	GACATCACCT	59	ATAGATAAAT	71	CCGGAACTCT	44	GCACCATTTG	53		CGCTCTAGCT	126	ATGGGCTAGG	99	ATTGTAGCCT	35	GACATGAAAC	63	ATGCATCAAC	74	CGCGTCACTT	77		TCCAGCCAGC	102	TTTATGTCCT	114	TAGGCGCAGC	103	CCGGACGGGG	75	TTTACGGTTT	81	TGTGACTTGG	87
GACACTAACT	125	CCAACAGGGA	65	ATGCAGCTCC	59	AATACGTAGT	71	TCAACCGCCT	44	GGTGGTGCCA	53		AATGATGCCT	126	TACACCGCCC	99	AAGTTGACCC	34	AACGGACCCT	63	CTGGAGTACT	74	GTTTCTCTAC	77		TACAGCTGAC	101	GTCATATGCT	113	TCTAAAGCAC	103	CCTCTCCCTA	75	TACTGCATTC	81	TAACCAAGTT	86
AACTCGTGGC	124	CACGATTGGT	65	GTTAACATCG	58	AGTATTAAGG	71	CGGGACTTCT	44	TTTAGTGACC	53		AAGACCTGGC	126	GTCCTCGCCC	99	CAGACCGGCC	34	TGACGCACAC	63	TACAGGTTTC	73	TTCCAGTGAC	77		CCAGCCTAGG	101	ACGTGCTAAC	112	CACATTGGTA	102	ACATCTTAGG	74	ACCTAATATA	81	GCACTTCCCT	86
ACAGCTCTGA	124	CACGATGGCT	65	CCGTGCTAGT	58	AGCCATACCA	71	TTGCGCGGCG	43	AGTTTGTAAG	53		TCAGAAGCCC	126	AAGCCAGCAC	99	CATTGCGCCC	34	TGTACAGCTT	63	CCTGTCAATT	73	TTGGCGGAAC	77		TCAAACTGAG	101	TAGAACAGTG	111	CATTGAACAC	102	GGCCGAGGTT	74	GGACTTACTT	81	TTTGATCACC	86
AATACGTAGC	124	CATAGGCTAC	65	GCAAGAGCCT	57	TACTTGATCC	71	TCCACCAGGT	43	AAAGCGCCAC	53		ACTACTAGGC	126	ACGATGGCCT	99	CATACCGGTA	34	CCACACACCG	63	TGCTACGACT	73	TCACGTAGTC	77		ACTAACGCTA	100	ACCTGCGCCC	111	TGCTAGCTAG	102	ATATCAGGCG	74	ACAACCTCCA	81	TACACCTTTT	86
GCGATATGCT	124	CACGCTGGGT	65	GTCTAAGCCT	57	AGCTCCTTGA	71	ATCTCACCTA	43	GCCCCCGGGT	53		AGAAAAGCAC	125	TACTGCAAGC	98	TAGTGCGGAT	34	GATGGCCACT	63	TCCCCAGGTA	73	TGATGCGACC	77		CGACGCAGCG	100	GCAATCACTG	111	TACGCCCTAG	101	TACCACCTCG	74	ATAGTGATGG	81	CCTGAACACG	86
AAGCCAGCAC	124	CATTTAGGCA	65	GCATTCGCCT	57	GGGCCAATCG	71	GGCTGGTTTA	43	TGGAACACAT	53		TATCGCCCAC	125	CTAAACAAGG	97	TAATGCTAAC	34	ATCCCGCCTT	63	CCAGTTCTGT	73	AAAGGCCGGT	77		TTAAAGCACG	99	TACTTCCCCT	111	ATTGTAGCCT	101	CCACATTCAT	74	AATACTTAGC	81	TCGCGTTACG	86
TAAGCTCTAA	123	CACATTGGGA	65	CATCAAGGTC	57	CGTGCGAGAT	71	CAAACTTTCC	43	AATGCACGCA	53		TCTTGGCGAA	124	CAAGACGGGC	97	ACTTTGGCAC	34	ATTGCTAAGT	63	TCTCCCTTAT	73	TGCGAACACG	77		CCATTCCGGG	99	GACATGAACC	111	CCATTCGGCC	101	CATCCTCACA	74	ATACAGCAGT	80	GGGAGACCGC	86
TAGGCTCAGA	123	TGTTAAGCCC	65	GCTGCCGCGG	57	ATCGCCGTCC	71	TAAGTGTACC	43	ACCGAGTACA	52		GATGACGCGC	124	CCTACGGGTG	97	ATCTCGCTCC	34	CTGTCCCGAC	63	CAGAATACCC	73	CTATATAGCC	77		TACGCCCTAG	99	TTAGCTAACT	111	CAGGGCGGAC	101	GTCATTTTGA	74	TCGTTTCTCC	80	TCTAGCACTC	85
ACCTGGCAGC	122	TCATTTCGGC	65	GCAGTAAGCG	57	CAGCTTGTAA	71	AACCACCACT	43	CTTCTCTACC	52		ATGGCTGCCT	124	TCACTTGTTC	97	CGAGCTAGCC	34	CAATGCATCC	63	ACAAGGTACA	73	GTTTACGGAA	76		TAGTGCTAAC	99	TCATCAGCGC	111	ACGTAAGCCT	101	GCGGAGAGAT	74	CTTGATCGTT	80	ACGGAGCCTA	85
CCTTTAGCCC	122	CGGTCTAGCT	64	CGCTGCAGGA	57	GTCCTAGAAT	71	CTGACAAAGG	42	ATCAACGTGA	52		AACAGCTCAG	123	TCAATTAAGC	97	TTAATTGGCT	34	TTTCGCCTTG	63	ATCCATTGCC	72	ACGAATACTG	76		CACGGCCCTC	99	GTTCGTGCCC	110	GATGCTGCCC	101	TTGCCTAGAG	74	AACACCAACA	80	AAGCCCGCCT	85
GCAAGAGCCT	121	CATAGCCAGC	64	GTCGAACTGC	56	CGGGCCGACC	70	TACAGTTTTA	42	GAATCCCTCT	52		CGGTCTAGCT	123	GAGGACCGCC	96	TTTAACTAGC	34	GAATGCATAA	63	AAAGTTTTCA	72	GTTCACCGCA	76		GTCATCTAGC	98	GTCACCGGTT	110	AATGCAGGGC	101	AAATCACTCG	73	GGTACCACCT	80	CGAGCACCAT	85
TTGCCTGCCC	120	GCGAGGGCCC	64	CGCGAGGGTC	56	TCAATTTGCT	70	AAACATGAAG	42	TGCCAACGTA	52		CATAGCCGTC	122	TCACGCCAAC	96	CATACGAGGG	34	TACGGCATGT	63	CCTTGCAACG	72	CTATTGCGTT	76		ACTCAAGCCT	98	CTACAAGAGC	109	ATGGTGGCCC	101	AATGCTTCTT	73	GCTTGCGCCA	80	TGCGCATTTT	85
AACCTTGCGC	120	GCATACTGCC	64	CGAACGTAGC	56	TTATCACCTA	70	CGTGGCACAT	42	ATGGCCCAAC	52		GATTGCGCCC	122	TACAGCCGAG	96	CCATCTAGCC	34	ATGGCCCATC	63	AAGATCTTGT	72	AAACTACATT	76		ATTACGGCCT	98	TACGCTCCCT	109	GACTCCCGTC	100	TTACTGACAC	73	CAATGCATCC	80	CCACTCCCTA	85
TATGCTAACC	120	ACAAACGCCC	64	TCATAACGCT	56	GCGTAACTGC	70	TCTTGCCTCC	42	CTTGCGTAGC	52		GACTTGCTCC	122	GGCATTAGCC	96	CACACGGGCA	34	GACTACCAGG	62	TGTCTAGTAA	72	TGAAGCCCGA	76		TCAATGCGGC	98	GATTGCGCCC	109	GACAAGGCGG	100	TAGACGATCT	73	ATCGTCAACT	80	TCATGTCAGC	85
GGGACAGCCT	120	CGCATGGGCC	64	TATATCTAGC	56	GCTTAAGAAC	70	TACGTTCCCG	42	GGCCGCCTCG	52		ATTAATGCGC	121	ATTGCTAAGC	96	CACTTAGGGA	34	TATTGTCCGT	62	AGCAACCCCG	72	TATCAGGGCA	76		CATTGCGCCC	98	AATAGAGCCC	108	GAACCTAGGC	100	GATTGTTGCC	73	ATGCTCTGCG	80	GTCTTATGTC	85
CCACAGGCTA	120	TCATTTGGGC	64	TCAACAAGGT	56	AAGCATCAGC	70	GTAATAATTT	42	ATAGTCAGTG	52		GCGCACGGCA	121	AATGATGCCT	96	AACAGCCTTT	34	ACGATGTGTG	62	GGCATTCGCT	72	GTTCCTCTAC	76		TTAGTAGCCC	98	GCCATTCCCT	108	CTACATCTGC	99	TTATCAGACC	73	TGCCTCTTGA	80	TTCGCTCAAT	85
TTTATCTAGG	120	TTAGCTAACT	63	GACAACCGCC	56	CCCGAGTTGC	70	CAGGTCCTGT	42	CCGTATGTTT	52		CTGAGCGCCC	120	TTGACCGCGC	95	TCACTCGGTT	33	TTGACGCGAG	62	TAACGCCACT	72	TTCGCTAACA	76		TCACTGCTAG	98	ACGGCGGACC	108	AACCATGCCC	99	CATGTGCCTA	73	CGATCCACAC	80	CCTCACGACC	84
ACTGCGGCAC	120	CCTGCTGGGT	63	GTCATATGCT	55	AAGCCCGTCA	70	ATGCTGCACT	42	CGGCTTGTAC	51		TACACGTAGC	119	GCTAAGTCCT	95	TACACGTAGC	33	GCTACTCTCC	62	TCAAAGCTCA	72	ATGCCACAAT	76		AAGTAAGCCC	97	TATGCTAAGG	107	ACAATAAAGT	99	TCACCGGTTG	73	TAGCATCTTC	79	TGCCAACGGA	84
ACCTAGGCCC	120	TACAGCTTAG	63	GATTGCCATC	55	TGGTTACTTT	70	CTGGCCCTGC	42	ATTGACAATC	51		TCGGCAAGGC	119	TTTATCTAGG	95	CGAAATAGCC	33	AGGCCAGGTG	62	GCCGACTCTT	72	TTATAATTAA	76		TCAAAGCGGT	97	GACTTGCATC	107	AACTGGTGCT	99	GAAGATGTCA	73	TGCCCGACGT	79	GGATTAGCCA	84
ATGCATAAGT	120	AAGCCAGCAC	63	AAAAAGCTCC	55	GGCCGAGAAT	70	AAAGCCCATC	42	CATCCGTCAT	51		TACATCGCCC	117	GACGAACGCC	95	TATTACTAAC	33	GTGCCCAACA	62	ACCATAGAAG	72	TACGGATCCG	76		TACAGCTTAG	96	TACACGCAGC	107	CTCTCGGCCC	99	CGCACATCAA	73	TACGCCAACG	79	TGGCCTTTGG	84
TACACGTAGC	119	ATCCGGGCCC	63	ATCCGGGCCC	55	TCCAACTTCC	70	TGCTCCCATG	42	TTCCGCTTGG	51		TATACTAAGG	117	GACGGCAGCA	94	GTTACTAACA	33	GTGAACATCT	62	TTTACCAGTA	72	TATTTTACCA	75		CAAAAGCGGT	96	TCCATGCGGA	106	TCAAAGCCGC	99	TATAGCCACA	73	GGATGCCAGC	79	ACCAGGGATT	83
ATCGCGGCCT	119	CCAAAACGCT	62	CCTCTAGCCC	55	TATGCTAGCA	70	CATGCACCGT	42	TCCATCGGAT	51		TACAATAGCA	117	TATGCTGGCC	94	TCACTTGGTA	33	CGTACGAGAT	62	AGTCGCAAAT	71	CTACGATTCC	75		TCTTGCGCCC	96	GCAATAACCT	106	TACAACTCTT	98	CGGTCAAGTT	73	AGGCCATTTT	79	CACCAGGATT	83
CTTCTAGCTG	119	AACCCTAGCT	62	TTGACTCACC	55	TGAAACAGGC	70	GTTAGTTAGG	41	TTGTCTTCGT	51		CTCGCCAGCG	117	CCAAACCAGC	94	TTCATTTGCG	33	AGTAGCAGCA	62	CCGTTGGCTC	71	AGCTAACATT	75		AACAAAGCAC	96	AGCTGCATGC	106	CCAGACGGGA	98	AGCCGCCCTC	73	CGATTCGGCC	79	TCGAGGGCGT	83
TGCAGACGCG	119	CAACACGAGG	62	ATAAGCATTG	55	TGCTTTGTAA	69	ATTTTTTCCT	41	TGTACAAACC	51		CATGAGCGGT	117	TTTCGCCGGC	94	TACAAGAGCT	33	CCTTAGTACG	62	TGAGCCGCAA	71	GCGCAAAGTA	75		ACTTGCTAGT	96	ATAGCCGCGC	106	TTTGCTAGTC	97	CTTTCACACC	73	GCACAGTACG	79	TGCATCTGTT	83
GACTCTAGCG	119	TACATCACAT	62	TTTCGCCGGC	54	GTGCATCCCC	69	TCGACGAGTC	41	TAGCACAACC	51		GAAAGCACGC	117	AACATTGCCT	94	CGCTGGCCGC	33	CAGCCCCCCT	62	TAACGCGCTT	71	AACCAGTGTG	75		GCTACTTGCG	96	AACCTTGCGC	105	CACAACGGGG	96	GGTACGAGCT	72	CCTGCCAATC	79	AAAGCCCGTT	83
CCTAAGGGTA	118	TTCAACTAGG	62	CCTGCTGGGT	54	GCGCCATAAG	69	GCCTAACACG	41	TCGACCAACA	51		CTTGATGGCG	117	AAGGGTGCCC	94	CCATTCCGGG	32	GATGCGAGAT	62	CCGAGACCAC	71	ACAGCCTGGC	75		TATGCTAACC	96	ATATTCGCCT	105	AACTGGGCCC	96	CGAACGGGCA	72	TTACGGCAAT	79	CCGGCTAGCC	83
TACCTCGCAC	118	CACGATAGGT	62	ATTATCTCCT	54	GAGGTTAGGG	69	TTGCACCACA	41	CGGTCTTCAC	51		CCAACCCGGG	117	CCATTCCGGG	94	GACAGCACCA	32	GAATACTTAG	62	CCGCTCAGGG	71	ATATGCCAGT	75		CACGGCCTGT	96	ATCCTAGCAC	105	CACACCGGTG	96	AGGTACAGAA	72	TGACGCCGAG	79	CCTTACGAAT	83
ACAACAGTGG	118	TTAGCGGCCC	62	TCTTGCGCCC	54	TGGTTTGTTT	69	ACCATTAACT	41	ATTAACTTCT	51		CGCAATGGCC	117	CCTGCTGGGT	93	GACGTGCGTC	32	ATGTGACCTA	62	TCGATGAACT	70	GTCTAGTTTC	75		GACTGCCACG	95	AACAGCTCAC	104	CCACAACGGC	96	GCAGCAGTCC	72	AGGCCACCAG	79	CTCGCAGGTG	83
CAAAGCGAGC	118	TATGGCAGCT	62	CGCACTGGCG	54	TACCTAAAAG	69	TTGGCACTCC	41	GGTACCCTGG	51		CACAATGGTC	117	TTATTCGCCC	93	AAGTAAGCCC	32	AGGGCCGGTT	62	ACCCGCTAGC	70	TCACGCCCAG	75		TATTGCACGC	95	CAGGGCGGAC	104	TTAGTAGCCC	96	ATTCGTTCCC	72	AGTAGGCCTG	79	CCAGGAAAGG	82
TCAAAGCCGC	118	CTACTTCAGC	62	TACGTGGCCC	54	TGTAGACTAA	69	CCCACATATA	41	AGGCGCTAAT	51		CTCTCGGCCC	116	TATAGCTCTT	92	TATAGTAGAA	32	TACCCGCACG	61	CCTACGGCAG	70	CCAAACTATC	75		TGATTAGCCC	95	CTTGCGGCTG	104	ACTAACGCGC	95	GAGCCATAGT	72	GACCAGATGG	78	ATTAGTCGTG	82
TGCTAGCTAG	118	ATAGTCATGA	62	GACAAACTGC	54	CATGTGCCTC	69	CTAAGTTAAC	41	GGATTTTCAC	51		GCAACGGCGG	116	CACTAGGTAT	92	CGTACTAGAC	32	AACGACCTAA	61	TAGGTCACGT	70	CAAATATTCG	75		ACGTCAGCAC	94	GCACTGGCGG	104	TAAAGCCTAC	95	CAGACTCAAG	72	CCAAGTTCTG	78	TAGGCAAGCT	82
TACATCAGCG	118	ATTGAAGCGC	62	ACTACTGCCC	54	AAGGTACGTT	69	CATTTTATCT	41	CTGCTATGCG	51		ACTACAGCTC	116	CATTAGGGGT	92	TACAGAGCTG	32	TCCCGCATCC	61	CGTGAATTGT	70	TTTTTCTACT	74		GCAGTCGCGC	94	CTTCTAGCGT	103	TCGGCGGCCC	95	CAACTCTGGA	72	ACTATAATTC	78	AAACCGTAAA	82
TACATAGCCT	117	CTACTCGATT	62	ACCTGGCAGC	54	GGAGAGAGAG	69	GAAGCACTCA	41	CAAACGCCCC	51		TACAACAGCG	116	ATGCTCTGCC	92	GAAATCGCCC	32	CGGGCGCTGG	61	TTACAAAACG	70	TGGACGCAGT	74		GCCGTGCAGC	93	TTATGCAAGC	103	CGTATAGGCA	95	CCTTGTGAAT	72	AGCGATATCC	78	CTGGCACCCT	82
ACGACGTAGC	117	CACTATGGGT	61	TCATTTCGGC	54	TTTACGAACC	69	CTCAAGGTGT	41	CAGTGCCAAA	50		ATACAAGCAC	115	TCCATGCGGA	92	GGTCGAGCCC	32	GACCATGTGT	61	AAGCTGCATA	70	ACCTAGTACT	74		ATCGCGGCCT	93	AACATAGCTA	102	TTTGTCTAGC	95	ATGACATGGC	72	ATCTCTACCT	78	GGTACCACCT	82
TCATAACGCT	117	GCCATTAAGT	61	CCCGCGGGGG	54	CTCAAACGGG	69	TTGAAGGTTC	41	ATAAGGAGCA	50		CTGCCGGCGA	114	AGGACGTGCC	91	AGGTCTAGCT	32	TTGGCCTATT	61	TAACGCCTGC	70	CTGCGTGAAC	74		TCAACTAACG	93	CATATGGGCC	102	CTAAGTTAGC	94	ACGTCACCGG	72	CCAAGCGCTC	78	AATGCGACTT	82
GACGAACGCC	117	AGCTAAGCAC	61	CCGGTTCGGG	54	CCTCAAGAAG	69	CAGATACGTA	41	CAAGCGTGCT	50		ATCCTCGCCC	114	GATACTGCCC	91	AGAACTAGCC	32	TGATCTCCTA	61	CCAGTTCACT	70	CTCCAGTTTT	74		ACTTTGGCAA	92	AACTAGGCAG	102	AGGTCTAGCT	93	ATTGACTCTT	71	TCCGCCAACA	78	TCTTTCACAT	82
TACTAAGCCT	116	GCAGTAGCGA	61	CTGTTCTAGC	54	TACCACCTCG	69	CACTTATTCT	41	CCCCAAGTGT	50		TCAGTCGCCT	113	CAAAGCGAGC	91	ATTAACTAGC	32	TAAGTTCACG	61	CAACACCACG	70	TGAAAGGGCT	74		TGACAGCACG	92	CAAATGGGCT	102	CCAAAGGCTA	93	CAGATGCGCA	71	CCATGGTTTT	78	CTGGGCCTTT	81
ACTGGGCGTC	116	AACAAAGCAC	61	GAGATCCGTT	53	CTCGGTAACC	69	CCAAGTTCTG	41	GTAACAAACG	50		TGATACTGCG	113	CGGTCCGGTC	91	AATTACGCCC	32	TGCCTCGAAT	61	CAACGCCAAC	70	ACTCCAGTAC	74		TCAGATCGAT	92	ACATATGCCC	101	GACCGTCGTT	93	TATCCAACGG	71	TATGAAACCG	78	TTTGACTCGT	81
GCCTGGCTTC	116	TAACTCACTC	61	CGCATGGGAC	53	AGGTCACGCT	69	CATAATGCAA	41	GTGTGCTAGG	50		GTAGGTACGT	113	CCATTCTGGG	91	TTTGGCTTGC	32	ATGGTATGGC	61	CCACGTTCAA	70	GTACACACCT	74		CCTTGGCTCT	92	CCTTCCGGCG	101	TATACTAAGG	92	GTTGCCCCGC	71	GCAACTGGCT	78	TTCGTGCGCT	81
GACAGCACCA	116	ACTAACGCGC	61	CATACGAGGG	53	ATTACGCTAA	69	CGATGCGACA	41	CAAGTCCGCC	50		TCAATCTAGG	113	GCATTCAGCG	90	TATGCTAAGG	32	CGCATTAACC	61	CATGACAGCC	70	TTGCTGTGGA	74		AGCTACGCTA	91	CTGCCGGCGA	101	AACAGCTCGT	92	TAGCCACGCT	71	AATCCTACAC	78	TTGCTTAGTT	81
GCATCAGCGG	116	GTACTCGACC	60	AGGACGTGCC	53	CAGCACCTCT	68	AGGTCCTTCT	40	ATACGCGACC	50		ACCTGGGCAC	113	CCTTAACGGG	90	CTTAACTAGA	31	ATATGCGCTC	61	GCCATTGCCA	70	AAACGCCCTT	73		CACATGGTGC	91	GTCGAACTGC	100	CTGCCGGCGA	91	AGCACATACT	71	GTTAATCACT	77	CGCGTCTAGT	81
TCAGATCGAT	115	ACAGCTCTGA	60	CAACGCGGCA	53	TTAAGTTACG	68	GCCTGGCGAT	40	TGGGCACCCG	50		GTCATAGCGT	112	CCATTAGCAC	90	CCCTCTCGGG	31	TATCCCAGAT	61	CACCAGGATT	69	ACAAACGGGT	73		GGGACAGCCT	91	GCTACTCCGC	100	GACAACCGCC	91	ATGCGGTTCT	71	GACGATAGGT	77	AAGCCCACCC	81
CCAACGGCTT	115	ATCAAACCGC	60	CCGAGCCAGC	53	ATGTACGCGC	68	ATCAGCGGCT	40	CTAGCCAAGG	50		CGTACTAGTT	112	CTTTCCTAGC	90	TATCGCCGCT	31	ATTGACTCTT	61	TGCCGTCGGG	69	GTCAACCTCT	73		GCAAACTCAG	91	TCATCTTTCC	100	TACATGAGGT	90	CTTACGCACC	71	GGACCTACCG	77	CCGAAGAATG	80
CACCTAGCCC	115	CACGATGAGT	60	TCAGCCGCCC	53	AAGCCAAGCA	68	CTTGACCTTT	40	TACGCAATCG	50		TCACTCGGTA	112	ACGCCTAGCA	90	GACAAGCTCA	31	TCGCCAGTTG	61	CCTTCACGCC	69	AACCCGGGAT	73		AATACTAGGT	91	TCAATCTAGG	100	TACAATAGCA	90	CTTCGGAGAC	71	GAACGTTGCT	77	ATTATGCTGG	80
CTCGCCAGCG	114	TAACACGGCG	60	CCTGTTCGGG	53	TTAACTCTTT	68	TGATTCCCAA	40	AATCGCCAAA	50		CACAGAGGCC	112	AATACGTAGC	90	GACAAACTGC	31	GATTTGAGCT	61	TTATGTAGCC	69	TGCCAGTGTT	73		CGAGCTAACT	90	CCAGGATGGT	100	GACAGAGGCC	90	TCGCCCTCCT	71	ATCACCTCCA	77	TTCGCGAAAC	80
CCATCTAGCC	114	ACCCTAGCAT	60	TATACTGCGG	53	CACAGGTACA	68	CAGAACTAAG	40	CCGTGGCCCA	50		CACACCGGTT	111	ATAGTAGCTC	90	TTCGCCAGCC	31	ATCAGTCACA	61	TAGCCACGCT	69	TGTCGTCCCG	73		CAGGGCCGTG	90	TCACTCGGTA	100	CCTAATGGGA	90	CACGTGCCAA	71	CCCAACGCGA	77	TAAAGGGCGT	80
AACATTGCAC	114	TTATGCAAGC	60	TTCACTTGGG	52	GCAAACCAAT	68	CGGTCTTTCT	40	TGCAATTACT	50		CGACTAGCGA	111	TTACAGCTCG	89	GATCTCTAGC	31	CCTGCTTCCT	61	CAAACGGGCA	69	TCCACGTGTA	73		TATAGCTCTT	90	CCCATCCGGG	99	TAAAACCAGC	90	TGGACCTGGT	71	GGAATTTCCG	77	CATTGTCTGT	80
GCCATTAAGT	113	TACAGCCGAG	59	AACTGGGCCC	52	GGTATATCTC	68	AGTTCTTTCT	40	GTCCGTCCTA	50		TCTAGGGCCT	111	CACAGCTCCC	89	GAACGCTAAC	31	CATGTGCCTC	61	TTATACACTC	69	CCTTGCCAAC	73		ACAGCTCTGA	90	TTAGCGGCCC	99	GCTTCTAGCC	90	TCCGCTAATC	71	CAATACCGAT	77	TCCAGAGCGA	80
TCTCGCCCGC	113	CGTAACTAGT	59	ACTAACGCGC	52	TAGCCTCTAG	68	TCCCCTAGCC	40	GCGATCCATT	50		AGCGCATAGC	111	CTTCTAGCGT	89	CACATTGGTA	31	ACATTTCCCT	60	ACGCCAAGTT	69	CTATCACGAG	73		TGCTAGCTAG	90	ACGGACGCCT	99	GCCATTCCCT	89	GGAAACCCAG	71	GTGCACCCCA	77	GAATGGCGTC	80
TATAGAGAGC	113	AACGAGCTCC	59	TAAGCTTTGA	52	ACGGATAGTA	68	TAGAGACTCG	40	TGTAACCGAC	50		CGTGGTGGCG	110	TCCAACCAGC	88	GAAAGCACGC	31	TGCAGTGAAC	60	GTTTGTCCCA	69	GCTACCGTGC	73		GCCCTAGCCC	90	GACGATCCCC	98	AATACGTAGC	89	ATTACACTTG	70	TAGCTACCAT	77	AAGTTATTCC	80
CTGCCGGCGA	113	TTCAAACGGC	59	AAGTAAGCCC	52	CAGCAGAACA	68	TCCAAATATT	40	TCAGGGATCC	49		TAACAGCTAC	110	ATTCCCGCCC	88	TTGACTTACC	31	TATGTCCGTA	60	ACATTCGCAC	69	AAGCACGTCA	73		GTTATAGCGC	90	TCAGGACGAC	98	GACCGCACCG	89	TTGAACACTC	70	ATGCCATAAT	76	TATCCTGGGT	79
AAGGTTGCCC	112	GCAACGTAGC	59	ACTACAGCTC	52	GGTTAGTCTT	68	TTGGGGACCC	40	AAGGCACGGC	49		CCTTGGGCCC	110	TACGCTACAG	88	TCCAATGCCC	31	GGGCCAAGTT	60	TGAAGCACAC	69	ATTGCGACAG	73		AAGTTGGCCC	89	ATTGCTAACT	98	AACATAGCTA	89	TGAGATCACT	70	AGCCTTATGG	76	GCGCTGGTCA	79
CACAGAGGCC	112	GATAAACGGC	59	CCTTAACGGG	52	AGACCAGGTT	67	TAGGCGTAAA	40	TGGTGCCCAG	49		TCATCTGTGC	110	TATATCACTT	87	CATAGCCGTC	30	CTAATCCAAA	60	ACAGTGTCAA	68	GCGCATTCCT	73		CATAGCGCCT	89	TCACATCGCT	98	TCTCATCAGC	89	GTGCGCTTTG	70	AACGCACGTG	76	TAGCCGGTTA	79
TTCAAACGGC	112	TCAGACCGAT	59	TGCTAGCTAG	52	CGCCTACCAA	67	TTGAAGGCGG	40	TCGTAAAACA	49		CTTCACTAGG	110	GCAATCACTG	87	ACATAGGCAC	30	CTGCAGTATC	60	CTGTTACAAG	68	TAAGCGGTCT	73		GCTTGGCACC	88	GATCACCGCG	98	GCAATCTCTG	88	CCCAGTTTTA	70	CGACAAGCTC	76	GGGACTGGTT	79
CTTCACTAGG	112	CAGGCCGGTT	59	CCTTCTGGGG	51	TCCAGTAAAG	67	CGACCAGGGA	39	AGATGCCTCG	49		ACTGCGGCAC	109	TTTATATCGT	86	GACATGTGCA	30	CTAACTGTCA	60	CCTGTGTGCT	68	GTACCTACCC	73		GTTCGTGCCC	88	CTGGTGGGCC	98	GATTGCCGGC	88	TCGCCCAGGG	70	TTATAAGAGT	76	CTCAGAGACC	79
ATCGGCTAGT	111	TAAGTAGCCC	59	TATCGCTATC	51	CATCGCGACT	67	ATCGTCCGCC	39	CCTAACTTTG	49		AGCTTAGCCT	109	ACAAACGCCC	86	CCAGCCAGCG	30	CCATTTGTTA	60	AATGATCCGT	68	CAGCCCGGGT	73		TTACACCAGC	88	TCATTCGAGG	98	GACTTCCGCC	88	GACTTAACCT	70	GTCGACCCAC	76	CTGTGCTCAA	79
TCTAAACAAG	111	CTAAGCAGGG	58	GCAAGGCAGC	51	ATCGGCGACT	67	GAATCCCCGG	39	TCCGCGTGGA	49		GGCCTCTAGC	108	TGCCGCGAGC	86	CGCATAGGCC	30	TTTCACCAAC	60	CGTACCTGCA	68	ACACGCAAAT	73		GACAACCGCC	88	TCAAAGCGGT	97	GAACGCTAAC	88	GACTTTCGTA	70	GTAATGTAGG	76	TGGTGTTCTC	78
TCTCGCCAGA	111	AAACGGGCAC	58	ATCCTAGCAC	51	CAGGAATGGT	67	ATTGCGCGTG	39	TTGTAGCTGT	49		TTAAACTATG	108	TTCAAACGGC	86	ATCTCGCTAG	30	TTCCCGGGCA	60	TTCCAAGCTC	68	CACCGCCTTG	73		ACATGGCTCA	87	ACCTGGCGGC	97	TTTATGTCCT	88	CACCTTAGTC	70	GCCATAGACT	76	AGGAAAGTCC	78
GACCGCACCG	111	GATACCGGCG	58	CGTGCAAGGG	50	GACCAGATGG	67	ACCCCAGAGT	39	TTCGATTTAG	49		CCAAACCAGC	108	GAAATCGCCC	86	TTACTCGGTA	30	TGCTTAGACC	60	ACGCGCGGAC	68	CACTTATTCT	73		ATGCAGCTCC	87	TAAACTGCCC	97	CTAAACAAGG	87	AAAACACACT	70	GCCTACCGTG	76	CGGTTGCATG	78
CCTACGGCTC	111	CCGTGGGCGT	58	TTACAGCTCG	50	CTTGCGCCAC	67	CTTGCCGCAC	39	ATCCGTCGAG	49		CCGCCCGGCT	108	TAAACACTGG	86	CAGATCAGCT	30	TAACCAAGCC	60	TAAATGTTCC	68	CTCCAGCTTA	72		AGAAAAGCAC	87	TATATCACTT	96	CTCTTGGGCC	87	CGCACGATCC	70	GTTCGCGCTG	76	GAACACCCTG	78
AACATAGCTA	111	TCACGCCAAC	58	TGATCTAGGT	50	TCTTTTCTCT	67	CCCTTAGAAA	39	TGCAGAGGGG	49		CCAACAGGCC	108	ACATGGCGCA	85	GCCACTGGTA	30	AGGGCGAATC	60	TGTGCGTATC	68	CATGAAGGCA	72		TATCTCGCAC	86	CAGGACGGAG	96	CTACAGCTAG	87	CACCATGGCT	70	GTGACGCTAA	75	CAATCATCAC	78
TCAGGACGAC	110	CTTAGCTTGC	58	CCTACGGCTC	50	GGCACAATTC	67	CGTAGCGACA	39	TTACGGCTAC	49		TAAAACCAGC	107	CCGTGGGCGT	85	GAATATTGCC	30	CTACCGTTGG	60	GGTTCCCACG	68	TCGGCCATCG	72		CGCCCTAGCT	86	TCAAAGCGTT	96	TAGGCGCGTT	86	TATTCCGGAC	70	GCGCCATAAG	75	CTCCGCCACC	78
ATAAAGCTGC	110	TCACACGCCC	58	GTCCTCGCCC	50	GATAGACCTA	67	GATTAGCGAT	39	GCTTTCCTGG	49		ACATAAGCCT	107	GTGCGGCGCT	85	TTTAACGCCG	30	AATGGAGCAC	60	TCAGGGGACA	68	ACCGCAATCT	72		GAATGCCTCT	86	TCGAGCGCCG	96	TACAGCAGTC	86	AAATGGTTCT	70	CCAAACCTTG	75	AACAACATTC	78
TACATGAGAT	110	GTTAATATTC	58	AATCGCTAGC	50	AACGACCTAA	67	TACATCTCGG	39	AAGCGCGACA	49		TAAACACTGG	107	CAAATGGGCT	85	TCGGCGGCCC	29	TCCAGGGTAA	60	GGTCGCCAAT	68	TCATTTTTAA	72		AAGGACGCAC	86	ACTAACGCGC	96	TCATACTGGG	86	CGGTCATGTG	70	CATGTACGAC	75	GGGTCGCACT	78
GCAGTCGCGC	110	CCTACGGGTG	58	TAACCTAGTC	50	TCGTTACCTA	67	CTGGGAGCCT	39	CACGACGACA	49		TTTATGTCCT	107	TCCACTAGGA	85	CTGCTCGCCC	29	GTCTGAGATG	60	CTCAGTCAGC	68	CTTAGTGCCC	72		CGTTCGCTGC	86	ATTGAAGCGC	95	GCCATCTGTA	86	ACATTTAGCC	70	AGTACTTATG	75	AAGCGATAAC	78
CCATTCGGGT	109	AGGTCCGCCC	57	CAAGACGGGC	50	TTGTGGGACT	67	TGGGGCGAAT	39	GTACCGAGGT	49		TAGCTCACGC	107	CTTGCGGCTG	85	AAAGGTAGCA	29	ACGCATTCCT	60	TCACTATCCC	68	CAGAGACTCT	72		CATACTAGCA	85	AGGTCCGCCC	95	GACAACCACG	86	TGCGTCGCTG	70	AGAACCAGTG	75	GCTGGAAACC	78
TACATCGCCC	109	TACCCGGCCC	57	CATAGCCGTC	50	ACCTTTCACT	67	CTACCCCAAG	39	TTAACCCGTT	49		CAGTAGCTAG	106	GAACGCTAAC	84	TTAAACGCGC	29	ACTGGCACGT	60	ACGCCGCGGA	67	GCGGCGAGTC	72		TGTAATAGGC	85	CGAACGTAGC	94	GGCCTCTAGC	86	TGTTCCTACA	70	GAAGCACTTC	75	TAACTCTTAG	78
CATGGCCGTC	109	ATCAATGCCC	57	AACACCGCCT	50	GAGGCCCTAG	67	TGCTTACCCA	39	GCCGTATTGT	48		TAACTGCTCG	106	ACAATGGCAT	84	AATGATGCCT	29	TTGCGATACG	60	TAGCTTGCCT	67	TTTAATTCCT	72		GCTGCCGCAG	85	TCTTGCGCCC	94	TTTAGTGCCT	85	ACTCGTGAGT	69	AAGATTACAT	75	TTGGGCACGT	77
CCTGCTGGGT	109	CTAAGTTAGC	57	CCAATAGCGC	50	CTTGGTTCTT	67	TTCCGTGAAC	39	AGGGACCACC	48		ACGGACGCCT	106	ACCGGCTAAA	84	TATGTAGCCT	29	TTAGGGCGAA	60	CCGGCTAGCC	67	CTCAGTCAGC	71		TACGCTAACA	85	AGATTAGCGC	94	GACAAACTGC	85	ATCCAGTGAT	69	GACGCCCCGT	75	TAGCAGGGTT	77
TCAAGGCTGG	109	TTCCTCGCCC	57	ACATAAGCCT	49	CATAGAACCT	66	CTTGCGTAGC	39	TCAACCGCCT	48		TCAGACCGGG	106	GCGAGGGCCC	84	TCGATCGCGC	29	TCACCCCGCG	60	TTTTTCTGCT	67	ACGTACCGTT	71		TTTATATCCC	85	AATCGCGCCT	94	GCAGTCGCGC	85	ATAAATCAAT	69	TTACGGTAGG	75	CCGGATCGAA	77
ATGCAGCTCC	109	CACGAGGGGC	57	GTCCGCGCCC	49	AAACGCCCTT	66	GAATTATCCG	39	GTACTAACTG	48		AGCTGCATGC	105	TCATATGCGA	84	GTCTAAGCCT	29	CCGCAGTATT	60	GTACGCTGCA	67	AAGACGCAAA	71		CTGGTGGGCC	84	GCCATGGCCC	94	TAGATGCAGC	85	TGGTCCCTAG	69	TACCAGAATC	74	CTTACGCACC	77
TTGAAGCGCC	109	CCAAACCAGC	57	CGCCTTAAGC	49	TGGCCACGCT	66	TGATTCGCCC	38	CTCGCCTGTA	48		TTTGCAGCTA	105	AACGCACGTC	84	CCAAAGGCTA	29	AATGTCCCGT	60	TTGAAGCTCT	67	ATGGTGTCCG	71		TCAGAAAGCA	84	CCAAACCAGC	94	GTCGAACTGC	84	ATACGCACGG	69	TTGCAGTACA	74	ACCTACGAAT	77
TTTCGCCGGC	109	TAAACACTGG	57	TATTTCGCCC	49	ACCGCGTTCG	66	GTCCGCCATT	38	CATGCAACCA	48		CCATCTAGCT	105	GAACCAGCGC	84	CCTTCGGCCA	29	TTCGCTTAAA	60	TCGTGTCCCA	67	CATCCGCATC	71		CATAGCCGTC	84	TACGACTGAT	94	CAAATTGGTA	84	GCCGCTAACT	69	CGCAGCGACG	74	CACGCCGTAT	77
CTCAAGGCCC	108	GAAATCGCCC	56	AAGTCAGCCC	49	AAGTTAGAAC	66	TTACTAGTCG	38	TACCACGTGC	48		TTATGCAAGC	104	ACTATAGCTC	84	TCAGATTGGC	29	AGTACTGCAA	60	TCGCCGACGA	67	TCATGTCACA	71		ACATAAGCCT	84	CCTTCTGGGG	93	CGTGCAAGGG	84	ATGCCCTCTC	69	GTGCTGCCTC	74	CCAGGTATAT	77
GAATTAGCCT	108	AGGATTGCCC	56	CCACCTGGGT	49	TTGAGTTGGC	66	ACGGAATCCA	38	GGGGGTTTCT	48		TCATCAGCGC	104	TCAACTTAGC	83	CCGTAGGCTA	29	TATGTGAACG	60	ATAACACTCA	67	TAGGAGGCCT	71		GTTGCACCGC	84	TACATGAGAT	93	CGCATGGGCC	84	ATCACCAATA	69	GCCTGGCGAT	74	CGGGCCCGGT	77
AGCTGCATGC	108	AGGACGTGCC	56	AAAAACCAGC	48	ATTGCGAAAA	66	GAACACCTTT	38	GTGAGGGTCT	48		ATCCGGGCCC	103	AATCGCGCCT	83	CCATTAAGGG	29	CTCCAGTTTT	59	ATAGCCCAGT	67	CATATAGCAT	71		CTGTGAGCCC	84	TCAACTAACG	93	AAAAACTAAC	84	ATTGCCTCTA	69	TAAGACCAGC	74	AGTGTCCCTG	77
GGAACAGCTG	108	GACAACCGTA	56	TAGGCTCAGA	48	CATCTAAACC	66	AATCTTATCT	38	CCACGAGCAT	48		ATCGGCTAGT	103	AGAAAAGCAC	83	TCACATCGCT	29	ATGCCACAAT	59	CCTTAAACAG	67	CCTGCGATGT	71		CTTTCGGCAA	83	GCTAACTTCG	92	GCATTCGCCT	84	TATCTCATTC	69	ACGGCCAGTT	74	TCATTATTGT	77
ATCCGGGCCC	107	CGCTTTCGCG	56	TTAGCTAACT	48	CCATTGTCTC	66	ACCTTTATTA	38	ATGCCGTACT	48		CCTTCTGGGG	103	CCACGGGGCA	83	AACAGCTGAT	29	GCCATGGCTC	59	ATGACGCTTC	67	CTTATCTCAT	71		GACAGCACCA	83	AATCTTGCCC	92	ATAAGCATTG	84	AATGGGCGCC	68	TTATCAGACC	74	ATCGCGGAGT	77
ATTGACGCGC	107	TCAGACCGGG	56	GATACCGGCG	48	CCAAGCTGAT	66	CTGCGCGCGC	38	ATTGCGATAA	48		CCTCTAAGGA	103	TAAACTGCCC	82	TTTTTCTAGC	29	TCTGCTGACC	59	CCATAAAGCA	67	AGCCTTATGG	71		CATAGCCAGC	83	GCAACGGCCG	92	TGCAGACGCG	83	GATCTAACTC	68	TTGTTGTTCC	74	AGTAGGCCTG	76
ACGCTGGCCC	106	TCATATTAGC	56	CTTAACGAGC	48	GTTGAGGACT	66	CTCATGTTCC	38	TATCCAGAAT	48		GATTTACGAT	103	CCAGCCTAGG	81	CCGACAAGGG	29	CCTACTTCGT	59	AAAGGTGACG	66	CACGACCGAT	71		CATATGGGTC	83	ATAAAGCTGC	92	GACAACCCCT	83	ATACTAACTC	68	TATGGCCCTT	74	TTGTTTATTC	76
TCATAGCCTC	106	CGCATAGGCC	56	TATAGCACTC	48	AGTGCGCAAT	66	AGACCCTTCC	38	CTTTAGCCAC	48		GAATGCCCTT	102	CCTACGGCTC	81	TATAGCTAAC	29	TCGTATCAGC	59	AGCCTGCGAG	66	CCAGGTTCTA	71		TGCAGCCAGC	83	GACACTAACT	91	TACATCGCCC	83	GTCCAGAAAC	68	CAATCAACCC	74	TGCGTTCGTG	76
AATCACGCAC	106	CGAGCTAGGA	56	GTCGTCGCCT	47	ATTACGCGAA	66	ACTGTCCCGC	38	TAGCACCACG	48		GACGATCCCC	102	ATTTTAGCCT	81	TAAGCTCTAA	29	TATAACCACC	59	GCACCCTTCT	66	TTTCCCGCTA	71		CATTTTGGTA	83	GGTGTCGCCT	91	CACAAGGGCC	83	TCAAACCACT	68	CAATAACCGG	74	AACATAGTTG	76
ACTACAGCGC	106	ACCTAGGCCC	56	TGACAGCACG	47	GTCTGGAAGG	66	ACTCCCACGT	38	TCGCGACCTT	48		ACGCCGGCCC	102	GACTGTGCCT	80	TATTGCGGCA	29	TCGTAGAGCA	59	GGCCCGTGAC	66	TCAGGCCGGC	71		GCTAAGTCCT	83	ATTGACGCGC	91	CCATATGGCC	82	TTTGCTGAAT	68	TCCAGACCCA	74	AGTACTTATG	76
TACCGCGCAT	106	CCTTCTGGGG	56	CGACGCAGCG	47	CCACCGTGCT	66	ATATGCGCTC	38	CCACGCACCG	48		GACCTGCGCC	102	CAGGACGGAG	80	TTTATGTCCT	29	GATATATCGT	59	CAGACGGCCT	66	CAATGTGATT	70		TCACTTAGCT	83	CAGTGCGGCT	91	AACTAAGCCC	82	CGCGGATCCG	68	GTGTTATATG	74	TTATACAATT	76
CTCTCGGCCC	106	CCCGATGGGT	55	TATGGCCCAC	47	ATGTTCATCT	66	TCGGTTCCTA	38	TTGGGCCAAA	48		GACGGCAGCA	102	GACAACCCCT	80	TAATTGCTCC	29	TATACTGACC	59	TGTCGCCTCG	66	TGAAGGTCCA	70		TCACGCCAAC	82	TATAGAGAGC	90	AATGGCGCAC	82	GACCAGATGG	68	GTACTAGTGT	74	TCTGCGGCAT	75
TCCCGTAGCC	106	CATGCTTAGC	55	GCAGGAGCGT	47	CGCCGTATTA	66	TAACTACGCG	38	TGTGCGTATC	47		CCATTAGGCC	102	GACAGGCGCC	80	ACATCCGCGC	28	ATCGTGCTAT	59	ATACAAAATT	66	GTTGCGCAGG	70		TAAACTTGGC	82	TCAGACCGAT	90	CTTCTAGCTG	82	AAGTATGTCT	68	ACACCAAGGC	74	CTCGAAACGT	75
CCGGAAGGGT	106	GGCCTCTAGC	55	GCCCTAGCCC	47	GCCAAACGGC	65	TGCATCCCGG	37	ACGCTATGGT	47		GATACTGCCC	102	GATAGCATCG	80	CATAGGCTAC	28	ACAGGGCGAT	59	CATGATAGAC	66	AAACCCTGCA	70		TACACCAATG	82	GACGCTAAGC	90	CGTGCAGTTT	82	GACGATTAGC	67	CATATGACGG	74	TCAAACCACT	75
TCAATCTAGG	105	CACACAGGTC	55	CTAAGTTAGC	47	CGGGTGTCCT	65	TCTAGCACTC	37	TGCACCGGTC	47		GTTACGGCCC	102	AACTAAGCCC	80	CTGAGCGCCC	28	CGCCAGAAAA	59	TCGCGACCTT	66	ACCAGACTTT	70		TATGTAGCCT	82	ATCCGGGCCC	90	TAACACGGCG	82	TATTGCTCCG	67	GGGCTTGTTT	74	CTTTACTTTT	75
CTGTCAGCCC	105	AACGAGGGAC	55	CACTTGGCCC	47	GGCACGCACG	65	GGTGCACGAA	37	GACCATCAGA	47		GCCATGGCCC	102	TCAGGACGAC	79	GCCCGAAGGC	28	AAAACTATGT	59	TGCGCCGCCT	66	TCCTGGCCTA	70		TCCAGAGGAG	82	GACCTGCGCC	90	TCTGTTACGC	82	CTCTTCGACG	67	GTCAGGTTTT	74	ACCCAGCGAG	75
TACGCTGCCC	105	GACCTGCGCC	55	TAAAATAGTC	46	GGCCTACGAC	65	TCGCAAGTAG	37	GTAACACCGC	47		CTATTCTAGC	102	ACATAGGCAC	79	TCACTTGGCT	28	TTAGCACTCA	59	TTCTGCGAAT	66	ATACGCTTCA	70		GTCATATAGC	81	GCCGTGCAGC	90	TCTACTAGTC	82	CCGCACAACT	67	ACTGCGGTGA	74	CGCACATTCT	75
GCATGGCCTC	105	TATGCTAAGG	55	TCAACGCCAA	46	GTACTTTCAG	65	ATATCATGCA	37	ACCAGTGATT	47		ATATCGCTGC	102	TTGCCAGGCC	79	CGCCCTAGCT	28	CTGCGTATCA	59	ATATGCCATG	66	CCGTTGACTG	70		TTAAACGCGC	81	ACAAGGCATA	89	TAGTCTAGGT	82	TCAGGCCAAC	67	TGCCTCTCTT	74	AAGTGCTCTG	75
TATATCACTT	105	TTAGTCTTGC	55	AAGGCCCAAG	46	TATGAATCCT	65	GCTGGTTACG	37	ATCAAGAACA	47		ATAGCCGCGC	102	AACTAGCTCC	79	TTTCGCCGGC	28	TCGTGAGCCT	58	ATTTCCAACT	66	GTTAATCTAC	70		AAAGGTAGCA	81	CTTTTCTAGC	89	TTAGTCTCGT	81	CCGGACGCCC	67	CAGCAATTCC	73	CAAAAGCAAT	75
TAAACACTGG	105	CGTGCAGTTT	54	ACGGACGCCT	46	TCGCACTAGC	65	TTATTGCCAA	37	CGTGGCCTGC	47		AGCTACGCTA	101	CGCATGGGAC	78	CTTCACTAGG	28	GTCTAGACCT	58	ATCAACGCAT	66	AGCACATACT	70		CGTACTAGAC	81	GAAAGCACGC	89	TATTGCACGC	81	TGCCAGCATG	67	ATACGCGGCT	73	CGAATGTCTA	75
GCCATGTCCT	105	TCAGATCGAT	54	AACGATGCAC	46	TGACGACAAA	65	TAGCCGGGCG	37	CGCTCCGCAT	47		TTCAACTAGG	101	GCATCAGCGG	78	TATTGCCTGC	28	CACCGTTAGA	58	ATGCTACTAG	66	ATAACCATTC	70		AATCTAGCGT	81	ATTGCTAAGC	89	GACAGCTCTT	81	GCCGCATAAT	67	GAGCCAAGCC	73	CCACCATCAT	74
TAACGCAGCC	105	TTGCCTGCCC	54	AACGGCAAGC	46	TCGATGCCAC	65	CCTAGTTTAT	37	TATATTCACA	46		TAATTCACTT	101	ACATGGCTCA	78	CATTGCTAAC	28	CCACGGCATA	58	CCCACAACCT	66	ACGCCGCAAT	69		TCACACGCCC	81	CACCTAGCCC	89	CACGTCGGCC	81	TAACGGCCTT	67	AGCCGCACCA	73	AGAAGGACAT	74
TCGAGAGCCG	104	TACATGAGAT	54	GCCATTAAGT	46	CCCAAGAGAC	65	TCCCTGCAAG	37	CAGAAAGCCT	46		GCTCTAGCGA	101	GTGGGCAAGC	77	ATCTGAGCCT	28	TACATCGTTT	58	ATTCCAAAGT	65	GAATTCTGCT	69		GATATTGCCC	80	TATACAGCCT	89	CAAAAGGGTT	81	ACTTTGCCAC	67	CTGCCGGAAA	73	GCATGGAAGA	74
GCAGGAGCGT	104	GCAACGGCGG	54	CTGCCGGCGA	46	TAATCCAGTA	65	AACACGCGCA	37	TTACGCCTAT	46		ATGCATAAGT	101	AGCTGCATGC	77	AAGTTGGTCC	28	ACTTATAACC	58	CCCCCGTCCG	65	GGTTTAGCAT	69		GCCCGAAGGC	80	GAACTCGCGC	89	GCGGGTGGCG	80	ATCTCGTTTG	67	CAAAGCCATG	73	CGCTATTACG	74
TACATCACAT	104	ACCTGGCAGC	54	ACCGGCTAAA	46	AATGACTAGT	65	CGAATGGGAC	37	TGCCTACAGC	46		TGTTAAGCCC	101	GCCCGAAGGC	77	AGAAAAGCAC	28	TGCCTTGACC	58	GAACGGCTGG	65	CAGGCCCACA	69		CCAAACGCGG	80	AAACGGGCAC	89	CCTGATGGTG	80	CCGAAGCCCC	67	TATGCATGAT	73	AAACGCCCTT	74
CCAGCGGCTA	103	ATCTGAGCCT	54	CACCATGGTC	46	CATGCCTCGT	65	ACAGTGCCTC	37	CGCTGCACCA	46		GTTAACGCAC	100	CCAAAGGCTA	77	ACCACTAGCT	28	TGCGATTCCA	58	CCTTATGACT	65	CCGCAACACT	69		ACTCCGGCCC	80	CGCATGGGCC	89	GCAACGGCGA	80	AAAATCCATT	67	CGTCATCCTC	73	TCGTTAAACC	74
GACATCACCT	103	TCAAACGATG	54	GACGATCCCC	46	AACTACGCTT	65	CTCATCTTCA	36	CCGACTAGGG	46		GAATTAGCCT	100	CCATTCGGGT	77	CTTTCGGCCT	28	AGATACTACT	58	CTCCGGACGC	65	GCCGATTCTC	69		AACAACTAGG	80	CTCAAGGCCC	88	CTCTAGCTGC	80	CAGAGCGAGA	66	GCGCCCGATA	73	TTTGCACACA	74
CGTTCTAGCG	102	TTCACCTGTG	53	GGCGTCCCCT	45	ACTCATTGAT	65	TCCACGCCGA	36	CAGGCCAACA	46		AACCACGCTC	100	TACAGAGCTG	77	CCATTCTGGG	28	CTACCCATAC	58	TGCTTACTTT	65	AGCTTGCACT	69		ATCAATGCCC	80	TACACAGAGA	88	CTCAAGGCCC	79	GGGTTTCCGC	66	ACGCGAGGGG	73	CATCGCGACT	74
GACAAACTGC	102	GACACCTGCG	53	TATGCCGAGC	45	TCAACACATT	65	AACGGACCGG	36	TCGATTCGGT	46		CAAATTGGTA	100	GCAAAGTGCG	77	GATTGCTAAC	27	CGACCCACTT	58	ACTGGATCAT	65	CATGACAGCC	69		CAATGCTGGC	80	CCAGCCAGCG	88	AGATGCGAGC	79	CCAGAAAGGT	66	CCTGCGTACT	73	TTGGTGCCTC	74
TCGGACCAGC	102	TCAAACTGAG	53	CCATTTGGGG	45	GCGTTTGCAC	65	TTACTTGGAC	36	TTGACCCACA	46		AACTAGCTCC	99	TTACTAGCTT	76	TACTTAGTGT	27	GCACGCTCTT	58	AAACCTTAAA	65	TGAATTCACA	69		TATACTAAGG	79	CAATAATGGA	88	CGACATGGTC	79	TTATGCATCC	66	AGTACAACAA	73	CGGCGCTTTA	74
GACGGCAGCA	102	GATTTGCCGC	53	CAAATTGGTA	45	CCAAGTCCGT	64	AGGCATTTGC	36	GGGGGAATCT	46		TACTGAGCCT	99	GTGTCTTAGC	76	GCCAAATGTA	27	CAGTTAGCGT	58	AGCCGTACCC	65	TACAAATTCT	69		AATGCACGCT	79	CCTCGCTAGT	88	AAGTAAGCCC	79	CCGTTGGCTC	66	ACTTCATTTG	72	ATTTTTCCCA	73
TCAAACACTG	101	GGCATTCGCC	52	GCCATGTCCT	45	CCTGCCCTAC	64	CAGCCCATGC	36	ACGGATTTCC	46		CTCTCGGCTA	99	GCCATGTCCT	76	TCACTCGATA	27	TTTAAAGGGC	58	TGTTTTAACT	65	TAGCACGCTT	69		AACACCGCCT	79	ACGTCTGCCC	88	TATGTCGCAC	79	TATACTGACC	66	TTTAACCCGT	72	TAACTACGCG	73
GGCATTAGCC	101	CTGCCGGCGA	52	CCAACAGGGA	45	CCAGCAGCTG	64	CGCATGACTA	36	CTCCGCGTAT	46		TGGATCTAAC	99	ATCCTAGCAC	76	CTTTTCTAGC	27	ACTCTACCCA	58	TCATATAGGC	65	AATCCACAAT	69		TCAGCCCGCC	79	GTTAACGCAC	88	CAGTGCGGCT	79	TCAGAGTGAT	66	AGGTACAGAA	72	TTTACTCAGT	73
ACTACCTAGG	101	TTTATCACCT	52	ACGCCTAGCC	45	CGGTGCACTT	64	TGCGCCGCCT	36	AGCCAATGCT	46		CCAAAGGCTA	99	GAATTAGCCT	76	CGAACTAGTC	27	GTGTTAAGAA	58	TGATCGATCC	65	TATCAATGGT	69		TAAACTGCCC	79	GCTTCCTAGC	87	TCTTGGCGAA	79	CCGCAGACAT	66	TTTGCACCGT	72	TACGAATGTT	73
GACGATCCCC	101	GGCATGACCT	52	AAGTTGGCCC	44	CCGCGAAGGA	64	GATTCTGAGG	36	CTATTACGGC	46		ACCAGCTAGA	99	TTCAACTAGG	75	TATTGCTAAA	27	TAGCACCTTC	58	GTTCCACGTC	65	CCTCTCCTGG	69		TACTCCTCGC	79	TTATTCTAGC	87	GTCATGTGAG	78	CATGCGAACT	66	TTCCCTACTC	72	ATCGCCCAAA	73
AATCGCGCCT	100	ATCACTGCCC	52	ATACATTCCG	44	AGTAACGACC	64	CGTTACCAGC	36	CTGTGTCGTA	46		CCTGTTCGGG	98	TACAAAAGTG	75	TCAAAGCCGC	27	TGGCCTTTGG	58	ACACCTCAGT	65	CTTACGCATA	69		CCAAACAGGC	79	CGTTGCGGCC	87	CTCACCGGCC	78	CACGGTGATT	66	TTGCTTCCTG	72	ACATGGCTCC	73
GATACGCGTC	100	ATTAATGCGC	52	GCTTGCTCGG	44	ATCTATAGCT	64	GCGTTTTCGT	36	TCATTGGATG	46		TATGCTAAGG	98	AAGAACTGCG	75	GACACACCCG	27	GTTCAAAGTT	58	CAGGCTCAGC	65	TATGATCTCC	68		GCATACTGCC	78	TCATCTGTGC	87	GCAACATGCC	78	ATACGCGACC	66	CTACAGCCTA	72	TTATTGCCAA	73
CTTCTAGCGT	100	GTCGAACTGC	52	ACCTGCTCGG	44	TGAGCCGCAA	64	CGGTTTACCG	36	CTTTTACACA	46		TCGTGAGCAC	97	GACTTGCTCC	75	CTGACGGCTA	27	CTCAGTCAGC	58	GTGCACGCAT	64	TACCAGAGGT	68		TGCGGCTAGG	77	CGTTCTAGCG	86	TATGTAGCCT	78	GCCTGTCCGC	66	GCGCATCCAT	72	TTGAGCCTCG	73
ATACTTTAAG	100	ACAAGGCATA	52	CCATGCAGGC	44	ACAGTGTCAA	64	GGACGCCAAT	36	CTCACCAACT	46		TCTTGCGCCC	97	ATCTGAGCCT	75	ACCAGGCAGC	27	GTATCCAATT	58	CCCTTCCTCG	64	GTAAAACCAG	68		ATCGGCTAGT	77	GCAAGGCAGC	86	AGAAAAGCAC	78	CAGCCTCAAC	66	CTGCGCTTAA	72	AGTCATTTAG	73
TCAGTCCGGC	99	TTAAACCTAG	52	CACTGGCCGC	44	TACGCTCTGT	64	AACTCCATTC	36	GATTCTACGA	46		ACCACTAGCT	97	GATGCAACCT	74	TCCTTGGCCC	27	TTGCGCGGTT	58	CGGTACAGGA	64	TTGCCACCTG	68		TCTCGCCCGC	77	TCTAGGGCCT	86	GACATGAACC	78	TTGGGCCCAT	66	AGTTGCTTCT	72	AGCTCCAACA	73
TCACTTAGCT	99	TCAGTCCGGC	52	CATGCTCGTG	44	TTACGCTTCA	64	CTAAAACCCT	36	CGTCATCGAT	46		GTGCCCGCTT	96	GATAAACGGC	74	AAGTTGGCGC	27	GATACGTTAA	57	CTACCACAGT	64	TTGCCGCTCT	68		CACCACGGTG	77	TATGCTAACC	86	GCCAGGCGGT	77	GTAGTTCCCG	66	CGTTGACATA	72	CCAGAATCGA	73
ATCACTGCCC	99	AACAGCTCAG	52	GAACTCGCGC	44	CCCAGCTCGT	64	GATGCGGGAC	36	GGTTACTCGT	46		TTAAACGCGC	96	TCAAACACTG	74	GGGACAGCCT	27	GTCTCCCCGA	57	AAGCCCACCC	64	TAGCCAATAA	68		AGCGAGCTCA	77	GTTAGTAGCT	86	ACTAAGGCAA	77	AAGAAGATCT	66	AAACGCGTCG	72	GTATACTCAG	72
GACTTGCTCC	99	TAAGCTTTGA	52	TAAGACTAGG	44	ATACGCGACC	64	GTAACTATTG	35	GATGCATCCT	46		AATCGCGCCT	95	GTCGTCGCCT	74	CCATATGGCC	27	ATTGGTCAAA	57	ATAGACGCTT	64	CTACGAGCAC	68		GTACTCGACC	76	CTTTCTGCCC	86	TACATGAGAT	77	TAAATGATCG	66	GACGACACAG	72	CAACCTACGC	72
TTAGCTAACT	98	GCCGTGCAGC	52	GACACCCTCC	43	ATAAGAGCGG	64	CGCAGCGCAT	35	TTGCATCACG	45		TCTACTAGGT	95	CCTCTAGCCC	73	GTGCGGCGCT	26	AAAGTACTCG	57	CAGGCACGCT	64	CTAGAGTGGA	68		ATACATTTTG	76	CATATAGGCA	86	AACGAAGCAT	77	TGAATGGTGT	66	CGGACTTCAG	72	AAGCCCGTCA	72
CTGTGAGCCC	98	TCAAGGCTGG	52	GACACTAACT	43	ACATTTTTAA	63	GCACGAGCCT	35	GTTGAACTGC	45		GTTAGTAGCT	95	GACCGCACCG	73	CACGAGGGCC	26	TTCTTAACTT	57	ATGTCTGAGG	64	GAGCCAAGCC	68		CCCTAGCTAC	76	TAACCTAGTC	85	CAGAACGTGC	77	GCAGTAAACC	66	TAATAGCACT	72	GACACGGACA	72
GTTAGTAGCT	98	GACACTCGCC	52	TATGCTAAGG	43	TACAGACCTT	63	TTATACCCCC	35	TCAGTCCCCA	45		ATACGCTTGC	95	CTACAGCTAG	73	TTAACGCACT	26	AATGATCGAA	57	TGCGCATTGG	64	CTATACCGTT	68		CCGCCCGGCT	76	CTGAGCGCCC	85	CACGCCAGCC	77	TTGGGGATCT	66	ATAGGGACCA	71	TGTCGGGCTG	72
TTCAACTAGG	98	ATGCTCTGCC	51	CCTGGAAGGG	43	TTCCACCGTA	63	AGAACGAACA	35	AACGGTTTTT	45		TCGGCGGCCC	95	GCTCTAGCTG	73	CCGTCTGCCC	26	GTTCTGTCCA	57	CAGAAACCCA	64	TCCTCTATTG	68		TAGGCTCAGA	76	ATTTCTAGCC	85	GTGAACGCGG	77	AAAAACACGT	66	TGCGGTCTAG	71	CACTGAAATC	72
ACATAAGCCT	98	CAGGGCGGAC	51	CACAATGGTC	43	GACTTTCCCT	63	GACGCCTCGG	35	CGATTTCGCT	45		GCCATTAAGT	95	GCTTCCTAGC	73	CAAAGCGAGC	26	TCTATATCGG	57	ATGCCAAAAG	64	GAGATCTGAC	68		ACTACAGCTT	76	GACATCACCT	85	TATCGCCCAC	77	AGAGCCAACT	66	TATAGCCATT	71	TAACATAGCT	72
GCATTCAGCG	98	ATCGCTAACC	51	ACTTGCTAGT	43	TTTGGTTGCT	63	TCCTAGTTCA	35	GTCAGGGTAT	45		GCACTGCTGC	95	TCACATCGCT	73	TCACTCTGTA	26	CTCCTCAACG	57	TGATCAAGGG	64	CGGAATGCAC	68		ACACTAGCAA	76	TTTGCAAGCT	85	GAAATTGCCT	76	ATGGCCACAG	65	ACATGCCACC	71	CCGCGCCGCG	72
ACAAACGCCC	98	ATCTCGCTAG	51	GTAGCTGCCC	43	CGTGAGGTTG	63	TTCCTCAATC	35	TTCCACCGTA	45		CAGTGCGGCT	94	TTCGAACCGC	73	CAATATGGTC	26	TTAGGACTCC	57	CTCGTAGGGT	64	ATACGGGAGG	68		GCATTCGCCT	76	GTAACTTAGC	84	TATGCTAACC	76	GGCCATGGGA	65	GGTACCCCTG	71	CCAATGTTCC	72
GATTGCCATC	97	GCATGCGCGT	51	TCACGCCAAC	43	GTCCGCCATT	63	TTATCACCTA	35	AGCGGCCCCG	45		AGCTAAGCAC	94	TCACAAGGCT	72	TAGGGCTAAC	26	AGATATTTGG	57	TAACGTGCGC	63	GTCTCCGCAA	68		AACAGCTGAT	75	CCTTCGGCTC	84	CTACGTGTGC	76	AGACCGTACG	65	GCTTTGTCGT	71	CGTGCCGGAC	72
CTCTCGGCTA	97	GTCCTCGCCC	51	TCAGCTTTGA	43	TACCACCTAA	63	AGGTTTTTCT	35	TCACCTAAGT	45		CCAACAGGGA	94	CATAGCATGC	72	TACGACCAGC	26	CAATAACCGG	57	TCAAACCTAG	63	TCAATAGTAT	68		CACAATGGTC	75	AATAACGCCT	84	GCAGTAGCGA	76	TGGTATTAGC	65	TTAGAGTATT	71	GACGCAACGT	72
CGTGCAAGGG	97	TCAGAAGCCC	51	CTAAACAAGG	43	TGATGCGACC	63	TGTACTCAGT	35	CAAACGCTCC	45		CATAGCGGCC	94	TGACAGGCCC	72	CATTAGGGGT	26	GTATCTTCAC	57	GGGCCTTACA	63	CCAGGCCTGG	67		AAACGGGCAC	75	TACACGTAGC	84	GTTAACGCAC	75	CTTAGTATCC	65	ACGATCCGCT	71	CCGGAGCCAA	72
AGCTACGCTA	97	ACTAACGCCG	51	GGCATTAGCC	43	ATAATTACGT	63	GCTTCACAAT	35	GGCGCAGCCC	45		TAACGCAGCC	94	GCAAACTCAG	72	TTAGCGGCCC	26	TATGCTACAC	57	AACGTGCGAT	63	CCAGGTAATG	67		GTAAAAGCAC	75	TATTGCGATT	83	AGGGACCGCC	75	ATGCTTCTAG	65	ATATTGATTG	71	AGGCCTATAC	72
CCAATGGGCG	97	CTGTGCGGCA	51	AATCTCTAGC	43	ACACATCGAC	63	CTACCCATAC	35	TGATCGATCC	45		TTCACCTGTG	94	TTTACCTAGG	72	ACAGTGGCTC	26	AACGTGCGAT	57	GGGTTACTCA	63	CGAACAATGC	67		AATGATGCCT	75	GACTTGCTCC	83	GCAACGCCGT	75	CTAAACACGT	65	GAATGGCTGG	71	ATTGCCTCGT	71
CTACAGCTAG	97	GTTCGTGCCC	51	TTCACTAACT	42	TCTCCGCGTT	63	GGTGCCTGTT	35	TTACATGGCG	45		CACAGCTCCC	94	TTAGCTCGGC	72	TTAGTAGCCC	26	GCGAAAGGAC	57	CTCTGATCTC	63	TTCTGGGCCT	67		AACTAGCATG	75	GCATATAGGA	83	GTCCGCGCCC	75	ACATCTCACT	65	TATGCAGTAA	71	ATAGGCGCCA	71
TTCACTTGGG	97	TCAGCCGCCC	50	ACCCTAGCAT	42	ATGTAAACTC	63	CGTACAACTA	35	TATGTTTCCT	45		TAATGCGGAT	94	TCCTGGCTCT	72	AACGGCAAGC	26	TCGATAGGGG	57	GCGCCGTTAA	63	CCATACTGTT	67		GACTGTGCCT	75	ACATAAGCCT	83	CGTTCTAGCG	74	TCGGTCTGTC	65	CCCTCCCAGG	71	GGAACTCAAC	71
ACCTGGCGGC	97	TAAGGCGCAC	50	CATACCGGTA	42	GTGACCATCA	63	CTGTTGCCGA	35	AGGTTCTATT	45		ACTCAAGCCT	94	CTCATGTCGC	71	ACGCCTAGCC	26	GTCCGCTCTG	57	GTTACTAAAC	63	CAGTCCCACT	67		ATCGACGCAC	75	GTACTCGACC	83	TACGACCAGC	74	AGTGCCAAGC	65	GCCGATCCTA	71	TCGCACTAGC	71
TAGGCGCTAG	96	CTTCCCCAGC	50	CAATATGGTC	42	ACCAACTGCA	63	CTGTCTATAC	35	CCGGATAACA	45		GTACTCGACC	93	GCCTGGCTTC	71	AACCGCAAGC	26	GCTCGCGGTC	57	CCACCGTGCT	63	ATGACTTTTT	67		GATACCGGCG	75	ACTAAGGCAA	83	TAAGTAGCCC	74	GGCCAAAGCA	65	CAATTTACGC	71	CGAATCCCAT	71
ATCTCGCTAG	96	GATTGCCGGC	50	CACTAGGTAT	42	CACGTCTACT	63	ACCAGCTAGG	35	GCCAGTAGCA	45		CCACCTAGCT	93	CCACCTAGCT	71	CTGGAGGCTA	26	GACAGCGTCT	57	ACCAGATAGG	63	ACCCAGCGAG	67		TCAATTTGCT	75	AATGGCGCAC	83	ACGATGGCCT	74	TTCCAACCCC	65	TGAGCAGCGC	71	TACATAAATT	71
TAGGGCTAAC	96	TCGGACCAGC	50	AAAAAAGGGA	42	CTTGCTTCTT	63	AGTAAGTCCG	35	CCATGGAGGT	45		CTTCTAGCTG	93	TTAACGCACT	71	ACGCCGGCCC	26	TGCTCAATCC	56	TCATGTCACA	63	ACCAATTTAG	67		AAGGTTGCCC	74	TCGTAGGCCC	82	GGACATGCCG	73	CGAAGCAAAG	65	AGCCCATCGC	71	TGCTTCGTAA	71
TCACACGGCT	96	CACGATGGGA	50	AAGGTTGCCC	42	ACAATTCCTA	63	AGCGACACCA	35	ATTAGGACAC	45		CGATTCGCCC	93	CTAAGAGGGC	71	CAATAATGGA	25	GACACCTATG	56	CAATGCTTAT	63	GACTTGTCCC	67		TACTGAGCCT	74	ACAAACTGGC	82	GTCAAAGCGG	73	GTACCCCCGC	65	CCCTTTCTCT	71	CTCTTAAGCG	71
AAACAAGCTA	96	TCAACGCGCC	50	CTACAGCTAG	42	CTCCAGTTTT	63	CCGGCGATAT	35	GCGCTTCACT	45		GCAGTAAGCG	93	CGTTGCGGCC	71	TATCGCTCCC	25	TAGGCCGTAT	56	CAGAAAGCCT	63	ATTCACTGGA	67		GCAGACTCGG	74	GTGCGGCGCT	81	CACTGGCCGC	73	CTTCCAAACG	65	ACTGGCACGT	71	CCGTCCTACT	71
GCATGCGCGT	95	GCATTCAGCG	50	TAAACACTGG	42	GCCTTATCCC	63	TGTATTTGAT	35	TTAGGGCTCG	45		ACGTCAGCAC	93	GACATCGCCG	70	CGGTCCGGTC	25	TCACGCCTTG	56	CGGTTGCATG	63	TCCGTCCCGA	67		CTCAAGGCCC	74	ATCGGCTAGT	81	ACAAACGCCC	73	ACAGATGAGT	64	CCCTAATACT	70	TAGTGCCGTT	71
CGACTAGCGA	95	TACTGAGCCT	50	GCAATTGCGA	42	TTAGGAATCT	63	CCTGTGGCCA	35	GGCGGCTTTT	45		TCAAAGCGGT	92	CACCTAGCCC	70	TTGTTAAGCC	25	CCTCACGACC	56	CAACGTACCG	63	CCACCGATTG	66		TTAAACTATG	74	TAGGCGCTAG	80	TACAGCTGAC	73	CAAACAGATG	64	TGCTACGACT	70	ATGCACTCGG	70
GCATGAGCAG	95	ACTTTCGCCC	50	GCATTAGTGA	42	CCGTAGGCTC	63	CAGCAATTCC	34	CGTGCGAGAT	44		TATAGCACTC	92	ACAAGGCATA	70	CAGTATGGCG	25	CTGTATCTCG	56	ACAGCCTGGC	63	CGTATCAACC	66		GACACACCGT	74	TACAATAGCA	80	TAACGCTGCG	73	ATTCGTCCGC	64	CAAGCCCACG	70	TCACCACCGC	70
ACCGGCTAAA	95	AATGATGCCT	50	GCTCGCTAGA	42	CAATGCACTA	63	AGATCTAGGT	34	ATAAGTACAT	44		GCGAGGGCCC	92	GCATTGCTGC	70	CAAATGGGCT	25	TACATATTTG	56	GAGGCCATTA	63	ATTTTTGTCC	66		TATGTCGCAC	74	CCAGAAGGGA	80	CAACTTGAAC	73	TCAGTTGAAA	64	TTACCATTAA	70	TTAGTGGGGA	70
TCAGCCCGCC	94	GCAAAGTGCG	50	CATAGGCTAC	42	CAAAATCTTG	63	ATACTAAGCT	34	TCATCGTAAT	44		ATACATTCCG	92	TACTAAGCCT	70	GCTTGGCTCA	25	ATGACATGGC	56	ATTTGTCCCC	63	ACATCGTTCC	66		GCAGGAGCGT	74	CAACGCTGCG	79	GTCATAGCGT	73	CCGTGCAGGT	64	CATCATCCCA	70	TCCAACATGT	70
GCGCACGGCA	94	CCGTCCCGGG	49	TGTTGCCAAC	42	CTCCCGCCAA	63	TAATCGTTTG	34	CAGATAATGA	44		CGTGCAAGGG	91	TCAGCTTTGA	70	TAACGCTGAG	25	CACATTCACT	56	ATGCAGCCTT	63	TACTCCAGAC	66		CATAGAGGTT	74	CATCGCGGCT	79	ATTACGGCCT	72	AAGCCATACA	64	CCTAGTTGAG	70	TTGCCACACT	70
TATACTCGCC	94	TTAATGACCG	49	CACGTCGGCC	41	CAGGTATGGT	63	TGTCGACCGG	34	TTTATGCTGA	44		TAGTGCGGAT	91	AATCACGCAC	70	GCTACATCTT	25	TCCACGGTCT	56	TAACCAGCGG	63	ACACTTCCAA	66		TGTTAAGCCC	74	CATATCGGCG	79	CTATCTAGCA	72	ACTGCCTTGT	64	TGTGCGTATC	70	GCATTATTGT	70
TGCGGCTAGG	94	CACGTTGGGT	49	AGGTCCGCCC	41	CTTTAATAGC	62	ATGTGATCTC	34	GTATGTAAAG	44		ACAAACGCCC	91	ATCGCTAACC	70	CGTTCTAGCG	25	CATTAGTTTT	56	GAACGAAGCT	63	AGCAACTCAT	66		TGACCGGCCC	73	TGATGCGCCC	79	TACAACGCCC	72	CCACCGTGCT	64	TAGTATGGCT	70	CGTGCGAGAT	70
CTACTTCAGC	94	CTACAGCTAG	49	CAGGACGGAG	41	TAACACAGGG	62	ATACAAACAG	34	GTGCGTGGAG	44		TCAGGACGAC	91	CTCGCCAGCG	69	TCTCGCAAGC	25	GTCAGTGGAC	56	TAGGTCGATC	63	CCCTTCCGGT	66		CCAGAAGGGA	73	TACCTCGCCC	79	TCATATGCGA	72	CGCCCATTTC	64	GTAGAAACTA	70	TTACCGCATT	70
ACTTTGGCAA	94	GGCATTAGCC	49	CTCTAGCTGC	41	AAGCCACCCG	62	CGAATGTCTA	34	CAGATCGGAA	44		TCAAGGCTGA	91	ATACGCTTGC	69	CCGCCCGCCC	25	TGCGATCACG	56	AACGCTCCTT	63	TTGTTGAAGT	66		TCCACTAGGA	73	TATTGCCTGC	78	TCAGACCGAT	72	TGCTCCCGAA	64	GCGCGGGTGC	70	ACAAGGCCTC	70
CAACAGGGTT	94	CCAATTGGCG	49	CCTCTAAGGA	41	ATGCGGCTCT	62	TAATTGGATT	34	CTGGCACTCG	44		CATTGGCTGC	90	GTAGCCAGCA	69	GAACTCGCGC	25	TCAGCCATCC	56	TAAACCCAAT	63	ATCAGCACTT	66		TTGCTCAGCT	73	ATGGTGGCCC	78	TGTGATAGCC	72	GGGACCTTTC	64	TAGCCCGCAA	70	ATGCTTACGC	70
TGAATAGCGA	93	GGTATCGCCT	49	CTGCTCGCCC	41	ATATCCTAGG	62	GTTTAACTTG	34	TCTACAAACA	44		AATCTAGCGT	90	ACCTGGCGGC	69	GTCATTAACC	25	TCGGTGCCAC	56	CAGTACCGTG	63	GGAACGAAGG	66		GTCTTAGCCC	73	TATAGCACTC	78	ATTGCTATCA	72	ACTAACGCCT	64	ATTACCCACT	70	ACGGCGGTCC	70
CTTATCGGCT	93	GCTCAAGCCT	49	ATTGACGCGC	40	AATGCGACGT	62	TAGTTCTATG	34	GTGATACCCT	44		CCATTCGGGT	90	ATTAAGCTCA	69	ATGGCTGCCT	25	CCCGTAATCG	56	GTATGACCTT	63	TGTGCGTATC	65		TACAACAGCG	73	GCAGGAGCGT	78	GACGATCCCC	72	CCCAATAACA	64	CGCGATAGCC	70	AAACAGGATT	69
CAACTAGGTT	93	CACGATGGAT	48	CACACCGGTT	40	CAATACTCCG	62	TCATCCTGAT	34	TTGGCCGTCG	44		AAAAACCAGC	90	CCTCGCGCCC	69	GTTAACGCAC	25	AAGCTAGAAC	56	CGGGTCCTTT	62	CTGGAAAGCT	65		TAAGCTCTAA	73	ACCACGGCTC	78	ACTTTGGCAA	71	ATAGCCACGT	64	GAACACATCA	70	GTACTTCCTA	69
ACTATCTAGG	93	TAGCGAGCCC	48	CCATCTAGCC	40	ATATTCGGTA	62	ATGCTGTGAG	34	CATGCGTTGC	44		TGCTAGCTAG	90	CAGGCCGGTT	69	TTGACTGACC	25	AGCCATGCCT	56	CCCGAGTAAT	62	TCAAGGCTTC	65		GTTGCCGCTC	73	GAAATCGCCC	78	AACACGCGCA	71	CCGCGCTGCC	63	TGCCTATCAT	70	CAAACTCATG	69
GTTATCTTCT	93	GGCTAGCACG	48	CATGTGGCCC	40	GACAAATCAT	62	TGCGTCTTAC	34	TGGTACCACC	44		TCAATTAAGC	90	GTACTCGACC	69	TATTGCTGAC	25	CAGCATCACA	56	GGACAGGGTT	62	TAATACTGAC	65		ACACTTGGTC	73	ATGCATAAGT	78	TTAGCTAACT	71	GCAGAATAGG	63	GAATGTCCGC	70	ATTGCGACAG	69
TACAGAACGC	93	CGAACGTAGC	48	AACATAGCTA	40	ATAGGTCCTT	62	GGCGTCATCC	34	AGCAACGGGA	44		CCTTAGCTAA	90	TCAAAGCGGT	69	AATCGCGCCT	25	TCCGGTCCTG	56	ATGCGTTACA	62	CTTATCGAGC	65		CCCCTCGCCC	72	TACAGCTTAG	78	AATTACGCCC	70	GGCTCTGCCA	63	GTCTACACGC	70	AATGCAGCCC	69
ATAGCTCTGA	92	TATACAAGGT	48	GCGAGGCTGC	40	TGGGTCCCGA	62	GTCTACGCCG	34	CACTTATTCT	44		AATAACGCCT	90	CTACTGCCGC	69	GTGTCTTAGC	25	AGGTGGAAGT	56	GCCGACCACA	62	AGAACATGAG	65		TTAATATGCT	72	GACAGGCGCC	78	GATAGCATCG	70	CGAGAAGGAA	63	CCTCTCCACA	70	CCATAGAAAA	69
GACAACCGCC	92	GACGATCCCC	48	TACATGAGAT	40	GACACCTAGG	62	ACGACGAACG	34	CCTCACGACC	44		CTAAACTTGG	90	ACCCTAGCAT	69	CCAATAGCGC	25	TAGCCAAAAG	56	ACTTGCGAGC	62	ATGGGGATCA	65		ATCATGCGCT	72	TACTGCACAT	77	TCACTCGGTA	70	GACTCCGAGC	63	GTACTGTTAA	69	CGCAACTGCT	69
ACTACAGCTC	92	CCTTTAGCCC	48	AGACTCGCCC	40	GTCGGTCACC	62	CTAGCCAAGG	34	ACGCACTTAG	44		CACAAGGGCC	90	ATGGGCTGGC	69	ACCACTGCCC	24	CTGAGTCCTG	56	GACATCCACA	62	TTCCAGGACA	65		TTGATAGCAT	72	TCAGCCCGCC	77	TGAATAGCGA	70	AACTGGCCAT	63	ATATGGCCTC	69	AAATAGCTCT	69
GACATCCGTC	92	GGAGCTAACC	48	TGTTAAGCCC	40	ACCGGATCTC	62	AAGTCCATAT	34	TCTAAACAGG	43		GCCACTGGGC	90	AACACCGCCT	69	TCTAACGCAT	24	ACCAAGAACA	56	CTGAATGAGC	62	CAGGAATGGT	65		CATTTAGGCA	72	TTGCTAACAC	77	TTAATTTAGG	70	CCAGTTACTT	63	GCTAGACCCC	69	CTGGGAGCCT	69
CCACCTAGCT	92	TATCGCGCTC	48	AACATTGCAC	39	ATACATCTGC	62	TTACGTACCG	34	TGCAACTTTT	43		TGACAGGCCC	90	ACACTAGCAA	69	TTCGAGGCCC	24	CCGGCAGGTC	55	CGCGCGCTGC	62	ACAACTCGTT	65		GACCTGCGCC	72	ACCGGCTAAA	77	AATAACGCCT	70	GTGGCAGTTA	63	ATATGCGCTC	69	TGACCAGAAC	68
AAGTTGGCCC	92	TACGGCTGAC	48	CTCTCGGCTA	39	AGCCTCAAGT	62	TACGCTCCGT	34	GCGCTGGGCT	43		TCAGTGCGAG	90	CGACTAGCGA	69	CACGGCTTCC	24	CTCTCGGGAA	55	ATGCGCGACG	62	GCGTTATATT	65		TGATACTGCG	71	TTCGAACCGC	77	CGCCGCTAGG	70	AAACAATACT	63	CATGTACCCC	69	CACCCGTTCT	68
TCGGCAAGGC	92	TATGCCGAGC	48	ATATCAGCCT	39	AGGGACCCTT	62	TGCCTCTCGT	34	CTGGAGCGGT	43		GCCGTGCAGC	90	TGTGATAGCC	69	TTGAGCTAGC	24	CCGGCCCGCC	55	TTCTGCCCAC	62	GCCCCCGTTA	65		TAACGCTCCG	71	ATCGCGGCCT	77	GTCCTCGCCC	69	TGTCGCCTTG	63	TTACGCCACT	69	TGGGCCTAAG	68
TGAGCTGCAC	92	CAACTAGGTT	48	AACGAGCTCC	39	TAGCTTGCCT	62	AACCGTTCCT	33	AACGTCCTCT	43		ATAGTAGCTC	90	ATCGGCTAGT	69	TGTGATAGCC	24	AATGGTGCAA	55	TGCGGTCCAA	62	CAACATTCCG	65		TGCAGACGCG	71	ATTACGGCCT	77	ATCCTAGCAC	69	CACCGCACAG	63	GTCTACCCCG	69	ACATTCACAC	68
TCAAACTGAG	92	TACAGGCGGC	48	CAAAGGCTCC	39	CACCATGGCT	62	CCCTAGTCAG	33	TCCAAGCACC	43		GCAACTATGG	89	TCAAAGCGTT	69	TCACTCGCTA	24	AAACACAGCT	55	CCGGATCATG	62	CCGGCAGGTC	65		ATTGCCAGAC	71	TAAAGCGCCC	77	AACGGCAAGC	69	CAGCCGCGTT	63	CCGTCATATT	69	TCCGTAGATT	68
AACTAGCTCC	91	GCAATCACTG	48	TACAACGGCT	39	TCACTTCATC	62	TTATACTCTA	33	AGCTAACATT	43		AATGCCACCC	89	ATCTCGCTAG	68	GCCAACATGT	24	TTTGCGCGCG	55	AGCCATCTAG	62	CTAGAATACG	65		CATAATCGGC	71	CTTATTGCCC	76	CCTAACCAGC	69	TGCACACTCC	63	TGTTCTCTTG	69	AGCCGATAAC	68
GCCGTGCAGC	91	CACGATGTGT	48	TCATCTGTGC	39	AGAAGCGGAA	61	GCGTGTATTA	33	AAGCCCCAAC	43		TACTACCAGC	89	TAACGCAGCC	68	CCGGGGGCTA	24	ATCTTTGCGG	55	AACTACTCAT	62	CCAGTGATTG	65		TAAAGCATGT	71	ATGGCTGCCT	76	TACGCTGCCC	69	ATCGCCTATT	63	CAGGTCTTGG	69	TTGCGCGGCG	68
GGCGACCCCT	91	TGACAGCACG	48	CATTTAGGCA	39	CTATGAGACT	61	ACTAGAAATG	33	GAATACTAGT	43		AATGGCGCAC	89	CATAGAGGTT	68	CAGTGCGGCT	24	CCTATTCGAG	55	TGGACGCAGT	62	ACCGCGTGGC	65		AACTAGTGAT	71	AATGATGCCT	76	GTAGACCCTG	69	TCGAGCCGTT	63	CCCGTGACCC	69	AACCACTACA	68
AACATGTGGG	90	AACACCGCCT	48	ATCTCGCTCC	39	AATGCCTATT	61	TGAGCCTAGT	33	TTGCTTACTG	43		ACATACGCCC	89	ATTACGCTCT	68	TTTTCTAGCC	24	CCATAGCAAA	55	TGTGGACCAC	62	CTGTAAAAGT	65		TTGAAGGACC	71	GTCATAGCGT	76	GCTCAAGCCT	68	GTGTTCTCAG	63	TTCATCTTCG	69	ATGCCATAAT	68
GACGTGCGTC	90	CTGTGAGCCC	48	TGATTAGCCC	39	ATCAGTATCT	61	CACCGCATGT	33	TTGATACCTA	43		TTCAGCTAGT	89	ACGGACGCCT	68	TGACTAGCTG	24	TCTAAAGGCT	55	GACAGGTCTG	62	CTCTAGCCTC	64		TACGCCACTC	71	ACCTAGGCCC	76	TTATTCGCCC	68	ATGCTCTTGT	63	AAACACTAAT	69	TCCGACCTCC	68
ATCGACGCAC	90	CCACAGGCTA	48	CCAAGTCTCC	39	CCAATTTAAA	61	TATAATAAAT	33	TTATTACCAA	43		TCAGCGCTAG	89	TAAGACTAGG	68	CTCGCCAGCG	24	CCTTTCCCGT	55	GAAGCACTTC	62	TACCGCAATC	64		CCAAACCAGC	71	TATGCTGGCC	76	GCCATTAAGT	68	GGAGTTCGGT	63	TATCCTACTC	68	TGACCGGCTG	68
CCTCCGGGCC	90	TCCACTAGGA	47	AACCCTAGCT	39	GAATGTCCGC	61	TGCTTAGGGT	33	AAACAGACTG	43		TACGCTCAGC	89	AACTGGGCCC	68	TCACTCGGTC	24	ACCGCCGTTA	55	CAGCGCGGAT	62	AGAGTCGTCT	64		CTACGTGTGC	71	TCACCAGGCC	75	GACAGCACCA	68	TGGTACACGT	63	ACTCCAGTAC	68	GTTTAGTCCC	68
AACACGCGCG	90	GTTCGAGCAC	47	GCAACTATGG	39	TCGCAGTAAC	61	GAATTGGTTG	33	AACGCTGTGT	43		AATACGTAGC	89	TAGGCGCAGC	68	ACCGGCTAAA	24	CGATGGCACT	55	ACACGCTGTT	62	AGCTGTAATG	64		CAAGACGGGC	71	CGACGCAGCG	75	CATCTAGCCC	68	CCAGTACCCT	62	GACCAGGTCC	68	TTAGGCTCAG	68
GACTTGCATC	90	CAAGAGGGAC	47	TACATCAGCG	39	GCCAGGAAGA	61	CGTGGTATTA	33	GGATCGCAAT	43		CGCATGGGAC	88	TCAGTGCGAG	68	AAATTGGCCC	23	AATACTTGGT	55	ACTGGCACGT	61	TCATGTTGAT	64		CGTGCAAGGG	71	CTGTCAGCCC	75	AATATAGCCC	67	GAATTGACCT	62	GAACACCTTT	68	AACGCTACTA	68
ACTTGGGCAC	90	GATCCGTACC	47	GAATTAGCCT	39	CTGACACCAC	61	GTCCTCATTG	33	TTCGTGATTT	43		TATTTCGCCC	88	CGCATGGGCC	68	TCCCCCGAGC	23	AGCCTTATGG	55	TCAGTCTGCA	61	GCCTAGAATG	64		GTCACTTGTG	70	CTTCTAGCTG	75	CATATAGGCA	67	TATTATTAAA	62	ACTAACTTGG	68	TAAGCCCATT	68
ATAAGCATTG	90	CTCACTAGTG	47	TTCTCGCTAG	38	AGGTCCGCCA	61	CAATATACTT	33	TTTAAGTCGT	43		CAAAAGCGGT	88	CCGGAAGGGT	68	GGCCTCTAGC	23	CGCATGTGGC	55	AATGCAGCGG	61	TTCATTAGTA	64		TTCTCGCTAG	70	GTCTAAGCCT	75	GCCCTAGCCC	67	CCAGAAATGA	62	TTCTACCCAC	68	TTATTTTCCC	67
ATTATATCCC	90	AACAGCTGAT	47	GAATGCCTCT	38	TAGCCCAACG	61	TAGTGCGAAC	33	TTCCCTTCAT	43		ACACTAGCAA	88	GCCGTGCAGC	67	AACTCGTGTC	23	GCTTGACTTG	55	AGTCACCGTA	61	TGAAGCGGGA	64		CAGTGCGGCT	70	ACATGGCTCA	74	TAACGCAGCC	67	ACTCGCCGCA	62	ATCGCCGTCC	68	GTTGGGTGTA	67
CATACCGGTA	89	GCCATTCCCT	47	CATGCACGGA	38	ACAATCCCAG	61	ATTGACCATC	33	ACACAAATTT	43		GACTGTGCCT	88	CACAGAGGCC	67	CTGGTGGGCC	23	TATCACGACG	54	GCAGTTCAGT	61	CAAGCCATCT	64		GCGATATGCT	69	TGCGGCTAGG	74	TACACGAGTC	67	TGCTTTCCCG	62	CTTTAGGTGC	68	AAGCTCTGGC	67
GCCATGGCCC	89	AACTGGGCCC	47	ACTTGAGCGC	38	CCATCCGATG	61	TGGAGTACCG	33	TGTTGCTGCC	42		CCTACGGCTC	88	CCATTGGGGA	67	GACAGAGGCC	23	TTGCGCCCCG	54	AAGAAGAGAG	61	TAGTCCCTAT	64		TCATACTGGG	69	GAAAACCGCG	74	AACACGTGTA	67	AATGCCTATT	62	AGAACTCGGG	68	TGTTAGCCGG	67
TAAAACCAGC	89	AAAAGCGTGC	47	ACTAAGGCAA	38	CAGCCATTCG	61	TCCAGTAGGA	33	GCCGGGATAT	42		CACTGGCCGC	88	TACATGAGAT	67	ACTGCTGCCC	23	CGTGGACACG	54	AATTGCGGTT	61	ATGATATACT	64		TAACACGGCG	69	GCTCTCGCCT	74	GTCACTTGTG	67	ATGGCCTCTC	62	CCTTCATGCC	68	GGAAGGCTTT	67
GGCATGACCT	89	ACCAGCTAGA	47	TACATCACTT	38	TACACCTCGC	61	GACCAAAAGT	33	TATAACTACC	42		TAAAGATATC	88	GCATACTGCC	67	AAGTTGGCCA	23	TAGAGGCCGC	54	GCGGCAGCTT	61	CGTGTATAAA	64		ATCGCTAACC	69	GCCCGAAGGC	74	TCATCGCGAC	67	TGCCTGGTCA	62	AATGAGTTGT	68	TTCGCCATTT	67
CCCATCCGGG	89	ATCCTAGCAC	46	TCATGCTGGT	38	ACCGGCCCTC	61	AGGTCTTTCC	33	GTTACTCTAC	42		ATCTCGCTAG	88	AGCTACGCTA	66	TGCAACAGGT	23	TGAGCAGACG	54	CAAAGCTGGT	60	GTAGCGAATG	64		CTCTCGGCTC	69	CACGATGGGT	74	ATAAACTTCG	67	TTCTACGTCT	62	GCACAGTAAC	68	CCTCTTAGTG	67
TTAAACGCGC	89	AACACGCGCG	46	GCTAATACCT	38	TACAGGTTTC	61	CTCCTAAAAT	33	TAGGATACAA	42		TCAAACTGAG	87	GTAATCATTG	65	GACGAACGCC	23	AACGACAATT	54	CGAGGCCAAC	60	TCAAAACTCC	64		TAAAACCAGC	69	TTAAACTATG	73	GAGCCACGGC	66	CGGTTTACCG	62	GCCCCATCTG	68	GGTACACCTT	67
TAGATGCAGC	88	AGGTCTAGCT	46	AGCGCATAGC	38	TCGATCCTTT	61	TTCAGCATTG	33	TGCGGATTGG	42		GTCCGCGCCC	87	GACCTGCGCC	65	CTTAACTAGT	23	CACCATGTAA	54	TCACCAGAGC	60	CCAATTTATA	64		AACGCTCTGG	69	GACAAGCTCA	73	CCTTCTGGGG	66	TTTACGCAGC	62	GCGAGTGCAT	68	TGCCCCCCGT	67
ACGATGGCCT	88	GACAAGCTCA	46	AACAACGTTC	38	GTCCGCGCTT	61	TCGTTACTAT	33	CCGATTGAGG	42		ATAAACCAGC	87	GTCCGCGCCC	65	TCTAGCTTTA	23	CCATGCTGAA	54	TACCAATGAG	60	GTCCAAGCGT	64		TATATCACTT	69	CAGATGTAGC	73	TTTACCTAGG	66	CCGGGTTGCT	62	GGCTACGGCT	68	CTGGTACTCC	67
GTAGTAACGA	88	CCATTAGGCC	46	GCAACGGCCG	38	CAGGCCAACA	61	TGCTCGCAGT	33	AAAAGTTCCG	42		TCCGCTCAGC	87	TCTAAACTTC	65	CGATCTAGCC	23	GAATCCCATG	54	GTGCGAGACT	60	TTGTATAGGT	64		ATAAACCAGC	69	TACGCCCTAG	73	GCTAAACGAC	66	ATTTGAAACA	62	CACAAGTTGG	68	ATGCCTGAAC	67
CGGTCTAGCT	88	TATATCGCTT	46	ACCTGGCGGC	38	GAATTACCAT	61	ATCGGCTTGT	33	ACCTAAAATG	42		CCAGAAGGGA	86	TCTCATGCCC	65	CCGGAGTCTA	23	CGTGCTTTCT	54	AACTGACCCT	60	CGAACGCGCG	64		TTCAAACGGC	69	TTGCTCAGCT	73	ATGCAGCTCC	66	GGAAGTGCCT	62	GTACCGTGTT	67	TTGCCGAACA	67
GGTAGCTCCC	88	GCGTATGCCC	46	AATACTAGGT	37	AACGCTGGCG	61	ACTGATTGAT	32	CGGTTCGCTG	42		TACGCTGCCC	86	TACAACAGCG	65	TATGCCTTGC	23	TGGGTAGTCT	54	CAGTTCCACT	60	GTAGACTGTT	64		CCTGTTCGGG	69	GCCCTAGCCC	73	CCATTTGGGG	66	CTTAGTGCCC	62	CCCGATCCCA	67	CCATCCATAA	67
ATAGTCATGA	87	GCTAAGTCCT	46	GCAACGCCGT	37	TTAATGACCA	61	CCGCCATGAC	32	GTGCCTCGCT	42		GCAGGAGCGT	86	TATCGCTAGT	65	CCGGCGGCTA	23	TACTTATAAA	54	GAAAAAGCCT	60	CAGCCCGTTC	64		GACACTAGTC	68	AGTACTGCCC	73	CCAGTGGCAC	66	TCCATACCCG	62	ACTGCCAGCG	67	GCCACCGAAT	67
GTTACTGCCT	87	CACGAGTGAC	46	GACCGCAACC	37	ACGGTTAGTG	61	GTTTGCCAAT	32	TCAGAAAATG	42		TCAGACCGAT	86	CATGAGCGGT	65	GGGATACCAC	23	CTGCCCAGCG	54	TTGTTATCTA	60	CTTGCGAAGA	63		CTATGCATGC	68	TCAATCGCCT	73	TCTAGATCCT	65	ATGGCGATTC	62	CGGACTACAC	67	GAGGTAACCA	67
ACATGGCTCA	87	AACTAAGCCC	45	CTACTTCAGC	37	GTGCCAAGGA	61	GATGAACTGC	32	AGAAGCTTTA	42		GCTGCTGCAC	85	TTGCCTGCCC	64	CACTGCGGTA	23	TGTGCGCGCA	54	TGCGAACTCG	60	CTTGCTGTAT	63		CCATCGGCGC	68	CCTTGGGCCC	73	ATTGCTAACT	65	GACTTGTCCC	62	CTCTCATATT	67	CAGACTAGCG	67
TTCATTTGCG	87	TACGAGGGAC	45	CACTACGTGC	37	CAGACTCAAG	61	TCAGCCATCC	32	TATTGACCTA	42		TACCACGCCC	85	TACTGCACAT	64	TGCGAGAGCA	23	ACAATAGTAA	54	ACCTAGCGCT	60	ATGAATTTTT	63		ATGGGCTGGC	68	ACAATGGCAT	73	CATATCGGCG	65	CATCTCCCAG	62	TTTGCAGAGT	67	TCACGACTAT	67
TCAACAAGGT	87	CATAGAGGCC	45	TAAAGCGCCC	37	GACCCTGGTC	60	TCATAGTGCA	32	GGAGGACCAT	42		ACCCTCAAGG	85	ACGTGCTAAC	64	CCATTACCTC	23	AAACGCGACT	54	ATAGATGTCG	60	CCCTTGGTAT	63		TCATTTCGGC	68	TACTGCAAGC	73	GTAAAAGCAC	65	AAAGGCCGGT	62	CTGACACTAC	67	TATGACTCTT	66
GATAAACGGC	87	CCAGCGGCTA	45	GCCAAAGGTC	37	CACCGTTAGA	60	CTACAGCCTA	32	TATCACGTTG	42		GCGATATGCT	84	CGTGCAAGGG	64	CCATGGCAAT	23	TAACAGCGTC	54	TTGCTGAATA	60	AACTTCTCAA	63		TAGGGCTAAC	68	AAACCAGCAC	73	GTCACCGGTT	65	TGGTCATACC	61	TGTATTTGAT	67	GCGTTGGCCT	66
GATATTGCCC	87	CTTGCGGCTG	45	ATCGCGGCCT	37	TAGTGAACGT	60	ATGTCGACAC	32	CAAATATCTG	41		GATGCTGCCC	84	TCAGCCGCCC	64	GTAAAAGCAC	23	GTCATATCTT	54	CGTTCAGTTG	60	TCTATTCCTT	63		GCAATAACCT	68	AACGAGTGCT	73	GACACACCGT	65	ACGTTGTTGA	61	ATGTCCACTA	67	GCTGCGACTG	66
TACAATAGCA	87	AAGGACGCAC	45	ACCTAGGCCC	37	CCTTCAATCG	60	GAATGCCTGA	32	TAGCACTAAC	41		CTTTGCTAGT	84	AACATTGCAC	64	GAAAACCGCG	23	CATGAATGCT	54	TTCCAATACT	60	AGTTCGACCG	63		CCAATGGGCG	68	ATGCTCTGCC	73	ACTGGGAACG	64	GTACGCTGCA	61	CTTTTGCAGC	67	CAAAACTTCG	66
GTAAAAGCAC	86	CGGACGGGTG	45	GACGCTAGGC	37	TTAGCACACT	60	ATGTAAACTC	32	GAGCTGGTAG	41		TACTGCAAGC	84	CGTCTAGCCT	64	GAGCTGGCCC	22	TTCCCAGCGT	54	GCTAGAATCT	60	TTAAACGGGT	63		TTAGCGGCCC	68	CCTTAGAGGG	72	AGTACTGCCC	64	GGCACAAAGT	61	CGATCCATGC	67	CCAGGAAAAT	66
CATAGAGGTT	86	ACCTGGCGGC	45	AACAAAGCAC	37	CATACCCCCT	60	GGGAGTATCA	32	TTGCGCGGCG	41		CAGGGCGGAC	83	AGATGCGAGC	64	ACCCTAGCTC	22	TCATGCCTTA	54	TGCAGGTGCA	60	CTTGCAGTCT	63		GTCTAAGCCT	68	ATATCAGCCT	72	GATTGCGCCC	64	GTTAAGACAT	61	GCCTTACCCA	67	GTTACTAGTC	66
ATTCCCGCCC	86	TATACTCCGC	45	AATATTGCTC	37	ACCCATCACC	60	TATTCGCCTG	32	CAAGCGCAAA	41		TACTGCACAT	83	TTGCTCAGCT	63	AATGAAGCTC	22	ATCTACCATG	53	CCCAGAGAAT	59	CCGATAGCCC	63		CTGTGCGGCA	67	TCAGAATGGT	72	CTCAACTAGC	64	TCTTGGCAAA	61	AATATTGTAC	67	CTCATGTTCC	66
ACTGTGGCCC	86	TTACGCTTGC	44	CACGGCGCAT	37	AAAAATAAAA	60	ACGCCAAGTA	32	ACCCCTTCTA	41		CACGATGGGT	83	TACATAGCCT	63	TTTATCTAGC	22	TAGCCGGGCG	53	CCTCAATACT	59	GTCCAGAATC	63		AACTGGTGCT	67	GCAGACTCGG	72	TCACACGCCC	64	TAGCTTCCCA	61	TCGCAAGTAG	67	CTGCCTTGCG	65
CGCATGGGAC	86	CAAATGGGCT	44	CTCACTCGTG	37	CAGCTCTCTT	60	GGTTACTCGT	32	CCATCACATC	41		TACAGCACGA	82	TAAGCTCTAA	63	ATCCTCGCCC	22	CAACGTACCG	53	ACCACATAAT	59	ATCCAGAACA	63		GCGAGGCTGC	67	TCACACGCCC	72	TACTTAGCTA	64	CGTCGCGCGT	61	ACTTCTGTCA	67	ACCCATCACC	65
CCTACTAGAC	85	AATACATGAC	44	TTCTCGGCCT	37	CAAGCCTCCG	60	TGTCTCCACC	32	CTTGCCGACT	41		TTCTGCGAGC	82	AATAACGCCT	63	TCATTCGGTA	22	GAATTCTCCC	53	TTGCGAGCTT	59	TCTCAGTTCT	63		TCATCGCGAC	67	CTTCACTAGG	72	GTTCATTAGA	63	TCCAGGTCCT	61	AACACATAAT	67	ACAGTCCGCA	65
AATAACGCCT	85	GACTTCCGCC	44	GCCAATGCCC	37	AAACGCGACT	60	GCCCGGTTTT	32	AATGGTGCGA	41		ATAAGCATTG	82	GCTACGCCAG	63	AATATCTGGG	22	CACAAAGGTT	53	ATTAGGGAAA	59	CGAGTGACAC	63		CAGGGCTAGT	67	CGGAACGGAC	72	CATAATCGGC	63	ACAGAAAGGC	61	TGAAGGTCGC	67	GACCGATACT	65
TTAAACTATG	85	CAACGCTCAG	44	TATGCCTAGG	37	TGCTCACTTG	60	ACGCCTGCGG	32	ACTCTGCTCG	41		TATGTAGCCT	82	CCAACCCGGG	63	TAAACAAGGT	22	ACCAGTTTAT	53	GAGCCGTCCG	59	TATAGTCGTT	63		CCTTGGGCCC	67	ACCCTAGCAT	72	ACAATGGCAT	62	AGCCTTGACA	61	CAGTCCCGTG	67	TGCGACATCA	65
TACAGCTGGG	85	CACCACGGTG	44	ACCGTTTGGC	37	GTCCGTTACG	60	TTCAGGAGTG	32	GCTTGCGCCA	41		GAACTCGCGC	82	TACAGAACGC	62	AAGATGGCCC	22	ACACAGCCTT	53	TCCTCCTTTG	59	GGGGCTCGCT	63		ATAGTCTAGG	67	GACGGCAGCA	72	TAGTGCTAAC	62	CCCGTCGGCC	61	ATCTGTAACT	67	AAGGAATAAA	65
GATATCCTCT	85	TATACTCGCC	44	AATACATGAC	37	CCTCCACTGT	60	ACACGCCCAT	32	AGTCGCTCGT	40		GCCATCTGTA	81	CTATTCTAGC	62	GCGAGGCTGC	22	GTCCACTGCT	53	TACCCTCCCA	59	AATCCTTGCA	63		CTTCTAGCTG	67	GACAGCACCC	72	ATCGACGCAC	62	GTTCGGCCTC	61	TTGCGTTATT	67	ATGCTTCTCA	65
CTAAGTTAGC	84	ACATGGCGCA	44	TTACTGCTTC	37	TACAAGCGTA	60	CTCCCTTTTT	32	GACATCTTCT	40		TTCAGGCCCT	81	GTAGGTACGT	62	GAAGGCCGCC	22	CATTCTAGCA	53	GATCACAGCT	59	CTTAAATACG	63		TCCCGTAGCC	67	CCTGCTGGGT	72	CGAACGTAGC	61	ATCCCTGTCG	61	ATGCCAGCAA	67	CAGCATGACA	65
TACAGCACGA	84	CCTTAGAGGG	44	ACGCGGCACA	36	TACACATCCA	60	CGCTTTCCAG	32	TGCTCTTTTT	40		ACGATGGCCT	81	ACAACGCTGG	62	CTGTGCGGCA	22	TGCGCCGCCT	53	AAACGAGATT	59	CAAAAGACCC	63		TACAATAGCA	67	GCGAGGCTGC	71	GGCATTAGCC	61	TTTGGATAGT	61	GGAGACACCG	66	ATATGCGGCG	65
CTACTTATGC	84	AGGACGCCGC	44	CCATTCGGGT	36	GGCGGACCCA	59	CACGCACGAA	32	GTATATCTCT	40		GGGACAGCCT	81	TTTTCTAGCC	62	TTTGCGCTAG	22	TCGCTATCCC	53	ATGGGAACCG	59	GGTCCTTACA	63		AGATGCGAGC	66	GGTGCTAAGC	71	ACTGGCTATC	61	AGAATGTATG	60	GGGTAGACCC	66	TTGAACACTC	65
GATGCTCCGA	84	GCGATCTCTG	44	CTTGCGGCTG	36	CTCTGGAGAG	59	ACTTACCGCT	32	AAAAGTGTCT	40		CCCATCCGGG	81	TAAGCTAATC	62	TACAGCCGAG	22	GAGTAAACCG	53	GTTGCTATCA	59	ACCCGCGCGC	63		ATTGCTAACT	66	CACAAGGGCC	71	TTCATGTGGC	61	CTGCGTGAAC	60	GACTTGTCCC	66	AAATCATCTG	65
GCTACTTGCG	83	CCATCTAGCT	44	GACACCACGC	36	GGCGGCCCTA	59	ACGCTTTCTT	32	ACACCAGTTA	40		AACGCCCTGC	81	TACTTCCTGC	62	CGTGGCTACT	22	CAGATCCTGT	53	GCCCTCCCCT	59	CAGGAGCACA	63		ATACTTTAAG	66	TACTGAGCCT	71	CTTGACGGCT	61	AGAATCAGAT	60	AACAACTAGT	66	TTATAGTCGT	65
CGCAATGGCC	83	CCATCTAGCC	44	ACGCCTAGCA	36	ACGGTGCTGC	59	TGTTCCGCTT	31	TTGCCACCGG	40		ATTTTAGCCT	81	CCAATGGGCG	62	GCAGATCGCC	22	TCAGGTGCTA	53	CAGGCCAAAC	59	TGTACAATCG	63		ACACGGGCGC	66	TGCACTAGGT	71	AATTCTGCCC	61	CAAACGCTCG	60	GTCTTGTGGT	66	ATTGGCCTGT	65
ACTACAGCTG	83	TAAATTAAGT	44	CGTTCTAGCG	36	GAAGCACTTC	59	ATCTAAGCCT	31	CTGGCGTGCT	40		TCACTGCTAT	80	GCCATTAAGT	62	CATGCACTGG	22	TCGCCGTAGA	53	CGGTGAAACC	59	ACCAGTGTGC	63		TCACTTGTTC	66	TATACTAAGC	71	CTCATGTCGC	61	GGTACTTCTC	60	TTGTCATGCC	66	GTTGCCCCGC	65
TACTTAGCTA	83	GTTAGTAGCT	44	TCAGATCGAT	36	GGATCGACCA	59	GAAAACCTGG	31	AGGCCATTTT	40		AGATTAGCGC	80	ACAACTAGCT	62	CCACGGGGCA	21	TATTCTTGCA	53	ACTGCCTACT	59	TACGCAACAG	63		ACACAGGCTT	65	GCAGTCGCGC	71	GCCATGGCCC	61	TTATTTAATC	60	GGCAGTGGAT	66	AATTCACTGT	65
AACAGCTGAT	83	GAACGCTAAC	43	GCCAGCTCCT	36	CAGCCAATTC	59	AGTACCCCTA	31	TCTAGGAATG	40		ATGTAGCTAA	80	CGCAATGGCC	62	TTACGATAAC	21	GCAACGAACT	52	CGCGTACCAT	59	TACTTACCCG	63		GTAACTTAGC	65	CCGACAAGGG	71	ATACGGCTTG	60	TCTGCGCTCA	60	AAGCCGTAAA	66	GATTAAGGGA	64
TACAGCCGAG	83	TCAAATGCGC	43	TCGGACCAGC	36	CTGCAAACCA	59	CAAAGCGGGT	31	AAAGCCAGCA	40		CTTATCGGCT	80	GATGCTCCGA	61	GCAGACCGCT	21	ACGTTCTTCA	52	GATCACAACC	59	ATGATCCAAT	62		ACCTAGGCCC	65	ATCGCTAACC	71	CATAGCGAAC	60	GCGGCAGCTT	60	CAGATACGTA	66	AGCATTTTGT	64
TACAGCTGAC	82	TAAAGCGCGG	43	CCCGAAGGAC	36	AGGAATCCTC	59	GTATGTAAAG	31	TTATTGAAGT	40		CACGATGGTT	80	GACGCTAAGC	61	GCATGCTGCA	21	GAGAAGTACT	52	TTTTTCAAGT	58	TACAATGGAC	62		GGTTCTCCGC	65	ACTACTAGGT	70	GCCGTGCAGC	60	TCCTACCTAG	60	CAAATGTAGG	66	GGCTAGTCAA	64
TACAACCAAC	82	CCGCATGGCT	43	ACACGCGTGG	36	GATAGGACGT	59	CGTCCCTCCT	31	GGCGGACCCA	40		GCAACGGCCG	80	TACAATAGCA	61	TAAGACTAGG	21	AAATCGTGGT	52	GGCGCAGCCC	58	TATTCGCTAG	62		GCCATTCCCC	65	AGCTTCGCCC	70	ATTGCTAAGC	60	CCTTAGAGCT	60	AGTGGATCCA	66	GGCCAGGAGC	64
ATTAATGCGC	82	CACAGCTCCC	43	AGTACTGCCC	35	GTATCGCCAT	59	CGATATTATC	31	TAGTAGGGAA	40		ACCCGTGCCC	79	CAATAATGGA	61	ATGAAACTCG	21	TAATCGTTTG	52	GAGCGACTTC	58	TCGCTCGGAA	62		TTCTACAGTC	64	GCGATATGCT	70	TAACCTAGTC	60	CGTCACAAGT	60	CACTACCTCA	66	AAGCGACCGT	64
GCAACGTAGC	82	GCAGGAGCGT	43	CCTACTAGAC	35	GTTAGAGGCT	59	AGATATCCCT	31	TTACGTACCG	40		TATAGCTCTT	79	TATGCTAACC	61	ACATGGCTCA	21	ATTTCTGTTG	52	CCATCCCGAG	58	CATGCGTAGC	62		CATCTAGCCC	64	ATTCCCGCCC	70	TCAAACACTG	60	TGTTTACACT	60	ATTGGTATTG	66	CCTCTCCTGC	64
CGCGCAACCG	81	TCACACGAGC	43	AACAGCTCAG	35	CCCGAAGAGC	59	CACCAGTATC	31	ACTATGCTCT	40		AACGAGCTCC	79	TTTACTGCAC	61	TCAGTGCGGC	21	GCGCCTAAAA	52	TTTCAGTTCT	58	GCGATTCCAA	62		GCTCTAGCGA	64	AAGCCAGCAC	70	CTATTCTAGC	60	TAGCATCTTC	60	TGTAACATCG	66	ATACGCGACC	64
CCAGAAGGGA	81	AGTGGGCGTC	42	GTCATCTAGC	35	TCCATTTCGT	59	AATGCTAGTC	31	TCCTCCCCGC	40		CGCACAGCGC	79	CGTAACTAGT	61	TGATAAGCCT	21	TATCTGTAGT	52	CCAGTAAGTT	58	CCGGGGACAT	62		CTCTAGCTGC	64	GCAAACCGCA	70	TTCACTTGGG	60	AAGGCTCCAT	60	AAAAGCTTAC	66	GGGCCAACCC	64
TTCACCTGTG	81	AGCGATAGCT	42	TGATGCGCCC	35	ATGCAAAGCA	59	AACGCACGCA	31	GTATAACGTC	40		TACCTCGCCC	79	CTAAGTTAGC	61	AACACGTGTA	21	ATTGACCTTT	52	TCCCGATTAT	58	GTGCAAACTT	62		GTAGCTGCCC	64	AGAAAAGCAC	70	GCGCCAGGCA	60	TAAAAGGAAC	60	GTACTCCTTT	66	GTTATGACCT	64
GATCACCGCG	81	CACCCGGGAG	42	AGCTACGCTA	35	ACAGAAAACA	59	CGCCAGATGC	31	CGGCGGGCAC	40		TAACGGGCCC	79	AACCTTGCGC	61	ACACTCGGTA	21	GCGGTACCCT	52	TTTGCACACA	58	GGAGATGAAC	62		ACACGCGGCC	64	ACTTTGGCAA	70	CGCCTAGCAG	59	TACGCACTCA	60	TGCTCGTGCT	66	TCTGTCAATG	64
AACTGGTGCT	81	CTTTAAAACT	42	ATCTCGGCAC	35	GACGGCCAGT	59	AACTGACTGT	31	CCGACAGCGC	40		AGCACAGAGG	79	AATGCAGGGC	61	TTACGTTAAC	21	TGCCTCTAAA	52	CGGAATTTCC	58	TGCTACCGGC	62		ATCCGGGCCC	64	GCATGCTGCA	70	CTCAATAGCC	59	CAATTGCTAT	60	GTAATGACTC	66	GCCCTGCCAC	64
AGATCTGGCA	81	TCATATGCGA	42	TATAACCAGC	35	ACATCTCGAC	59	TGGGGAGGCA	31	ATCGCGTCTG	40		GCTACTTGCG	78	GGATGCTCCC	61	AATTGCTAAC	21	TAATACTTCC	52	CATACCTTCA	58	CCGAAGAGCA	62		AGCGCATAGC	64	GTAAAAGCAC	70	GACATTGCCT	59	CCCGTCCGGT	60	TGCCAGTAGG	66	GATGACTCCT	63
TACTGCAAGC	81	TGCAGCGGCG	42	GTTAACGCAC	35	ATCGTACGCT	59	TTATTGGCGT	31	ACACGTTTGT	40		ATTGACGCGC	78	CCTATTGCCC	60	TCAACAAGGT	21	GATGTCCGCT	52	TTCAAGTTGG	58	ATGCTGGATA	62		ATACATTCCG	64	TAAGCTCTAA	69	GCGAGGGCCC	59	ATATTGCCAA	60	ATGCGGTTCT	66	CCAAGTTCTG	63
ATGGCTGCCT	81	ATTACGGCCT	42	GCCGTGCAGC	35	TCACTCTGAT	59	ACCGCAAGAC	31	GTGCACGCAT	40		GTGTCTTAGC	78	ACTACTAGGT	60	CCGAAGGCTA	21	CCCTTGACGT	52	TATGTGCGGC	58	AGAAGGGCTT	62		GCAAACCGCA	64	GGTATCGCCT	69	GACGAACGCC	59	GAACTGTAAT	59	TAGAGTAACC	66	ATGTGGCGAT	63
ACGTCAGCAC	80	CACTGGGCAA	42	TTAGTAGCCC	35	CACGGGCAAT	59	GCGGCAGCTT	31	CAACTACAGA	40		TCAACTAACG	78	GTTATGCACG	60	TCGAGAGCCG	21	AGTGCCTTTT	52	TTTAGCGGTA	58	TCCAGAGCAC	62		TTTATCTAGG	63	TCCAATGCCC	69	ACCACGGCTC	59	CAGGTGGTGC	59	AACGCCAAAT	66	AAGATTCCAT	63
GAGATCCGTT	80	ATATCAGCCT	42	ATTATGGCCT	35	AATTGCCTGA	59	GAACATAGTC	31	AATGAGCCGA	40		TAAAGCGCCC	78	TGGATCTAAC	60	ATAGTAGCTC	21	GTTCGCGATC	52	TTCCAAATCA	58	ATAGTGCTCA	62		CATTGCCCGT	63	TTCAAACGGC	69	ACATTGGCGC	59	CCATCCGATG	59	TTCCCGAGAT	66	TATTACCATG	63
AGCTTCGCCC	80	AAGTTGGCCC	42	CCAGGATGGT	35	CGAATGATGT	59	GTTCTCCCAT	31	GCATGTCCCG	40		TCAGCTTTGA	78	CGCCGCTAGG	60	GCACACTGCG	21	CAAAGCCCGC	52	AGCGTCTTCC	58	GTGTAGTTCG	62		TCTACTAGTC	63	GACAAGGCGG	69	CCGGCTGCGC	59	TCTGCAACAC	59	CCATCCTTGT	65	ATCAACGCAT	63
GACTTAGCCT	80	TAAACGGGCG	42	CCAAGGCTGC	35	CAAAAGCCGT	59	GACGCGGCAC	31	TCCAAGGGCT	39		ATTGCTAAGC	78	CACTGGGCTA	60	TACCTAGGCT	21	TCTGAGAAAC	52	CCCGGGGGCA	57	TGCCGATGAT	62		TCAGTGCGGC	63	TCAAACTGAG	69	CCTTAACGGG	58	CTGCCCAGCG	59	TTAACATACC	65	TTACCCGTTT	63
ACTCAAGCCT	80	GCATTAGTGA	42	ATCGGCTAGT	35	TCCCGGGAAC	59	AAAGCCGTTA	31	TCATGTTCAT	39		ATATCCGCCC	78	TATTTCGCCC	60	GCACTCGGTA	21	GATTGCACCT	52	GAGCGAACGG	57	CGAACCGGCC	62		CCGGAAGGGT	63	CCATTAGCAC	68	CCAGTAAGGT	58	ATACTATGAC	59	TCCACCTGCT	65	ATACCCGCAC	63
AGGTCCGCCC	80	CATAACGAGG	42	GGCGCTACCC	35	CAGATACGTA	58	GATTGGGTCT	31	ACCGATCACG	39		TTTTCTAGCC	78	TCAAGGCTGA	60	GCTCTAGCTG	21	ACGTGCAGCA	52	ATAATCGACA	57	TAAGGTCCCC	62		TACGCTGCCC	63	GACACGCACC	68	ATCCTCGCCC	58	TCCCAGGTGC	59	GTCTGGTCCT	65	AGACCAGCGG	63
TACCTCGCCC	80	AAGTCAGCCC	42	ATCGCTAACC	35	TCCAGTCGTC	58	ATGAACTGTA	31	AATCATTGAA	39		CATGCTTAGC	77	CATGGCCGTC	59	GAAAAGTGCG	21	CAGTGCAAAG	52	GTCAGCACCT	57	CCGGCCAAAT	62		TCCATACCCT	63	TAAGCTAATC	68	ACCTCCCGGT	58	GAAGCAATCC	59	TGCCCATCAA	65	GCGTGCCGTA	63
TCTAGGGCCT	79	CCTTGGGCCC	41	GCATTCAGCG	34	GGAATGCGGG	58	ATCACCATTT	31	CGAACGACCG	39		AAAGCTGGCC	77	CTTATTGCCC	59	CCGCATGGCT	20	TGAGCCTAGT	52	CGAGTACAAA	57	TCCAGTGCGT	62		TCACACGAGC	63	TATGCCTAGG	68	TTACGCTTGC	58	AGCCATGCCC	59	TTGCTAGAAA	65	AATTTGTCGG	62
TTACTAGCTT	79	CTTCTAGCGT	41	CCGCCCGGCT	34	CTGACCGCCA	58	ACACGCTGTT	31	GAGCCACCCA	39		TCTAAACAAG	77	TCCGGAGGAG	59	TCTCTCGGTA	20	CCCGAAAACA	52	TGAGCGACTT	57	ACCCGCTAGC	62		TACGGCTGAC	63	AGCTAAGCAC	68	CCAACAGGGA	58	AAACGCAGTA	59	CCTGCCGTCA	65	TCAAGGGGTC	62
ATATCGCTGC	79	AATCGCGCCT	41	ACTACAGCTG	34	ACCAGGGTTT	58	CTTTCTTCGT	31	GTGCTTCCCG	39		TACAACTAGT	77	CTTCTAGCTG	59	AATTTGGCCC	20	CACCAAAAAT	52	AGAACCGCAT	57	GAGGGGTTGC	62		AAACAAGCTA	63	ACTGTGGCCC	68	GGGCCAGCTA	58	TTATTGAAGT	59	TTGCTCGATA	65	GGATATCAAG	62
ACGGACGCCT	79	TGATAAGCCT	41	TTTGCTAGTC	34	AGCCATGCCT	58	GTCACCTCCA	31	TCAACACACT	39		CAGGGCTAGT	77	CTAAGCAGGG	59	TTTTGCTAAC	20	TGCCCACGTA	52	ACGTAGCACA	57	CCGACAGCGC	62		AGCTGCATGC	62	AAGGTTGCCC	67	GTTACTAACA	58	CAATGCCCCG	59	CCATAACCCA	65	CGATCCCACG	62
GCACATCGGC	78	GAAAACCGCG	41	CACGCGGGCT	34	TTAATGTCGC	58	TTTGCTAGCA	31	GTTCACTTCC	39		GACAACCGCC	77	TCGTGAGCAC	59	AACACCGCCT	20	CCTCTCCACA	52	TCCTCAACCC	57	CTCGCTTGAC	62		TACACGTAGC	62	CCAGCGGCTA	67	TCAAGGCTGG	58	TATGTGCTCT	59	TCCACAGAAT	65	TCCCCATAGT	62
TATACTCGCG	78	CGTAAACGGC	41	AATGCATGCT	34	CTAGACCCGC	58	TCGGTGCCCT	31	TCTAACACTG	39		CTTCTAGCGT	77	AATGCACGCT	59	TGAGCGCTAA	20	ACAATTTTTC	52	TAGCGACCTG	57	CCGGTGCGCA	62		TTCTGCGAGC	62	AACGATGCAC	67	GACACTAACT	57	AAGCCTCTCG	59	TTAAAAACTG	65	GCCATTGGGT	62
CCTGCTAAGG	78	TCAAGGCTGA	41	AACAGCAGTG	34	ATTTCCCCTT	58	TCATAACCTC	31	CGCGACTCGG	39		CCAAGGCTCC	77	ATGCAAGCTC	59	GATGATTTCC	20	GAGTCATTCG	51	GAGAACTCTT	57	GGCGAAGGTT	62		GTGTCTTAGC	62	CTTTCGGCCT	67	TACTAACGAA	57	CCTCATGAAA	59	CGGGTTACGT	65	GCAGCCATAG	62
GAACTCGCGC	78	TACTACCAGC	41	CCGACTAGAC	34	GTTTACCGCG	58	TGAATGCAAG	31	CTCAAACCTT	39		CCCACGCGGG	77	TCACACGGCT	59	TACAGCTATG	20	GCGGTCCCTA	51	TACCACATAC	57	GCCGAGGGGT	61		ATTGCTAAGC	62	TTAAGCATTG	67	AATCGCGCCT	57	CGTATGCACT	59	AGACGATTCA	65	GTGCCATTCT	62
CCGTGCTAGT	78	TCACTTCCTT	41	CCTTGCAAGC	34	ACGAATTACT	58	GTCCATAACG	31	TCTAGTTCTA	39		GGATGCTCCC	77	GCAAACCGCA	59	GTAGTGCCGT	20	TCTCAGCGCC	51	CCGGGTCATT	57	CCAAGTGATC	61		ATTCGCTGGC	62	TTAGACGCGC	67	CTGTGCGGCA	57	CACACGTTGC	59	CTATTTTGTT	65	GTACCTAAGT	62
GCCAATGCCC	78	TCAACAAGGT	41	AATAACGCCT	33	GCCCGCGACT	58	TGGCCAATGC	31	TGTTCTCCCT	39		ATCCTAGCCA	76	CCCTGGGCCC	58	TCGGCAAGGC	20	CTCAGAGCGG	51	GTTTGTTTGG	57	CCCACAACGA	61		GTAGGTACGT	62	TGACAGGCCC	67	ATTCCCGCCC	57	TGCGTGAACG	59	TCAATTACAT	65	CATACCCCCT	62
TTCGAGGCCC	78	CCATTAAGGG	41	TGCTGGCAAA	33	CTCACGTATG	58	TACTTGGCAT	31	TTTATGAACA	39		TTCGAACCGC	76	TCATTTCGGC	58	GCTTGGCCGT	20	CCCCCGTCCG	51	TATGAATCTT	57	GTTACTCTCC	61		TACTACCAGC	62	CATAATCGGC	67	CATATCAGCT	57	GAATTTCAGT	59	GACTGACCTG	65	TCGCGATTTG	61
TCAAAGTAGC	78	ACACAGCTGC	41	AATTGAGCCG	33	CCGAGCTCAC	58	ACATGCTCCA	31	TGTAAGACGG	39		TATGCTAACC	76	TCTAAACAAG	58	TAAAGCAAGG	20	GTCGCTGTCC	51	GCCAACCCTT	57	TGATCGATCC	61		ACATGGCGCA	62	TGTTAAGCCC	67	GAAAACCGCG	57	CGCTAGGGCT	59	TTGCCTGGGT	65	GGCACGTCCC	61
ACGTGCTAAC	78	TACAGCCTAC	41	ATGCATAAGT	33	TCACTAGCTC	58	GGTATTCTTC	31	TGCGCCGCCT	39		GCTGCTACGC	76	AACACCAGCT	58	AAGTTGTCCC	20	AGTGCCTTGC	51	TAGCCAGAAC	56	AGGACTACTA	61		AACTTGGCCT	62	GCAACTATGG	66	ATACTTTAAG	57	GGTAACCCTT	58	GGCTGGTTCG	65	CTCGTCCGGT	61
CCGCCCGGCT	77	GCTCTAGCTG	41	TTAATGACCG	33	CCAGTGGTTT	58	TTGCCCAACT	30	AAAGAAAGAC	39		GCAATAACCT	76	AATAGAGCTA	58	TATACAGCCT	20	CCTTCTCTCC	51	TTTGTACTAG	56	GCCGTGCTCA	61		TATATGCTCT	62	TATCGCCGCT	66	AGCGATTCGC	56	GCGCTTGTTG	58	AACGGCATTC	65	AGGGCATCAC	61
TACTGAGCCT	77	ACGATGGCCT	41	CCCTAGGGCC	33	CAGGTGCTAA	58	GATGCCTGCC	30	TACACGTCCT	39		CCCTCTCGGG	75	TCTACTAGGT	58	TGTTAAGCCC	20	TAACGCCTGC	51	TAAAGCGGAT	56	ACCATCCCTT	61		GACCCTCTCC	61	TTCAACTAGG	66	GTCGTCGCCT	56	TACGATTGCA	58	TTTCCGCCAC	65	GCTGTCTGGT	61
GCTACAGCCG	77	CAGGGTGGCT	40	CACAGCTCCC	33	TAACGATTAT	58	TGCGTATTCT	30	CCTAGCTCCG	39		ATCAAATCGC	75	GCCACTGGGC	58	CATGCGGGCC	20	CCAGGTATAT	51	CCGTAGTTTC	56	ATGCTTCTCA	61		TAAGACTAGG	61	TCTAGATCCT	66	TATGCTAAGG	56	CCCTGCGTAG	58	TGTTCTCCCT	65	AATGCCAATA	61
CCAAGGCTCC	77	CATAGAGGTT	40	TTTATCACCT	33	TGCCATGTTT	58	CAAGTAACCA	30	AGCGTTCCAG	39		ACATGGCGCA	75	TATACTAAGG	58	CCGGATGCTA	20	CTCAGCCGAC	51	ATGCTACCAG	56	GAAATGACAG	61		CCACTGGCTT	61	GCCATGTCCT	66	GACGGCAGCA	56	AATCAACCCG	58	AAATCGCTTA	65	TGTAGTTCGT	60
AACACAGCGT	77	TCCAATGCCC	40	CAAACTCGTG	33	ACCAAATTTC	58	GTGATATGGG	30	ACGTGTTCGC	39		TAGATAGCGC	75	GCCATGGCCC	58	TTACGCTAAA	20	CTAAACACGT	51	CAGGTGAAGG	56	GTGCCAAACA	61		CACACCGGTT	61	TAAACTTGCG	66	CCCTCTCGGG	56	TTGCGAGGCA	58	TAACGAGGTT	65	TCCAGAAATA	60
GACAGGCGCC	77	TAGGGCTAAC	40	CGCGGCTGGC	33	CGAGTGGAAT	58	GAAAAATGCT	30	GAAAAACTCG	39		CCAAACTTGG	75	GCGATATGCT	58	TCATTTGGGC	20	CGAACCGGCC	51	GCTACACATA	56	TGTGCCACGT	61		CCTCTAGCCC	61	GAGGCTTAGC	66	TTAGATCGGC	56	GTATGCCACC	58	CTGTCCTGTA	65	AGGGATTCCG	60
CCGCACGGCA	77	ATTATCTCCT	40	TGACGCCCGC	33	AATACCTGTT	58	TGCGCTAGCG	30	AGTTTCTGCC	39		TGACCAGCGC	75	TGATGCACAC	58	GTACAAACCC	20	CTAGCTAAAG	51	ATAGTAATCC	56	ACCGAATTTA	61		TAACTGCTCG	61	TCAGACCGGG	66	CCTCCGGGCC	56	GCGGCGAATA	58	ATTTTAGCCT	64	ACTTTTATCT	60
ACTACTAGGT	77	ATTGCTAAGC	40	TCGGCGGCCC	33	TACGCCAACT	58	AGAACACGGT	30	AGCCCTTCCT	39		AGTACTGCCC	75	TACAGCACGA	58	TTTATCTAGG	20	GCGCCGCCTA	51	ATGGTTATCC	56	GACGCGCATT	61		CTGCCGGCGA	61	TCAAGGCTGA	66	GCTAAGTCCT	55	ATACGCGGCT	58	GAATTACAGT	64	CAGGGCACCG	60
GTAATGGCGC	76	ATATCCGCCC	40	ATATTCGCCT	33	TGGTGCTACC	57	TCGGGAGAGT	30	TGCCGTGCTG	39		GCCAATGCCC	75	CACGATGGGT	57	CTAAACAAGG	20	AGTCGCTCGT	51	GGGCTAATCC	56	CCCTTAGTCT	61		GATCCGTACC	61	CCTTGCAAGC	66	GTTACTGCCT	55	CAACTCCTTA	58	CGAGTCCATC	64	ATCATGTACT	60
TATGGCCCAC	76	CCTGTTCGGG	40	TTATGCCGGC	33	TTATTGAAGT	57	CGTAAGCCAC	30	AAATAGCTCT	39		ACAATGGCAT	75	TTTGCTAGTC	57	TAACGCTAAC	20	CGTTTCACCT	51	GAGCAACCTC	56	GATCGTAAGG	61		GGCACGACCT	61	CCAAATCGCT	66	GCACTGCTGC	55	AAGCCGTAAA	58	CGGGGCCGGT	64	ACGCCCGTTT	60
CACTTGGCCC	76	ACGCCTAGCA	40	ACGTCAGCAC	33	CACGTTGCAT	57	CGAAGCGGTG	30	ACGCATCAAC	39		CCATATGGCC	75	TAGCGAGCCC	57	ACGACGTAGC	20	CCATTACCAG	51	CCAGGTACTA	56	ATTATGTACG	61		TTCCTCGCCT	61	GACGTTACCC	66	TACAGCACGA	55	AACGTCCTCT	58	TACGGTCCAA	64	ACATTTCGTT	60
GCCATACGGC	76	GCCCGAAGGC	40	GCGAGGGCCC	33	CCAATCGTTC	57	TTACATTGTT	30	AGCGTTCCGT	39		TCAGCCGCCC	74	TAGGCGCTAG	57	ACTTAGGCCC	20	TAGCGACCTG	51	GGCGCCAAAT	56	CGATGCGACA	61		GATACTGCCC	61	ATTAATGCGC	66	ACTCGGCTCC	55	TTGCCAAATA	58	TTCCCAGCGT	64	TGGAGTCAGG	60
CAGGGCTAGT	76	GGTTGCGACC	39	CGCTGGGTAC	33	AATGCGATTT	57	GGGCCGGGTT	30	AATGCGACGT	38		CCGTCTGCCC	74	TCAGCGCTAG	57	TACAAAAGTG	20	CACATCTGTT	51	GGTCCAATGT	56	TGCGGTCTAG	61		ACTGCGCTCC	60	GACAAACTGC	66	CATGCACTGG	55	ACTGGCACAT	58	ACTTGCTGGC	64	TGCGATCCGA	60
TCAGCCGCCC	76	GATACGCGTC	39	GCGATATGCT	32	GGGACACCAC	57	GTAGTGCACT	30	TCCGCGCTCA	38		AATCACGCAC	74	TACAGCAGAG	57	TATAGCCTAC	20	CGGTTACGTG	51	TGGACTTGTA	55	TAACGCATCC	61		GCGCACGGCA	60	CGAATGGCCT	66	GTCATCTAGC	54	AAGCATTTGC	58	ATACAGCCTT	64	TAAATTAAGT	60
GCAATAACCT	76	TACAACACCT	39	TTTAAGCTCA	32	ACATAGCAGA	57	TAGTCCCTCT	30	GCGCATCCAT	38		CCATTAGCAC	74	CCAACGGCTT	57	CCACATGCCC	20	GAGAACTCTT	50	TAGTGCGAAC	55	AGGCCGATCG	61		GCCTGGCTTC	60	TCGGCGGCCC	65	CCAACCCGGG	54	ACGAATTACT	58	CCTTGCCCGC	64	GAAAAGGTAT	59
ACTGAGCTCA	75	CTACTACAGC	39	GTTATTGCCG	32	CACCAGCGTA	57	TAAAACCGTG	30	TCAAGTCCCA	38		GACACGCACC	74	AACACGTGTA	57	CGCAACGGTA	20	ATCTCGTCAT	50	CTCAAATGTT	55	CCGGCTACCA	61		TACAGCCTAC	60	AAACAAGCTA	65	ATAGCCGCGC	54	CAGATACGTA	58	AACGACCCAA	64	TTATAAAACA	59
CAGATTGGAA	75	TGCTAGCTAG	39	CGTCCGGCGC	32	GCCTGAAAGT	57	TATACTTACC	30	TTTTGGTACC	38		GTCACTAGTG	74	ACCACTAGCT	57	GTCATAGGAC	20	CTCGTGAAAC	50	GAACGTTGCT	55	CTGTCGTGCT	60		TACCCGGCCC	60	CTACGGCTTA	65	CCTAAGGGTA	54	AGTCTCAACG	58	GTTACGCCTT	64	CTCGTGATAT	59
CATGCACTGG	75	TATTGCCTGC	39	ACGATGGCCT	32	CTGCGAAATT	57	CATACCCGCA	30	CCAGCAATCT	38		TCTAATGCCC	73	GTGCCCGCTT	56	GATACGCGTC	19	GAATGATTAC	50	CAATGCACTA	55	CGCGTCGGCT	60		TACATGAGAT	60	ACATGGCGCA	65	TTTATCTAGG	54	CGAAGTACCG	58	CACCGTGCTT	64	CAGCTATCCA	59
ATACATGCCT	75	CCTTCAGCCT	39	CACGTCGCGC	32	TGACCATTCA	57	CCACACACTA	30	CGACGCGGTC	38		TACATTGCCC	73	AGGGACCGCC	56	GATACCGGCG	19	TCTCTACGCG	50	GGTTGCACAG	55	TATAAGCCCA	60		CCAACAGGCC	60	TACGCTGCCC	65	AGGACGTGCC	54	TGGCCGGCCT	58	TGCTCTAGAT	64	TAATGCACTT	59
CTGCCAGCTA	75	TGACAGGCCC	39	TCAAGGCTGG	32	TCGTCAAACT	57	CTGAACAATA	30	CAAAAAACCA	38		GACATTGCCT	73	GCAACGCCGT	56	TGCCATGAGC	19	GGGTAGACCC	50	TTCCAGGACA	55	GCATCTACGG	60		TTATTCTAGC	60	CTCTCGGCTA	65	GTTACGGCCC	54	AACAATGGTT	57	CGAGCCTCGA	64	TTCGAACCGT	59
TTTTCTAGCC	75	CTAAACTTGG	39	CACCTGTGAC	32	GTACTAACTG	57	GAACGACTAT	30	TGAGCGCATT	38		CACCCGGGAG	73	GCAGTAAGCG	56	AAATCGGCTC	19	ACAGCGACCT	50	GCGCCATAAA	55	CCTAATGTAT	60		CAGTAGGCGC	59	GCTGCTACGC	65	TCACACGGCT	54	ACGCTCAAAA	57	AATTTACGAT	64	GCCTTTTACG	59
CCTCGCTAGT	75	TCTTGCGCCC	39	CCTGCTAAGG	32	TTAGCAAACT	57	ATGACCTCGT	30	GCTGCGCATC	38		AATTACGAGC	73	TCTAATGCCC	56	GTTTCTAGCA	19	TGATCTGCCA	50	GATATTTCAC	55	ACTAAATATA	60		TCAACTCCGG	59	TACTACCAGC	65	TACGCTAACA	53	AGTAGGCCTG	57	GAACTGTACC	64	TAGACCTGTT	59
ATGGGCTGGC	75	CAATATGGCC	39	ATAAACTTCG	32	CCTGCAGCTC	57	ACCAACGGAT	30	GAAGTCACAA	38		ATTATCTCCT	73	CCATTAGGCC	56	AGCTGCATGC	19	TTACTAACTG	50	GGCCGTACGC	55	TATGCTAGCA	60		AACGATGCAC	59	CATCAAGGTG	65	ACTTAAGCTA	53	AGAGGTCAGG	57	AAACGCGACT	64	CGGCCGGAGT	59
TACAACACCT	75	AAACCAGCAC	39	TCTAAACTTC	32	AACTTTGATT	57	AAAGGCGTAA	30	AGGATCTTCT	38		GTAGCCAGCA	73	TCATATTGCT	56	CCAGCACTGG	19	CCCGTGACCC	50	GATTGTTACA	55	AGCCGTTTGG	60		TCACTAGTCT	59	CTTCCCCAGC	65	CGTTGCCACG	53	TCACAGAGCC	57	CAGAGTTGCG	64	ATCCCCGAGT	59
CGCACAGCGC	74	CCTTCGGCTC	39	TACCGGGGTT	32	CCGGGACTTT	57	ATTCCTTAAA	30	TTAGCCTGTT	38		TACATCTCTC	72	GCAGACTCGG	56	CCACGGCTAG	19	GTGTGAACTT	50	AACACGCGCA	55	GATTGGGTCT	60		CCACAACGGC	59	TCTCATGCCC	64	TCTAATGCCC	53	GCTAAGACAT	57	CGTAAATGGT	64	ACAGTTTCCT	59
CTTGACGGCT	74	TTCACTTGGG	39	ACTGAGCTCA	32	GCAGACATAT	57	CAGCCAGGAC	30	ACGCTTTCTT	38		CCACAACGGC	72	TACTCCTCGC	56	AATACGTAGC	19	CCATGAAAAG	50	CCGCCAAGCT	55	CGCGGTAGAA	60		GCACTGCCCT	59	GAGATCCGTT	64	TTTGAAGCAC	53	CTCGCCGTCG	57	CTTCAGGCGT	64	TTCGAATCAT	59
CAGTGCGGCT	74	ATTGGAGCTC	38	GCACTGGCGG	32	AACGCGGGCG	57	TACCAAGAAT	30	TGACCGCATT	38		TCAACTTAGC	72	GCTGCTACGC	56	CTCTCGGCCC	19	GGGCAATTGT	50	CTGATCACTA	55	TCTATCGTAC	60		TTTATATCGT	59	ACACTAGCAA	64	ATTGAAGCCT	53	TGGCCCGAGT	57	GGTTCACGTC	64	TCGGCCAGCT	59
GTACGCTCGC	74	AACTAGCTCC	38	ATTGAAGCCT	32	CTTTGCAGGC	57	CGTCATCGAT	30	TCTATCGGTT	38		CCGCACGGCA	72	GTTAACGCAC	56	TTCCGCTAAC	19	GCGTAACTTC	50	TATGGCCCTT	55	TGGGCAACGA	60		GTCCGCGCCC	59	TAACTGCTCG	64	CTTTCGGCAA	53	CGTGTCCTTG	57	TTACGGCTCC	64	AACAATAGCA	59
TCAGACCGAT	74	CACGACGGGT	38	CTTTTCTAGC	32	CGCATAACTC	56	GGTTCAACCA	30	TGCTTAATAA	38		CCTTTAGCCC	72	TCGGCGGCCC	56	ATAGTGCCGC	19	TCATTCTACT	50	GAGGTCGAGT	54	ATCCGCTAAA	60		ATAGTCATGA	59	TTCAGCTAGT	64	CACGTCGCCC	53	ATGCTGGACC	57	TTAGCTATTG	64	TTGCTAGCCA	58
CAGGGCGGAC	74	TGCGGCTAGG	38	ACAACAGTGG	31	CAATGCCTTC	56	AGTATCGGTT	30	CAAGGGTACT	38		CTGTCAGCCC	72	ATATTCGCCT	56	CTAACTAGCC	19	GTAACGACCC	50	TCTCGAACCC	54	AGAGAGCCGT	60		TCAGACCGGG	59	CCGTCGGCCT	64	AGGTCCGCCC	53	AAGCCACCCG	57	CGGTTTCACT	64	ACCTGCCATT	58
GCATACTGCC	74	GTCCGCGCCC	38	GAAGCTCGTT	31	AGGGACCCAC	56	GCAGCTCACT	30	CGTGAATGGG	38		GCACACTGCG	72	CGAATGGCCT	56	CCAGAGGCTA	19	CCAGGCCCCG	50	CCGGCCCGCC	54	ATTGCCACTG	60		TGCCGCGAGC	59	TCGGACCAGC	64	CATACTTGTG	53	AATGTCCCGT	57	TATTTGTTCG	63	AGCCATCGTC	58
GATACCCGCT	74	TCGACGCGCT	38	CGTGCAGTTT	31	GTCTTCTCCC	56	ACTGACTCCG	30	ACATCGGGAA	38		GGTGCTAAGC	72	CACATGGTGC	56	TTACGCGAAC	19	ATGCCCTCTC	50	CCGACACTCG	54	ACCACTTTCA	60		CGTGCAGTTT	59	CCAACACGGT	64	ACAGCGCTGG	53	ATTCACCGGC	57	ACGCAGATAT	63	TCGGGTGCTG	58
ACAACTAGCT	74	AGCTGCATGC	38	ATCATCAAGT	31	ACTGGCCGTC	56	TTGAGCAGAG	29	AGGCCTGCAT	38		AAACGGGCAC	72	CTGGACGGCG	56	TCCCTCGGTA	19	CGCCATTTTT	50	TTTTCCGCTT	54	ACCGGGGGTA	60		CTTCACTAGG	59	TTATTCGCCC	64	GTAAACTTGG	52	TCTGGCAATA	57	AATATGCGTA	63	AGCTTAAATC	58
CGCATAGGCC	74	ATGCAAGCTC	38	CAGTAGCTAG	31	GACTGCACTT	56	TACATTACCT	29	AACTCGCCTT	38		ATTGAAGCGC	72	GCAACGGCCG	56	CCGGAAGCTA	19	GAAGCCAGGC	50	TAACGCGGCC	54	AGCCTACAGC	60		CGTTCTAGCG	59	ACTACAGCTG	63	TTAAACTATG	52	GATCGGTCCC	57	GGGTTTGCAT	63	TTCCACATTA	58
TTCGAACCGC	73	TTTCGCCGCA	38	GCATGCTGCA	31	TTCGATCACT	56	TCCAGGTCCT	29	ATTGTCTTAT	38		ATGCAGCTCC	72	ACTTTGGCAA	56	AATAAAATCC	19	AATACGCTTC	50	CTGCTTGAGC	54	TCGGATTGAC	60		GTCCTCGCCC	59	GTCACTTGTG	63	GAAACTGCGG	52	GCGTCTCCGC	57	GTGGGCCTAC	63	CCCAAAAGGC	58
CAATAATGGA	73	GACACTAGTC	38	TCCGGAGGAG	31	CTGCTGTCCT	56	CGCAGCTGTA	29	GAATGACTTT	38		GTCTAAGCCT	71	AATGGCGCAC	55	ACTGGGCGTC	19	TATAGCACAA	50	GTTGGACCAC	54	GGTAGCTATT	60		CATGCACTGG	59	TCAGCCGCCC	63	GCAAAGCACG	52	CTGCTGAGAC	57	GACAACGACG	63	GATGTTAATA	58
CGCCCTAGCT	73	CACGATGGGG	38	CTCAAGGCCC	31	AGATCGGTCC	56	GCGCCATAAG	29	ACAGTTACCC	37		AAGGTTGCCC	71	CCTAAGGGTA	55	TAAAATCGCT	19	TAGCACTCTA	50	ACACGCTAGT	54	CCTGGCCTGT	60		AAGGCCCAAG	58	CCTTTCGGTA	63	ACGTCTGCCC	52	AGAGCTAGTC	56	ACTCAGAGTG	63	GTACCAGGTT	58
CTCCGCGCGC	73	ACCACGGCTC	38	CCAAAGCTCC	31	CTGCGTTTCG	56	CCAAGTATCA	29	CTCCAACTGC	37		GCAAACTCAG	71	CGTACAGGTG	55	ACACTTGGTC	19	ATAAAAGGGT	50	TGAATGGGGA	54	ATTCATGTCT	60		TATAACCAGC	58	CTGTGCGGCA	63	CAGTGAGGTC	52	TCTTGAGGCG	56	ACACAAAATC	63	CAGAAGACGT	58
CGTACAGGTG	73	TTACTAGCTT	38	GAAAGCACGC	31	TCCCCATAGC	56	AGACAAGAAC	29	TTGGGCCATT	37		TTTACTGCAC	71	TACCTCGCCC	55	TTTGTCTAGG	19	TGGGCCGCGT	50	TTCTGGTCCT	54	CTCCCACTTA	60		TCATCACGTT	58	TCTAATGCCC	63	TTCTGCGAGC	52	CCATCTTCCC	56	AACTATTGAA	63	AGCTTCCGTA	58
TATGTCGCAC	72	TCCATGCGGA	38	CTATTCTAGC	31	CGACGACTTG	56	GAAGACGAAC	29	CTAATGTACA	37		AATCTTGCCC	71	TATCGCCGCT	55	CTTAACTATC	19	AACCAATACG	49	CACATTTCAT	54	TTCTTACCTT	60		TATGCCGAGC	58	TCTGATCGCT	63	TCACTAGCCT	52	CTGTGCCGGA	56	CTGCCCAGCG	63	TACAGGTTTC	58
CCTTGGGCCC	72	TAAAGCGCCC	38	CTATGCTTGC	31	TCCCAAGTGT	56	AAGCCACTGC	29	GTGCGACCAA	37		TCACTTGTTC	71	TTCTCGCTAG	55	CCAAACAGGC	19	TGATCACATC	49	TAGACCACTA	54	GCCAAGGCCC	60		GTTACAGGAC	58	CTAGCCAGCC	63	AATGGATGTC	52	ACTTCTCCTG	56	GTACGCCCGG	63	ACAGCTTTCT	58
TGCAGGTGCC	72	TGCCTGGCCC	37	GGGCTAGGCC	31	TAACCAAGGG	56	AGATCAAGAT	29	TCAAGTAGAC	37		CCAATATGAC	71	GGTCGCTTGC	55	TCCATACCCT	19	CCGCAAAATG	49	CCTCGCCAAA	54	TGAAACCAAT	60		ATGGTGGCCC	58	TACCGGGGTT	63	CACGTAGCTC	52	TCTGGCTCTT	56	AACAACATTC	63	TGCATAGAAG	58
GTAGCTGCCC	72	TATGCTCAGA	37	TGTGATAGCC	31	GTATGTTCGC	56	AGATCTTTCT	29	TCACGCCCAG	37		CCAGCCAGCG	71	ACTACAGCTC	54	TATACTAAGG	19	CTCGAAGTTT	49	CATTTGCCAA	54	TTCGGCCTCG	60		TCAGTGCTCT	58	CTATTCTAGC	63	TCAATTAAGC	52	ACGACATAGG	56	CATACACTGC	63	GAATGTTCGA	58
GCTCTAGCGA	72	GATAAACGTA	37	TCCTTGGCCC	31	ACTTGCTGGC	56	AGGGTTGCGC	29	TCGAACATGC	37		GCTTGGCCTC	71	TAAAACGCAC	54	TCGTGAGCAC	19	GTTACTTTCG	49	AAAGAAACCC	54	GTTACCACTA	60		ACATATGCCC	58	CTAAACTTGG	63	TACTGAGCCT	52	GTAATATTCC	56	TGAAGGATGC	63	GTCCAATATC	58
GATACTGCCC	72	ACACGGGCGC	37	CACCTAGCCC	31	CCAGGCCCAA	56	TATTAAAGTA	29	TAAACCCAAT	37		TACGCTACAG	71	TCAGACCGGG	54	TGATTAGCCC	19	AGCAAGACCC	49	CCGCGCAGTG	54	TGTTCTCCCT	60		AATGCATGCT	58	GACCGCACCG	62	CTTGCGGCTG	51	CCACGCTAGA	56	CGGTCCGGCA	63	ATGCTTGCCC	58
GCCAGGCGGT	71	TCACATCGCT	37	AACTAGCTCC	31	CGGCCTTTCG	56	TCGACGATTT	29	ATCGCCAACC	37		CGTTGCGGCC	71	GGTAGCTCCC	54	AGGTCCGCCC	19	TAAACCCAAT	49	GTGCATGGAG	54	GGCTCAGCCT	60		ACTGGAGCAC	58	TCGTTTAGCC	62	GCAATAACCT	51	CGTGAGTCCT	56	ACACCAATGC	63	TATCGTGTTT	58
AAACGGGCAC	71	GTTAACGCAC	37	CTGAGCGCCC	31	GCAAGAGCGC	55	GCGTATCTGC	29	CCTTGTTCAG	37		CCGTTCTACT	71	ATCGACGCAC	54	CGATTTCCCC	19	GAATACGCTA	49	CAATGCATCC	54	TCCGCGTAAT	60		CATGGCCGTC	58	TAGGCGCAGC	62	ACTTTCGCCC	51	GCCGCCGGAT	56	GTATAAGCGT	63	ATGACATGGC	58
CTCTAGCTGC	71	TACAGCTGAC	37	CCAACGGCTT	31	CAACGCCAAC	55	TCGAAGATAT	29	AAGTCCTATT	37		TGAATAGCGA	70	GCAGATCGCC	54	TCACTAGCTG	19	AATGGCCATA	49	TGCATAGCGT	53	GCTACTCTAC	60		GTAATCGGCT	58	TACGCTCTCG	62	CGTAAACTCT	51	CCGTTCTGCT	56	TTTTGGTACC	63	CATTTTATCT	58
ATATTCGCCT	71	TAAAACCAGC	37	GCAAGGCTCC	31	TAGCCCAAGT	55	CAGAAAGCCT	29	TAAGCCAACT	37		CTACTTCAGC	70	ATTGAAGCCT	54	TAAAAGCTGA	18	ATTATTAGCT	49	TAAATAATTG	53	TCTCCTGTAT	60		CCGACCCAGC	57	TTCTGCGAGC	62	CCGACTGGGG	51	ATTTTAGCTC	56	ATAGCCACGT	63	ATGCGGATTC	58
GTGCCCGCTT	71	AGAAAAGCAC	37	TGTCGCTAGC	30	CGTGCAGTAA	55	GTTCTCGGCC	29	AGGGTTGGCG	37		TCATTTCGGC	70	CGTGCAGTTT	53	AATGCACGCT	18	CCTATAGCGT	49	TCTATCGTAC	53	AATCTACCAG	60		GTGCCCGCTT	57	GCTCGCTAGA	62	CCGGAAGGGT	51	TCGCTCTCCG	56	AGACCCACTA	63	GTACATTTGC	57
GATAGGCGCG	71	TTTGCTAGTC	37	TGTAAACATC	30	TGTTTCCACT	55	GTGCCCTCAG	29	TCCAGGTGGT	37		TCTAAACTTC	70	GCTAACTACG	53	CGATTCACGG	18	TCACACGGTA	49	GCAGAAACGA	53	ATGGCGCCTT	60		CGCTTGGCCC	57	CTAAACAAGG	62	TGAGCACCCT	51	TGACGAATTC	56	AGCTATCGAG	62	GAAAGACATC	57
CACCTGTCTC	71	AAAACGAGCT	37	TTTACTGCAC	30	CATCACGAAC	55	CCCCTATTAC	29	CCTCTACGGG	37		TATACAGCCT	70	CCAGAAGGGA	53	TTGCTCAGCT	18	CACGACAACG	49	TATTTAGGGG	53	CACATTACGC	60		TCAGAAGCCC	57	TAAGACTAGG	61	CAATACGCAT	51	AGGCCTCATA	56	CCACTATCAA	62	CAATACACGG	57
GAAAGCACGC	71	ATAGCTCTGA	37	AGTTTGGCCC	30	TCTCCGCTGC	55	GGCAGCGACC	29	TCAAGGGGTC	37		TATACTAAGC	70	CTCAAGGCCC	53	TTATGCTAAC	18	GAACTGCACC	49	TCAGCTCCTC	53	CAGGGCATCA	59		ATTACGCTCT	57	GCGCACGGCA	61	TCACCAGGCC	51	CCCTTAGTCT	56	CCCTCCTCAC	62	CCGCACTTAA	57
TCAAGGCTGA	71	CACACCGGTT	37	GCATCCAGCG	30	TACGCCTGAT	55	TGTCACGCAG	29	CACCTAATAC	37		CCAATGGGCG	69	GACAAGCTCA	53	TGAACCACAC	18	AGGGTCCAAG	49	CAATACATTT	53	ATGGGCCAAA	59		CTGCCTAGCG	57	TACTGCCCGT	61	TCAGTGCCGC	51	TTATAACAGT	56	GGCAACACAT	62	GGCCGGTTTT	57
CCATTGGGGA	70	TCGTAGGCCC	37	ATTAATGCGC	30	CTCAAGACCA	55	ACATAACTGA	29	GAACGGCATG	37		CCTCCGGGCC	69	GTTAGTAGCT	53	CACGCGGGGC	18	GCTATCTTTT	49	CTATCCCGTT	53	TATGTATCAT	59		GGCTAGTGCC	57	ATACTAGGCT	61	TCAAAGCGTT	51	TAGGCATGTT	56	AGCCCGAGAG	62	GTGATATGGG	57
TAATAACACG	70	CGCCCTAGCT	37	ACACACGCAC	30	CGTTTCCAAT	55	GTCTTCTCCG	29	AGATCAGGCG	37		ACAACAGTGG	69	TTAAACGCGC	53	CTCAACTAGC	18	CTTCGCTAGC	49	AGGCCTGCAT	53	CGCCTAGAAT	59		CCTCGCTAGT	56	GTAATCGGCT	61	CATTTAGGCA	50	AAACCCAACC	56	CATGAGTCTG	62	ACAGGGGCCT	57
CTTTCGGCCT	70	CCATGCAGGC	37	ACAGACGCCT	30	TCAACACCGT	55	TCGGTCTGCT	29	CAGAGTTGGC	37		CATAGTGGCA	69	CAATATGGCC	53	TTCACTTGGG	18	ATCCGCCTGT	49	TAGCACCTTC	53	AAACCTTTGT	59		TATGCCTAGA	56	GTAAACTTGG	61	ACGGGCCTCG	50	TCTTAGCTCG	56	TGCCGGTATG	62	TAAGGGAAGC	57
TCAAATTGTC	70	ACGGACGCCT	37	CCAAAGGCTG	30	GGACGCCAAT	55	CCAGGAAAAT	29	CCATGCCACC	37		GCTACTGACG	69	ATGGTGGCCC	53	TCACTCGTTA	18	AGTTCAAGAT	49	AGTATGTCAC	53	ATACCTTATG	59		TCTGGAGCCC	56	GACAGAGGCC	61	GTTAGTAGCT	50	CGCGACGGTC	56	TTCGCGAACC	62	ATTCCTGCAG	57
GATACAGCGC	70	ACGTCAGCAC	37	CGCTAAGGTC	30	AGCAAGACCC	55	TTACCTGCAT	29	GCAGACATCT	37		ATCATAAAGA	69	GTAGTAACGA	53	ATACGCTTGC	18	GAAGACTACT	49	TCCCTCCCAT	53	GTACTAATTT	59		ATTGAAGCGC	56	GATGCTCCGA	61	GCTACTCCGC	50	TCTATCGTAC	55	ATATGTCCCT	62	TACACATATA	57
GTTAACGCAC	70	TTTCGCCAGG	37	TACAACACCT	30	TAACATGGAT	55	CTAAGCCAGT	29	ACGCCTCTTA	37		TACTGCTGGT	69	GTTCGAGCAC	53	CGCTTGGCCC	18	GCGATCTAAG	49	AATATGCCTA	53	CAGAAACGTT	59		ATCGGCTAAT	56	ACTATGGCGA	61	TCACTGCTCC	50	CCAGCGCGTG	55	AACGCGAGAT	62	TGCACCCGGT	57
CTGGACGGCG	70	CTCAGGGCCT	37	GACACTAGCC	30	GTCTTTAAGT	55	TTCATACCTA	29	TTTTACCGTT	37		CCTCTAGCCC	69	GCAATTAAGC	52	GCCCTAGCCC	18	TTTCATAACT	49	TTGTTACGGA	53	CTCTGCCCCC	59		GTCAACTGCG	56	ACGCAAGCCT	60	ACTACTAGGT	50	TATAGCCGGC	55	GCTACTGATG	62	AGCCCCTAGC	57
AGCGCATAGC	70	ATGCAGCTCC	36	TTGGACGCCC	30	CATGTTTCTG	55	CAGCCGATTC	29	CGTTTGGACA	37		ACACGCTCGC	69	GACAGCACCA	52	GGAACTAGCC	18	CTCCAGAATT	49	TGGTTCATCC	53	ACGTCCTAAT	59		ACGCAAGCCT	56	CTACTGCCGC	60	ATGCAAAGCG	49	TACACTGGCA	55	GAAGACACCA	62	TGCCGTCGGG	57
AAACCAGCAC	70	TAAGTCAGCT	36	CGCAATGGCC	30	CTTTGTTTCG	55	CCACAGAGGT	29	GTATAGAAGC	37		CATGGCCGTC	69	ACCTGGGCAC	52	ACATGGCGCA	18	TGTTAAAAAG	49	CGGAAGATTT	53	TATACACACC	59		AATAACGCCT	56	GCATCAGCGG	60	TAACTTAGGT	49	CATTTTCTGG	55	ACCAGTTCTA	62	TGCCTGGTAT	57
TCAGACCGCA	70	GAGCTACAAC	36	GACACTAGTC	30	CCAGGAGGCT	55	GAACATGCTA	29	GATACTTCAC	37		GACATGTGCA	69	TTCATTAAGC	52	TTAGATCGGC	18	GATGAACGGC	49	GGATCACCGT	53	GCCCATCGTG	59		GCTCTAGCTG	56	CAACTAGGTT	60	CCTTTAGCCC	49	CTCAGTCGAG	55	GTCGTGTCGT	62	ACCGCTATTT	57
ATTATGGCCT	70	ATTACGCTCT	36	GATATGTGCC	30	AAGATATGAC	55	TGTCAGTCCC	29	TCGGTCCTCA	37		GTTACTGCCT	69	GCCGCATGCC	52	CAATACGGTT	18	TTTGCATGCG	49	TAGATAGGGT	53	CATACCATAT	59		AACGAGCTCC	55	CTACTTCAGC	59	ATCGCGGCCT	49	CTTTCGAGCC	55	TCGATTCCAC	62	GGCATGATCC	57
GTAGGATCGA	70	GCTAACTTCG	36	GACACGCACC	30	ACCGGGGGTA	54	GTTAGTCGAA	28	TGCGTACGCA	36		CCCTGGGCCC	69	TCTAGGGCCT	51	AACATTGCCT	18	TTAACCGCGC	49	TAGAATGACA	53	GTCACAGTTG	59		TCAGACCGGC	55	TAAACAAGCA	59	AACATTGCAC	49	CTCGTCAGAT	55	TAGAGTTCAG	62	CCCAGGTTAT	57
GACATTGCCT	69	CAAAAGCGGT	36	CGTATAGGCA	30	AGGCACCGCC	54	CAATACGCAT	28	GACGCTTTGT	36		GGACATGCCG	68	CCGACTGGGG	51	CACAGAGGCC	18	CATGTTTCTG	49	TGAATAAATC	52	TTCGTACCTC	59		TCGGACCAGC	55	TTTTCTAGCC	59	AACGCGCTAC	49	GTCGCCATAC	55	CGCGTCGACG	62	CCAGTGAAAG	57
CTATTCTAGC	69	TACTTAAGCT	36	GCCAACTCCC	30	TTTTGAACGG	54	AGGTCTTCCT	28	CCACACGTGG	36		TCGACTAACC	68	TCAGACCGAT	51	CATACTAGTC	18	TTCACTACTA	49	TTTCCCGCTA	52	AAATTTTCAG	59		AACTAGCTCC	55	CCGGAAGGGT	59	AGTAGATAGC	48	GGGAATATCG	55	TTGCGCCCCG	62	TTGCTCAGAT	57
ATATCCGCCC	69	TACAATAGCA	36	TACTGCACAT	30	AGCATGCAGC	54	TCTCCAGGCC	28	CGGGGCCTTT	36		AAGCCAGCAC	68	TACTGAGCCT	51	CCTCCGGGCC	18	GGCTACGGTT	49	CTACCAGCAA	52	AGTCTCAATC	59		ACAAGGCATA	55	ATCACTTGGG	59	CCATTGGGGA	48	CGTACGCGAA	55	GAAAACTGAC	62	CCATAGTTTA	57
AGACTCGCCC	69	CACGATGCGT	36	CATATAGGCA	30	ACTGTGCTAA	54	TACCTAAAAG	28	CCCTATCCGT	36		TGCAGCCAGC	68	GTTTCCGCCC	51	ATGCTCTGCC	18	CCAGGAAATT	49	ATTTAACAGG	52	GTTCGACCCC	59		GTAAAAACTT	55	TCACACGGCA	59	GCATGCTGCA	48	TGCAAAGCGG	55	TGAAAAATCA	62	GTTCCAGATT	57
TTTACATAGC	69	GTGCGTGCCC	36	GACTTGCATC	30	TGAAGTACAT	54	CCCGATATTT	28	TAGAACGCTG	36		ACAAGGCATA	68	CTGAGCGCCC	51	GCTAGGCTAG	18	CGTATTTCCT	49	TTTAGTGGTA	52	TGTTAGGCTT	59		TATACAAGGT	55	ACTACAGCGC	59	GCATGCGCGT	48	CTTCCGATGG	55	CATGCGCGAT	62	AATGAGACTA	57
CATACAGCCT	69	ATACAAGCAC	36	TTAACAAAGC	29	TCCACGGTCT	54	CGTACCAGTG	28	TGAAGCGCTA	36		TACAGCTGGG	68	CATATGGGCC	51	GTTCGTGCCC	18	CTGCTATGCC	49	AGAATATGGT	52	TCTAACACAC	59		ACTACAGCTG	55	AGCGATCCGC	59	TATGCCGAGC	48	TCGATTCACT	55	GAAATTGTTG	62	AGAAGAAGAT	57
GACTTCCGCC	69	GACATCGCCG	36	TCTGGAGCCC	29	CGACAATCAC	54	TGATAACCAT	28	CAATGCATCC	36		CTGTGAGCCC	68	GGCAAACAGC	51	ATTGCTAAGC	17	GGCCCATCCG	49	GGCTCAGGGC	52	AGGCCACCAG	59		TAAGCTTTGA	55	GCGCCACCGC	59	GCCATTCCCC	48	CTGCTTCCTT	55	ATAGCGAGAG	62	TTCGCGGCCC	56
GCAGTAGCGA	69	TCCGCTCGCT	36	GGCATGACCT	29	GGCACTCCCA	54	CATCTCGTCT	28	GTCACCATCA	36		CTTGACGGCT	68	CTACTCCTTC	51	TAAAAACGGT	17	AGTTACACCC	48	GGCTCAGCCT	52	AAGGACATTA	59		AGATTAGCGC	55	CCTACGGCTC	58	TACATTGCCG	48	TTCGCCATTA	55	TACATCAAAA	62	AGTAGCAGCA	56
CGTGCAGTTT	68	CACGAGAGAC	36	ATCTTGGCCC	29	TGCCAAAAGT	54	CCACGTTGCG	28	ATCGCCCAAA	36		TTAGACGCGC	68	ATAGTTGCTC	51	TGAAACTAGT	17	CAGGTCAACC	48	ATTAGCCGGC	52	CATAAGACTC	59		ATAGCTCTGA	55	TCACAAGGCT	58	TGACAGGCCC	48	GCACGCCAAA	55	CGATTAAATC	62	TAATCCAGTA	56
GTGCGGCGCT	68	TCAATTAAGC	36	GCAGTCGCGC	29	CCGAAGCTAG	54	CATTCCCAGG	28	CCCCGCCAAT	36		TGTTGCTAGA	68	GCAGACCGCT	51	GCGTATGCCC	17	TAGAATGACA	48	ATCTTTAGGC	52	CGAAGTGGTC	59		CATCGGGCTC	54	CGCTAAGGTC	58	GGCATGACCT	48	GCGAATGCCT	55	ACAGGCTAGC	62	TCTCCTAACT	56
TGCACTAGGT	68	AGATTAGCCC	36	TTAATAAATC	29	TCACAGAGCC	54	GGGTCTTTCT	28	TGCGACAATT	36		GTAATCGGCT	68	CCTGTTCGGG	51	CTGAACTAGC	17	TACGCAATCG	48	CATTGAGCAG	52	GGCAGGTCGA	58		ACTCGGCAGC	54	TCAAACGGGC	58	CGTACTAGTT	47	GCACCTACAG	55	CCACAAGTCC	62	TGCGAACACG	56
AATGCAGGGC	68	AATGCATGCT	36	GACTGTGCCT	29	ATGCGGTTCT	54	TGCTGCCTAT	28	GACAGACCGC	36		ACTTTGGCAA	67	GCCAACATGT	51	TATCCGGCCC	17	CTCAGAAATC	48	GATTTGAGTA	52	TCATCGCATA	58		AACCCTAGCT	54	AACGAGCTCC	58	AAGGACGCAC	47	CGTGAATGGG	55	TACTAGAAGG	62	ACAGATAGTT	56
GCCCTAGCCC	68	GACACGCTGC	36	ACCTGCAAGG	29	CGCCCACCAA	54	GCTAAAAGTA	28	CCCACGTGAT	36		GACGCTAAGC	67	AAGGACGCAC	51	AACGATGCAC	17	ATATTCCACC	48	TCCTAGTTCA	52	CGGTATGTAT	58		TCTAGATCCT	54	GACAACCGCC	58	TAGGGCTAAC	47	CGGGCTAACT	55	GAGTGCCGTG	61	CTGGATCTCT	56
ATTACGCTCT	68	GATACTGCCC	36	TCAGTGCGAG	29	CCGCCTATCG	54	CCATAGGCTT	28	AGACCAGTAA	36		CACTTCTAGC	67	TCCATCGCCT	51	AACGGCGCGT	17	GTCCGCGTCT	48	CAGCTTATCC	52	CATGATCTCG	58		CCTTGCAAGC	54	GTGATCCCCT	58	CTGGACGGCG	47	GTATAAGTTC	55	AGTACAACTC	61	TAGTTAATCG	56
GCGCCACCGC	68	CTCTTCTTTG	36	GTCACTAGTG	29	ATAGCGCTCC	54	CCCGTAATCG	28	GAACTCCGGC	36		GACTGCCACG	67	AAAGCGGCTG	50	TCAACTTAGC	17	GGTTGCACAG	48	GTACCACCGT	52	CTCATGACCG	58		ACGCCGGCCC	54	GCTTCTAGCC	58	TCAATTGCGT	47	CCTGCCTCTG	55	ATACGGCACT	61	GGGGTCGACG	56
GTAATCGGCT	68	GCATGTGCTC	35	TTAAACGCGC	29	TGCGCCCATA	54	CTGCCATAAA	28	TTAACAACAG	36		CTGGTGGGCC	67	ACGTCTGCCC	50	TAGCTAGGCT	17	ATAGAATCAC	48	TACTGTATCA	52	CACAACTGTC	58		CTATTCTAGC	54	TACTAAGCAC	58	CCTGGAAGGG	47	GCCGCGTACA	55	TTGGTCATTG	61	AATCTTCCGT	56
GCAACTATGG	68	CGTGCAAGGG	35	TTCAAACGGC	29	CACTTCGCTC	54	TGGTGCCTAT	28	TATATCGATT	36		ATTGCTAACT	67	GCACTGCTGC	50	ACTACCTAGG	17	CATCGGTCGT	48	AGGTAGGTCT	52	CTAAGTCGGG	58		CATAGCCTCT	54	GCCAATGCCC	58	AATTAGCTAC	46	ATATGCCAGT	55	TTATGACTCC	61	ATTCGCTCGT	56
CTTAGCTATG	68	CTTGATGGCG	35	TATGCCGCGT	29	GATGGTGTAC	54	CACTGGTACA	28	ACGGTCTTGC	36		AACAGAGCAT	67	GTAACTTGTC	50	TTTGTCTAGA	17	TCCCCACCAT	48	TTCCCAGCGT	52	TGAATATTGG	58		TGATTCCAGC	54	TCTACTAGTC	57	TCAGACCGGC	46	CTAGTCGAAA	55	TTGAAGTAGG	61	CGTCTAAGGC	56
AATTAAGCTC	67	TACATAGCCT	35	TTCGTCGCTC	29	AGCCAATCCA	54	GTAGTCAACC	28	TGGATTCTAT	36		AACTCGTGTC	67	CCCTCTCGGG	50	TCACTTGACA	17	AGAATGAAAT	48	TCACGCCCAG	52	GAAGAACCTT	58		CCACCTAGCT	54	ACCAGCTAGA	57	GCCAGCTCCT	46	ATTTTTCCCC	55	GCGCACGTCA	61	CCAGTGATTG	56
ACACGGGCGC	67	CGTGGCTACC	35	CGATGCGGCT	29	GTGTTCCCTA	54	GGGAATACTA	28	GCCATGCGCC	36		TAGGGCTAAC	67	TCATCGCGAC	50	ATAAACTTGC	17	TCATGTTTTT	48	CGGACGCCAA	52	TTAGCCCTGC	58		ATATAGCTCG	54	GATAGCATCG	57	ATATCAGCCT	46	TCGCTCTGCG	55	CGCCAAAGCA	61	AGCTGGATTG	56
GACATGAACC	67	AACTGGTGCT	35	CTGCCAGCTA	29	AGTGCCTTTT	54	CAGACATTCC	28	CCCCCAAAGG	36		TACCCGGCCC	67	TTAACAGCTA	50	AAGTTTGCCC	17	CCAGTCATAT	48	AGAACGTGAT	52	AAGCTGCTCT	58		AACACAGCGT	53	GATACTGCCC	57	TTTAATGAAC	46	ACAGAGTGGA	55	GTTAAATGCA	61	CAAAGAAACG	56
GTCCGCGCCC	67	GATACTTGCC	35	TACTGAGCGC	29	TTCGCGCATT	54	ATTTTCCATT	28	CTTATTTTCT	36		GCTCTCGCCT	67	TAAACTCACT	50	CCCGCGGGCC	17	TATTCTTTCG	48	TGAAGATCTA	52	CACGGTCTTC	58		CGCAATGGCC	53	GTCCTCGCCC	57	CCGCAAGGAA	46	CTCTATCCCT	54	CTGGGCTCCA	61	TGCGGATCCC	56
CCATATGGCC	67	GTTACTGCCT	35	GCCATTCCCC	29	TTCGCGGCTT	54	TAAGCGTCTC	28	GCGCATAGGT	36		TTTATCTAGG	67	TATTATTGCC	49	ACTCTAGCTC	17	CGTTTATGTC	48	AGTCGTGGCT	52	CTTTGAAGTT	58		TGTAACGCGT	53	ATCAAACCGC	57	TAAGCTCCGT	46	CAGACGGCCT	54	TTACCGCTTC	61	ATATTGCCTA	56
AATGCATGCT	67	CACGAGGGTC	35	ACATGGCGCA	29	ACCGGACCTG	54	AATCCGAAGC	28	CCGCTGAGGC	36		TTAATATGCT	66	TTTACATAGC	49	GCTTCTAGCC	17	GCGGTCGAAG	48	GATGGCCACT	51	GTATGACTAG	58		TCAGACCGAT	53	TTCATTAAGC	57	ATCCGGGCCC	46	CACTTCAGAC	54	GTCACCTCCA	61	GATACGTTCA	56
ATAAACCAGC	67	TCGGCGGCCC	35	GACTCTAGCG	29	TGCGAACACG	54	AATCCCGAAT	28	GTATGGGACC	36		TCACAAGGCT	66	ATAGCCGCGC	49	GTCTTAGCCC	17	TGTAGCTACT	48	TATTGACACA	51	CAACGAGTGA	58		GTTACTGCCT	53	CTCATCGGGA	57	AACGCCCTGC	46	TGCGCCGTGC	54	CCATTGCCCA	61	ACAAGTGACT	56
GCCACTGGGC	67	TATTTCGCCC	35	CAACAGGGGT	29	GTAATTCAGC	54	GGCCATCGAG	28	CCCTTAGTCT	36		TACATCACTT	66	CTAGAGGCAA	49	TACACCGCCC	17	CCTAGACCTT	48	TGCCAGGCTG	51	ATCACCGCGA	58		CATGACAGGT	53	TCCAGCCAGC	57	ATAACCCTCG	45	AGCGGGTCTC	54	TAAGCGAACC	61	GTTGCGCCGA	56
GGCAGCCGCC	67	TCAATTCTCT	35	CACCCGGGAG	29	AGGTGTCCAG	54	GTTACGCTTC	28	CACCGTAAAA	36		TTAACAGCTA	66	ACTACAGCTG	49	TACAACCAAC	17	ACGCTTTCTT	48	ACGTGTTCGC	51	CTTTGCCATG	58		GCATCCCGCG	53	GCAGAAACGG	57	ACTAAGCTCT	45	AGATCCGAAG	54	CGACAGCTCT	61	CCAGTTCAGC	55
CTTGTCGCCC	67	AATTCTGCCC	35	TTGCTCAGCT	29	TGCATGGCCA	54	CACATAACCT	28	TTAAGTCAAG	36		CCTCCCGGGT	66	TAACGGGCCC	49	TTCATTCGGC	17	CGCGAACTGT	48	CCACTGATAC	51	GCCACTCCTT	58		ATCTAGCCGC	53	GCCGGCACCT	57	CTTCACTAGG	45	TATCCGCCCT	54	TCCATGTAAT	61	CCATAATGAT	55
AAACACAGCC	67	GCTAACTAAC	35	GCAAATCAGG	28	TGAATGGGGC	53	TGACGAACTC	28	ATAAGGTCTT	36		TTTGCAAGCT	66	GCCATACGGC	49	TGCAGACGCG	17	GCACGCCAAA	48	TGTACAGCGC	51	TACGCTTTGA	58		GGGACTAGGG	52	CCAAGGCTCC	57	CTTTCTGCCC	45	CCTCTCTTTT	54	CTAAACGGAC	61	GGTCGCCAAT	55
ACTCCGGCCC	66	TCACAAGGCT	35	GGTAGCTCCC	28	ATGCTCTACT	53	GAGCCAAAGG	28	AGTTCCTAAG	36		TACAGAACGC	66	GGTATCGCCT	49	ACATGCGCAT	17	CCAGCTGCTA	48	CACCCCCTGA	51	AAATTCCCAT	58		GACCGCACCG	52	TCAGACCGCA	57	GTAGTAACGA	45	TTAACGACCA	54	GTCCCGATCT	60	AATGGCCACA	55
TCATATTAGC	66	CGACTAGCGA	35	CTGTGCGGCA	28	TGAATAGGCT	53	ATGTAGACGC	28	AATAACGCAT	36		TCGGGCTCGT	66	GCTACTCCGC	49	TAACAGCTAC	17	GACAACGACG	48	TTGTAGCAGG	51	AGCGGCTCGT	58		CATATCGCTC	52	CAATATGGCC	57	TCGGACCAGC	45	GAGTTCACCC	54	TACATCATAC	60	TGCTTGCCGT	55
CCTCGCGCCC	66	ATTTTAGCGC	35	AAAGTCACAT	28	ACGTGTTCGC	53	CAGATTATCC	28	GCTTGACTTG	36		CGTACAGGTG	65	TACATCGCCC	49	GCAGACTCGG	17	AAGCCAGTCT	48	AAGTTTCAAT	51	ATGCCCGCTT	58		CGACTAGCGA	52	TAAAGCAGCG	57	AACAGCTCAG	45	TTTGTGAAGT	54	CTACATACTA	60	AACGCACAAA	55
CCAGCCTAGG	66	CTTCACTAGG	35	GCTAAGTCCT	28	CCAAAGCATT	53	AGGACACGTA	28	TCCCGCTTAC	35		TTAAACCCCT	65	TACATCTCTC	49	AGCGCTCGCC	17	TCTGCGGAAC	48	TTCCACAGAT	51	TGCGTACGCA	58		TCACATCGCT	52	ACGTCAGCAC	56	AAACGGGCAC	45	CTTGGATCTC	54	TCAGTTTCCA	60	TTTGTTTAGC	55
TTAACTCGTC	66	CGATTCGCCC	35	CGCATGGGCC	28	CTTTCACTCT	53	CCTGCACAAG	28	TTCGCTTAAT	35		GATAGCATCG	65	ATTATGGCCT	49	CGATATGGCT	17	AGGGCACACG	48	TTGCGCGAGT	51	AAGCTGCATA	57		ACCCTAGCAT	52	GATAACCGTA	56	TCAGACCGCA	44	GGCCGTTTTA	54	TCTGTCAATG	60	ATTGCACATA	55
CGTACTAGAC	66	TACTGCAGGA	35	TTCGAACCGC	28	TGCCATGAAT	53	TTAGATTGGC	28	TGCCTCATAT	35		CCAAAACGCT	65	CCTACTTGCG	49	TTAAACTATG	17	TTTACACCTC	48	TCCCCACCAT	51	CTGACACTAC	57		CCAACGCTGC	52	TGCAGCCAGC	56	ACAGTAGTGC	44	CAATACCGAT	54	CTTAATGTCC	60	ACCTGTTATC	55
ATATCAGCCT	66	AACATGTGGG	34	CAGGGCGGAC	28	CAGACGGGAT	53	ACCAGTCTCT	28	ACCCTCCCGC	35		TTTGCTATGA	65	CTCCCTGCGC	49	ACAAAGTGCG	16	GCGCCCATCG	48	CGCGTTCAGC	51	TATAGTAACC	57		CTTGCAGCAC	52	TAAACACTGG	56	CCATTAAGGG	44	AAGGTCCCTC	54	AAGTTAGAAT	60	CAGTACGATT	55
TCAACTAACG	65	GACCGCACCG	34	CGGTCTAGCT	28	GGCGCAGCCC	53	ATGTAAAGTG	28	ACAGGAACCT	35		TACAACCGAC	65	TGAATAGCGA	49	TATTGCTAAT	16	GTTTACCCGA	48	GCGCCGCCTA	51	TTAGACGCTT	57		TTATGCAAGC	52	ATAACCTTTG	56	TACTGCACAT	44	GGTGCCTCTA	54	TCTAGTGCCT	60	TTGGGCGCAA	55
TCGTGAGCAC	65	CCATTCGGGT	34	TTCACCTGTG	28	CCTTGCGTAT	53	ACGCCTTCTA	28	GCAACGAACT	35		GATACGCGTC	65	TACATCACAT	49	TATTCCTAAC	16	CCAGAAGGAA	48	CGTCAGAGCA	51	TACGGTCGTG	57		TAACGCTGAG	52	TACATCAGCG	56	CATAGCGCCT	44	TAGCCAATGT	54	TGTCCAATAT	60	CTGAACGCGT	55
AAGGACGCAC	65	GCAATAACCT	34	GCTGCCGCAG	28	ACCATTTTAA	53	GGGCCAATCG	28	AGGCCGGAAT	35		TATGGCAGCT	64	ACTGGGCGTC	49	AGAACAGGTC	16	ATAGACCCCA	48	GCTGCGACTG	51	CAGCCAATTC	57		CTCGCCAGCG	52	TATAGCTCTT	56	TCTTGCGCCC	44	TCAGCCATCC	54	CGTGGACTGG	60	GGCGCAGCCC	55
GTATAGGCGT	65	GACAACTGCC	34	CCAGATAGGG	28	CCACCCCATT	53	TCGCTGGCCC	28	CATGCGCAAT	35		CATATGGGCC	64	GCATTACCCT	49	TCTACATCCT	16	GGCCTATTCC	48	TCGGTTCCAC	51	ACGCGCGGAC	57		ACTACTAGGT	52	TCAGTCCGGC	56	TTTCCAGCCT	44	TCCGCCAACA	54	ATTGCCGCGA	60	GCGAACACAT	55
TGCAGCCAGC	65	TCAGACCGCA	34	GTACGCTCGC	28	CCACAGAGGT	53	TAGGTCACGT	28	AGTTGCGTCT	35		GCCATTCCCT	64	TACTGCTGGT	49	CTAATCGCCT	16	GGCCGAGGTT	48	CCTTCTAGAA	51	AGGCGCGTTT	57		ACTGTGGCCC	51	TCAGACCGGC	56	TCAAACTGAG	44	TCAATGCCAT	54	TGGCCTTTGG	60	TTCGCCCACC	55
AGATGCGAGC	65	AACGTGTGTC	34	TCGATCGCGC	28	TACCACTGCT	53	GGGGAAGCCC	28	CCCGAAACAG	35		ATCGACGCAC	64	ACTCAAGCCT	49	CACTTACCGC	16	CGCACTGCAT	47	TGGAATACAA	51	CCTTGCGAGC	57		ACGTCTGCCC	51	TAAAACCAGC	56	GCGTAGCTCA	44	TGCGTGAGAT	54	AGCCCGGCCC	60	GTGCCATAAC	55
CACACCGGTT	65	TATACTAAGC	34	TAACTCACTC	28	GAATGACTTC	53	CCAGATCTTG	27	ATAACTCAAT	35		TATGCTGGCC	64	TCCATACCCT	49	GACATCTGCC	16	ATAGCCGCTG	47	CCCAGTAGCT	51	CTGTACGTCT	57		TACATCAGCG	51	CTACTTTAGC	56	GCCCGAAGGC	43	TGCCAAAAGT	54	AGCTATGTCT	60	TTCCAGTGGT	55
GCCAACGCGG	65	CATCAAGGTC	34	CAATAATGGA	28	CCACGGCATA	53	TTCTTCTCTT	27	ATCGCGAAAG	35		TAACCTAGTC	64	TATTAGCTCT	49	GACACTAGCT	16	GGCGTAGTCG	47	ACAGAAGGTA	51	TCAGGTGAGA	57		CCTACGGCTC	51	AAATGAGCCA	55	CATATGGGCC	43	TGTCCCCATC	53	TTCGCTCCTG	60	TGCAAATCTG	55
TATACTAAGG	65	CTAGCCAGCC	34	TTGCCTGCCC	28	AAACACGAGT	53	GACCCATCGT	27	CGCATACCGC	35		CTAAGCAGGG	64	AACGAGCTCC	49	TCGACTGCCT	16	AGTCGTACCC	47	GAAGCCGTAA	51	TTCGCCTTTG	57		TACACGCAGC	51	TATGCTTGCC	55	TTTACATAGC	43	CCGACAGCGC	53	CACCAGGTAG	60	ATCGCGTTCC	55
AGAAAAGCAC	65	TGACCTGCCC	34	ATTTTAGCGC	28	AAGGCGAGTC	53	TATGGCTCTC	27	TTACCGCAAG	35		CGCCGCTAGG	64	CCGTTCTACT	49	TAAGTAGCCC	16	TATTTCTATC	47	CTGCGGTCCA	51	ATTGCACACT	57		CGAATGGCCT	51	GCAACGTAGC	55	GCGCACGGCA	43	ACCAGAAAGG	53	TGCGTCTTAC	60	AGAGGTGCCT	54
TATGCCGAGC	64	TCAAAGCGGT	34	CATAGAGGTT	28	CTTAGTATCC	53	TTAAATCGCC	27	TATAGGCATC	35		ATTGAAGCCT	64	CAGACCGGCC	48	TCAATCGGGT	16	TGCTCTAGAT	47	ATGCTCAACT	51	CCGGGACTAT	57		GAAATGCCGC	51	TCATTTCGGC	55	CCCTTACAGC	43	GGTAATCCGA	53	CCAGGACCGT	60	CTGCAGCGTA	54
GCATCTGCGG	64	CCGACCGGTC	34	CGGAGCTAGC	28	TTTATGACTA	53	TACCAAAACG	27	ATTAGTGGCA	35		TCCCTCCGGC	64	TCACACTCGA	48	AAGTTGGGCC	16	CTGTAGTTCT	47	GTGCCTAAGG	50	TATCTATCCC	57		CGTGCCTAGG	51	TGCCACGCCC	55	CCAAATCGCT	43	CGATGATGCC	53	TTGAAGCTCT	60	AACGCTCCAG	54
GCTATTATGC	64	TGCCACGCCC	34	ACTCGGCTCC	28	TATTTTTTAG	53	TTGCTTCCAC	27	AAAGCCGGAC	35		GACCGCAACC	64	CGATTCGCCC	48	TATTGCCAAC	16	GTAATGAACC	47	AAAATTTGCT	50	CAGGTTTCTG	57		CTAAGCAGGG	51	ATAGCACTGG	55	GACCTGCGCC	43	TACCGCCCTG	53	CCACGCATTT	60	TGAAGGTCCA	54
CAAATTGGTA	64	ATCGCGGCCT	34	TACGCTCCCT	27	TTGTTTGGCC	53	GCTATCTTTT	27	TGACCGCTTC	35		TCAGTGCTCT	63	TTAAACTATG	48	ACTAAAGCCA	16	TAGCTGATCT	47	GGCCAGAGCC	50	TTCTGGTCAA	57		ACTATCTAGG	51	GTGGAACACG	55	CTTTGCCGTT	43	CCTTTACTCT	53	ACCTCCAGCT	60	CCACGGCATA	54
ACTATGGCGA	63	CGCTGGCCGC	34	CGAGCTAGGA	27	GGAAACCCAG	53	AGGCGCCTAG	27	CAATCCAGTA	35		TGCACTAGGT	63	TACACCAAGC	48	AACAGTGCAC	16	TCCCCGACCG	47	TCAGTGCTAT	50	ATGGACTCTA	57		GCAGTAGCGA	51	ATGGGCTGGC	55	CACAGAGGCC	43	AAACAGTTTA	53	CTCTATCACC	60	TGAGCTACTT	54
ATGTCACCGC	63	TAACGCTACC	34	AGCTCAGCAC	27	TACGACAAGG	53	TTGCATCCTC	27	TTAGTTATCG	35		GGTAGTAGCG	63	CAGGGCGGAC	48	CCACTGGGAC	16	ATCCGCCACC	47	TCACTCTGAT	50	CAGGTATCAC	57		TTCACCTGTG	51	GATGACGCGC	55	AGCGCATAGC	43	TATCGCACTT	53	GCGGCAGCTT	60	CTAGACACAT	54
GCTGCTACGC	63	CTACTGCCGC	34	CCAAACGCGG	27	ACGTACCGTC	53	GATTGCACCT	27	AATCTGGACC	35		TACCCTGGCG	63	CGAAAAGCCT	48	TTACGCTACC	16	CTAAACACTT	47	ATGTGTCATA	50	CTTCCTGCAG	57		ACCAAGGCTC	51	CATAGCCTCT	54	TAAACAGGGC	43	ACAACGGGTT	53	ATCACACATA	60	CCAAGGACTA	54
TGAGCTAGAT	63	CGCTAGCTAA	34	AGGAGCTGGC	27	GCCATTGCCA	53	TGGATGAGCT	27	CGAGCCCGTG	35		ATCGCGGCCT	63	ATCCGGGCCC	48	TCACTGCCCT	16	TTAACCAAGT	47	CGTAACTTAC	50	TCGGTTCCAC	57		TAATTTCCCC	51	TGATCTAGGT	54	ACACGCGTGG	42	CCAGATCTTG	53	GAAGGTCCAT	60	GCAGTTTGCT	54
TTCAGGCCCT	63	AGTTTGGCCC	33	ACATTTGCGA	27	TCAATTATCT	53	TACAGTCGCA	27	TACTGTCGTT	35		TAGGCGCGTT	63	TCATCAGCGC	48	TCACTCGGGA	16	CCAAGTAGTG	47	TCAATTACAT	50	CATAGCAGTA	57		ACGTGCTAAC	51	CACTATGGCA	54	CCAGCCAGCG	42	ATAATCCGGA	53	AATTTTACGG	59	GTTCACTTGC	54
CCAGGATGGT	63	GTAACTTGTC	33	CCAAACCAGC	27	GTATTTGCCT	53	TGGGCCGATC	27	CCAGTTCAGC	35		TATAGAGAGC	63	ATGCAGCTCC	48	CGTGCTTAGC	16	CCCTTAACTC	47	TTCGCACCGA	50	CATCACAGTA	57		GCCATTCCCT	51	CAGGGCTAGT	54	GTTATGCACG	42	CAGGCAGGGT	53	TCGCCGAGCC	59	GCGCAAATCC	54
AAGGCCCAAG	63	GCCATATGCA	33	GACGTGCGTC	27	TGCTCACAGT	53	CGCTGACCAA	27	AGCACATACT	35		AATAGAGCTA	63	TATATCGCAC	48	TCAATCGCCT	16	CCATCATACT	47	CGCCATTTTT	50	GGCCAGTAGA	57		GACGCTAAGC	51	GACACGCTGC	54	CCGCCGGCAA	42	GTCCCCCAAA	53	AATGCTTAAC	59	AATAGACATC	54
TCTCATGCCC	63	GTAATCGGCT	33	CGACTAGCGA	27	ACGTGGGGTC	53	CCGGCAAAAC	27	TAGCCGAGCG	35		TTCGCCCGTC	63	TAAAGCGCCC	48	TACAACACAC	16	ACGCCTATCC	47	AAAGCCCTAT	50	ACAATGCTCC	56		GCAACGGCGA	50	ATTCCTGCGC	54	CACGCTGTTT	42	CGGTGCGGAT	53	TACGTACTCC	59	ACAATATGCG	54
TACTACCAGC	63	GACACTAACT	33	TACGCTGCCC	27	TGACGCACAC	52	GGTACGCGGC	27	TGTGTGCATT	35		GATAGAAGCC	63	TACAGCTGAC	48	TCACTCAGTA	16	GATGCGGGAC	47	TGCTCACAAT	50	CCGTGCGTTA	56		GACACGCTGC	50	TCAACAAGGT	54	ACCGGCTAAA	42	ACAAGAAGGT	53	CCTTACAACC	59	CAACGCGAGG	54
ACCAGCTAAC	63	TCTAAACCTC	33	CCATGCAGGT	27	ACCTACCTTG	52	AACCGCGAAC	27	CCAAGTAGTG	35		CCATAAGGCT	62	TCGGATGCCC	48	TAATGCATGG	16	AGTGCCGTGG	47	ATTGCCGTGT	50	GTACATTTGC	56		CTATAAAGGA	50	TTTGAAGCAC	54	CGCAATGGCC	42	AAAGGTCCGG	53	CCACGTGTAG	59	TTGGCGCTTA	54
ACCACTAGCT	63	CAATACGGTT	33	GTAAACTTGG	27	TTGCCATTCT	52	CTGGGCAGCC	27	TGGAAGCCTT	35		TCCGAGCTAG	62	TCCAATGCCC	47	GTCGATGGCC	16	CCCATATCTT	47	TTAATACACT	50	CTCCCGCCAA	56		TACACAGAGA	50	TTTGATGTCC	54	TATAGAGAGC	42	CTACAAGATG	53	ACGCAATTGA	59	TACGAGCCCT	54
CTGGTGGGCC	63	CATACAGCCT	33	GATACTGCCC	27	TTTCGCTCAT	52	CCATAATTGT	27	GAGCATCACG	35		GCCTCGGGCG	62	ACCATTAAGT	47	TAAAGCACGC	16	ACGTTGAACC	47	AACATACGGT	50	CGTCCATAGC	56		GATCATGAGG	50	TCGTGAGCAC	54	TACGCTCCCT	42	AGTATCCCTC	53	GGCCCTCCTT	59	GACAACGACG	54
GCCAGCTCCT	62	TACAGCACGA	33	TGTGATAGGT	27	ATCTAAGCCT	52	TACGCCTGAT	27	TTAAAATTCC	35		TATATCACTT	62	CCTCGCTAGT	47	GTTAACTAGC	16	GCCTCGAAAT	47	TTACATATCT	50	TAAACGCGTT	56		TAAGGCGCAC	50	GAATTAGCGC	53	TCAGATGAGC	42	AAACCAGCAT	53	GCAGGCCCAC	59	ACCGTGAACC	53
CAAACGCGTG	62	TCATCGCGAC	33	ACAAGGCTCC	27	GCAAAAATAC	52	TACATGGTGC	27	TAGCAGCACG	35		TAAAGCATGT	62	TCAGCTCTAA	47	CTTTCGGCCG	16	CCGCTGAGAC	47	ATAGCCCTCC	50	CCATTAGGTC	56		TTTTCTAGCC	50	GTGGACGCCT	53	AGCTAAGCAC	42	ATGTCTCCCG	53	GAACTCGTTT	59	GGGCGGCACA	53
ATCGCTAACC	62	TTATGCCGGC	33	CCTTTAGCCC	27	TCAGCCATCC	52	AGAACTGTCC	27	CTGATCCTTA	35		AACACAGCGT	62	TCGGACCAGC	47	CGTACAGGTG	16	AAGTAAAACC	47	ATAGGTCCTT	50	CTATAAGATT	56		CCTGCGTGGC	50	CCAATGGGCG	53	CAGGGCTAGT	42	TTCGGACTCG	53	ACGTACCGTT	59	GAACATGTTT	53
GACATCGCAT	62	TTGATAATCA	33	TGAATAGCGA	27	TTTAGGCAAC	52	TGTTACCAGG	27	ATTGCCGCGA	35		TCAGTCCGGC	62	GGCATGACCT	47	TCACTTGTTC	16	GTATGCCTCG	47	TTCGTCGAAC	50	TTGACACTTA	56		TTATGCCGGC	50	TGATACTGCG	53	GCTAATAGGC	42	CCAGCATTGC	53	GAAGTCCATT	59	CTCATATTTA	53
TATAGCTCTT	62	GATTTACGAT	33	GTCACTTGTG	27	GCCAATCAAT	52	AGGTCTTTCG	27	TGGTTCCTTT	35		CCGACTGGGG	61	CTTGTCGCCC	47	AGATGCGAGC	16	CTGTGTTTTG	47	CAGTACGGCG	50	GGTTCGACTG	56		AACCTTGCGC	50	CAAAGCTCTC	53	CTAGCCAGCC	42	AAGCCTAGAG	53	CATCACCCCC	59	CGAGATAAAC	53
ATTCGCTGGC	62	ACTTTGGCAA	33	GTTCGTGCCC	27	CGCGCTTCTG	52	TTGTGTTTCC	27	CCTGTCTTAT	35		CAAATGGGCT	61	ATGGCTGCCT	47	TATCGCCCAC	16	GCTTATGGCC	47	CATGCCCCAT	50	GGATGGTGAG	56		TCACACGGCT	50	ACGATGGCCT	53	AATAGAGCCC	42	CTCTACAAAC	53	TCAGTTGTGT	59	CATACACTGC	53
TATGGCAGCT	62	GCCAACGCGG	33	AACTGCTACC	27	CTCGCACATG	52	GTCGGCACGG	27	TCTCGCCCTG	35		CGGACGGGTG	61	ATAACCGGGG	47	CATATGGGTC	16	ACTGGCCGTC	47	ATCGAGCTCG	50	GGGTTACTCA	56		CCATTAGCAC	50	CAATCTGGTA	53	TCACTTGTTC	42	TCTTTAACCT	53	CACGAAATAG	59	GCCAAATAAC	53
ATTGCTAAGC	62	GCGTCGGCCC	33	CCTTGGGCCC	27	AGCACGTGTC	52	TGACAGTACA	27	CTAAAATCCC	35		GTAACTTAGC	61	ATCAGCTTCC	47	TCAAATCGGT	16	GATGCCAGGC	47	ATATGCGCTC	50	CCAACCATTA	56		AACGAGTGCT	50	AACATTGCCT	53	GTCTAAGCCT	42	CCACGTCACC	53	CCCGAGAGAC	59	TCTCGGCAAT	53
TGTTAAGCCC	62	GTTTCCGCCC	33	GCACGAGCGC	27	AGTTTCCCAT	52	GCCTTCCTAT	27	TAGCCAATGT	35		TCACTCGCTA	61	CCAAACTTGG	47	GACGCTAACT	16	GGCACTCTCT	47	TACAGAAAAC	50	CGAACGATAC	56		CCATCTAGCT	50	CTTGGCCAAC	53	TAAGACTAGG	42	TATTTTATCA	53	TTGGCCGCAA	59	CGAAGATTTT	53
CGTAACTAGT	62	TAAGAAAGTC	33	CAGATTGGAA	27	AAGTTAGAAT	52	CTAACGCATT	27	ACCGCACCGG	34		GACACTAACT	61	GTCACTAGTG	47	TTATTCGCGC	16	GGCCATCGAG	47	TTATATCTTT	50	CACACCCTCA	56		CCTTAGAGGG	49	CACAGAGGCC	53	GCAGGAGCGT	42	ATGATATCCC	53	CCGGAACACA	59	GTATGCGTAC	53
TCATTTGCCT	61	CCTACGGCTC	33	CACGCTGGTT	27	GATGCGAGAT	52	ATACCAGTTA	27	GGTTATGCAT	34		TCTACTAGTC	61	TATACTCGCG	46	CACAACGGGG	16	ATACCCGTTC	47	ATCTTACGTC	50	CATGACTCAA	56		CTACGACAGC	49	TCATAACGAG	53	GCGACCGACC	42	TCTTGGGCTT	53	CGTAACGCGT	59	TTAACACGGT	53
TTCCCAGCCT	61	TTTATATCGT	33	GCCATTCCCT	27	ACTTAGGCTG	52	TTCCATGTTA	27	GCAGATACTT	34		CCATCGGCGC	61	ATTGAAGCGC	46	TTAGTTCTGT	16	GTGCCTGTCA	47	CGAACGCGCG	50	ATCATCTTCT	56		GGCATGACCT	49	TAACGGGCCC	52	TAGGGCATGG	42	TCCAAATATT	53	TCCTCGCTAC	59	TTGGCTAGCC	53
ACATGGCACT	61	CCACCTGGGT	33	GTGCGCGCCT	27	TATCGCCGGT	52	TTACCACACG	27	TCTTGCCTCC	34		TCCAATGCCC	61	ACGCAAGCCT	46	CCACCTGGGT	16	CTTATGGCGC	47	CCATCATACT	50	AACCATAAAT	56		TCAACAAGGT	49	TTTATCACCT	52	TATTGCTCAC	42	ACCAGAAGAG	53	CTTAGTATCC	59	TACGCACGAA	53
TTTCGCCAGG	61	ACTGGAGCAC	33	CTTCTAGCTG	27	TTCTGGATCC	52	CCCGCGTGGT	27	AATGGAGTGC	34		TAAGGCGCAC	61	TGCTGCTAGA	46	GCCTGGCTTC	16	ACACCAATGC	47	ACTGCGCCGT	50	CATCTCCCAG	56		TCAGTGCCGC	49	GCCAGGCGGT	52	GCGTCGGCCC	42	ATGCTCTGCG	53	GCGTATTTCG	59	GATAGCTCCG	53
ATAGCCGCGC	61	ACATAAGCCT	33	GGAGTAGCTG	27	ATGTGACCTA	52	CTTTACGCGG	27	CTGTTCAACT	34		CCTTGCAAGC	61	ATTATCTCCT	46	CCTTAACGGG	16	TCTGACACCG	47	TAGGATTCCT	49	AGTGGTACTG	56		CCTGCTGGGT	49	TTAGATCGGC	52	TGCAGCCAGC	41	CGTCGTATCG	53	CCCAACACGT	59	GGCCCAGTTT	53
AACACATTGG	61	CGTACTAGAC	33	AACTGGTGCT	27	TTATGCATCC	52	CTCATGCACA	27	CACGCCCGTC	34		GAGGCTTAGC	61	TAGGGCTAAC	46	TAATTAAGCA	16	AGCTCCGCAT	47	CAGAAGAACC	49	TTAAAGGCGG	56		GACAAGGCGG	49	CGTAACTAGT	52	TTCCTCGCCT	41	GTTGCGTCTC	53	GAGTGTCCTC	59	GCTAGAGACC	53
CCAAACCAGC	60	CCTCCGGGCC	33	TCCCGTAGCC	27	ATGCGCGACG	52	ATGGCGCCCT	27	GAAGCCAGGC	34		GCGAGGCTGC	61	GCCCTAGCCC	46	AACACGCGCG	16	CACCTTCTCT	46	TGCGTCTTCG	49	AATGCTTAAC	56		GCAATTGCGA	49	CCGACTGGGG	52	TTTCGCCAGG	41	TCGAGTCTTC	53	AGCCGCTCGT	58	TCGCCCTTCG	53
TCCACTCCGT	60	TCAGCCCGCC	33	GTTGCGCCCT	27	TACGCCAACG	52	CTACCCACAT	27	TCACGACACC	34		ACAACTAGCT	60	CCAGCCAGCG	46	CTTATAGGGG	16	CTAGTGCTTA	46	GCCCTTTCGT	49	TGTTTTAACT	56		CTAATCGCCT	49	GATATTGCCC	52	GCGAGGCTGC	41	TCCTACCCAG	53	TACGATTGCA	58	ACAACCTCCA	53
TCTACTCGAG	60	TGCAGGTGCC	33	TCACACGCCC	26	AAACACTAAT	52	TGCCAAAAGT	27	AGATTATGCA	34		CGTAACGGTA	60	GAAAACCGCG	46	GCAATCCCGT	16	CGCAATCCTG	46	CAGCCAGGAC	49	TCGGCGTAAG	56		ACACGCATGG	49	CTAAGTTAGC	52	GGTCTAGCTC	41	AATTGGTCCT	53	TTATGCTTCT	58	AAGACCAGCG	53
CACCCGGGAG	60	GCATGCCTTC	33	ATCGACTAAC	26	CCACAAAAGC	52	TATACACCGT	26	ATGGAAAAGG	34		TACCCTAGCG	60	CTCTCGGCCC	46	AATGCAGGGC	16	CTTCCCAGGT	46	CCTGCTTCCT	49	TGGGGCCATT	56		GACAGGCGCC	49	GGACATGCCG	52	TTAGTCTTGC	41	CACTATACCT	53	CCTAACTACG	58	CCATTTTCAG	53
CAAATGCGTA	60	ACTGTGGCCC	32	TCTCATGCCC	26	TAACTCGGGA	52	TGTCCCCGTG	26	GATGAGGCCA	34		GCAGACGCCA	60	TCACACGGCA	46	CAAACTAGCC	15	CACGGGACCC	46	TGCCTCCGTA	49	TATGAAAGTG	56		CTTGACGGCT	48	CTTGTCGCCC	52	GAAATCGCCC	40	GATAGTTCTA	53	CCGCTACTCA	58	TCAATCCCGG	53
ACCTGCGCCC	60	TATGCCACGC	32	GAACGAGCCC	26	TTTAGGTCGT	52	CCATTAGATT	26	TTCCGTGAAC	34		TCAAGGCTGG	60	ACTCGGCAGC	46	TGACGCTAGC	15	CGAGGACACG	46	CCGCTCTTAC	49	CGGCATTCGG	56		TACATAACCT	48	CCAACCCGGG	52	CCATCTAGCC	40	GTAGATTCGT	53	AGCCTACGTT	58	CCCAGTTGCG	53
CAAAGCCCGC	60	TTTAGTGCCT	32	GATGCTCCGA	26	CGCAGGGCAC	52	ACCAGTCTAG	26	AATTAATTCT	34		TGCTGCTAGA	60	CAACTAGGTT	46	TTTCGCTAAC	15	GGCGTCATGG	46	GCGCGGTGCT	49	TCATGTCAGC	56		CCAACCCGGG	48	CCGGCCAGCC	51	ATAGTAGCCC	40	CGACGCCAGC	52	TCCAAATATT	58	TTCTGGGCCC	52
AGCGGCGTGC	60	CCGTGCTAGT	32	GTCGTCGCTC	26	TTGCACCACA	52	GTTCGCGTTG	26	AGACCCCATT	34		GGCATGACCT	60	GCAACTATGG	46	TTACTCTAAC	15	AATGGGCGCT	46	TCTTAAAGGG	49	AAAGCCACCT	55		GCAAAGTGCG	48	TAGTGCGGAT	51	ACATGCAGGT	40	ACGTGTTCGC	52	ACGCCAACTG	58	TCCAGTAAAG	52
CGTGGCTACC	60	CCTCTAGCAG	32	TCTAACGCCT	26	TGTCACCAGT	52	GCGGGTCCGC	26	ATTCCTCGGC	34		ACCTGGCGGT	60	CGCGCAACCG	46	TAGAATAGTC	15	GACGGCCAGT	46	ATCCCTATTG	49	AACCGGTGGT	55		TCAGCTTTGA	48	GCTGCCGCAG	51	ATGCAAGCTC	40	ACTCCAGAGA	52	AAGCGCTCGT	58	CCGTAGGCTC	52
AATACTAGGT	60	ACACTAGCAA	32	TACCTCGCCC	26	TGCTGCGTTC	52	TGGGAAAGAG	26	TCATGGGGCG	34		CCTCGCGCCC	60	TTAAACCTAG	46	TAATTCGCTT	15	CTACGCGACT	46	TTATGCCTCG	49	CCTGCGCATA	55		ATTCCCGCCC	48	TAACTTGTCT	51	TAAACTTGAC	40	GCATGTCCCG	52	ACGTATCGTT	58	CGTGCCATAG	52
CGTTGCGGCC	60	CCTATGCGCT	32	GTCATAGCGT	26	AATCCAGTAT	52	ATGTTCACCG	26	CGTTACGCGC	34		TCAATCGCCT	60	TCATCTTTCC	45	CTTATCGGCT	15	TAGAGAAGCA	46	GTCCAGCTAG	49	TCCCCAGGTA	55		CGCAACGGTA	48	ACACGGGCGC	51	CACCTAGCCC	40	CTCTTCCTTT	52	CCCAGTAGCT	58	GTTTTCACAT	52
ACTGGAGCAC	60	GCGCACGGCA	32	CCGCATGGCT	26	CCATCCTCAC	52	ACTACCCAGT	26	CTAGCCAATC	34		CTACTGCCGC	60	AAGTAGCTTC	45	GCAACGGCCG	15	TTTACCCTCA	46	GCCAACTATG	49	TTTCCGCAGA	55		GCAGATCGCC	48	CACACAGGTC	51	TACTGCAAGC	40	CATCATCAAA	52	GTCACGCATT	58	GCGAGCCGTA	52
ATGACGTCCC	60	CATAGCCGTC	32	TGCGATCTCT	26	ACTTATCACA	52	AGATGGTACT	26	GCCGAATACG	34		TACGTAGCCG	60	TCGCAAAGTG	45	TACGCTCTCG	15	TTCGGTCCCG	46	ACAGTTTCCT	49	CCAAATCATT	55		TACGCTCTCG	48	GGCACAGCGC	51	TATAGCACTC	40	ACACATCAGT	52	CTAGCGACAG	58	CCAGGAATAT	52
TAACCTAGTC	59	TAACGCGCCT	32	TCAAGGCTCC	26	GTGCCTCGCT	52	AATGTTGTCG	26	AAAGTTACAG	34		TACTTCCCCT	60	TACTTCAGTC	45	CAATATGGCC	15	TCACTCTGAT	46	AATCCAGGGC	49	GATTACTATT	55		ATATCAGCCT	48	GACGAACGCC	51	ACGTGCTAAC	40	TCCTTGCGCT	52	TATAGCCACA	58	TCAGGCGGTA	52
TATAGCACTC	59	TACTACACAC	32	CAACAGTGTT	26	ACATGCCGAC	51	CCAAGAAAGT	26	CTAAAAATCC	34		TGAGTTCCTT	60	GTACGCTCGC	45	TCGGACCAGC	15	GTACCCCAGT	46	TCCAACGCGG	49	GCACCTAATT	55		CAATCTGGTA	48	CTTATCGGCT	51	ATCTCGCTGC	40	CCATCATTCT	52	TATCAGTCTC	58	CCACATGGTG	52
CCGTCGGCCT	59	GCCTTACGGC	32	TCAGTCCGGC	26	GGATGTACCG	51	CTCACTAATG	26	AGGTGGCCAT	34		CCAAACAGGC	60	TATGTCGCAC	45	GAAAGCATGG	15	ACGGCCAGTT	46	CGCGATTAAG	49	GCCGACACCC	55		ATGCTCGCTT	48	CGTACAGGTG	51	GATACAGCGC	40	TATTACGTGT	52	GAAGCTAGTG	58	CGAAACTTCT	52
ATGCAAGCTC	59	CCAATGGGCG	32	TCGTTTAGCC	26	CCCAGTACAC	51	TTGCACCCTA	26	AACGAGTTTT	34		CCAGCGGCTA	60	CATACTAGTC	45	TCACACGGTA	15	GCTGCTACCC	46	CACCTCTTAT	49	AGTACAACTC	55		ATTGCCTAGG	48	CCTCCGGGCC	51	AATGCATGCT	39	AGATCCGAAC	52	GCCAGGCGTC	58	AGTGCACCGC	52
TCCACTAGGA	59	CACTTGGCCC	32	AACATGTGGG	26	TGCCTCTGTT	51	ATTGCTCCGG	26	GTAATGAACC	34		TACAACCAAC	59	TCAGTGCGGC	45	ATCATATCCT	15	GAAGACTTCG	46	TTAATCAGCC	49	AGAACTCCTC	55		TCTAGGGCCT	48	ACAACTAGCT	51	CGGCTGTAGC	39	CGGCACGTAT	52	GCATACCAGT	58	AGGTCCCGGG	52
GTTTCTAGCA	59	GATCCAGCCT	32	CCGACTGGGG	26	ACCCAGTAAG	51	TAAATACTGC	26	TTATGCGGGA	33		GGTATCGCCT	59	CCAAAACGCT	45	TTACAGCGCT	15	AGGATGAGTC	46	TCCATGTGGA	49	CCAAAAACCC	55		CCTTCTGGGG	48	TACAGCCGAG	50	TTAACTCGTC	39	ATTAGTTATT	52	GAAAGCGTTA	58	CGCCGCAAAT	52
TCTAATGCCC	59	CGCTTGGCCC	32	GCTGCTACGC	26	AAGCCAACTG	51	GACCACAATC	26	ACTCGGCACC	33		GCTATTTGCC	59	TTTGCAGCTA	45	CCAACAGGGA	15	GTTGTCCCAA	46	GTTTTAACCT	49	AACTGCACCC	55		ATGCAAGCTC	48	ATCTCGCTAG	50	ACCTGGCGGC	39	TTTGGCGCAA	52	CATACATACA	58	TCCTAGACCA	52
CTACTTAAGC	59	GACTGTGCCT	32	ACAGCTTAAT	25	ATACGGGAAC	51	GCGCCATCGA	26	ACATCGCTGA	33		TTAAGCATTG	59	CCATTAAGGG	45	GAATTAGCCT	15	GACAATATGA	46	CTTGGAGTCG	49	GGCGCAATAA	55		AACATTGCCT	48	TACCGCGCAT	50	GTAACCAGCA	39	CGATGCTACC	52	TAGTGTTTAT	58	ATGCCTTTTA	52
CCAATAGCGC	59	TCACACGGCA	31	TGCGGCTAGG	25	TCATGGTCAT	51	GCCCATTCCG	26	CTCATAGACT	33		GTCATTAACC	59	ACATACGCCC	45	TATAACCAGC	15	ATCTGGTTGG	46	CTTCGCTAGT	49	GCCGGGACCG	55		CCTACTCGCA	47	GCCACTGGGC	50	CACAGCAGCT	39	AAGGCAGAGT	52	ATAGAGTTGA	58	AAAACTACCC	52
TACGTGGCCC	58	TATCATGAGG	31	ATCATAGTGA	25	AAGCTTTAGG	51	CTCGGGCGAA	26	AGTATATACA	33		CATACAGCCT	59	TTCACCTGTG	45	CAAACCCAGC	15	ATTAGCCGGC	46	CGACCCACTT	48	GAATCCCACT	55		AATTTCACAT	47	CATGGCCGTC	50	TGCCGCGAGC	39	CCCACCCTTC	52	TGTTTCCACT	58	GAATATCCAG	52
GGCGATTGCG	58	CGCATGGGAC	31	CCGCGCACGG	25	ACCAACCCAT	51	TACATCTGCT	26	GGGTTTTCCC	33		ACTACTAGGT	59	TAACCTAGTC	45	GCCATTCCCT	15	ATCGTGCTAC	46	CGACGATCTC	48	CTCGCTCCTA	55		ATACAGCTCA	47	TACAACACAC	50	GTGGGCAAGC	38	TATTCAGACG	52	GTACGAAAGG	58	CCGGCTGTAC	52
TCGAGCGCCG	58	CGCCTAGCAG	31	GCGGCCCGCG	25	CATGATCACC	51	CGCGGTACAG	26	GAGCATATGG	33		GATCACCGCG	59	ATCAAATCGC	45	GGTGCTAAGC	15	GCGTATCTGC	46	CGTTAAAGGC	48	CGATCACTCG	55		GCCAGCTCCT	47	GGTAGCTCCC	50	CATAGGCTAC	38	ACGCCAAGTT	52	TATAGCGAAT	58	CCATGTTCGA	52
TCCAATGCCC	58	CGCTTGGAAA	31	GACCTGCGCC	25	TCAGCACCTG	51	AAATTTCGGT	26	GGCGGTTTTG	33		AACATTGCAC	59	CACGCGGTTC	45	CAACGAGGGG	15	TACCAATGTA	46	TTGAGAAGCG	48	ATCATTCCTG	55		TATCCCGCCT	47	TCCACTAGGA	50	CGACAACGAG	38	ACCTGATAGC	52	TGCCAGCATG	58	TCGTTTGTAA	52
TCGGCGGCCC	58	ACTGAGCTCA	31	CGTAACTAGT	25	CCGAACTATC	51	TTAATACCAC	26	TAAGCCCATT	33		GTCGTCGCCT	59	TAACATTAGC	45	TCAGATCGAT	15	GACATACATG	46	TTCCAGTGAC	48	ATACTATCCA	55		CTTAGCTTGC	47	CCAATAGCGC	50	TAACGGGCCC	38	ATACCCGTTC	52	TGGTTCGACG	58	CTAGGTCATT	52
CATCAAGGTC	58	TTTGAAGCCT	31	TACTGAGCCT	25	CCTAAAGATT	51	CAAAGCCACA	26	GAACGCATCG	33		CTACGTGTGC	59	ATAAACCAGC	45	CATCTAGCCC	15	CACCGCTGTT	46	GGGCCAAAAA	48	GCGTGCCGTA	55		ATACGCTTGC	47	AAGGACGCAC	50	CATTTGGGTT	38	GTAATTCACC	52	AAAGTACTCG	58	GCCTAATGAG	52
TTGCCAGGCC	58	CCTCCCGGGT	31	AACGAAGCAT	25	TGTAGCAAGT	51	CCACACAGGT	26	ATTGCGGGTC	33		TCCATCGCCT	59	CCGACAAGGG	44	GACTGGCCGC	15	GTACATTTGC	46	GATAATCCGT	48	TGATGATTTT	55		ATATTCGCCT	47	CGTGCAGTTT	50	ATTATATCCC	38	GTCAGTACAT	52	TACAGATCGC	58	GAACCCAGCT	52
TAATTCACTT	58	TCTACTAGGT	31	TATACTAAGG	25	TACCTCTCCA	51	TCTGCCTCGG	26	TACGCACTCA	33		GATGCTCCGA	58	TAGGCCTTGG	44	TTGATCTAAC	15	CCCTAGATCT	46	GTCCGCGTCT	48	TTCGGGTTTC	55		ACCAGCTAGA	47	TAACATTAGC	50	TACACGTAGC	38	TATCGCTGTT	52	TTAATGAACC	58	ATGTTGTAAG	52
ATTGCTAACT	58	CACGAGGGCC	31	TTAATTGGCT	25	AGATCCGAAC	51	GTGACCATCA	26	CTGCCTGGCC	33		ATGGGCTGGC	58	TACAACCAAC	44	TCGTCTAGTC	15	GGCCGAGAAT	46	GAGTTCACCC	48	TTGCGTTGTT	55		GACACGCACC	47	ATGTAGCTAA	50	TACATAAGTC	38	TTTTGGTACC	52	GCCGTACCAA	58	CCTCAGGACA	51
TATGCTGGCC	58	ATGGTGGCCC	31	CTACGTGTGC	25	TTTGCCGTAA	51	GAGCCGTCGA	26	CTGGTCAACT	33		ATGGTGGCCC	58	GCAGTAACGG	44	TATGCCTAGG	15	TAGCCGTCTG	46	TCAGAGTTCC	48	TGAATGGGAC	55		TAACCTAGTC	47	GCCATTAAGT	50	ACGAACGCAT	38	ACCAGATCCT	52	CAAATGTACG	57	TTTGCTAAGG	51
GACACGCACC	58	TACCTCGCCC	31	AGCTAAGCAC	25	GATGCGATCT	51	GTGGTCACCT	26	ACTTGCCCCC	33		TCACACGGCA	58	GACACGCTGC	44	ACACTGGGCC	15	AACTGCCAAC	45	TAAATAGATT	48	GTAACCAACC	55		TTCGTCGCTC	47	CATAATTTGC	49	TCGTCAGCTC	38	ACATCTGTCA	52	GTGCGCCCGC	57	CCACGTAGTA	51
CTACTGCCGC	57	CGAAGTGGTC	31	CCATATGGCC	25	CACTTGCCAG	51	CGGCGTCCGT	26	AAGCATGGGG	33		CATAGAGGTT	58	GACGTTACCC	44	ACTCGGCTCT	15	TTTGCACTCC	45	ACATAAACGT	48	AATGGGCGCT	54		GCCAATGCCC	47	ATGCAAGCTC	49	ATGCATAAGT	38	CCGCACACGA	52	TCGCCAGCTC	57	ATTTAGCATG	51
AACATTGCCT	57	CATGAGGGAC	31	CACCACGGTG	25	ATCGGTTTCT	51	ATCAAATATT	26	GAAGTCCATT	33		GAAAACCGCG	58	GTTTGCGACC	44	CAGTCAGGTA	15	TACCACAAGT	45	AACACCACCT	48	CGGCGTCCGT	54		GAAACTAGGA	47	AGATGCGAGC	49	AAGTCAGCCC	38	TACGTACTCC	52	CTGGCGTGCT	57	AAATATCCGT	51
GCACTGGCGG	57	CACGAGGGAA	31	TCAAAGCGGT	25	ACAAACCTGT	51	CAAATCATCT	26	CATGCGTATG	33		AACGAGTGCT	58	TATTGCGGCA	44	CCTGGAAGGG	15	TGCCCTCTGT	45	TTAGGGTTCT	48	ACCTATAGTC	54		CAGGACGGAG	47	TACAGCAGTC	49	CTCGCCAGCG	38	TCGCGAGTAC	52	AAATATCCGT	57	CGAAACATGG	51
TCACTGGCAC	57	TTTATCGCAC	31	CTCAACTAGC	25	GAATGGCGTC	51	AAAGAGGTTG	26	GCCGGAAAAC	33		TTACGCTTGC	58	ATAACCCTCG	44	CGCTGGGTAC	15	TGCCGCCGTT	45	CGCAGGGCAC	48	TTCTCCGCCA	54		GCAACTATGG	46	TACGGCTGAC	49	TTAAGCAAAG	38	TCGAGACCCA	52	GCGCATTGCT	57	ACAGTCTGCC	51
CACGATGGTT	57	AGACGCTCGC	31	CGTCTAGCCT	25	ACCGAGTGCA	51	TGCTAGAGCG	26	AAATGCCCAT	33		CCATTCTGGG	58	AAACGGGCAC	44	GACTTGCTCC	15	ATCGGACCAC	45	ACGCCCATGA	48	CCTTGCAACG	54		CCCATCCTGT	46	ATATCCGCCC	49	CCGAATGAGC	38	GCTATTACGT	51	GCCGTATCGT	57	TATTATGTAC	51
TCCCTCCGGC	57	TTCAGGCCCT	31	GTTTAGGCCT	25	TGTCATCCCA	51	AGCGACCTTA	26	AGTCCACCTT	33		TCAGACCGGC	58	AACAGCAGTG	44	AAGACCTGGC	15	ATAATCGACA	45	TAGGGTAAGC	48	TTTGCCTCAA	54		CGCTACATTT	46	TAAACGCCTC	49	GCCACCGCCC	38	CGGTACATGT	51	ATTAGTCGAT	57	CTGGCCCTAG	51
TCAGCTTTGA	57	TGAGGCGGCC	31	TAACTGCTCG	25	TCTGCCTGCC	51	TAGCACATGA	26	GAATCGCGCA	33		TCACACGAGC	58	TGATGCGCCC	44	TAGACAAAGT	15	CATACCTTAG	45	CTGTACTGCT	48	GAGCAGCTCT	54		AGCTTCGCCC	46	GCTCTAGCTG	49	GCCATTCCCG	38	CAAACCCCCG	51	TAGCTTCCCA	57	TTTGCACTCC	51
TCATCGCGAC	57	CCCGAGGGAC	31	CTGCCTAGTC	25	CCGCTGTATC	51	CAGAGCCACA	26	TAATGGCCCT	33		CCAATAGCGC	58	AAGACCTGGC	44	GAAACTAGGA	15	AGCGATATCC	45	TGAGACATCT	48	ACAGTGTCAA	54		AACACGCGCG	46	CGCTTGGCCC	49	CTGTGAGCCC	38	CGGAATAGGT	51	GTCAGTCACC	57	TTCCCTACTC	51
TGCCTGCTAG	57	GCGGCATCGC	30	TACTGCAGGA	25	CGTGCCTCCG	51	CCTCGGAAGC	26	TTACGCGTGC	33		TTGCCAGGCC	58	CGCACAGCGC	44	GACGAGTCCC	15	CTCAGCTGCA	45	TAACACACCT	48	GAAGTCAATT	54		CTACTTCAGC	46	GACACTAGTC	49	TATGGCCAAC	37	GTCAACGTCG	51	AGTACCAGAT	57	TTAGACGCTG	51
TACATCACTT	57	ACGGGCCTCG	30	TTCATTAAGC	24	CGCCTCTACT	50	TGGGTTGTCG	26	AACCGTGTTC	33		TGTGCTAGAA	58	TACATTCGTT	44	TCATCTGTGC	15	ACCAACACTT	45	TTACCGGTAA	48	GGAGTGGGCA	54		GATTGCCTCC	46	ATAAACCAGC	49	ACTACTAGGC	37	ATTGCCGGAC	51	ATGTAAGTTT	57	TCGGTTCCAC	51
CCACAACGGC	57	ATACTTTAAG	30	GTTACTGCCT	24	TTACGCGTGC	50	ACACCAGCAC	26	AGCCACTCTG	33		TGACAGCACG	57	TGTTAAGCCC	44	GAGGACCGCC	15	ACTCGCCCAA	45	TCCACGGTCT	48	CAATACAGCG	54		TACGCTCATG	46	GTTTCTAGCA	49	ATTATCTCCT	37	ATCGATCAGT	51	CAGGCATCAT	57	CGGGCACTCC	51
TAGTCAAGCT	57	TTAACGCTCT	30	GTCATAATGC	24	TTCGGAAAGT	50	CGATGCTAGC	26	CCGTCTGTGG	33		GTAACTTGTC	57	GACACCTGCG	44	GCTTGAGCCT	15	CCGACGCTCA	45	TCTGAACTCC	48	GCCCAGCCTT	54		ACGGACGCCT	46	ACAAACGTGC	48	AAAGTACGGT	37	CGAACATTGG	51	AAGTTGTAGG	57	TTGCGGACCC	51
AACTAAGCGA	57	CGTACTAGTT	30	ATCATATGGG	24	TCCAAGGTAC	50	TAGCACGTAC	26	TCCCAGTACA	33		CAAGTAGGTC	57	TCACTTCGGA	44	TACGCGCACC	15	CCAATTTATA	45	AGAATTTGGC	48	AACGCTCCTT	54		CATACTACGG	46	GACTGTGCCT	48	TATGCTGGCC	37	TTTAAAGCTA	51	GGACATGTAT	57	GAAAGCGATC	50
CCTTAAGCAC	56	CTCTCGGCCC	30	GTGCCCGCTT	24	TGCTGTAAAT	50	CGTAATACGC	26	TAAACTAACT	33		TCGTAGGCCC	57	AATCTTGCCC	44	CTAGAGGCAA	15	ATCTTTAGGC	45	CGTTACGCGC	48	AGCAGAATAT	54		ATCTTTGCCC	46	ATTATCTCCT	48	GCAAACTCAG	37	TTAACGTATT	51	ACTTACCGCT	57	TACCGTCTTC	50
TTAAACCTAG	56	TCCATTCCCT	30	GACACTAGGT	24	TAGTAGTTCC	50	GGCCGATGTC	26	CAGGGCTTAA	33		GACCGCACCG	57	GCACACTGCG	44	CGTGCAAGGG	15	GTGGCCCCGG	45	CGGACAACCA	48	TATGCAGTAA	54		CCGACAAGGG	46	GTAGCTGCCC	48	AACCTTGCGC	37	AGAAAACAGT	51	TGCAGTGCTC	57	ATCAGTTCCA	50
ACTGCTGTGC	56	CTATCTAGCA	30	ACGTCTGCCC	24	TAGCCGCACG	50	TCGTAAACCG	26	TGGATCCCCC	33		TTATGGGCCC	57	ATACAGCTCG	44	TGCTAACAAC	15	CTAAGCGACA	45	TCTACGCCTC	48	TATCTAGATA	54		CTTGTCGCCC	46	TACATCTCGC	48	CCCCCAGCCC	37	CTATACGCAC	51	CCACGGTCTT	57	TCGGATTGAC	50
GAAACTAGGA	56	AACCTTGCGC	30	CCAAACTTGG	24	ATCGCCCGTC	50	AAACTTAGAT	26	GTCGGAAGAT	33		GCAACGTAGC	57	TATAGCACTC	44	CGGAACGGAC	15	TGAAGATCTA	45	GATAGGACCA	48	AGGAATTCAA	54		GACTTGCATC	46	AGCGCATAGC	48	TTGACTTACC	37	GATTGCACCT	51	ACGCACAATA	57	ATTTTTCCAT	50
CCAAACAGGC	56	GACTTGCATC	30	ATTATAGCAT	24	TGAGTTGCCT	50	AGCGTCTTCC	26	ATTTGTCCTA	33		TGCGGCTAGG	57	AACTCCGCTC	44	GCTTGGCCTC	15	TTCGGCCGTG	45	ACGGTACTAT	48	CAAACAGTTC	54		GGCACAGCGC	46	CTGCTCGCCC	48	CCATGCAGGC	37	CTTTCTTCCT	51	AGGGATTCCG	57	TATGGGGACC	50
GTCACTAGTG	56	AATAACGCCT	30	TACATCACAT	24	GTGAAGACCT	50	CCAACCATTA	26	TCACTGCGGA	33		TTGTCTGCCC	57	ACCACGGCTC	44	TATGGCAGCT	15	GAATGTCCGC	45	GAAGCAAGTT	48	TGGGTGCCAC	54		CACCCGGGAG	46	CAATATGGTC	48	TATGGCTACT	37	TTGCCTTATT	51	CCAGCAATCA	57	TCCAGGGCCT	50
TACTTCACTC	56	CGACACAAGC	30	TTCGCTCGCT	24	TTTAACAGCT	50	TGCCCTAGCC	26	AGCTAAGTTG	33		CTTGTCGCCC	57	AACGCCCTGC	44	ATGCTTGCTC	15	TCACGAAAGC	45	CCTATCCTCG	48	AAAAATTATT	54		TGTGATAGCC	46	ACTGCGGCAC	47	ACGGCTAAGG	37	GTCCGCGTCT	51	CCTGTTGTGC	57	CGCGGTAGAA	50
CCATTAGCAC	56	CACGAGGGAT	30	CCTCCGGGCC	24	CAGATCCCTG	50	CCAACCTACT	26	CAATCCCGCA	33		ACGGGCCTCG	57	TACGCTCTCT	43	TGGTGCACCC	15	AATGATCCGT	45	GGCCGAGAAT	48	CGACCGATCG	54		ACTAAGCGCT	45	CTGTGGGGCC	47	ATGGCTGCCT	37	CGGCAATGCT	51	AACTTTCATT	57	GCGCGGCTCT	50
CCTCGCGGGC	56	AGATGCGAGC	30	GACAGGCGCC	24	TGCATTCCAT	50	CAGTTTTCTG	25	GCCGATGACT	33		TGAGCTAGAT	57	CTCGTGGGCG	43	AAACGGGCAC	14	CCCCCCCGCT	45	TTGCCTAGTC	48	TCGACATAGT	54		CGGACGGGTG	45	GCTATTATGC	47	CACCACGGTG	37	ATACGCACTC	51	GGCGCGACGG	57	TCGCAGTCCA	50
CCATCTAGCT	56	CTGTCAGCCC	30	AACAGCTGAT	24	GTCCGCAAAC	50	TTGCGCCGCT	25	CCCGCTCTGA	33		AACAGCTGAT	57	ACAGCGCTGG	43	TCGTCGACAT	14	TTATCCCAGC	45	AAAGTGCCGA	48	AAAGCCCAAA	54		CCTCCCGGGT	45	CTGCCAGCTA	47	TACAGAACGC	37	TAAGCTGTCT	51	ACGCGGCATA	57	TGAGCCTAGT	50
ATTGAAGCCT	56	TACAACCAAC	30	TAGCTAGGCT	24	CATCAGCAAT	50	TCGCGTTACG	25	CTTATTCCCT	33		CTGGACGGCG	57	ATACGTTCTG	43	GCATGAGCAG	14	ATACGCTCAT	45	TTCGTGAACC	48	GAAATACAAG	54		CATATAGGCA	45	GCACTGCTGC	47	TAAACTGCCC	37	ACGCAGGGGA	51	TCCAGAGCAC	57	ATACGCACTC	50
TACAATAAGC	56	CTCTCGGCTA	30	TCACCAGGCC	24	CCTACCCGTC	50	GCATATCCGT	25	TGCCAATATG	33		ATCGCTAACC	56	GATCACCGCG	43	CAAACTCAAC	14	GGCTAATGGG	45	ATAAGCCCTG	48	ACACTTCGAA	54		TACGTCACCT	45	GTTACTGCCT	47	CCAACGGCTT	36	TCTTTTACCA	51	CAGAGCCCTA	56	TGAAGCGCTA	50
GCTCTAGCTG	56	AACATTGCAC	30	GCACGGCAGT	24	ATAGAACACC	50	TCTTATCCCC	25	ACCACAACGT	33		GCAGTGACAC	56	GCTAGGCTAG	43	GCAAACTTGT	14	ATTGACCGAG	45	AGTCGTACCC	48	GTACGCCTAA	54		CACCTGGTCG	45	GAATTAGCCT	47	GCCACACCTG	36	CTTAGCGCTC	51	CGTTTGGACA	56	ACGGTAGGAC	50
TACATCTCGC	56	CTACTTAAGC	30	ACAAAGGCAA	24	CCAAGGGGTA	50	TTGTAGCCTG	25	TCTGCCTGAA	33		TACGCTCCCT	56	TTAGTTCTGT	43	CGCAATAAAG	14	AGGGCTCACG	45	TCAGACCCAT	48	TTCCAGCTTT	54		GCATCAGCGG	45	TAGACCCGGC	47	CATTTTGGGT	36	TCAGGCCAAG	51	TCCAGTAAAG	56	TTTGCCTCTG	50
CAGTAGCTAG	56	CCTGCTAAGG	30	CCGCCCTGGT	24	CTCAAGGTTA	50	CCGACAAATT	25	TTCAAGATAG	33		CCGTGGGCGT	56	GGCTAGTGCC	43	TTAGCATTGG	14	TTCCCACCCG	45	CGTAGCAAGC	47	CCATCGCTTC	54		TATGCCTAGG	45	GTGCGTGCCC	47	TCTGGAGCCC	36	AAAAAGCTCA	51	TTCTTTCCAC	56	CCGCAAGCAA	50
GCCAAGCCTC	56	CATACTAGTC	30	TTGACTTACC	24	GACGCTCAGC	50	CCCAAGAGAC	25	ATTGTCAACT	33		CCAACACGGT	56	CCCTGCGCGC	43	TAACCACGCC	14	TTCTGTTCTT	45	TCACGTAGTC	47	GAAGCAGAAT	54		ACTGAGCTCA	45	CCATATGGCC	47	AGATTAGCGC	36	ATCCACATGT	51	GGGCAGAGCA	56	TAACTGAACT	50
CGACTAGCAT	56	GTCTAAGCCT	30	GCCTGGCTTC	24	TAGATGGTAA	50	CAGCCCAGAT	25	TCTGGTAAGC	33		GCAGACCGCT	56	TCCTCGGCCT	43	AACATGCGAG	14	CTGTACATTG	45	CGAATGCTTC	47	ACCAGTATTT	54		ATAGCCCGCT	45	TCAGCTTTGA	46	GCTAACTTCG	36	AATGTCCACT	51	GAGCCAAAGG	56	CTTGCGCCAC	49
CATAGCCTCT	56	TTCTCGCTAG	30	TCATAGCGCT	24	CGGTCCCTAC	50	CGTGTCTCGA	25	CATCTGTATA	33		AACGATGCAC	56	ATATCAGCCT	43	GCCGATATTA	14	CACGCTTGCT	45	AATACTCATG	47	TCACCCGACA	54		ACGATGGCCT	45	CCGCCCGGCT	46	CTGCGTCGGC	36	ATAACGCTCG	51	GCCCTTGGTG	56	AATCCAGTGT	49
TAATTTCTTC	56	GTAGGTACGT	29	TGCAGGTGCC	23	ATCCCGACTC	50	CCGCAACCTT	25	CCTAGAAGCT	33		TCATCTGGAC	56	TATTGCCTCC	43	TTAGTTTCCG	14	TAGCCGCACG	45	ATCTATCCTT	47	ACAAGATGCT	54		CCTTCGGCCA	45	CGGACGGGTG	46	TTGCTACAGC	36	TTTGCAGCTG	51	ATGCTACGGC	56	ATTCTCCGGC	49
AATACATGAC	55	ACAGTTCTCC	29	ACAATGGCAT	23	CTAGATGATC	50	TAACACAGGG	25	CGGCTTACGG	33		GCGATTTGAC	56	GACACACCGT	43	CACGCGGGCA	14	AAAATGCCTA	45	ACAGAGGGAC	47	ATGCTTCCAC	54		ACCCGTGCCC	45	GTCAAATCCC	46	GCAACCTAGT	36	ACCAGTGGCG	51	ATAGCCCTAC	56	CGAGGACACG	49
TCACTTGTTC	55	TACACCCTGG	29	ATAGTAGCTC	23	CATTCTGAAC	50	CTGCGTGAGG	25	ACAGTCGAGC	33		CGAGCTAACT	56	GCCATGCCCG	43	CCTGCTGGGT	14	TTCAGGAGTG	44	ACGCCAGACA	47	TTGCTAGTAT	53		ACTACAGCTC	45	TATTAGCTCT	46	ACCTCGCGGC	36	GCCACGTTGT	51	GTAATATCCG	56	CTGACGCGAG	49
TCAATTCTCT	55	TCTACTCGAG	29	GCATGAGCAG	23	GTCGCTAAGT	50	AGGCGGTAGG	25	TATCAGGTCA	32		TTTCGCCAGG	56	TACTACCAGC	43	TCAATTAAGC	14	GAAGGTTTGC	44	CGGGGTCAAA	47	AGCGATCCAA	53		TCAGACCGCA	45	TCATTCGCTC	46	TACTAAGCCT	36	TCACCACATT	51	CTAAGATCGA	56	ACCACGGGAC	49
CCACCTGGGT	55	TAAACTGCCC	29	TCAGACCGGG	23	CGAACGGGCA	50	GAGCATACCA	25	CGCGGCATCT	32		TGATGCGCCC	56	CCACTGCTTC	43	CCAAATCGCT	14	CCTTCACCGG	44	GTAGTATGTG	47	GCTTTAACCT	53		GGCATCACCT	44	CTATAGGCCT	46	AACACAGCGT	36	TTAGGACAGG	51	ACTGTGCTAA	56	TTCAGGTCCT	49
GCCGTAGGGC	55	TCAGCTCTAA	29	GCTACTCCGC	23	CCTCAACTTT	50	TCATGTCTAG	25	TCCATCATGT	32		CCACCTGGGT	56	AACAGCTGAT	43	CTAACAGGTC	14	CACAGCCCCG	44	CATGTGCCTC	47	ATTTATGGAG	53		ACGTAAGCCT	44	TTTAGTGCCT	46	TTACGCTCTC	36	TTTTCCAGCT	51	AGTGCCGACG	56	CCAAGTAATT	49
GTTATGCACG	55	CCAGAAGGGA	29	TTAACTCGTC	23	TCTCATGTCC	49	GGAAAATGCG	25	CCGAAGCTAG	32		GACAGGCGCC	56	TCAGCCCGCC	43	TTAGGCTAAC	14	TTGTGTTACA	44	ACAATGGACG	47	ATACATAACC	53		CACTGGCCGC	44	ACGTAAGCCT	46	GCAGAAACGG	36	CGACCATATC	51	AACAATAGCA	56	TCATGCCTAA	49
TATCGCCGCT	55	TCTAAACTTC	29	TCTACTAGTC	23	ATCGGAGATA	49	AGGCCACTCG	25	CATCCGCGAG	32		CGACGCAGCG	56	CTCTCGGCTA	43	CCGGTGGCTA	14	CCTTTAAGGC	44	CGGCACCCCT	47	TGCTTTCTCG	53		TACTGCAAGC	44	CATAGAGGTT	46	TCCACTCCGT	36	TTCCTTCTAC	51	GAGTGCCATC	56	CTGCCAACCT	49
GCTAAACGGC	55	TCAAACACTG	29	CTAAACTTGG	23	GCGCAGGCAC	49	CTTTGGTCGC	25	AGAGGGTCTA	32		ATATCCTCTG	56	GCAAAGCACG	43	CTTAAATAGC	14	GCGGACCACC	44	CCACCTTAGC	47	CTTTTAAGCC	53		ATGCAAAGCG	44	GCGGCATCGC	45	AGCACAGAGG	36	AATGCCAAGG	51	GCACATTTCT	56	TCGCCAAAAG	49
CGCTAAGGTC	55	AAGGTTGCCC	29	TTAAACTATG	23	GGCATTTCCG	49	GAACGGCATG	25	GTGGCCATTC	32		GTTAGGAAGT	56	TTATGGGCCC	42	ACCAGCTAAC	14	CTCTAGGCTC	44	ATAGGCATCA	47	GGACAACCCT	53		TAACTTGTCT	44	TCACGCTGAG	45	CCTTGGGCCC	36	TGCTCACTTG	51	TGGGCGTACC	56	GATGTACCAC	49
ACAAACTGGC	55	GACGCTAAGC	29	ATCGACGCAC	23	CGGAGGGCCA	49	ACGCCCCTCC	25	TTGCGAGCTT	32		CATACTAGTC	56	CAATGCTGGC	42	TATCCGTAGC	14	CGACGCGCAC	44	CGCCTCCACA	47	TGGTTCTCCC	53		TACAGCACGA	44	GCATCTGCGG	45	ATACAGCTCG	35	TACGTACGTT	51	TACCCTAATT	56	CAACTCCTTA	49
GCTGCCGCAG	55	CTTGACGGCT	29	AACGACACGC	23	TCAAACCTTG	49	TACACCCACG	25	CCAGGCCCAA	32		TTAGCTAACT	55	CTACGCTATC	42	AATAGAGCTA	14	CAGAGTTGGC	44	GAAAGTCCTA	47	CCAGGACGGG	53		ACCTGGGCAC	44	ATCATGCTGG	45	TACGTGGCCC	35	GATGCGAGAT	51	CCAGGTACAA	56	TGCGCCGCCT	49
CTAACACCCT	55	CGCGAGGGTC	29	ATCGCTGAGC	23	GCGCATTGCT	49	AGAACACTCA	25	TGTGGACCAC	32		GCCATACGGC	55	CAAAAGCGGT	42	CACGCGGGAC	14	ATTCTTGGAA	44	GCCGATGACT	47	CTGTTCCATT	53		TACCTCGCCC	44	CATAGATGTC	45	TCGCAAGCCA	35	TTAATCAGGA	50	ATAGCCATCC	56	GACCATCGCA	48
TACCGGGGTT	55	CAAAGCCCGC	29	TACTGTAGTT	23	TTTGCTGATC	49	GCCTTACGGA	25	TTGAAGGCGG	32		TGCCACGCCC	55	GCAATAACCT	42	TCATGCTGGT	14	TAGTGCTTTC	44	TCCCTGGTCA	47	CCCGAAAACA	53		TTCACTTGGG	44	TACGCTAACA	45	ATGGGCTGGC	35	TTACGTACCG	50	CCAGGAATAT	56	TCGGACCTCA	48
GCCATGCCCG	55	ATTATGGCCT	29	CCTCGCGCCC	23	ATCCGTGACT	49	CACCGCAACA	25	GATCCCCTTG	32		TAAGCTAATC	55	TGCCTGCTAG	42	TATGCTAATG	14	TCTATCGGTT	44	GTCAGTGGAG	47	TTAATTGAGG	53		CTTGCGGCTG	44	CACTGGCCGC	45	TACATTGCCC	35	AGGAGAAACA	50	TAACGCACAA	56	GACCCACTAA	48
TAATCATAGC	55	ACAGTATTGG	29	TAATGGCTAC	23	GGTCGCCTGT	49	TACCAGCGAT	25	ACGTACACGC	32		GCAGTAGCGA	55	GATATTGCCT	42	ACGATGGCCT	14	TCTCCTTTTA	44	GGGGCCCCTG	47	CCTGAGTTTT	53		GCCATATGCA	43	GCGTATGCCC	45	CCGCACGGCA	35	TGCGCTCGAC	50	GGCATTGCCG	55	GAGCCTTTGG	48
GCATATAGGA	54	GTTACGACAC	29	CGTTGCGGCC	23	TGGTCCCTAG	49	TCCACTAGAT	25	CTAAGATTCC	32		AACATTGCCT	55	TGCCACGCCC	42	GCCACTGGGC	14	CTAGCTGAGG	44	ATGCAGGCCC	47	GTTACTCTTC	53		CTACTACAGC	43	CCAAACAGGC	45	CGCACAGCGC	35	TACCTCTCCA	50	ACCAGTATCG	55	CCTCTGCCGT	48
CGGAACGGAC	54	TACATCACTT	29	ACATTAAGCT	23	ACGAAGACCG	49	GAAGCACTTC	25	CTTGCAGCTC	32		AGATGCGAGC	55	TACGCTGCCC	42	CACGCTTCCT	14	TATTGTTGCG	44	TGTGCGCGCA	47	CTCGTAGTAC	53		CTACTGCCGC	43	CACATTGGGA	45	CCTGTTCGGG	35	ATGCTAACGC	50	TCAGACAACC	55	ATAGTACCGC	48
CCAAATCGGT	54	AATACGTAGC	29	TATAGAGAGC	23	CTCAGCCGAC	49	ATCGGGCCCG	25	TAGCATCAAG	32		TGCCTGCTAG	55	GCCAGGCGGT	42	TCTTGCTAAC	14	GCACATCGGG	44	AAATAGCCTT	47	AAGCACCAAC	53		TATGCAACTT	43	TATCACAGTA	45	TACAGCTTAG	35	CATAACCTTC	50	GTGCCTATGC	55	CTGAACTCAA	48
AACAAAACGT	54	TACGCTCCCT	29	ATCTAGCCGC	23	AGCTAGTGGT	49	TCGTACGCAA	25	TAGCATCACT	32		GACACACCGT	55	TAACGGCTCC	41	TCATTCGCTC	14	TTGCGCGGCG	44	TAACTGAACT	47	CAAAAAAATC	53		GCACTGCTGC	43	CCATCTAGCT	45	AAGGCACAGC	35	TAACAATCTG	50	TACCAACGTC	55	AGCAGTCGAA	48
AAAGGTAGCA	54	CCAAACTCGC	29	AATCACGAGC	23	TGCCGAGTGC	49	CGACGCGACC	25	GCGAATGTGT	32		CCCGCGGGCT	55	CAAAGCTCTC	41	TAAGATAGGG	14	TAGTTCTATG	44	ACCAAGGGTT	47	AAATCTTGCG	53		GCATTGCTGC	43	AAAAAGCTCC	45	ACTACAGCTC	35	GAACGCCTCT	50	CAGGATCTCA	55	CTCAAACGCG	48
GCATGCTGCA	54	GCGATATGCT	29	TAAACTTGCG	23	TTGTTGCCCC	49	ATGTATAGAC	25	ATAGGCACAT	32		CTCTCGGCTC	55	ATTGAAACCC	41	TACTCCTCGC	14	GCCCGGTAAC	44	CCCTCCCTAC	47	CAATACATTT	53		TCTAATGCCC	43	CCACTGGCTT	45	CCACATTAGT	35	ACCGCACCGG	50	TAGTGCCTGC	55	GTCCTAAGCT	48
TCACACGGCA	54	ATGCAAGCGT	29	CATACTAGAC	23	TATTAGACCG	49	ATACATGCTT	25	CCGCGACCGC	32		TCTACTCGAG	55	GCGCACGGCA	41	CCATTTCTGG	14	CACTGCATCC	44	CAGTAACCGG	47	TCAAGGCAAG	53		TACGCATCGC	43	TAATTTAGGG	45	GCAGACTCGG	35	CATGCCAAAA	50	ATGGCGATTC	55	TGTCTGTACT	48
AACAGTGCAC	54	CATGGCCGTC	28	GCAGACTCGG	23	TTGTACCCTT	49	AATGCAGCCC	25	CCAGGCCTGG	32		CAAAGCTCTC	55	TTTCGTTAGC	41	TCACTTGGAA	14	TGATTAAGGT	44	CCACCATACT	47	TGATTTGCGG	53		GCACATTGCG	43	TCACTGGCAC	45	AAGGTTGCCC	35	CAGAGTTGCG	50	TTGAGTTTCA	55	GGACGCGTAT	48
AACGAGCTCC	54	ACTACAGCTG	28	TAACGCGCCT	23	ACGGATTTCC	49	CACTCGGTTT	25	TTTTCGCCAA	32		AATGCACGCT	55	TTAGGCGCAC	41	CCATTTGGGT	14	TTGCCTAACT	44	AAAGCGAATA	46	GAGACAGCAA	52		TAAACTTGCG	43	CCAAAGGCTG	45	CAAATGGGCT	35	ATATAACACT	50	CACGTTGGCA	55	CGCGTCCATC	48
CCCCTCGCCC	54	AACAGCTCAC	28	ACCTGGCCTT	23	TAACAATTCA	49	CAGAGATATC	25	CCAGATCCGC	32		GTCTAGCTCG	55	GATCGCCACT	41	TCAATCTAGG	14	TATCGCACCT	44	ATGACCAAAT	46	GATGAGTTTT	52		TGTAAGCATA	43	ATAACTGCAC	45	TACCGGGGTT	35	ACGTCCTTCT	50	ACCCCAAATT	55	GTCAGACTGG	48
CATACTAGTC	54	CCAAACTTGG	28	GGGAAGGCGT	23	TGTTTGGCTG	49	ACGATCAACA	25	CTCGTCAAAT	32		CCGTCGGCCT	55	TACGCTCAGC	41	TTTGACTAAC	14	GCCAGGAAGA	44	CAGTAAGAAG	46	TAAAGTCACT	52		TCCACTGGTC	42	GAATCAGCCT	45	ATATGCCGCT	35	CCTTCTTGGT	50	GAACATTGTT	55	GCCTGTTAGG	48
GCAATGAAGG	54	TACATCTAGG	28	ATGGGCTAGG	23	TGTTCCGTAA	49	CAGGATTCAG	25	TTCATACCTA	32		CTTGGCCAAC	54	TACCCGGCCC	41	GCTAAACGGC	14	TGACGCCGCC	44	ATGGATGGCT	46	CTAGCTGAAG	52		TCTTACGCCT	42	CACAGCTCCC	45	AAGGCCCAAG	35	AAACAGGATT	50	ATATGGAAGT	55	TTACAGGACT	48
TCCAGCCAGC	53	TCATAACGAG	28	CGGACGGGTG	23	AGAACGACTT	49	AGTCTAGTCG	25	ATCCAGCTTC	32		TCCAACACGT	54	CTGCCAGCTA	41	GTAGCTTGCT	14	ATCGGCCTTT	44	GTACGAAAGG	46	GTTACTTCTT	52		CAACGCTGCG	42	TGACAGCACG	44	ACATGGCGCA	35	GGTATTCCGT	50	TGGCTGCACA	55	ATTACACCCC	48
GCCGACAGGC	53	CATATCGGCC	28	GCATCAGCGG	23	CTCGTCCGGT	49	GAGTAAAGAA	25	GCTACCTATT	32		GACGTTACCC	54	TCATTTGAGC	41	TCACTTGTCA	14	CTGCTATGCG	44	GGGCCCTGTT	46	TTATTGCCAA	52		CAAACATGTG	42	AGGTTGCTCC	44	CATAACTGGA	35	ACACCAACAA	50	TCGAGAGCAG	55	ACCTATTTTA	48
ATTATCTCCT	53	GCCCTAGCCC	28	CACGGAGGTT	23	TTAGCACTCA	49	CCAGTGCCGA	25	CGTGCTCGGT	32		GAGATCCGTT	54	GCCATTCCCT	41	TATTGCAAAC	14	AGCGCCGTAA	44	CAATGGAACG	46	ATGCCGACAG	52		TAATGCGCTT	42	CATGAGCGGT	44	ATGATAGCCT	34	CTACTAGATG	50	ATAGCCTATT	55	AAGAACGAAA	48
CATAGTGGCA	53	CTCTAGCTGC	28	CACGCTGGCC	23	ACCGCTTGCA	49	TAAATACGCA	25	CGAATTGGCA	32		CCTTAGAGGG	54	GACACGCACC	41	GCAAAGTGAG	14	ACACGCTAGT	44	GGGTCCCCGT	46	GTGAAACTCT	52		TCAAGGCTGA	42	TCCACTAGTC	44	GTAGCTGCCC	34	GCCCAGCCTT	50	TGGTAGCGAT	55	TTGCGTAACA	48
TAGAGCGGCT	53	GACAGCACCA	28	GTCTTGCTGC	23	CCGCACACCG	49	TTAACCCGTT	25	GCGACGAGCC	32		TACATGAGAT	54	GCCGTAGGGC	41	TTGAGCTGGC	14	ACCCAGCGAG	44	TCTTACGGAG	46	GATCTAACTC	52		TTAACACTAG	42	GCAAATGCGA	44	TACCCGGCCC	34	TGTCCACCAG	50	TCTTACCCTA	55	CACGTACCAC	48
GGACATGCCG	53	GCAGTAAGCG	28	TGCCGCGAGC	23	GCCATATTAC	49	GTAGCTCTGG	25	CACGCCTTGT	32		GTGCGGCGCT	54	CTTTCGGCCT	41	CGAACTAACC	14	GGTACGAGAT	44	ACGGTTATCC	46	AAATTTCACT	52		AGGGAAGCGC	42	TACAACCGAC	44	AATATCTGGG	34	GTTGCGGAAC	50	GTATGAGGCC	55	GAATCATGAA	47
CTACAATGCC	53	GACGATGGGT	28	ACGGAGCAAA	22	TTGGCGTTTC	49	GACGGACTGC	25	CAAAGAAACG	32		TCTCGCCCGC	54	TAAACAAGGT	41	CCTTTAGCCC	14	CATGCTTTGG	44	AACACACACG	46	ATAGCCTATT	52		CGCATGGGCC	42	ACATGTAGCA	44	TGTTAAGCCC	34	CTAATGGGCT	50	ATAAGCTTAT	55	AGCGCCACAG	47
TTATTCGCGC	53	AGCTTCGCCC	28	TCTAGATCCT	22	GTAGCCATCG	49	AGAAACCGTG	25	CTGGATACAG	32		ATCATATGGG	54	CCAACACGGT	41	GACATGAACC	14	TCACCAAACG	44	CAGTACCAGG	46	TATATTCTCT	52		TAACATTAGC	42	AATTTTGCCC	44	CACTTGGCCC	34	TTCAGGCCTA	50	GTACCTACCC	55	TAGGAAATAG	47
ACCGGCGAAC	52	TACTTCACTC	28	ATTGCTAACT	22	CATATACTAA	49	TTTGCACCGT	25	GTGCCCAACA	32		TAAACACAGT	54	GCTCCTGGCC	41	GCTGGCAGCG	14	AACAGATGAG	44	GGTTATTTGT	46	CCCGATCTGC	52		CTGTGCTACC	42	GACCGCAACC	44	TACGTCTCAT	34	TAGACTCATT	50	TGGTCGAACA	55	CCTTTCATCC	47
ATACATTCCG	52	CACTAGCTCC	28	TGCAGCCAGC	22	CACCTTCTCT	49	TCCAGAGCAC	25	ACCCTAAGAG	32		CGTGCAGTTT	54	AATTCTGCCC	40	CTCTAGGGTT	14	TTTGCCCGAG	44	GTGTTCGGTC	46	TCCCCGGGAT	52		TTGTCCTAGC	42	GCATTAGTGA	44	TACAACCCGC	34	ATCGCCGTCC	50	GTCTTAGAGT	55	CAGGTTGACC	47
TTCTGCGAGC	52	CTTCTAGCTG	28	CTTAGCTTGC	22	CTTATAACCG	48	TTGCCGCGAG	25	AAGTATGTCT	32		TACCGCGCAT	53	GATACGCGTC	40	GCTCAAGCCT	14	CCAGGTACTA	44	CCGCCAATGA	46	TCTATGCTGT	52		CCCGAAGGAC	42	CTTAATATCC	44	TAGCGAGCCC	34	AGTGCCGACG	49	GATTAACGAT	55	AGGTGCACAG	47
ATGCAACTAG	52	TATACTAAGG	28	CCGAGCTGGC	22	GCCTTTAGGT	48	TTGATATCCA	25	GCTGTGGTAA	32		TACAGCTGAC	53	TCGTTTAGCC	40	CATCAAGGTC	14	CCACGAAGGT	44	TGTGATGGAG	46	GAATTTACGG	52		CACTTGGCCC	42	CCGTGGGCGT	44	GCAACGTAGC	34	CTTTTGCAGC	49	GCGTTAAACG	55	CCCCGCGCTA	47
CCAGATAGGG	52	CATCGCGGCC	28	GCATACTGCC	22	GGAATCCCCT	48	ACACAGAAGC	25	CGATTAAATC	32		GACGTGCCCT	53	CACCCGGGAG	40	TACTACACAC	14	ATTTCCACAC	44	AATGTGCTCG	46	TACCTAAACT	52		AATTTCGCCT	42	GCATCCCGCG	44	TCTTGGCAAC	34	TTACCCGTTT	49	ACCACATACT	55	AAAGCCTCGA	47
TCCTGCCGGC	52	TCCATCGCCT	28	CAAAAAAGGA	22	GCTAGCCTCG	48	TTCACACCTA	25	GCTGCCTTCT	32		GCACTGCTGT	53	TAATACGCGT	40	TATGCTAACC	13	CTCCATCGTT	44	CTAACGCATT	46	TAGGATTCCT	52		GCAAATGCGA	42	ACTACTAGGC	44	TAACTGCTCG	34	CGAACAATGC	49	CGCGTCCCTC	55	ACTTATTTCT	47
CATATGGGCC	52	ACATATGCCC	28	CACGAGGGCC	22	TATAGCCATT	48	TCAGGCGCTT	25	TCCGAGTCCG	32		TAAATAGGTA	53	TCCATTCCCT	40	CATAACTAGC	13	ATCATCGGCC	44	ATAACGGATT	46	TCTATGAAAG	52		GATATTGCCT	42	GCTACGCCAG	44	GATACTGCCC	34	CATCGCCAGT	49	GATCACCTTT	54	GAGTCCAACT	47
GCATATAGCT	52	ACGACATGCC	28	CTTTCGGCCT	22	ACTCCCTCGG	48	GGACCATTCC	25	ACAGCTCGAG	32		CCGACAAGGG	53	ACGATCCCTC	40	AACGCCAGCC	13	GCCAGGCACA	44	ATAACCAACT	46	GTTCCACGTT	52		TCGGGCACGC	42	AGGGAAGCGC	44	GACACGTCGT	34	TGCCACCCAA	49	GCTGACCATT	54	CATCTACCAT	47
AGTACTGCCC	52	CCTTGCAAGC	28	TCAGCTCATT	22	CAGCGACTTC	48	CTGTGCCACT	25	CCAAGGTCAT	32		GGTAGCTCCC	53	GCAACGGCGA	40	CAGGCCGGTT	13	TCGCGTGTAA	43	ATATGCTCCG	46	CAGCGCGTTT	52		GTGCGGCGCT	42	ATCGACGCAC	43	GACGCTAAGC	34	CCCAGAACTA	49	AGCCAAATCT	54	TATGCACAAT	47
TACGCTCCCT	52	ATCAACTCGG	27	CACAGCAGCT	22	CCCGGCAGTA	48	TCCCGTAGTT	25	GAATTATCCG	32		CTCACCGGCC	53	CATTGCGCCC	40	CACGATGGGT	13	AAGCCAGGAA	43	TACTACCGAA	46	TACGCCAACT	52		ACCGGCTAAA	42	GGCATCACCT	43	ACTACTGCCC	34	GCAGTTCCGC	49	AGGTACCAAA	54	ACGCAGATAT	47
CCGTCTGCCC	52	CTATGCTTGC	27	TCAATTGCGT	22	GAATCTGCAG	48	CACCTTAACT	25	AGTGCAGCTC	32		GAAACTGCGG	53	CCTTCTGGGG	40	TCACGCTAAC	13	GAATTACAGT	43	GCCGTTTACT	46	CTCACATCCT	52		CCAGGATGGT	42	TCAATCTGGT	43	TAACGCTTAG	34	ACCCAAAAAG	49	CGAGTCAAGG	54	ATATGGAACA	47
TCCACTAGTC	52	TATTAGCTCT	27	GCTATTGCAC	22	GGAATCTCCG	48	CGCCCTTAAG	25	CGATGGCTCT	32		AAATATAGCC	53	CGGCACGGTC	40	TCTGTGGCCC	13	TTTTGGTACC	43	CTTTTCCCTA	46	ACCGCACCGG	52		TAGGCGCGTT	42	ATCTGCTTGC	43	CTACTTCAGC	34	GCATTAGCCT	49	TTGTAACTCG	54	CTTCACCCGA	47
TTTGCTGAGC	52	CCCTCGGGTT	27	CCATTAAGGG	22	GGTCCAGCAG	48	AACGTGCTGC	25	AGCCACCTAG	32		TCAGACCCGG	53	CCAGACGGCG	39	TACATCGCCC	13	TCGCAAGTAG	43	GTATTACTTT	46	CGGAAGATGG	52		TGAGCTAGAT	41	CCCTTCCAGC	43	ACAGCTAGCC	34	GTCTCCACGC	49	TCGCTCCACA	54	TACCGATTGT	47
AAAAAGCTCC	52	ACAAACGTTA	27	GAATTAGCGC	22	TTGCGCGGCG	48	AATCCAGTAT	24	TACAGGTTTC	32		ACTAGCCAGC	53	TCACCAGGCC	39	CCGGAGACTA	13	AATGCTCACT	43	TGCTCCAACA	46	GCGGAACCTT	52		CCATATGGCC	41	GATGGCGAGC	43	ATTAATGCGC	34	CAGGGGAACT	49	TGTTGCGCAA	54	AAACCAGAAA	47
CATGGCCAAC	52	GAATTAGCCT	27	CTTGCAGCGG	22	GATGCCAGCT	48	TTACCGCATT	24	ACGTGAGGAA	32		GCAACTTGGC	52	CCATCGGCGC	39	CTGCTTCGGC	13	GCTCCGCGCA	43	TCATGGACCG	46	ACCACAACGT	52		GCAGCATCAT	41	TACTACAGTT	43	CCTTCCGGCG	34	CCACCACCCA	49	GGCATGGAAT	54	TAGTGTTGCT	47
CCTCTAGCAG	52	TTGATTGCCT	27	AACACAGCGT	22	GAAAGGCCAC	48	CGCCTGCACA	24	TTGGTTCCGC	31		ACATAGGCAC	52	GAATGCCCTT	39	TTTATCGCCA	13	CAATACATCC	43	ATAGCCATCG	46	AGTAGTGGCT	52		CTTGATGGCG	41	ACACGCCTGC	43	TCTCATGCCC	34	ACAGTATCCT	49	AATGATACAA	54	TTGCATTAAG	47
CTACGACAGC	51	TTAAATAGCC	27	ACTTGGCTCT	22	ATAACATAAT	48	TTTGGCCCAA	24	TCCTCCCTCA	31		CAATACGGTT	52	TCAATTTGGA	39	CTACGCTATC	13	TAGCGATCGT	43	TCTGCCATCC	46	CCAAGGGTAC	52		ATGCATAAGT	41	CGTGCCTAGG	43	CCAAACCAGC	34	AATTCTATCC	49	AAACCCTGGT	54	CTACCCGGAA	47
TACTGCAGGA	51	GGTTTTCGCC	27	GTTTCTAGCA	22	GCGACCCGAT	48	AAGGCCCCAC	24	TAGTGCGAAC	31		TCAGTGCGGC	52	CCACCGGCCC	39	CATAGTGGCA	13	TGACCTACCA	43	GAATGAACCT	46	GTGATACCCG	52		TACCGCGCAT	41	CGACTAGCGA	43	AAAGCTAGGC	33	TACATAAGCC	49	AGAACGACTT	54	AGGAGAAAAT	47
GACAGAGGCC	51	GCCATGTCCT	27	TGGAGCTGGC	22	AAATGATTGT	48	ACCAGCAGCG	24	TCCAGTTATA	31		CTTTCGGCAA	52	CGTACTAGTT	39	GCTAGCTAGC	13	CTTTGCCATG	43	AAGTCCTGCC	46	CGGACCTCCT	52		TACAACACCT	41	CGCACAGCGC	43	GCTCCTGGCC	33	TGGCCACAGC	49	ATGTCGCTTA	54	ACTCCCTACA	47
CACTTGGTTC	51	CCATTGGGGA	27	CACCTGGTAA	22	CATAATGTGG	48	TACACCAGCC	24	TCATTACTAT	31		GCTAAGTCCT	52	TACATCGAAT	39	TTACGCTAAG	13	TACCAAGAAT	43	TAAAGCCCCA	46	AGAGCCCAAT	51		AGTATAGCGC	41	CCTCGCGGGC	43	CAGACCGGCC	33	TTCAATCAAC	49	TGCATAGCGT	54	ATGCCGAAGG	47
TTCAGCTAGT	51	TAGGCGCTAG	27	GACGCTAAGC	22	ACGCCTGCGG	48	AAAACACAGT	24	TAAAGGGCGC	31		CACCTGGTAA	52	TTTATCACCT	39	ACTACTAGGT	13	TTTTTGTCCT	43	GCCTTTCAAG	46	CATAAAAGGT	51		TCCACTTGGG	41	TAATTCGCCT	43	CCATCTAGCT	33	TCGCAGAGCG	49	TCGACCGTTT	54	AACGCCATAT	46
CATTGGCTGC	51	TCATCAGCGC	27	TGGCACCAGC	22	GGGAATACTA	48	TGTTGGAAAT	24	CTATTCCCTC	31		ACTACAGCTG	52	TCGAGAGCCG	39	CTCAACGCCT	13	GCGCCATGTC	43	ACTGTCCCTC	46	ACACCAACAC	51		CTGTCAGCCC	41	TAACGCTTAG	43	ATACATTCCG	33	CCATAAAGCA	49	TGTGAACTCG	54	GCAGCCACCC	46
TCGTAGGCCC	51	TCTAGGGCCT	27	ACTAACGCTA	22	TCACGACACC	48	ATGCCTGACA	24	TCTATCGACC	31		GCATGAGCAG	52	ACCAGCTAAC	39	TCTAATGCCC	13	GTCCAGCATC	43	AGCTTGCACT	46	TCGCGACCTT	51		AGCTTAGCCT	41	TGCTCAGCCT	43	TAAACGCCTC	33	TTACAGCTTA	49	TGCGTTGATC	54	GTAGTTTCAT	46
GCACTGCTGC	51	ATCAATAGGC	27	CCTATATTGC	22	ATGCAGCCTT	48	GTTGCCAGCG	24	CGCTTGGTCC	31		TATTGCGGCA	52	GACGTGCGTC	39	CACTCGGGCC	13	ACCAGAAAGG	43	GTACCCCAGT	46	AAGCCAGGAA	51		TGAGTCGCCT	41	CAAAGCCTCT	43	AAGTTGGCCC	33	CACCCGTTCT	49	GAAGACTTCG	54	TTGTACCCTT	46
CGATGCGGCT	51	TCATAACGCT	27	AACTGCTCTT	22	CTGGTAGCTC	48	TTTTGCGCTC	24	ATGCCATTAT	31		CATCGCGGCT	52	AATACGCGCC	39	AAGTTGGCCG	13	TCGGGCCTAG	43	CGACTTGCTC	46	TTGTGCCCAC	51		TCTAAACTTC	41	ATCTCCCGCA	43	CTGGATGCCC	33	ACCAGTGTGC	49	AGCACGTGTC	54	TCACGCCTTG	46
CAATACGGTT	51	CACTAGGGAC	27	TTTGCAAGCT	22	AGGCCGTTAT	48	TATGGATCGC	24	AATAGACCGC	31		TCAATGCGGC	52	GTTACTGCCT	39	CTGTCCTAGC	13	CAGCCTATCC	43	ACACGTATTC	46	AGGACTTAAT	51		GCTATTATGC	41	AACACGCGCG	42	TACACGCAGC	33	AGCCGGGGGT	49	CAGAGCTAAA	54	TTCGCGACAA	46
GACACACCGT	50	ATGATTTCCT	27	GTGCGGCGCT	22	AGAGTAAAGT	48	TCGTGCTCGT	24	CTCCTGTCCC	31		GACAGCACCA	52	CGCGAGGGTC	39	TCAAATAGCT	13	CAGGTGAAGG	43	CCAAGAGAAT	46	GTTACTCTGC	51		GACGTTACCC	40	GGCGTCCCCT	42	CTTAGCTTGC	33	AGTAACATTG	49	GGCAAGCTTA	54	ACGCGCGGAC	46
TTATTCGCCC	50	GGTAGCTCCC	27	GAAAAACCGC	22	ACAGAAGGTA	48	TGAATCAAGT	24	GTCGACCCAC	31		ACTGTGGCCC	52	TCATTAGGGA	39	TACGTAGCCG	13	TCAAGTGGTC	43	CTTGTCGCTT	46	CAAACTTTCC	51		ACTATGGCGA	40	TGAATAGCGA	42	GATATAAAAC	33	GACCTTGCTA	49	CAGGATTCAG	54	TTGTACGGCA	46
ACATACGCCC	50	GATATTGCCT	27	ACAACGCTGG	22	TTCAGAACAG	48	GTTAGGTCAG	24	CACGGGCAAT	31		TTGCCTGCCC	52	CGTAGCCTGC	39	CACAAGGGCC	13	TGTTCTCCCT	43	GTGCCTATGC	46	CCATAGTAAT	51		ACTACTGCCC	40	AGCACAGAGG	42	CCTACTTGCG	33	CGCGCCGCGT	49	GGAAGATCCG	54	TCAATTACAT	46
TTATGCAAGC	50	CCCCTCGCCC	26	TAAAAAGGGA	22	TGGGGCCCAC	48	CCTAGTGGGG	24	CCAAGCCGTA	31		TTAGGCGCAC	52	ATCCTAGCCA	38	CCTTGGGCCC	13	CCAATACGTT	43	GAGCCGCCGA	46	ACCCGCATAG	51		CACACAGGTC	40	GACTTCCGCC	42	CGCGAGGGTT	33	CTCAGGGCCA	48	CTCCCCAGGG	54	ATTGGTCTGG	46
TGGGAAGCCT	50	TACATCTAGT	26	CACGCGGGAC	22	CTCGTCCCTT	48	AGCACCACGT	24	AAGCCAACTG	31		ATACGTTCTG	52	ACAGTAGTGG	38	GTGACTCGCC	13	CAACGTGACG	43	TAGCCACCTC	46	TTTAGCATAG	51		TTCATTTGCG	40	TGATTTCCTC	42	ACCTAGGCCC	33	GTTTGTCCCA	48	TACCGATAGT	54	GGAATTACGA	46
GCCATGTGTT	50	TACTGCACAT	26	CAAAAAGGTA	22	TGGCCACCAT	47	CTAGCTAGCG	24	CTGCGCTTGT	31		GGCCAACGCC	52	GAACGGCTCC	38	TATGTCTAGC	13	ACCAGGGATT	43	TTCGGCTGCC	45	TGGGACATAT	51		TCAATCGCCT	40	ATAACACCAC	42	GGTATCGCCT	33	TCATGGATCG	48	TTAGGCAAGC	54	ATTATCCGGA	46
TCTACATCCT	50	ATAAACTTCG	26	TCACCTTTGG	22	ACCGGACGCG	47	GTACCCCAGT	24	CCTCTGCAAG	31		TCATATTAGC	52	AACAGTGCAC	38	CGAGCAGGTC	13	ATTGCGGTCG	43	CTCAGTTACT	45	TACAGTCGCA	51		CCAGCGGCTA	40	CATGCATGGT	42	TGAGGCGGCC	33	GCTATGCCGT	48	GTCCGAATTC	54	ACCACTCGAG	46
CACATTGGGA	50	CCAATAGCGC	26	CCAAGGGTCC	21	CTATTACGGC	47	GGCTGAACCC	24	GTACCCCTCC	31		CTCAAGGCCC	51	TACAACACCT	38	TATCGCTAAC	13	CCTGTGTGAC	43	CTATACTGGG	45	TAAAAGGACA	51		AGTGGGCGTC	40	CCCAAATGGG	42	GTAAATAAGA	33	GACGAGTCCT	48	AAGTCGGGTT	54	GACGGCCAGT	46
CGTACTAGTT	50	GTAAAAGCAC	26	CAACAGAGTT	21	AAAAAACCAT	47	GCACCTGACC	24	AATGGGTTAA	31		GCAGAAACGG	51	CTACATCTGC	38	TGCCTAGCAC	13	ATGTGCCGCA	43	GGTGACGAGC	45	TTAAAACCGG	51		AAACACAGCC	40	GTTCGAGCAC	42	ACTCGGCAGC	33	CCACTAACCG	48	ATCGCAGAAG	54	AGTATACTCG	46
CCAACACGGT	50	CTTATCGGCT	26	GCATCACGCC	21	TAAGGGCTAA	47	GGCGATCCCA	24	TTAGGCTTCC	31		GTGCAACTGC	51	TCACGATTAG	38	GTCATATAGC	13	TTAAGTTGAA	43	TGTTACCTTA	45	GCGCCAGTGA	51		TGGCACCAGC	40	AAATCGCTCT	42	CCGCCCGGCT	33	TTATAAGTCC	48	ATGGGCGAAT	54	GTGCGAGACT	46
TGACAGCACG	49	TACAGCAGAG	26	CAACTAGGTT	21	ACAGAATCGG	47	ATAGTTAACG	24	TGACCAAGCA	31		CCTCGCGGGC	51	AGTACTGCCC	38	ATATTCGCCT	13	TACTGTCCCT	43	GTGAACAACT	45	AGCACATAGT	51		TTTGCAAGCT	40	GCTTGGCACC	42	CCTTGTTAGC	33	TTATAACCTT	48	AAATTTTGAG	53	TCCAATCTAC	46
AACACGTGTA	49	GATGCTCCGA	26	CATGCGGGCC	21	GTATGTCACG	47	CTGACACCAC	24	TTAACGCTAA	31		TGTGATAGCC	51	CGCAACGGTA	38	ACCTGGGCAC	13	ACATTTCTAC	43	AAACCTTGGC	45	AGAATGGCAC	50		ATGACGCGCT	40	GTAGCCAGCA	42	CCAACACGGT	33	TCAATTACAT	48	TTCCATAACA	53	TTCGCACCGA	46
TAAGGCGCAC	49	AACGATGCAC	26	TAACATTAGC	21	CGAGGAGAGG	47	CCCCAGACCG	24	CCATCAATTG	31		GATCGCCACT	51	TATGCCGAGC	38	TACATTCGTT	13	GACACCGGTT	43	TGACAATAGT	45	TGTAAACATT	50		CCAGCCAGCG	40	CACTAGGTAC	42	TATTAACGAG	33	CTCCAGTTTT	48	AACCCCAGGA	53	TTAACTTGAT	46
CAAAGCTCGT	49	TAATTCACTT	26	CACTAGGTAC	21	TCGAAAGGTC	47	CAGCATCTCA	24	AAGAGTGGTC	31		AAACACAGCC	51	TTTAACTAGT	38	AAAACCGCTT	13	TGTGGACCAC	43	GCAACGCGTA	45	AACAGGCCCT	50		CCTACTCTTG	40	TACTACGCAT	42	GCGTATGCCC	33	ATAGCCTACA	48	TAACTCTTAG	53	CCTAAAGATT	46
GGCGCTACCC	49	CACGCGGGAC	26	AATCACTGGC	21	AGAACACTCA	47	CTGTTCTCCA	24	GCCTAGTAGT	31		TTCTCGCTAG	51	CACTGGCCGC	38	GATTCTCCGC	13	TACATCTCCG	43	CCAGCTTAGG	45	CCGCGGGAGC	50		TTACTCGCCT	40	GACATCTGCC	42	CGGACGGGTG	33	TTTGGCTAGC	48	GGTCCGCTTG	53	GTATGCCACC	46
ACCTGGGCAC	49	CCATTCTGGG	26	GTTCGAGCAC	21	GGCTGCTTCC	47	GGCTGGTCCG	24	TACTGTATCA	31		GCTATGGCAC	51	CCAAGGCTCC	38	GGTAAGGTCC	13	CCTACAACGG	43	TTACGCCCGA	45	AACACAGGTC	50		TCCACGCCCT	40	GGAGCTAACC	42	TCATAAGCGT	33	CGCCATTTTT	48	CCACTGCATC	53	GAGTTTTACG	46
GCGTATGCCC	49	GCATCAAGCT	26	CTACTGCCGC	21	TGCAGCCGTT	47	ATGCAGCTGT	24	CGTCCAAAAC	31		CCTACTTGCG	51	TAAAATAGTC	38	GCACTAACAT	13	ACGTACGCCT	43	CTCCAGTTTT	45	TTTTAACTCC	50		GACTGCCCAA	40	AATAGCTATC	42	TATAACAATG	33	TCACTATGGT	48	ACAATGAATA	53	TCCACCAGCC	46
ACACGCGTGG	49	GTTTCTAGCA	26	ACATGCTGCG	21	TCACGCCTTG	47	TGGCTGCTCA	24	CATAGGATAT	31		ACATTGGCGC	51	ATATCGCTGC	38	TCAGATGAGC	13	CATAGCAGTA	43	TGACTCCACC	45	GGCTTCAGTT	50		GACGGCAGCA	40	ACGACATGCC	42	TGAGCTAGAT	32	CATTTCCATT	48	TCCGCTAATC	53	AGCAATCTGG	46
TACAACCGAC	48	GATAGGCGCG	26	ATATGCCGCT	21	TTGAGGACCT	47	AGCATACTTT	24	GCTGCGCGGT	31		CCACATGCCC	51	GATGCTGCCC	38	CTGGACGGCG	13	AGGTTAGTAC	43	AGGTACCCTT	45	TTAGAAAATG	50		GATATTCGCG	39	CACTAGCGAC	42	GACATCTGCC	32	CTGTCCCGAC	48	TCGTCACAAT	53	GTTGATTCCC	46
TACTACAGTT	48	TACGTGGCCC	26	GTAACTTAGC	21	TCCCGCTTAC	47	GCGAATAGCA	24	ATCCAGATAC	31		TACACGCAGC	51	CCCTTGGGGT	38	CGAAAAGCCT	13	CTGGACTCCA	43	TCACCCCGCG	45	TCCTCTTCTC	50		CCTAACTCGC	39	GACATCGCCG	42	CCATTAGCAC	32	ACCCCCGTCT	48	ACTATGCTAG	53	CAGGCCCTAG	46
CTCAACTAGC	48	GCCACTGGGC	26	TGCACGCTGC	21	TACCTGTTGT	47	TCGCTTGCTA	24	GAATGCCTGA	31		TACAAACAGG	51	TGCAGGTGCC	38	TATGCAAATC	13	ACGAATGAAT	43	CTGCACCGTC	45	AGATCCATCT	50		CTCATGTCGC	39	ACTGAGCTCA	42	AATACATTAG	32	CGCCTCAGTC	48	GCATTGTCAC	53	TTCCACAGAT	46
AACGGCGCGT	48	TATATCTCTT	26	TATGCTTTTG	21	GCACCATGTT	47	GTATAACGTC	24	AACTGGTTCA	31		GCACACGGCT	51	GATGAACTCC	38	CTCTAGCTGC	13	TGGCACGCTT	43	TGCCTGCAAT	45	TTATACCCTA	50		TAAACGCAAT	39	GCTTGGCTCA	41	TCAGACGTGT	32	GAACATAGCT	48	CACGGGCTGT	53	CTCAGGGCTC	46
ACTACTGCCC	48	TCAGCTTTGA	26	GAGATGCACC	21	CTTTGTCGAC	47	AGACCAGGTT	24	CGCCATGGCG	31		ACTTGGCTTT	51	GATAGAAGCC	38	GCGCCACCGC	13	GAGCATCACA	43	CTTTCCAAAC	45	TTCCATGTTA	50		TCTGCTACTC	39	CATAACAGGA	41	TTAACTTGCG	32	CGAATTTGTC	48	CTCTGACCTC	53	CATATCACAA	46
TATAACCAGC	48	CATTTTGGTA	26	CACTCCGGTC	21	CCGCTACTCA	47	AGGTCGTTCT	24	TATATATACG	31		GCTAGGCTAG	51	ACGAGGCGAC	37	ATCAAATCGC	13	CAAGATCCTT	42	AAAGGCCGGT	45	CCATCGTGTC	50		ATAGTAGCTC	39	TTACGCCAAC	41	GCCATAACGC	32	AAAACGCGCG	48	CAGGCCACTG	53	CTAAATCCAG	46
ATAATATCCC	48	TCTCTCAAGT	25	CCATTAGCAC	21	AGCTATCCGA	47	TTACATACAC	24	TTCTTAACCG	31		CATGCACTGG	50	CTTTCGGCAA	37	GAACTAACGT	13	CGCGTTCAGC	42	ATCGTGCTAT	45	ATGTGACACC	50		TCACTGGCAC	39	TCACCTGGCA	41	GCAAACCGCA	32	TGCACCGTAC	48	CACGGAACGT	53	GTGATCGACT	46
TCTAAACTTC	48	CCTAGTGGCC	25	TAATATCTTC	21	GCCCAAATCA	47	GCCCATTTCG	24	TAGCTTGCCT	31		CAGACCGGCC	50	GCAGTTCGCG	37	TAGGCCTTGG	13	CTATAAGTAT	42	GCATTAATCT	45	GAAAATATTT	50		ACTACTAGGC	39	CAAAAGCGGT	41	GCCTGGCTTC	32	TTCCCCGAGT	48	AACGGCGTCC	53	ATGTTAATTG	46
AACTGCCGCT	48	CTGCTTCGGC	25	GCAACGGCGA	21	CTAAAACCTT	47	TTCTAAACGT	24	GCATGTACAC	31		GCTGCCGCAG	50	TCATTTTTCG	37	AAGGCGCGCG	13	TAGCCCAAAT	42	ACAGTGGCAC	45	CGGCTTAGCC	50		TAACGGGCCC	39	ATTAAGCTCA	41	ATGATTTCCT	32	AAAGCCGGAC	48	CAGTGCCGTC	53	AATCTAGCAA	45
CTTATTGCCC	48	ACATGGCTCA	25	CGGAGCTGGT	21	CTGCGGACAT	47	TTCACCGATA	24	GTATGATACC	31		TCACATCGCT	50	ATCGCGGCCT	37	AACCTTGCGC	13	ATGCTCTGCG	42	ACCTCCCGAC	45	CTTAACGCAT	50		AGATACAAGC	39	CCCGCAGAGG	41	TAAACAAGGT	32	AGTCCCACAT	48	CCTTTGTCAG	53	TGGGTTCTAC	45
CACAAGGGCC	48	TAGGCGCGTT	25	ATGTAGCTGG	21	TGGTGCGGTC	47	GTCACCCGCT	24	AAGCCTCTAT	31		GACTATGCCT	50	GCAGAAACGG	37	GTAATCGGCT	13	TAAGCACACC	42	TATGCAGTAA	45	TATCCAAAAG	49		TACTATGCTG	39	CAGTAGCTAG	41	CTAAACTTGG	32	AGTGCCTTGC	48	CAAGCCAACT	53	AACAAACTCT	45
TGTGCTAACC	48	GCAACTATGG	25	TCCACGCCCT	21	TAACGGCTCA	47	ATTTTAGCTC	24	CGGGACCTGA	31		CGCGAGGGTC	50	TCAGATGAGC	37	TAAACGCAAC	13	GTACAACGCG	42	CCGTTCCTCA	45	ATAACTCTAT	49		CACGCGGTTC	38	GCAAACTCAG	41	TACATTGAAG	32	GGCCAAATGC	48	CATACTTCGC	53	TATTGATAGG	45
TGATGCGCCC	48	ACAATGGCAT	25	GACATCTGCC	21	AATGCCGATT	47	CCTCTCTTGT	24	TTTCGCGAAT	31		GCAGACTCGG	50	TCAAGGCTGG	37	GGTAGCTCCC	13	TTCCTTAACC	42	GTTGCGACTA	45	TCATGACGTG	49		TCTTGGCGAA	38	CAAACTTTCG	40	TCACAGGCAA	32	ACTACGCATT	48	ACGTCAAGCT	53	GCCTAACACG	45
TTAGCTCTCG	48	AGCGAGCTCA	25	CGCCGCTAGG	21	TCGCTCGCAC	47	TCGCAGGTGT	24	CCGGACGGGG	31		TTAACTCGTC	50	CCATCTAGCT	37	TCTTGGCGAA	13	TCTTACCCTA	42	ATCATTTTAA	45	AACGTTATAT	49		GCTACGCCAG	38	TCTTGGCGAA	40	GTAACGCTAC	32	CATGTACCCC	47	TGCCTGCAAT	53	ATGCTTTCAA	45
CACGGCGCAT	48	GCAACGCCGT	25	CTTGGCCAAC	21	CCAAGTATCA	47	GCAGAGCAAT	24	GTACCTCCCG	31		CCTACTTCAG	50	ACACGCTCGC	37	CACTGGCCGC	13	GGTTTCCCGT	42	AACGACAATT	45	ACACCACTAT	49		TCATCTGTGC	38	TCTAAAGCAT	40	GCCGTTAGGT	32	AGAAATGATA	47	GAGAACTCCT	52	CGCTGTAAAA	45
GATAGAAGCC	47	TGAATAGCGA	25	GTACAGCCGT	21	ACGACATCCT	47	TGCCCACGCT	24	AACCCTCCCG	31		TCAGACCGCA	49	GACATGTGCA	37	ATGGGCTAGG	13	TTCTTGCGCA	42	CGCCAGAAAA	45	TCGCAAGTAG	49		CTAAACTTGG	38	CCACTGGGAC	40	GCTCTAGCTG	32	CCAAGCGGCC	47	GTGACTAGGC	52	TACGGTTGTG	45
ACATAGGCTC	47	GACGTGCGTC	25	ACCAGCTAGA	21	CTGTGATCTA	46	CATGGGAACT	24	GGCCATCGAG	30		GAACCAGCGC	49	ATAAACTTCG	37	CGCTAGGGTT	13	TTAATACACT	42	ACAAATTTGC	45	ACAGAAAGTT	49		GACACTCGCC	38	CAGTGAGGTC	40	CCAGAAGGGA	32	GTCAGTGTAT	47	TTTGCATCTT	52	GATGCGAGAT	45
CCATGCCCGG	47	CAGTAGCTAG	25	CATTGGCTGC	21	TAACACTTAC	46	TCGAGTAGCT	24	TATCTATCCC	30		TGCGACCAGC	49	GCGCCACCGC	37	TCACATCACC	13	GACGCCCCGT	42	ATGCCTAAAG	45	CCATCCGTAT	49		GATAAACGGC	38	CACAGCTTGC	40	CCCGCGGGCT	31	CCCTAGATCT	47	GTAATCAATG	52	GGCGCAATAA	45
GACAAGCTCA	47	TAACGCAGCC	25	GATGGCTAGC	21	CCTAATTCGC	46	ACGCCCGTTT	24	CGTGTCGTTC	30		ACATATGCCC	49	AGACTCGCCC	37	TATGGTAAGT	13	CCCGATAAAC	42	ACTACGTGCT	45	TTGCAACTTT	49		ACGACTTAGC	38	TAAGGCGCAC	40	TTGATAGCAT	31	CCAGTGATTG	47	GACATGCGGA	52	TTCCAAACTC	45
TATTTCGCCC	47	CCATGCAGGT	25	TAAGGCGCAC	21	AGCTCATAAT	46	TGGAGAACCC	23	ACATCATTGC	30		CAACAGGGTT	49	CATTGGCTGC	37	TTGCCTGCCC	13	CTTCGGAGAT	42	TCCTCTATCG	45	GCCGATGACT	49		TTCACTGCCC	38	CTCATCATGC	40	TACTCCTCGC	31	AACAAATAGT	47	TCTGGGCCGG	52	CGCTACTGAG	45
TATAGCCTAC	47	TACACAGAGA	25	CAATCTGGTA	21	CAACTACAGA	46	CAGAAACCCA	23	GATTTCCCCA	30		AACAGCGTAT	49	CCTAATGCCC	36	TTTACTAGAA	13	CCCGACCGCT	42	TTGCCTCGAA	45	GATGCAAAAT	49		TACTGCCCGT	38	AAATGCCGCC	40	TGCATGCCCT	31	CCACGACCCG	47	AACGCTGAAC	52	ATTACCCCGC	45
CCATTAAGGG	47	TACACGTAGC	25	AATAACTAGC	20	AATACGCAAC	46	AAACTGTCAT	23	ACACCATGGA	30		ATAACTAGCT	49	GACAGGCACC	36	TTACGGTAAC	13	ACGACATAGT	42	TATAGTAACC	45	GTACAGTTCA	49		TACAATAAGC	38	CCTTCTAGCC	40	TATACAAGGT	31	TTGACTCGCT	47	ATCACCATTT	52	ATGCACACAT	45
CACTTGGATA	47	CATCGTGGCC	25	AAACAAGCTA	20	CACTACGATT	46	GCCATACTCA	23	AAGAACGACC	30		CCCGGTGCGG	49	GTAACTTAGC	36	TACAAGAGGG	13	CGAGTTACAC	42	CCTCATTGTG	45	CCCATGCTGT	49		GCTAGACCCT	38	AACGTGTGTC	40	GGCAGCCGCC	31	AAGGCCATTT	47	ACAAGAAGTG	52	CAGTCACTAA	45
ATCAAATCGC	47	CATAAGGGTA	25	GACATGAACC	20	GCCTGTAGTA	46	CTAAAAAACG	23	AACCAATACG	30		CACGCTTAGC	49	AGCTAAGCAC	36	TTAGACGCGC	13	TGTGGAGGTT	42	AGACCTACTC	45	ACGCTCAATC	49		GCCATACGGC	38	AATGCATGCT	40	ACCACTAGCT	31	TAATGAATCC	47	TTGCGCGCTA	52	CATCTCAGCC	45
CCCTCTAGCA	47	CACGATGGAC	25	AACATTGCCT	20	CGTTACGCGC	46	AGCGGACTCC	23	CCTACGCCCA	30		TATGCCGAGC	49	TATGCCTAGG	36	GACTCTAGCG	13	GCTCACGTGT	42	ATAATAACCC	45	AGCATTCCGA	49		CCGTGGGCGT	38	CATATGGGTC	40	CAATAGTAGT	31	CCAGATTCAT	47	TCTTACCGTA	52	TCCAGTTTAT	45
GATAGCATAG	47	CGTACAGGTG	25	AGTATTACCT	20	ATGCTTCCTA	46	GCATCCTTCA	23	GACGGCCAGT	30		AACACGTGTA	49	ATATGCTTGA	36	TCACAAGGCT	13	ACAGAGGGAC	42	CAATGTGATT	45	GGGCTCCCGT	49		CTACTTTAGC	38	CCATTCGGGT	40	TTCATTTGCG	31	CAGATAATGA	47	TAGCCGCACG	52	GCGTCCCGAA	45
GCGGCTGACC	47	ACTGGCTATC	25	ACAAGGCATA	20	TCTTGCGCGC	46	TCGATGGCAA	23	GCCAAACGGC	30		TTGCAACGGT	49	TAAGGCACAC	36	TGACCTGCCC	13	CCGAGGTTCC	42	AAGCTAGAAC	45	GACTACGCAG	48		CTAAATGCCC	38	TACCACGCCC	40	GAAAAACCGC	30	GCCTCCCGGC	47	TGCCTATAAA	52	TTGCATGCTT	45
CTAAGCAGGG	46	GGCGCTACCC	25	GACAGCACCA	20	GGTACGCGTG	46	AACATACCCA	23	AGTGCCGAGA	30		ACACACATTG	49	CACCACGGTG	36	ATCTTGGCCC	13	ACTTTAGCCC	42	GAATCCCATG	45	GCAACACGCT	48		TATAGAGAGC	38	CTGGACGGCG	40	CGGTACTGAG	30	CCTTTCCACG	47	TGGTGCTACC	52	GAAGCCTACT	45
GCAATTGGCT	46	CCATCGGCGC	25	TGATGTTAGC	20	GTTCGCGTCT	46	GGTAATTTCC	23	TCTAAACCTG	30		AGCTTCGCCC	48	CACAAGGGCC	36	TCAAGGCTGG	13	GCATATTGTC	42	AAATAGGGCT	44	TCGATTGGCT	48		CTCACTTCGC	38	ACCACTAGCT	40	TCAACACCCT	30	ACCTAAAGAT	47	TTACGCCCGA	52	AATGCAGAAA	45
GATACTTGCC	46	GCCTGGCACC	25	GACGTCCGTT	20	ATCGCTTCAC	46	TTAGTTACCT	23	TGGAGATGAT	30		AAAAACTAAC	48	GGGAAGCTCC	36	CATAGCGGCC	13	CGGGTTTCAC	42	CGAACGCGCA	44	CAGGCTAAGT	48		CCAATAGCGC	38	TAATTCACTT	40	ATCGCTAACC	30	GCTGTACTCG	47	GTTCACCGCA	52	ACCATTTTAA	45
TAAATCACTC	46	AGGGAAGCGC	25	TGTGCAACAG	20	GCTCACGCTC	46	GAACCCGCCC	23	CAATTGGATA	30		AATGCAGGGC	48	GGTGCTAAGC	36	TTGCGCTAAC	13	ACGTCCAGGT	42	GCTTGACTTG	44	GCCTCGGTTA	48		ACGAAGGCCT	38	CCCGCGGGCT	40	CCGGCCAGCC	30	TTGCATCCTC	47	GTGACGCCCA	52	TAACCGGTAG	45
ACCTGCTCGG	46	CCACCTAGCT	25	CCAACAGGCC	20	TCAGAAAATG	46	GAATGCCCAG	23	TCCAGGTCCT	30		TTGGGCAGCT	48	AAGTAGCTCA	36	TCACTAGTCT	13	AACTCCAGGT	42	GCCCATCGTG	44	GTCATGGGAA	48		TAACAGCTAC	38	AATACATGAC	40	GACACGACCC	30	ATATGTTTCG	47	CTAGGCGTAA	52	GCTGTAAGGT	45
TACTGCCCGT	46	GTCATAGCGT	25	ACCACTAGCT	20	TCATGACGTT	46	TACCACCTCG	23	AGCTATTCTC	30		TCAACGCGCC	48	TAAATTCAGT	36	TCAGAAGCCC	13	ATGGTTTGCT	42	ACAGACGCTG	44	GCTCATATTT	48		TTAACGCACT	37	TCCTTAGCTC	40	GATGACGCGC	30	TGACCAGAAC	47	TACGCGGGAA	52	CCCTAAAAAT	45
TTCTCGGCCC	46	CACTATGGAT	24	TAAGCTAGGC	20	ACAGATCGCA	46	TACATGCCGC	23	AGCCTTCCTA	30		CACTACGAGC	48	CCAATAGCGC	36	GTAGCCAGCA	13	GCGAATGCCT	42	GCCGCCTCTA	44	AGTCTTAACA	48		TAATGGCTCT	37	CAATACGGTT	40	ATAAACCAGC	30	CACGATGACT	47	ATGCGTTACA	52	ACTGACCCGT	45
TTTGCAACCC	46	GTGTCTTAGC	24	CCAATGGGCG	20	AAACTTGTTA	46	CACGCACTTT	23	TGAACACTCG	30		CTGCTCGCCC	48	AAAGGTAGCA	36	AAGTTAGCCC	12	CCTGCAGAAT	41	AAGCGCCCTG	44	GAGCCGCATA	48		ACCTGGCCTT	37	GACACTCACT	39	ACTACAGCTG	30	TGTTCCCACA	47	CGCCATTTTT	52	ATGACCGCTG	44
TAGCGAGCCC	46	TCACGCTAGC	24	ACATGGCTCA	20	AGAGATTGCC	46	CAGCATGACA	23	TGAATGGGAC	30		TACCGGGGTT	48	CCAGCGGCTA	36	ATACGCAGCT	12	TGGAACAGTC	41	GCCACTCGAT	44	TAATTGACCC	48		TTTTAGTGCG	37	GCCAGCTCCT	39	AAATACGCCT	30	TCTATAGTTC	47	TATCTCGTAG	52	CCAGGCCCAA	44
TCAATCTGGT	46	CGGTCCGGTC	24	ATCTCGCTAG	20	CCATAACCCA	46	CATCGACTCC	23	CGACCCTTTT	30		CTAGCCAGCC	48	GCCGGCACCT	36	GTCACCGCCA	12	GGGCCTGATC	41	CCCTTGGTAT	44	AGAATTCTAC	48		ACATGGCACT	37	TAACGTCGTG	39	ACGCTAGCCC	30	TCCACGTTAG	47	CATGCTGACT	52	TGCGCCAGCT	44
ACGACTTAGC	46	ACCACTAGCT	24	CAACAGGGTC	20	TTTAACCACG	46	ACCAGTAGGG	23	AACGACTTCG	30		CATCGCTATC	48	TGATGCTATC	36	TTTAACGCGC	12	CAGTCCCCCT	41	ATACGCGTAC	44	GTTGACGGCA	48		GCCATACGTA	37	TAGAGCGGCT	39	TCATATCGTC	30	CGAGAACAAC	47	CTTGCGCATA	52	TGGCCAATGC	44
CAGATGTAGC	46	CCTTAAGCAC	24	TCAGAATGGT	20	AATATGCGTA	46	GTCAAGGGCG	23	GATCAAATTT	30		AAAAAGCTCC	48	CGCTTGGCCC	36	ACTCCTGCCT	12	ATCTACTCTT	41	CCAGGAGCGT	44	CCAGAAAATC	48		AATACATAGG	37	AACACGTGTA	39	ATCGCTATCT	30	CTGCACCGTC	47	TGAAGATTAC	52	ATTTGAACAC	44
ACTACTAGGC	45	GACATTGCCT	24	CCAGCCTAGG	20	TCCAGACGCT	46	CAAAATCTTG	23	GTCCGCAGGT	30		CAATCTGGTA	48	AAACACAGCC	35	TATGACACAC	12	AGACCGCTTG	41	TGCTACCGTG	44	ATGATAAAAT	48		CCAAGGCTCC	37	ACTTGCTAGT	39	TCACACGGCA	30	ACCTTTATTA	47	AGGCGACCCC	52	TTTAACACGG	44
TCATAACGAG	45	GCGTAGCGCA	24	TCAATTAAGC	20	CTGGGCCCTC	46	AACGCGCTTG	23	TCACCACCGC	30		TTCATTAAGC	47	GCGGCATCGC	35	ATACTTTAAG	12	CAGGGACGTC	41	CGGCTTAGCC	44	TTAATACCAC	48		ACATTGGCGC	37	TACATCTAGG	39	GCCATATGCA	30	CCCGGTGCAC	47	GATAATTCGC	52	CATACCCCTG	44
CTACTACAGC	45	AATCACGCAC	24	GACTCTAGGC	20	AATGGGGCTA	46	AATCTATCCT	23	CCAATCTGAG	30		TAAATTAAGT	47	CTGTGGCTGC	35	TCTCGCGCAG	12	AAATTCTGCG	41	AAGCCGCCCA	44	CATTATCCCT	48		TACACGCTAC	37	CGATTCGCCC	39	TTGCTCAGCT	30	AACAAGTGAA	47	ACTTAGATCT	52	AAAATGTTTA	44
ATAAGCTTTG	45	CACAGCTTGC	24	TATAGCTTAG	20	ACAGGGGAAC	46	TGCAATGCCT	23	AAATGTAGCT	30		TCGGACCAGC	47	ATTGACGCGC	35	TTGATAACGG	12	AGCGGGCTCG	41	GGTTTCCCGT	44	GGGCACCATA	48		GACTTGCCCA	37	TTCGAGGCCC	39	AGACTCGCCC	30	ATTTGCGCGC	47	TCAGAATCCC	52	GAGCGACTTC	44
GTTCGAGCAC	45	ACAACCGCAC	24	TATTGCACGC	20	AGTCCCGTCC	46	AACGTATCAG	23	GACATAGAGC	30		GTTAACTAGT	47	CTAAACTTGG	35	CAATCTGGTA	12	CCAGTCGTCC	41	GCGGTCGAAG	44	GCCCCGCAGT	48		TTGAGGCCTC	37	ATAAACTTCG	39	GCCATACCGC	29	CCGACCGCAG	47	GTAAAGCGGA	52	CTGCTTGAGC	44
CTAAACTTGG	45	ACCAGCTAAC	24	CGCCCGGCGC	20	CCTGAGGAAT	46	AACAACTTAG	23	CCGACGCTCA	30		CAAACATGTG	47	TCCACGCGCA	35	GTTATGCACG	12	ACAGTTGGTT	41	CAGTAAAAAG	44	AACACCGTAG	48		ACTTGGCTTT	37	CACTGGCGCT	39	CAGTAGCTAG	29	GTAAGTTGCA	47	GGAATGCTCG	52	CGCACGTACG	44
TAACGCGCCT	45	TAGCTCTAGT	24	ACGCTTAGCC	20	GTTCCACATT	46	TGTGTTTTTC	23	CGTCTGCCGA	30		TCATAGCGCT	47	GAAAGCACGC	35	CAGGGCGGAC	12	TTTTTTACCG	41	CCAATGTTAA	44	GATTAATGTT	48		ATAAACTTCG	37	TACAGCACGA	39	CTCTCGGCTA	29	CGGTGCACTT	47	CCAGGGGCAC	52	TGCCTGGTCA	44
AACAAGTGTG	45	ATCGGCTAAT	24	GCAAAGCACG	20	TCTTTACTAG	46	CCTCTGCTAT	23	CCCTGTTGCT	30		CGTTCTGGCA	47	CTCAAACTCG	35	ATACAGCTCG	12	CGCTCTCGCT	41	TTAGGAGGTA	44	CTGTGCCACT	48		CCGCATAAGT	37	GATTGCCATC	39	GCTTGGCTCA	29	ATGTGACCTA	47	ATCTCTCTCG	51	ATGGTACACT	44
AACGAGTGCT	45	TCAGACGCCC	24	GCGTATGCCC	20	TGCTAATCCC	46	ACACGCCTCT	23	CATGAGTCTG	30		CTACGACAGC	47	CCTTGCAAGC	35	TCCGAGCTAG	12	TCTAATCTAG	41	ATGTCTCGAT	44	AAATAGCTCT	48		CACCACGCCC	37	CGTACTAGTT	39	GAACGGCTCC	29	CCGGCCACCG	47	ATGTAGCAGC	51	CGATATCCAA	44
TCAGACCGGC	45	GCTATTATGC	24	GGTATCGCCT	20	CCCAGCCCGG	46	AGGTCTTGCT	23	CGACGGACCA	30		AATACATGAT	47	GCTCTAGCGA	35	CGTGCAGTTT	12	CTGCTTGAGC	41	CACCGTTAGA	44	CCAAGAGAAT	48		CACAACACGA	37	CTTGATGGCG	39	TTAACTAACG	29	CTGTGGCACA	47	CTTCGCTAGT	51	TGAAGTGAGA	44
GTTAGAGCAT	45	GCTTGGCTCA	24	CACTTGGTTC	20	ACAGCTCGAG	46	TTCCGGACCG	23	GTCAAAGACC	30		ACTCTAGCTC	47	CCTCATGCGC	35	CCTTAGCTAA	12	TACACGTAAA	41	ACAACACACA	44	CTCCAGACCA	48		GCCAAAAAGA	37	ATAGTAGCTC	39	AAGCCAGCAC	29	GGCAACAAAG	47	CGCTACCCAT	51	CTCCCTAGTT	44
CACTAGCTCC	45	CCGGCCAGCC	24	ATCTGCTATG	20	CGCCAGTGGT	46	ACGCACGAAT	23	AACCATAGAT	30		CACTATGGCA	47	TAACGCTTGC	35	GACTTCCGCC	12	AGTTTAGACT	41	ATGGACACAA	44	TATACGATTC	48		TTACGCTTGC	37	CTCTTGGGCC	38	TTAGCTAGGG	29	TATTACGGCG	47	GTCCCAATCA	51	CTACCATGTG	44
TCATTTGAAC	45	CCAACAGGCC	24	AAACAGGGTT	20	GTGAAGCCGT	46	CTTGGGCCTT	23	TTATTGCCAA	30		GACTTGCATC	47	CTTATCGGCT	35	TTACAGCTCG	12	ACCTATCATT	41	GTGCAGCACT	44	AAGACGTGAG	48		CCCTCTCGGG	37	GTCTAGCTCG	38	CCAAGGCTCC	29	ATCCAGGTTT	47	AGGGTAGAGT	51	CGGTCGCCGG	44
GCCTTACGGC	45	ACTTGGCTCT	24	CCAAGGCTCA	20	GCAGGAACCA	46	ATCACACTAT	23	ACTCCCTACA	30		CTGGCTGGCC	47	AAACGTGCAC	35	GCCATTAAGT	12	TTCACCAGAT	41	AGGGCTTCAC	44	CCTTGGGCCA	47		TTAGCTAACT	37	AACATACCGC	38	AACATTGCCT	29	TTGATAGACG	47	CATCTGGACC	51	GCCAACGAAG	44
CTACTTTAGC	45	TATAACCAGC	24	TACCACGCCC	20	TGGACACGTG	46	CGTCACAAGT	23	CAGCATCACG	30		TCAGACGCCC	47	AGATTAGCGC	35	CCAAGGCTCC	12	TACCAACGTC	41	AACGCTGGCG	44	CACGCACAAA	47		ATTGAAGCCT	37	TAGAATAGTC	38	GCTATTATGC	29	TTATCAGACA	47	CCGGTAGACA	51	TCTAAGTTCA	44
GCTACGCCAG	45	GGGTCGCCGC	24	GATTGCGCCC	20	CAAGTTGGGC	46	AGGGCTCTCC	23	TGGCATCACG	30		CATAATCGGC	47	TACAGCTTAG	35	TACACATGCG	12	AGTATTTTCA	41	CACATCCCGC	44	GTATTTTGAT	47		TGCTGCTAGA	37	TAAAGCATGT	38	TCCACTAGGA	29	CCTCAAGAAG	47	CTGGCGGCCC	51	TAACAGTGCG	44
ATCAAACCGC	45	GCGCCACCGC	24	CTAAGGCTCC	20	CAAATGTAGG	46	GCGAGCCGCC	23	AATACCTTAA	30		ATCGTGGCCT	46	CCGCACGGCA	35	AACAGAGCAT	12	CACTAGCCGT	41	TCCGTCGCGG	44	AAAAAGCTCA	47		TCGAGCGCCG	37	TCCCGCTACC	38	TTCAACTAGG	29	TTGGCTTTGA	47	CATTACTTGT	51	TTCGCATAGT	44
GCGGCATCGC	45	GAAAAGCAGT	24	GACACTAGGA	20	TATCGCGCGC	45	CATGCTCTGT	23	AGTGCACCGC	30		GATATTGCCC	46	CTAAACGAGC	35	CATTCAGGGG	12	AATGCAGTGC	41	CAGAGTTGCG	44	GCAGGCTCAG	47		CCCCTAGCCC	37	CAAAGGCCTC	38	TTCAGGCCCT	29	CCAGTCCCAA	47	ACGCCAAGTA	51	CGTAGCGAGT	44
TCGATCTGGG	44	TGCGAGAGCA	24	GATTGCTCCT	20	CGAGTCATCT	45	ATATTTAATT	23	GACGCATCAC	30		CAACTAGGTT	46	TATACAGCCT	35	CATGAGCGGT	12	TCATAATCTT	41	TCTGGTTACT	44	AAACACGACC	47		TCTTTAGCCT	37	TACATCACTT	38	GATGGCGAGC	29	AATGAGGTCC	47	GGTTACATGG	51	AGTTTTACTA	44
GAATTAGCGC	44	ATATTAGCGT	24	TATAGCTCTT	20	AACGCTAACC	45	TGAAATGTCG	23	TACGCTCTGT	29		CTAAGTTAGC	46	TACCGCGCAT	35	CTACAGCTAG	12	TACCACCTCG	41	CGAGCTAGAC	44	AGGGACCCTT	47		GCCATTAAGT	37	ACACGCGGCC	38	CAAACCCTCG	28	TATGACTTCC	47	CCCGGCAGTA	51	TCAGCCTATG	44
GTGCGCGCCT	44	CTATTCTAGC	24	TCCAATGCCC	20	CCAACAGGCG	45	TTGACGCCTC	23	AGAGGCCTCC	29		TACGCATCGC	46	CACACCGGTT	35	ATACTTAGCG	12	TGGATTCTAT	41	CCTAACAGAC	44	CGCCCAATCT	47		TCTCGCTACG	37	TCGCAAGCCC	38	ACGCAACTGC	28	GTGGTAGCTC	47	GTGCCTAAGG	51	ACGACCTGCC	44
CCTCATGCGC	44	ACGTCTGCCC	24	TACGCGGGCC	20	CTCCTGCAGT	45	GGCCGCAGCG	23	CTTGTTTTAT	29		CCCTTGGCAG	46	GTCTAAGCCT	34	TCCAGAGGAG	12	GCTAGAATCT	41	ATGTTCGATA	44	GAAAACTCCA	47		GAAAACCGCG	37	TAACAGCTAC	38	TTAACAGCGT	28	GATACGACTT	47	CAGAAAGTTA	51	ACCGCCCATA	43
TCAATTAAGC	44	TTAGGCGCAC	24	TGCCACGCCC	20	TTTGCTAGTT	45	TTCCAGGACA	23	TGCAAGCCAA	29		ACAACGGCAG	46	AGCTTAGCCT	34	TAAACTTGGC	12	TTGCCCGGTC	41	TATCGCGCGC	44	CTAGACCCGC	46		ATGCGCGCCG	37	AACTATGCAT	38	TCCGGAGGAG	28	ATCCCAGTCC	47	CGGCGGTAAC	51	TTATTGGCGT	43
TCAGTGCTCT	44	GACAACCACG	24	TCGAGAGCCG	20	CAATACCGAT	45	GAGCCAAGCC	23	CTACCATTCG	29		AACAGCTCGT	46	CATAGTGGCA	34	ACGAGGCGAC	12	TTTGCACCGT	41	ATATAGCAAT	44	AACGACCTAA	46		TTATTCGCGC	36	CCTTAAGCAC	38	AATTTCGCCT	28	AGCTCCAACA	47	CTCCAACTGC	51	TGAATGACGA	43
CACGATGGGT	44	TGAGCTAGAT	24	TCAAGGCTGA	20	TAATCATACG	45	CCAAGGGCGC	23	TTTGGTGGTT	29		GGTCGCTTGC	46	ACCTGGCGGT	34	CCGGCTGCGC	12	TAATGCAGCG	41	CAGTATTTGT	43	TAAACCCAAT	46		AGAACGAGCT	36	AAAATCGCGT	38	ACGTGCGTCG	28	TACACCAGTT	47	CGCGTACCAT	51	TTTTGGCCCC	43
TACTGCTGGT	44	ATCTAGCCGC	24	TGACTCGCAT	20	TTTGCAGGAT	45	AGGTGTTTCT	23	ATACCAGGTT	29		AAGGCATAGT	46	TACTTAGCTA	34	TTACACTAAC	12	GCGGTCACCT	41	GCCGCTCACG	43	TTGCCTAACT	46		TAAACAAGGT	36	TTGATTTCCC	37	GCCATGTGTT	28	GGCGGACTAT	46	GCACTCCCCA	51	TACCGCAACG	43
TCACACGAGC	44	GCATCCCGCG	23	TTCAGGCCCT	19	CGCTACCACT	45	CATGGCTATC	23	TAGAGACTCG	29		CCAAACTCGC	46	GTGCGCGCCT	34	ATCGACGCAC	12	TGCTCACAAT	41	TCAGCCATCC	43	AAGCCGTACT	46		ACTACAGCGC	36	ATAGCAGCTA	37	TCAGAACAAG	28	CGCCAATGCT	46	ACCGATATGG	51	TACTACACCC	43
TACTCCTCGC	44	TAAGCTCTAA	23	GTCATTTGGG	19	ATGCAGTTGC	45	CCAGGAGCGT	23	ATACATGCTT	29		TCGTTTAGCC	46	TCAAACGGGC	34	AATAACGCCT	12	CCTGCTTAGC	41	CCCACATCGA	43	TGCTTACTTT	46		AACAGCTCAC	36	CTCGTGGGCG	37	AACTCGTGAA	28	AATGCTATAG	46	ACACGTAACA	51	ATAATCCAAC	43
TCAATTGCGA	44	ACTACTGCCC	23	TACAGCTGGG	19	CGCTCTCGCT	45	TTATAACCTT	23	TGGAAGCCAT	29		GGCGTCCCCT	46	TAGGCGCGTT	34	CATAGCCCAC	12	CCACCATCAT	41	TTAAATACCG	43	GACATTTGCA	46		ATCACTAACC	36	TATGGCCTTG	37	CCAATGGGCG	28	TGAATGCAAG	46	GCTGCAAACC	51	ATTCCACCCT	43
CCTTGCAAGC	44	GCCAGGCGGT	23	CTACGACAGC	19	CGCGCCGCGT	45	CTCCAGACTT	23	TCAGCTTTAC	29		TTAAACCTAG	46	ACTCGGCACA	34	CTTAACTAAC	12	CCCTCGACAT	41	GTCTGTGTCA	43	CTTGCCGAGA	46		CCACAGGCTA	36	GATGGACAGC	37	CCTTGGCTCT	28	CCCATAGTCA	46	TGCGGGGCTA	51	CCAACACTGT	43
GCAATCTCAG	44	CTCTGGCTAC	23	CTTGACGGCT	19	TAACCATAGG	45	CGCAGAGGAC	23	TGCGTTCCGT	29		CGTAAACGGC	45	TACATCTCGG	34	CAGTCCTAGC	12	TACGTACGCA	41	TAAAGTCACT	43	ACTTCATAGC	46		GCTGCTACGC	36	TCTGTGGCCC	37	GTGCGTGCCC	28	ATCTTTGCGG	46	ATGCCATGGG	51	TAACGGCACA	43
CCATGCAGGT	44	CCGACAAGGG	23	ATAAACCAGC	19	ACACTGGAAG	45	CTATCATGAT	23	ATGCTTCCTC	29		TCTTCGCTGC	45	ACCCTAGCTC	34	TACAATAGCA	12	CCAGCTTGTT	41	CGGGTGCTTC	43	GGCATTTCCT	46		GACTTCCGCC	36	ACAAAGGCAA	37	CTATTCGGCA	28	GCTCCCCGCT	46	AAGCCCGAAC	51	CTGTGTTTTG	43
AACAGAGCGT	44	AACAGCTCGT	23	GCACGAGGCC	19	TACGGCGTAA	45	TCACGAGCCA	22	TTCGCGCATT	29		TCATCTTCAG	45	TCAACGCGCC	34	GATTGCGCCC	12	CAGCCATAAT	41	CTTTATGATA	43	ATAACAAATT	46		TCTGTCGCAC	36	ACTGCTGTGC	37	CAAAGCTCTC	28	AACTCCCCAG	46	TTCCAAGCTC	51	GAATGTAATT	43
GCACTGCCCT	44	TCAAAGCGTT	23	ACTACTAGGT	19	ACTGCACCCG	45	GCGTTCCCCG	22	GTCTAGGGAG	29		AACGCGCTAC	45	AAATGAGCCA	34	CGCCTAGCGC	12	TTTCATTTCA	41	CTGCTATGCG	43	TCTTCTGTAT	46		TTAAGCATTG	36	CTACGTGTGC	37	GCATCTTAGC	28	CTTTAGAACG	46	GCCACGAACT	51	ATATAATATG	43
CACCATGGTC	44	TACCACGCTC	23	TTACGCTTGC	19	ATCAGATCAG	45	GACACTCCAT	22	GGCTCTGCCA	29		ACACGGGCGC	45	AGACGCTCGC	34	GAAAGCACGT	12	GTGCCTATGC	41	ACAGTTCCAA	43	ATTGCCCTAA	46		TATAATCAAC	36	CTACGACAGC	37	TATTGCGGCA	28	TACTTAGATT	46	CGGATGGAAA	51	CTAGACCCGC	43
TACATGCATC	44	CACGAAGGAC	23	CAAAGCCCGC	19	TTCGAGGCGT	45	TTAGGGATTT	22	TCAGGCGCTT	29		TACAGAGCTG	45	GCAGCATAGG	34	CATGGCCAAC	12	AACGTTAACT	40	AGGAGGTCCT	43	CATTACCCTT	45		ACCCTAGCAC	36	CGTACTAGAC	37	TACTACCAGC	28	TGGTGGGACT	46	GCCCCTCATC	51	CCCGGCAGTA	43
TCAACAACCT	44	ACTAAGGGTA	23	GATACGGGCC	19	GGCCTACTTT	45	TAGTTCGGGG	22	TCACCAACCT	29		GCATTAGCCG	45	CTGGTGGGCC	34	AAGTTGGCCT	12	ACCTTCACTG	40	CGACAAGCTC	43	GAATACATAG	45		CAACTAGATC	36	ACTAACGCTA	37	GCATGAGCAG	28	TTACGGCATT	46	GCGCCCGCTT	51	CATGTACCCC	43
GCTAAGTCCT	44	GCTACTTGCG	23	CAGGGCTAGT	19	CTTATCAGTG	45	GAGTAAGCCC	22	GGCCTAAACG	29		CAATATGGCC	45	CGTAATGGCG	34	TTATTCAAGA	12	TCGCCCTATG	40	CTACGAGTGG	43	TGTGCGCGCA	45		TCTAAGCATG	36	GAAGTTAGGG	37	TCTATTTCCC	28	TACGCTCCCT	46	CAAGCCAAAC	51	TATGGGAACT	43
AGATTAGCGC	44	GCGGGTGGCG	23	CAGATGTAGC	19	TAGGCACTCA	45	TTACCAACTC	22	CAGAGTTGCG	29		TGCAGGTGCC	45	AACTTGTGTG	34	GCCATCTGTA	12	TAGAGCTAGA	40	CATGTTGAAC	43	ACGGGTAAAA	45		ACCTGCGCCC	36	TATACTCGCG	37	CTTGTCGCCC	28	GTTGCGAGGT	46	TTGCGTACCA	51	ACCAATCGTC	43
TTGGACGCCC	44	TAACCTAGTC	23	GATAAACGGC	19	GCCCTTAACA	45	GACCCAAAGG	22	TACAGAGCGT	29		ATTATGGCCT	45	GCATCAAGGC	34	CAAAGCCGGG	12	TCTAGTCACC	40	ACCATGGGCT	43	CTCCAGACTT	45		TCGATCGCGC	36	CTTGACGGCT	37	TACCGCGCAT	28	GGCTCTCAGC	46	CCGTGCACTT	51	CGCCGAAATA	43
CCTATCGGGC	43	GCAGACCGCT	23	TCATATTGGT	19	TATTACCTTC	45	AAATCGATGT	22	CCTCCAAAAG	29		GAGATCCGCC	45	ATGCATAAGT	34	CCATTTCGGG	12	CGGACGTCGG	40	CATGTCCTCT	43	CCGGTGGCTC	45		ATCTGAGCCT	36	ATACAGCTCG	37	CCCCTCGCCC	28	CAGTGCGGTT	46	ATGCCAATGG	50	CCTTCGACTC	43
TCAGTCGCCT	43	ATTTTAGCCT	23	CCCTAGGGTT	19	ACCTATTTTT	45	TCCGCAAAGT	22	TTCCAGTGGT	29		ACTCGGCACA	45	TCACCTGGCA	33	CGAAAAGGTC	12	GGCGATCCCA	40	GCGCACGCTC	43	ATGCCACATA	45		TATACTCGCC	36	TCATAGCGCT	37	TATAGCCTAC	28	TTTAGAAAAT	46	TATGTGATAA	50	CTGACTCGCG	43
CCGGTTCGGG	43	TAATGCGGAT	23	TCAACGAGGT	19	TATATGCCTT	45	TCCCAGCAGT	22	TTAAACGAAG	29		TACGCTAACA	45	CCACTGGGAC	33	TCACTCGGCA	12	TGACCGCACC	40	GCGAATGCCT	43	ATTACGCGAA	45		CGTACTAGTT	36	TCAATCGGGT	37	CCGTCGGCCT	28	TTGCAGTACA	46	TCACCGAGTG	50	CTAGATGATC	43
TCAGTTCTTT	43	AAACAAGCTA	23	TATCTCGCAC	19	CCCAGCTTCA	45	CAAAATTGCC	22	CACAATTGGC	29		CCCTAGGCCC	45	TACAACCGAC	33	CGCATGGGCC	12	CGACAGGCTC	40	TTGCGAGCTA	43	GTTACGCTAC	45		GTTCGAGCAC	36	CCACATGCCC	36	TATAACCAGC	28	CATGCAAGAG	46	TCGCGAGTAC	50	TACTTCATTA	43
AATAGCTACT	43	CAGATGTAGC	23	CTCATGTCGC	19	ACGCCAAAGG	45	GTTACTCTAC	22	CGTATAATGT	29		ATATCAGCCT	45	TTAACTCGTC	33	CCATTCGGGT	12	CTAGCTCACC	40	GGCCTTTGTT	43	GAATTCGATC	45		CATACGGCGT	36	ACACGCTCGC	36	CCAGATAGGG	28	CTTGCGTAGC	46	TACAATTATG	50	CAACAGCTAT	43
TCATTAGGGA	43	TTAAGCGCTG	23	GCTCGAGCCC	19	GTGCAAGAGT	45	TTTATTCACG	22	CCGAACCAAT	29		AACACGCGCG	45	TCCACGCCCT	33	TACGCGGGCC	12	GTGATACCCG	40	TTAATCTCGT	43	TACGACCTAA	45		ATAACTGGTG	36	TTTATCTAGG	36	TACGTAGCCG	27	TTACCAACTC	46	AGGCTCTCTG	50	CGACTGAGAA	43
GCAAACTCAG	43	TGACCAGCGC	23	AATAGAGCTA	19	CGCGAACTGT	45	AGCATGCAGC	22	AGATTCGCAA	29		AAACAAGCTA	45	CTCACGCTGC	33	TTAAGCTCTC	12	GAAGAACGTC	40	TGCGAATGCC	43	AAGCCCTCAT	45		TTACGCCAAC	36	TCAGCCTAGG	36	CCCACGCGGG	27	ATCGCAACCT	46	CGCCACATTG	50	TTTTATCAAT	43
TCAACGCGCC	43	AACATGCTAA	23	AGCACGGCAC	19	GTTCTTCCTG	45	TGTAATTCTC	22	CAACCGGTGA	29		CGCATAGGCC	45	GCATCCCGCG	33	CACAGCTTGC	12	TTGGCGCGGT	40	GCTCTGACGG	43	CGAATCCCGG	44		AAGAACTGCG	36	TATACAAGGT	36	TGCATGACCT	27	ATGCTTGCCC	46	TCCTTTGTTC	50	TTCTGAGTTG	43
CCCTCTCGGG	43	TACTAAGCCT	23	GACCCTAGGC	19	GAGTATTTCT	45	CGGCATCTAC	22	ACTGGCCGTC	29		GGTCTAGCTC	45	TTGGACGCCC	33	GCATCTTAGC	12	ACATATTTGG	40	GAATGCCGCT	43	GCCCTAGCGG	44		CATGTTGGTC	36	TATCTCACTC	36	CATCAAGGTG	27	CGACTATGCT	46	CTAGCCACGC	50	ACCGCGAACA	43
ACAGTATTGG	43	ACTGGGCGTC	23	ATTACGCTCT	19	GGTAGGGGTT	45	CCTGGCTAAG	22	CGCCCGCTGC	29		ATAAAGCTGC	44	CCTCCGGGCC	33	TTGGACGCCC	12	TGGCAGGGCG	40	GATTGCACAG	43	TTATCGTATA	44		GACAAACGCG	36	TCATCTTAGC	36	CGTAACTAGT	27	ATGCGTCCTA	46	TGACAAAATT	50	ACATAAGCAC	43
TGGCACAGCC	43	CCAACACGGT	23	GCAGTAGCGA	19	TACTTTGTCT	45	TTTCTTACCA	22	ACTGGCACGT	29		CACAGCAGCT	44	TATAGAGAGC	33	TTTGGCTAGC	12	GATTGTTACA	40	TAGTTGAAAC	43	CGTCCCTACT	44		AACTCTGTCC	36	ACTTGGCTCT	36	CGAATCGGTT	27	AGTATACCCA	46	GCCATAGGAG	50	CCGTGAAGTG	43
ATGGTGGCCC	43	TTAACGTGCG	23	GTAAAAGCAC	19	AAAGCCTAAA	45	AAGTCTTTCT	22	ATCATCCCAT	29		CCTCGCTGTG	44	TATCGCGTCC	33	GCGGAGGCTA	11	CCAGTTCACT	40	CACAGAACCC	43	TTCCTTATCT	44		GCATGAGCAG	35	TACATAGCCT	36	GATGGACAGC	27	TTACGCTTCA	46	GAACCTTGCG	50	CCAATCCCTG	42
GACAACCACG	43	CAATATGGTC	23	TACATCTCGC	19	TGCCACCCAA	45	GCTTCACTCT	22	AGGCCAACGG	29		TCCTGGCTCT	44	ACTCCGGCCC	33	TTGCTCATCC	11	CCGTTGGCTC	40	TACTATACTG	43	CCCCATGGGG	44		TAAATAAGCG	35	CTAAATGCCC	36	GCATGCGCCC	27	TCCGGGGGAA	46	ACACGTGCAT	50	AACCCCCGAA	42
CTGCGTCGGC	43	AATAGCGGCC	23	TCAAAGTAGC	19	TCGGCGTTAC	45	TTTTTCTACT	22	TGCTCAGATT	29		ACATGGCACT	44	TCGACTAACC	33	CAAATGCGTA	11	CCTAACAACC	40	GTGCTTCACA	43	TTATGCGATT	44		TCAACATCAG	35	ACAGACGCCT	36	CATCGCAGGC	27	CGGTTATCCT	46	CAATGCCAGC	50	AATCCAGGGC	42
AACGATGCAC	43	GGTAACTAGT	23	TCACTAAAGC	19	TCCAGATGAC	45	AGAGGACTCC	22	GTCAGATCTG	29		TATTAGCTCT	44	TACTGCAGAC	33	ACACTTGGCA	11	AGCCTCAAGT	40	TCCATGTACG	43	TGGCCAGAGG	44		CCCACTGAGC	35	CGGTCCGGTC	36	TAACTGCACT	27	GAACTATCGT	46	TACGTACACA	50	CTGTTACATA	42
GACAAGTCGT	42	TTCATTAAGC	23	CCTTTCGGTA	19	TTCGCACCGA	45	TACCAGCCGT	22	TACCGGGAAT	29		CGCCCGGCGC	44	TACACGCCTC	33	CGCTTGGATC	11	TACCAGAATC	40	TGGTCAAAAG	43	ACCTCAGCCA	44		ATAAAGCTGC	35	ACTCCGGCCC	36	AACACGCGCG	27	CGCCAACGAA	46	CGAGCCGGTT	50	GGGGCGATCC	42
ATCTGAGCCT	42	CACGAAGGGT	23	TAACTTGTCT	19	AACCCGACCA	45	CCTGAGGAAT	22	TGCTCACTTG	29		ATTGCCTAGG	44	CCGCCCGGCT	33	GACAACGCCA	11	GGCCTTGTTT	40	GGTTTTGCCC	43	GGGCACCTCT	44		TAAATCGCTC	35	CCGCACGGCA	36	TTAATCTCTC	27	AAGCCAACTG	46	TGCCGTGCCT	50	CAGTAACGGC	42
CTACAGATGC	42	CGTTCTAGCG	23	GCAGAAACGG	19	CCGCGTAACT	45	AATGATCGAA	22	ATCTGTGTCT	29		CCGGAAGGGT	44	CATAACGAGG	33	ATCATTTCGA	11	TGCAGCCGTT	40	CAACGCCAAA	43	TTACAACCTT	44		TAGGCAAGCT	35	AACAGCTCGT	36	TACGCTCAGC	27	CGGGTACTTG	46	TAATACCCCC	50	TTAATGCAAA	42
TCAGTGCGGC	42	ATCTTTGCCC	22	TTGATTTCCC	19	GCGCCCATTT	45	AAATGCTGGT	22	GCGAATGCCT	29		CTCTAGCTGC	44	CCTGCTAAGG	32	GGTCTAGCTC	11	CACGAGGAAT	40	CCCAAATGAT	43	TTCGAGTGGC	44		ACCATTAAGT	35	GACACACCCA	36	TGCATACGCC	27	AATGAGCAAT	46	GGTATCGGCC	50	ACGGAATCCA	42
AACAGCGTAT	42	TCGAGAGCCG	22	TCCTGTTAGT	19	ACTGCTGCGG	45	GGGGCACCGC	22	ATAATCGCAC	29		CCAAATCGCT	44	CTTTACGGCA	32	GTGCGTAGGC	11	GTACATATGC	40	CCTCACTAGT	43	AAAACACTTT	44		TCGCTCGCGC	35	CCGACCCAGC	36	CCGGTTCGGG	27	CCATCTAGTA	46	ACGCGTCAGC	50	AACGGAGCTG	42
ATACTAGGCT	42	CAAGTAGGTC	22	ACTATTTGCG	19	GCCGGTAAAA	45	TTAGGCGGTC	22	CCTGCATACC	29		CTCAACTAGC	44	TCCGCTCAGC	32	TAACATCTGC	11	TGGGAAAAAT	40	TCTTCATTCC	43	TCAGCCATCC	44		TCAAAGTAGC	35	GTATGATAGC	36	TCGCCTAACT	27	CCGAAGTTCG	46	GTCCGATGGG	50	CCAGTTCTGT	42
CTTGATGGCG	42	AGGGGTCGCC	22	TAACGGCATG	19	ATGGCACCTT	45	GGGATTTCCT	22	TTATTTCAGT	29		GATACTTGCC	44	GACAGCAACT	32	TCAGCGCTAG	11	CTGCTATCCA	40	ATCTAGTGGA	43	TCATGTGCGA	44		CTAAGTTAGC	35	GGGCGCCAAC	36	CGCTGGCCGC	27	TGCTTGACCA	46	TACTTGATCC	50	TCCATGTCCT	42
GCCACAAGGA	42	CGGAACGGAC	22	GCCATCTGTA	19	GGCGTTCTGC	44	AGGTCTTACT	22	TCCCTATACA	29		AGTTTGGCCC	44	GATTGCCTCC	32	ACTACAGCTC	11	CAATAGCACA	40	TTTTGGTACC	43	TGCCGCCGCA	44		TACTACAGTT	35	TAACGCTACC	35	AACCGAGCCG	27	TATGCATGAT	46	TTCCTAAGTC	50	AACCACCATC	42
TCAGTGCCGC	42	TATGCTGGCC	22	CATGCACTGG	19	CAATTACATT	44	GACCGGACCT	22	TTTACCGCGA	28		ACCCTAGCAT	44	TAAGGCGCAC	32	TTTGTATAGC	11	GTAGGATTTT	40	GGTTGACGAC	43	GACGCGTATT	44		CCGTCTGCCC	35	TCAAAGTCGC	35	TATGCGGAGG	27	TGCAGTGCCA	45	GGTCACCCTC	50	GTTACTTACT	42
TCAGGAGCCT	42	TCCACTGCTC	22	ATAAAGCTGC	19	ACAATACGAC	44	CGGGTGTCCT	22	AATACGCTTC	28		TGATAAGCCT	44	ATGACGGCAC	32	TGAACAGGTC	11	ATTAAGTGCG	40	CGGGGCCTAT	43	TTAAGTCCGC	43		CATACAGCCT	35	CATCCCCAGC	35	CCTTCGGCTC	27	TTTTGAACCC	45	AATGACGTTC	50	CTACGAGCAC	42
AACACCAGCT	42	CGTTGCGGCC	22	CATAATCGGC	19	TTGCCAATGG	44	AGCTCTTTCT	22	CATTACCTCT	28		ACCACGGCTC	44	TACGCTCATG	32	CGAACTAGCA	11	TGATCGATCC	40	CTAGAATACG	43	TGAATTAAGA	43		TATCGCCGCT	35	CTGAACGGTC	35	TCGATATCCT	27	ATGTACTGGT	45	ATCCAGGTTT	50	GGCCAAATGC	42
TAAGTCGCAT	42	CACACTCGCT	22	TCAACAACCT	19	TATGGGTTCC	44	TTGAGCCGTG	22	TACCACTGCT	28		TACATTGAGA	44	ACGAAAACCT	32	AGGGGTGTCC	11	CCCGAAACAG	40	ACTGCCGTAA	42	CATATGAGGT	43		TCAAGGCTGG	35	GCATACTGCC	35	TCAGCCGCCC	26	CCCATTGCGC	45	TCCTAGGACA	50	TAAACTGTCA	42
TTCGCTCACC	42	TACAGAACGC	22	ACTCTAGCTC	19	GAACCCGCCC	44	ACTACAGTGC	22	AGGAACCCAT	28		TGACCTGCCC	44	ATAAGCTTTG	32	GACTTACTCT	11	GCCACAATGA	40	ACCAGAACTC	42	TCGTTAGCGT	43		GTAATGGCGC	35	ATGATAACGT	35	CACACCGGTT	26	CATGGCTTAT	45	ACTGGCGACA	50	GAAGTCGTTT	42
TTTATCACCT	42	GCAAAGCACG	22	TACTGCCAAC	19	AGAGATCCCA	44	AGTACTTATG	22	CGTCCTGAAC	28		CTCACTTCGC	44	CGTCTGGCCG	32	CACACCGGTT	11	TTGAATCTTC	40	CAAGATGGGT	42	CCCGAGTTGC	43		ACATGGCGTT	35	CAGACCGGCC	35	CACATGCTGC	26	TCTACATGTC	45	ATTGCGCTCT	50	ACTGTGTGGG	42
GCCATTCCCT	42	TTCATTTGCG	22	CCACCTAGCT	19	AACAGTTCAT	44	GGTGCTTATG	22	TAGCATCATG	28		AGGGACCGCC	44	TACATCAGCG	32	GAAGCTCGTT	11	AATAAGGACA	40	TGCCTATTCG	42	ACCGGCCGCC	43		TACAGCAAAC	35	AGCTAAGGGC	35	AGGATTGCCC	26	CACTCCGCTA	45	GAACTAGCTC	49	CGCCCTGTGG	42
CTCTTCTTTG	42	AGGTTAGCGC	22	TGCTATGGTC	19	ACATCGTTCA	44	TAACTCGTCT	22	ATCAGTACAG	28		CACCACGGTG	44	TATGCCTTGC	32	GCAGAAACGG	11	GTTGCCATAT	40	TTGAGAATGT	42	CCAAGAATCT	43		ACACGCTCGC	35	CCCTAGGCCC	35	TGCAGGTGCC	26	TGGCCGACAA	45	CGGCACAAGC	49	AGTGTCTCTC	42
ATGTAGCTGG	42	TGCACTAGGT	22	CTGAGCTAGC	19	TTACGGCAAT	44	TAAATTGCTC	22	TTCCTGCCGG	28		TCAACAAGGT	44	TCACTGGCAC	32	ACATTGTCTG	11	ACAGTCCGCA	40	CGCTTAGGGT	42	TTTACAAACC	43		CCACCGGCCC	35	TGATTCCAGC	35	ACAATGGCTG	26	GAGCCGTCCG	45	ATAATTAGGA	49	CTTCCCCGAG	42
CCGACAAGGG	42	CCAGCTAGCC	22	TTTGAAGCTC	19	TGCGACAATT	44	TCACTAGCTC	22	CACGCACTAA	28		GACTCTAGCG	44	CACATTGGGA	32	CCTAGCGCGA	11	TAGCCTCTAG	40	GATACCAGCT	42	ATACGGATAG	43		CAGATGTAGC	35	TACAGAACGC	35	CCTCGCGGGC	26	ATGACCAAAT	45	CTAGCGTAGC	49	CATGAATGTC	42
GCTAACTAAC	42	TATGCTAACC	22	TAACAGGGTT	19	AAGGCGGCCG	44	GCCCTGCCAC	22	CTGCTATTTG	28		TATGTCGCAC	44	ACTGCGGCAC	32	TGCCAGCTCT	11	CAGGCCTCTC	40	CATTGTCTCT	42	GCCAAAAATA	43		CCAAACTTGG	35	TATTGCGGCA	35	ACAGCTAGGT	26	ACATGGCTCC	45	GCCTACAGTA	49	CCTAGTGGGG	42
AAGACCTGGC	41	CTGGTGGGCC	22	TCCCGCTACC	19	CCCACCGACT	44	TCCAGGTGGT	22	CGATTGAAGT	28		GTTATGCACG	43	AGGGAAGCGC	32	ACGGACGCCT	11	ACCGCCAGTG	40	ACTCCCACCA	42	CCCCACCAGC	43		TCAGTGCGAG	35	TTTCGCCAGG	35	TCCCGCTACC	26	GTCATCCTCT	45	CTCCCACCCA	49	GCTAAGAGCT	42
AGCGATCCGC	41	CACTGGCCGC	22	GGTGGACAGC	19	GAATGAGTAC	44	TACTACTCCC	22	TTTCGAATCG	28		TCAAACACTG	43	AACACAGCGT	32	GCATGCGCGT	11	CTAGTACCGT	40	ACAGCGACCT	42	AAGAGCTTCA	43		CACTTGGATA	34	CAACCAGGTT	35	CCCTCTAGCA	26	CGGAAAAATT	45	GCCGACTACC	49	AGACTCAGGC	42
TGCCTAGCGA	41	AAATGAGCCA	22	AAACAACTCC	18	GCCTTTCAAG	44	CATGACGCGA	22	TAAAGCCTTT	28		CCGACCCAGC	43	TAACTCGTCT	32	AATGCCACCC	11	AAATACTCTC	39	ACCGTTTCTG	42	TCCCCATAGC	43		ACAACCGCAC	34	TCAGCGCGAA	35	TGACGGCGCT	26	AGTATTTTCA	45	AAACAAGGGT	49	CGATGTTGCA	42
GGGACTAGGG	41	TCACTCTAGC	22	CCAAGACTCC	18	TCGGCCGTAA	44	CCGGTGTTCA	22	CGTTTACAAA	28		GTAGCTGCCC	43	ACATGGCACT	32	GATAACACGT	11	CTTGGTAATT	39	GATCGTCGCG	42	TTTACTCTAC	43		TACGTTGCCC	34	AGCTTAGCCT	35	ACAACAGTGG	26	CTATGCGCTC	45	CTACGGACCT	49	GAAATGTCGA	42
GGTATCGCCT	41	CACAAGGGAC	22	TCACACGGCT	18	ATACGCGATT	44	CACCGCGTAC	22	CGCTCTCTGG	28		TAACTCACTC	43	TGAAAACAGC	32	TAGTTCAAGT	11	TGATGCATAC	39	CTAATCTAAA	42	AGGTTCTATT	43		ATGGTCGCTT	34	CTCGCCAGCG	35	CCATAGCACA	26	GCCTCTCACA	45	ACCAGAAACA	49	ACAGTGTCAA	42
GTAGCCGAGC	41	CGCGCAACCG	22	CCAAGGTTCC	18	CTCGTCAGAT	44	CTCCAAGGCG	22	CGCCTTAAGT	28		CCATTGGGGA	43	ACATCAGCTA	32	GCGGAGCGTC	11	GCCCTCTATG	39	CTTATTAGCG	42	GGAGGAACAA	43		TGCCACGCCC	34	TAACTAAGTC	35	TTCGGTAGCA	26	TCGATGCCAC	45	GTGGCAAACT	49	CATAAGTGGC	42
CATAGGCTAC	41	TACAACACAC	22	TCAATTCTCT	18	ATGAAAGACT	44	GCCCATTGCG	22	CAAGGATCCA	28		TACATCAGCG	43	TATATCAGTC	32	GACTTGCGAC	11	GAATTGAGTC	39	AAGGTTCACA	42	TACTTAACAC	43		CCAACACGGT	34	ATCAAATCGC	35	TCAGTGCTCT	26	ATTCGAGTCT	45	TACCGGACGG	49	GTTTAGCCAT	42
TTAACGTGCG	41	GCACTGGCGG	22	CTCAATAGCC	18	TGCTCCGAAT	44	CATTATCGAT	22	CTGCGTTTCG	28		GCATCCCGCG	43	GCCATGCTGT	32	GAATGCCCTT	11	ATAACATGTT	39	ATGCGGGCCA	42	TCAATTTGCA	43		TGACAGGCCC	34	TTGAACAAGG	35	CAATATGGTC	26	TGAGGGCATT	45	ATCTTAAGAT	49	GCTGGTCTCA	42
AGGACAACCC	41	GTCACTAGTG	22	GGTGCTAAGC	18	CATGCCGGCA	44	TACAGGTTTC	22	GTACCTGGGG	28		GTGCGTGCCC	43	GACACACCCG	32	AACAACAGCA	11	ATGGTGCAAG	39	TGGACCATAC	42	AACTTGAACT	43		ACCCTCGCAC	34	GATATTGCCT	35	TTGGACGCCC	26	GTATTAAGAC	45	GATGCCAGCT	49	TCATAGCCCT	42
TTATGGGCCC	41	GCCACGCGCT	22	TACTAAGCCT	18	CCGGAATCCT	44	GACTGCACTT	22	CCAGTGATTG	28		GCAGATCGCC	43	GAAGGCCGCC	32	AACTGGTGCT	11	TTAGGTCTGG	39	TATAGCTACG	42	CTCAAATGTT	43		CGGAACGGAC	34	TTTACATAGC	35	CTTTACGGCA	26	GTCCTTTACA	45	TACGACGTTG	49	CCACACGGAA	41
ACCCGTGCCC	41	TCAATGCGGC	22	GCCTGAGCCC	18	GCAAGCGTGT	44	CAGGGGCCCA	22	AGGTTTGAGT	28		TACAGCAGAG	43	AAGCTCGCCT	32	ATGCTTGCAT	11	ATAATGGGTT	39	GAGCCCGGCG	42	TTCCCTGAAT	43		TACGCTACCG	34	TCGATTTCTC	35	AGCTTCGCCC	26	CATGCGTTGC	45	TCGCGTTTTC	49	AAATCCATCT	41
ATTGCCAGAC	41	CTTTGCCTAT	22	GAAGGCCGCC	18	ACGCAAAGGC	44	CGAGCCGAAG	22	GCTGCTTCAG	28		AGGGAAGCGC	42	ACTTGGGCAC	32	ATACATTCCG	11	CTGAGAACCT	39	CCTTTCTTCG	42	CGGTCTAGCT	42		GATTTACGAT	34	TAAATCACTC	35	GGAACGGCAC	26	TAACCGTGCA	45	TAGTCCGTCA	49	CAGCCTCTCT	41
ACACGCTCGC	41	TCAATGACCT	22	CTTGTCGCCC	18	CGAGTCCCAT	44	TGCCTCTTCG	22	TCCGGGGGAA	28		GCCAGCTCCT	42	CGAATCGGTT	31	AGCGATAGCT	11	ATCAACGCAT	39	ACTCTACTGT	42	TGTTACTTGT	42		CTCTTCTTTG	34	CCGAGCCAGC	35	TTCGAACCGC	26	CGGGGCCGGT	45	TATGCCATAT	49	TTGCCTGACT	41
TACGCCACTC	41	CCAAGGCTCC	22	AGCGCAGCCC	18	GGCTGAACCC	44	ATCGAGACCA	22	ATTAATACGT	28		CCTTCGGGCT	42	AATGCCACCC	31	ATATCAGCCT	11	GCGTGCCGTA	39	GTCATACCCT	42	CAGCGACTTC	42		GTTGGAACCT	34	TACGCTCATG	34	CATTGCGCCC	26	CAATTGTCCA	45	AAACCAGTAC	49	ATAAGCGCTC	41
TAGCTCTAGT	41	TCTTTAGCCT	22	ATAATATCCC	18	TTTATCCCAC	44	TTAGGCGCTT	21	ATCTAAGCCT	28		TAGAGCGGCT	42	CCTTAGAGGG	31	ACATACGCCC	11	CTATGAGACT	39	TGGTTACGTG	42	TGCATTCACT	42		CGCGCAAGAT	34	AACACCAGCT	34	CAAAAGCGGT	26	GTGCCTATCT	45	ACCCTAAGAG	49	TACTTAGAAT	41
TGAGTTCCTT	41	TTTAATAGGC	21	GATGGTCAGC	18	CCGTGCACTT	44	AAGCTCTAAC	21	ACTAAGGGAC	28		TATGGCCAAC	42	ACCTGGCCTT	31	TCGCTCGCGC	11	AACCACGGTA	39	ATCCGGTCCG	42	GCTCGCGGTC	42		TAATCATAGC	34	TTAAGCAAAG	34	GAAACCACGG	26	CGTATTCTTC	45	TAACGGCCTT	49	TCCCTTGACA	41
TACGTAGCCG	41	GATGCTGCCC	21	ACATTGGCGC	18	GGCCAAAGCA	44	CTCGGCACCG	21	CCCACAGTTA	28		CTACTCTTGC	42	TAAGAAAGTC	31	TAACTTGGCA	11	TCCCGCTTAC	39	AAGAACGCTG	42	TAATGCTGAG	42		ACAAACGTTA	34	TCACTGCTAG	34	TAAAGCGCCC	26	ACCCTCCATT	45	TCCGCGAAAT	49	TCCAGACCAT	41
CATACTTGTG	41	CATAGCTGCC	21	TATGCTGGCC	18	GGTATATCGG	44	AAGAACGCCG	21	CGAGCCTCGA	28		CATAGCCTCT	42	TCACTGCTAT	31	CCAGACGGGA	11	AGCCAATGCT	39	CATGTTATAT	42	ACGCTTTCAC	42		ATCAACAGCC	34	TCGAGAGCCG	34	TACATGGCCG	26	GTCACAAGCA	45	AATGGCACTG	49	GAACCTATGT	41
TATTGCCTGC	41	ACTAAGGCAA	21	TCGAGCGCCG	18	CCCTTAGCGG	44	CAAGTCCCGC	21	CAATACTCCG	28		GACAGCTCTT	42	GCTAAACGGC	31	GATCCAGCCT	11	ACCACCTTAC	39	CCCGAGTTGC	42	CTCTCAAGAT	42		TAATACGCGT	34	TAAAACAATC	34	AGTTTGGCCC	26	TGAATGCGAG	45	CTATGCGCTT	49	AACCTTCTAC	41
TGATTTCCTT	41	GCTACGCCAG	21	GCACGAGCAC	18	GAAGGATGAA	44	GTGCCACAGT	21	CCAGGTCGTA	28		CTTTTCTAGC	42	CCGTCGGCCT	31	CGAACGAGCC	11	CGCCAACGAA	39	CCGGAACGGA	42	TGGCGAGTCG	42		TTGCATTAGA	34	GAAACTAGGA	34	GACACGCACC	26	TTAACCAAAT	45	GTGACACTCA	49	TAATTGGATT	41
GTCACCGGTT	40	ACGAACGCAT	21	GAAACTAGGC	18	TTGTTACGGT	44	TCCCACACTC	21	ACGCTTCAGC	28		CATAACAGGA	42	TGCACTAGGT	31	TACATCACAT	11	CGGACCGTTT	39	TCGCGTTTAG	42	GATCGCAGTC	41		TACTAAGCCT	34	GTTCATTAGA	34	TTGCCAGGCC	26	CATCGCCTTT	45	TCTTACTGAT	49	CAGGTGAGCC	41
TAATGGCTCT	40	GAAGCTCGTT	21	AACATACAGC	18	ACCAGCGAGT	44	ACCAGTCTGG	21	AGGTCAAGTC	28		TATCGCGCTC	42	CATCAAGGTC	31	TATAGCTCAC	11	ACATAGACCT	39	GTCCGCAATA	42	GTTACTATAC	41		GACAGAGGCC	34	TTAGTGAAGA	34	ACAGACGCCT	26	GAGCGGGTCC	45	TTTAGCAAAT	49	TACGACCATA	41
GGAGCTAACC	40	ACCTGCTCGG	21	ACCCTTTGGG	18	TTGCAGTACA	44	AGCCCAATGT	21	CGAGTCCCAT	28		TCACTGCTCC	42	ATATCCGCCC	31	GCCACAGAGC	11	ACCTTTGTAC	39	CGAATGTCTA	42	TTGCGAGCTT	41		AGATGAGCCT	34	ACATGGCACT	34	TCCTCGGCCT	26	CAATATCACT	45	TACCTTAGAG	49	CTGAATGAGC	41
AATGCACGCT	40	TCACCTTTGG	21	GTATTCGCTG	18	CTTCAGAGAC	44	TATAATGATT	21	CGGATCACTT	28		GCAACGGCGA	42	CCATAAGGCT	31	CTAAACTAGC	11	ACTTCTACTC	39	GTGCCAGCCT	42	GTCCGGATTC	41		TATACTCGCG	34	CTACATTAGT	34	AAAAAGCTCC	26	ACCGCCGGAT	44	CTTTAGGGTT	49	CCCAAATGAT	41
TGGCACCAGC	40	TCGAGCGCCG	21	CTGCGTCGGC	18	ATTAATCGAC	44	TGGAAGCCTT	21	TACGCCAACT	28		ACATGGCGTT	42	ACTTGGCTTT	31	ACCTAGGCCC	11	TAGTCCCTCT	39	TCTGTGCCAT	42	AGCTTATATT	41		AACAGCTTTG	34	TCTGGAGCCC	34	CTAAGCAGGG	26	GGGAACACCT	44	GATCACATAC	49	CTAATCCAAG	41
GTAAACTTGG	40	TTTCTAGCTT	21	AACGCGGGCC	18	AGGCCACAGC	44	TTGCGAGGCA	21	TCCGTCCAAC	28		TACACTAGAG	42	CCGACCCAGC	31	TTGCCAGGCC	11	AAGTTCATCG	39	TTCGCTTTTT	42	CTAAACGTAG	41		TATTGCGGCA	34	GTAGTAACGA	34	AGACGCTCGC	25	ATCAGCTCAT	44	CGGTTGTAAA	48	GTGTTAACCG	41
TCGAACGCGC	40	TAACAGCTAC	21	CCAGCGGCTA	18	GAGGTCGAGT	44	TACGACCATG	21	CACGGTGATT	28		TCTAACGCAT	42	GCGGCCCGCG	31	CAAGACGGGC	11	CGCATTCGTA	39	CCTATTCGAT	42	ATTCAGATGT	41		TATGGCCAAC	34	AATCACGCAC	34	GTCTTGCTGC	25	TTCCATATTA	44	CAGACCGGGC	48	ATAAACGGTT	41
CCCTGGGCCC	40	GCAAACTCAG	21	CGGAGATGGC	18	ACCAGTATTT	44	TACACGTCCT	21	CGAAAGGTTC	28		GAAGGCCGCC	42	CTGATAGGCG	31	AACTGGCCTC	11	GGCAATTTCA	39	ACAGCACTCG	42	TCATTCGAGT	41		TTAGGCGCGT	34	TAATGGCTCT	34	ATTGAAGCGC	25	TTGGGAATCT	44	TCAGAAATAG	48	GTGCAGCACT	41
GTCATGTGAG	40	CATATGGGCC	21	GACACCTGCG	18	TACAACAATT	44	GTCCATTACG	21	CAACAACCTT	28		TATTGCCTGC	42	AACTTGCTAC	31	TATCGCGCTC	11	GCAAGCTTTC	39	TTGCACAGCA	42	CACAAATTAT	41		CATCAAGGTC	33	GACACACCGT	34	GACCGGCCGA	25	GGAGACCTCC	44	ACCGCCCATA	48	ACCAGATCCT	41
TCTTGGCGAA	40	CTGCCAGCTA	21	GATACTGACC	18	ACCGCCTTCG	44	TTAACCTCCT	21	TGCCTCTGTA	28		CTTTGCCTAT	42	CTCAACTAGC	31	GCTAAGTCCT	11	ACCCAGTCTA	39	CTGGGCAGCA	42	TTAATCTTGC	41		TACATAGCCT	33	CACATGGTGC	34	TACAGCAAAC	25	GATGGTAGCC	44	TCTCGCCCTG	48	AATAGGTCGC	41
ATCGCCTAAC	40	TACGACGCTC	21	TCGTGAGCAC	18	CGAAATCCCA	44	ATGGCGCCTT	21	TCATGGATCG	28		CCTGTGCCGT	42	ATAAGCATTG	31	TCAAAACAGT	11	CCCTGTATAT	39	TGACGCCGAG	42	AGAATTTTTC	41		ACAGCGCTGG	33	CCACCTGGGT	34	TCCTGTTCGC	25	CGAATGTAGC	44	ATACGAAACG	48	GCGGTGACAG	41
ACTAAGGCAA	40	TAAGACTAGG	21	TGCAACGAGG	18	GGCCGTATCC	44	ACCGAGTACA	21	TACCAGGACG	28		GACATCGACT	42	TCCACTAGTC	31	CGACCTAGCC	11	AATTCCTTCT	39	AAAATGGATT	42	GCCACTGCAC	41		TCCACTAGTC	33	TACAGCCTAC	34	ACTGCGGCAC	25	CGATCGCACT	44	GAAACCCTGC	48	CAGTCCCGTG	41
ATACTTCGTG	40	ATAAACCAGC	21	CCAGAAGGGA	18	TGAATACTTT	44	TTGAGTCGAG	21	CTTACGGGGG	28		TTCACTGCCC	42	GCAATGAAGG	31	TTCACTGCCC	11	AAATGACCTC	39	TGCCAAAAGT	42	CGTTCGTGAA	41		CTTATTGCCC	33	AATACATAGG	34	GACAAGCTCA	25	GTGTCTTGAG	44	GCTACCCGCA	48	TACGCGTTAC	40
GCTCGCTAGA	39	TCAGAACTGC	21	TACGCTTCCG	18	ACAACGAACT	44	ACGCACTGGT	21	TCACGTAGTC	28		TCCAGCCAGC	42	TCGAGCGCCG	31	CCGGAGGCTC	11	GAGATGATTG	39	CCTAACTACG	42	TCGCGCTTCG	41		GACTCTAGCG	33	TCATCGCGAC	34	ACTCAGGCAG	25	CGGCCTTTCG	44	GTGCCAAATT	48	GAAGATCCGT	40
TACATTAGCG	39	TTGGCGCTAC	21	GAACGGCTCC	18	CGATGCCAAA	44	CGGACTATCC	21	CGTAAGGTCC	28		ACATCCGCGC	42	TACTGCAGGA	31	TAAACTGCCC	11	CCATAATGAT	39	TGACCCGTCT	42	TATTTTATCA	41		TGACGTGCAC	33	CTACTCCTGT	34	TCATTTCGGC	25	TTAATACCAC	44	CCAGAATCAT	48	AGGAGCTGAA	40
AATGCCACCC	39	ATCACGCTGC	21	CCATTCGGCC	18	CCTGACAAAT	44	AACGCGTGCA	21	CGTTCCAGGC	28		GTTGCCGCTC	42	CCTCGCGGGC	31	ATTACTAGAG	11	TTAGGGCTCG	39	CGTATAATGC	42	ACCTATGCCT	41		GACATCCGTC	33	ACATACGCCC	33	GCTACTTAGC	25	TACCTCCCCT	44	TAACGGATGG	48	AGGCACCGCC	40
AACACAGCCT	39	CACGAGGAAC	21	TCATCAGCGC	18	CAACTCCTTA	44	CGCCGTTACC	21	TAACGCTAGT	28		TCACCAGGCC	42	GCATTCCCGT	31	GACACTGGCA	11	ACCCAGGTTC	39	CGGCGCTCAT	42	AATGTATCAC	41		CTCAGACTGG	33	TACTATTAGC	33	TTCATTAAGC	25	TACGTTACCC	44	TCAAACCACT	48	GTGGAACGCT	40
TACAGCTTAG	39	ACAGTGGCTC	21	ATCTGAGCCT	18	TTCCATCTAG	44	GTAACCTCGC	21	TAATTCAACG	28		TATACAAGGT	42	GACCGCTTGC	31	TCCATGCGGA	11	TGCATTTGCT	39	TCATGCCTTA	41	CTCATCAACT	41		GCGTATGCCC	33	CGAATCGGTT	33	TACTTCCCCT	25	CCACAGGCAT	44	ATTCCAGAAT	48	GTACGATGCG	40
TGACCTGCCC	39	ATATTCGCCT	21	CATATCGCTC	18	ACTGTCAAAG	43	AAAATCCATT	21	AATTCCCGTG	28		ACATCAGCTA	42	TTAACTAACG	31	ACTACAGCGC	11	CCAAACTTGC	39	TTCCCACCCG	41	TGGGACCCAA	41		TTAAGCAAAG	33	CCTACTTCAG	33	TATCGCTCCC	25	TTGCCCACAG	44	TTCGGTCCCG	48	GAACTGAATT	40
GAAAACCGCG	39	CCTGAAGGAC	21	GAGGTAGCCT	18	GTATGCGCGA	43	ACAGTGTCAA	21	TTTACATCCT	28		AAGCTCGCCT	41	ATACATTCCG	31	TTGCGCTAGC	11	ATCTTTAATT	39	CGAACCGGCC	41	TCGGTGCATT	40		GCTACACTAC	33	ACCTGCTCGG	33	TTGCAGGTCG	25	TAGCCTCTGC	44	ATGGGGACCT	48	AGAACTAGAA	40
GGCAAACAGC	39	CCTACTTGGT	21	AGATGCGAGC	18	ATCGGTCTAT	43	GATACCCTTG	21	TAGTATCACG	28		ACCAGCTAAC	41	CGGACGGGTG	30	ACGATAGCGC	11	AAGCGCACTC	39	CCAAAGGCGT	41	AAACCGTAAA	40		GCCTCGCTAG	33	AATGCAGGGC	33	CTGCCAGCTA	25	ACAGGCCTCG	44	ACAGCGCTTG	48	ATGGCCAGCA	40
GGTATTACCT	39	TCTAAAGCAT	21	GCTGCCGCTT	18	CATCGACTCC	43	CAGCACAGCG	21	TAGCATTACG	28		ATTACACTAG	41	CCTTCGGCTC	30	AAGGGTGCCC	11	CCTGGAAACT	39	CCGTTACACT	41	CAGCCTCTCT	40		GCCATGCTGT	33	GGTATGGACG	33	TATTAGCTCT	25	ATGACGCCTT	44	CCAGTTTCGA	48	GTCTTGCACC	40
CCTCTGGCAC	39	TTCTCGGCCC	21	ACCTGCGCCC	18	TGATGAGCGT	43	CATCTTGGCT	21	AATGAGGCTT	28		GATACTGACC	41	AATACATGAC	30	ATGTAAGCTC	11	TGTACCTATT	39	CCCAGAACTA	41	ATATACCCCA	40		AATTCCGCCT	33	GCCAGGGCCT	33	ACATAGGCTC	25	ATGCGCGACG	44	CCTATCCCGC	48	CCTCAGAGAT	40
GGCCAACGCC	39	TAACTGCTCG	21	TAGTTACTGC	17	TCCAGACCAT	43	CCACGGCATA	21	CCAGGCCCCG	28		GCATAATGCC	41	TCACACGAGC	30	CACGACTGTC	11	ACTGCACTGG	39	GCGACTACGT	41	AAACCAGTAC	40		CGTCTAGCCT	33	TTAATTGGCT	33	ACATAGGCAC	25	ACAGCCTGGC	44	TAGATAGGGT	48	GCGGACGTCA	40
ACAGCAACTG	39	TTAGCTCGGC	21	ATTTAGATAC	17	TACGCCCGAG	43	ACCACCTTTT	21	AGTACTTATG	28		ACGACGTAGC	41	GACAACCGCC	30	CCGGAGGTTA	11	CCCCTTGGTT	39	TTGCGACCCA	41	TAACGACGCC	40		GATTGCCATC	33	CGACAAGGTT	33	TCTAGGGCCT	25	TGCCTCTATA	44	CGAATGATGT	48	CGATCCGATG	40
CTACATCTGC	39	TGCTATGGTC	21	CTACAGATGC	17	GAGCGCATGG	43	TAACGTCACC	21	AGAATAACAG	28		ACGTAAGCCT	41	GTGGACGCCT	30	CCGCCTGCCC	11	CACAGAACCC	39	CTATAGCTCA	41	CTCTGCTTGT	40		ACCGTCCCGG	33	GCCACTAGCG	33	CCTCGCTAGT	25	TTGCCACCGG	44	AAGCGGTTCA	48	AGAGCTAGTC	40
CTACTCGATT	39	CACGGAGGTT	21	GCCTCGCTAG	17	AGGCCACCAG	43	TCATCGTTCT	21	GTCCGCGCTT	28		TATAGCTCAC	41	CTCTAGCTGC	30	GCTTCACAGC	11	CGGAACACGG	39	GCCCTTAACA	41	TGGGGACGCA	40		CACAAGGGCC	33	ACCTGGCGGT	33	TACGAGAGCC	25	TGGAAATTGT	44	ATATGCTCCG	48	ACTCACTCCT	40
ATGTAGCTAA	39	TACCGCGCAT	21	TCTTGGCGAA	17	TCACGTAGTC	43	AGATGTGCGC	21	CATCACCGCT	28		GTAGGCCCCT	41	CACAGCCAGA	30	TACAACTAGT	11	CATATGAGGT	39	AATGTTACAA	41	GACCGTTATT	40		GCCACTGGTA	33	CATAGTGGCA	33	AGCGATTTGC	25	GCCATGGCTC	44	GAGTAACGGT	48	CCTAAATATG	40
GAATGCACTC	39	GCCATGCCCG	21	AAACGGGCAC	17	TCTATCGGTT	43	ATCATGGGTC	21	CTAATGCATC	28		CGGTCCGGTC	41	CATAGGCTAC	30	TTCAATTGAT	10	CGTGTATCCT	39	TCCAAATATT	41	ATATCAACGG	40		GACACACCCA	33	TCAGAACAGC	33	GTTGCCGCTC	25	GGTATGCGGA	44	AAGGCAGAGT	48	AACTCGTCAA	40
GATGCTGCCC	39	GCAACGGCGA	21	GTTATGACTC	17	TAGTGCCGTT	43	TAAGGGCTTG	21	AGTTCCAGCT	28		CCTCTAGCAG	41	GTCAAAACAT	30	TCGGCATTAT	10	TGCAGGAATG	38	CATGCAACCA	41	ACGGGCCACA	40		TACAGAACGC	33	TATGGCAGCT	33	CTTATCGGCT	25	ACCGCGGGTG	44	CCAACTCGGT	48	TAGGGTTATT	40
GTGTCTTAGC	39	GCGACCTATC	20	AATTAGCTAC	17	ATAATAACGT	43	ATCACCGCGA	21	ATACCGCATT	28		ACATTGGCCA	41	ACTGTGGCCC	30	TACACGCCTC	10	GTACTTCGGC	38	CGAGCCCTGT	41	TTTGCATGCG	40		CCTTAAGCAC	33	TATCGCGCTC	33	AACGAGTGCT	25	TTAGGCACAC	44	TGGTTAGTCA	48	AACCAGGGCA	40
TACGTCACCT	39	ACATGGCGTT	20	CGGGGTGGCG	17	GATTAATGCG	43	AGCGCACCGA	21	GTACTTGATC	27		CCCTTGGGAT	41	TTAAGCATTG	30	ATGCAAAGCG	10	AACCGGCATC	38	CTGTATGCTA	41	CATTTTGTAG	40		CTGCTCGCCC	33	GCATTCAGCG	33	GCTGCTACGC	25	TGCATGGCCA	44	CACTGGACTG	48	TAGCCTCTAG	40
TTTGGCTAGA	39	TAAGACGCCT	20	CGACATGCGC	17	TAGTGCGAAC	43	AAACACATGA	21	CTATTCTGTG	27		TATGCCTAGG	40	CGGAACGGAC	30	AATACATGGC	10	ACCGGCTGAA	38	TTGTCATGTC	41	CTTATGCTGT	40		TATAGCACTC	33	TACATCTCTC	33	GATCGCCACT	25	CATGCAACAC	44	TTCCGCGGCA	48	GTTGCGAGGT	40
CTTCCCCAGC	39	CCATTAGCAC	20	TAAAACCAGC	17	CCACCAGATA	43	CAGGCTCCTG	21	CGCTCACCTG	27		TACAGGCGGC	40	AACGATGCAC	30	TGAATCCTAC	10	ACGGCCAATC	38	GTCCCAGTGG	41	ATATTGCCTA	40		TGGCTCCAGC	33	CCTCATGCGC	33	CCTTGCAAGC	25	TTAAGCCTAT	44	TCGTTCCTAA	48	GGACCTTCTA	40
TTCTCGCTAG	39	GACTCTAGCG	20	ATGCTCTGCC	17	TCCATGTCCT	43	TTAAGCGTTG	21	GCCAATATCC	27		CTTAGCTTGC	40	CCTTAGGCAC	30	TCTTGAAGCA	10	CCCAAATGAT	38	ATATAGCCGT	41	TTACAAAAGG	40		TCCGAGCTAG	33	CCTACTAGAC	33	TCGATTTCTC	25	ATAATTGCTC	44	GCCATACGCT	48	AGCCCTATCG	40
GCATCACGCC	39	CAACGCGGCA	20	CTCTTGGGCC	17	ATGGCCCAAC	43	CCACCGTTTG	21	TTTGTTGACA	27		GCGTATGCCC	40	CACGCTGTTT	30	TACTATAGGC	10	GCTAGTTACT	38	TGTTTTCCAC	41	TTGTCGCCTC	39		CCCTCTAGCA	33	TCCACTTGGG	33	GAGGCTTAGC	25	CTGCGATAGC	44	ACTAAGACTG	48	CCCGTGACCC	40
TTTGCAAGCT	39	CTCGCCAGCG	20	TCGATGCTCT	17	CAACTTACTG	43	TCCCCCAACT	21	GTCAGTGTGG	27		CGCTTGGCCC	40	TTTCGCCAGG	30	TAGCATCTGC	10	GGAGTGGGCA	38	TGAATTGGTA	41	TTCAAGAACA	39		CACCTAGCCC	32	CACATGCTGT	33	GATATTGCCC	25	CGCTCTCGCT	44	CACTTCTTGT	48	TTTGACATTG	40
ACGAACGCAT	39	CATAGCGGGC	20	AATCACTAGT	17	TAATGGAACC	43	GAGACCGTGT	21	AGTCGTACCC	27		ATTGGAGCTC	40	ACAGTGGCTC	30	CATATCTTCC	10	CATGTCCGGA	38	GGTGCATCAA	41	CGGGTGCAAG	39		ACCAGCTAAC	32	CCGCTACAGC	33	ATGCGCCCAT	24	ATGTATTACT	44	TCACTCTGAT	48	TGCATGCCAC	40
ATTGGAGCTC	39	GATTGCCATC	20	TGTTGCTCTC	17	TTAACCAAGT	43	TCAAAATATC	21	TCCTCAACCC	27		GACTTCCGCC	40	GATTGCCATC	30	AGACGCTAAG	10	TGCCCCGTCC	38	GACATATATG	41	AGTAAGCCCC	39		TCGTAGGCCC	32	TTCAGGCCCT	33	GAATGCCTCT	24	TAATTAAACG	44	TTACCATGGG	48	AAATGCCCAT	40
GTAAAAACTT	38	ACTTGGCCCA	20	CAAAAATGGA	17	CCAGGAAAAT	43	GGTACCACCT	21	GGTAGTCAAG	27		ACATAGGCTC	40	TCACTGCCCT	30	CTCACGCTGC	10	TCCCAGAAAC	38	GTCAGCATGT	41	TTAGGGTTCT	39		CTTATCGGCT	32	AGATGCGCTC	33	TTATGCAAGC	24	GATTGAGCGT	44	CTTGAACGAA	48	TCTCATTACG	40
CCAGCGGCCC	38	TTTATCTAGG	20	CAAAAGGGGA	17	CGAACGATCT	43	TCGGGATCGC	21	GCCCAGACAT	27		AGCGAGGCCT	40	TCTAAAGCAT	30	TAGGCGCGTT	10	CTGCGAGCAC	38	GTCACTGTAA	41	AACAGCCAGG	39		GCTTGGCTAA	32	ACGACGTAGC	33	TCCAATGCCC	24	TCCAGGGATA	44	AATAGCACAC	47	GCGCCTCTGT	40
GCAACTTGGC	38	TGACGCCCGC	20	TGCTTCACCC	17	ACATCGGTCC	43	GAATGTCCGC	21	GACCGATACT	27		GCATGTGCTC	40	TCAATCGCCT	30	CCTGTGACGG	10	TTGCTCCCCC	38	AAAGGCTGGG	41	TACATGTGAC	39		TTACACAAGC	32	TCCGAGCTAG	33	CAATAATGGA	24	TGCTCCCAAT	44	AGATCGGTCC	47	TTAGCACTCA	40
TCAATGCGGC	38	CAGGATGGGT	20	GCTAACTTCG	17	TCGTTTCTCC	43	GCCCTGGTAC	21	AAACGCGACT	27		CCAGACGGCG	40	CGTAAGCACG	29	GCTATGCTCT	10	ATGCTCTTGT	38	GAGTGCCGGA	41	GCCTCATTGC	39		GCCATCTGTA	32	ACTCGGCAGC	33	TCAACAAGGT	24	CCAGAAAAAG	44	AATACCTAAT	47	TCAATTACCT	40
TACTAAGCAC	38	TCCTTTCAGC	20	TCAATGCGGC	17	ATTCAGCAAG	43	CTGGCTCACC	21	TTGGGGATCT	27		GCACATTGCG	40	GAGGCTTAGC	29	ACTACTTGCG	10	CTTATCTCAT	38	GATGAACGGC	41	GTTGTGCCTC	39		CGTATTGCCC	32	GCTATGGCAC	33	ATTGGAGCTC	24	AACATTTCCA	44	TATGCACAAT	47	TCCGTCCAAC	40
GTGCGTGCCC	38	CGCCGCTAGG	20	CCAAGGATCC	17	TACGCACTCA	43	GCAGACATCT	21	CAACTGTATG	27		ACAGTGGCTC	40	TCACTGCTAG	29	TGCACTTTCC	10	CCAACATCAT	38	CTTTATGTCA	41	ACCACCAATA	39		TAACTCCTGC	32	GGATGCTCCC	33	TCACAAGGCT	24	TTGGGCACGT	44	CAATACATTT	47	TTAATCATTC	40
CCATGAGGTT	38	TCTCATGCCC	20	TCATTAGGGA	17	CAATTAGCCA	43	GCGGACCTTA	21	AGTGTCCCCT	27		TACGACACCT	40	TCTACGCCAG	29	CTATTCGGCT	10	ACTTGCTGGC	38	GTAGCTGTTT	41	TGTTTTGTCC	39		GACAACCGTA	32	GCTAAGTCCT	33	TAACGCGCCT	24	GACTCACGGC	44	CCCAGGCCCC	47	CGGCCAATCG	40
CGCTGGCCGC	38	ACTACTTGCG	20	TCGATATCCT	17	CCATCAGTAG	43	ATCATTTGAG	21	GCCCTGGCGC	27		GGCAAACAGC	40	CCAAACAGGC	29	CACAACTGAA	10	CGTCATAGGC	38	CAGATACGTA	41	TGTTACCTTA	39		TATTGCCTGC	32	GCCATGCCCG	33	ACTTCTGCCT	24	CGACTGTAAG	44	ACTAACCACG	47	TTATTGTCAT	40
GCCAGGGCCT	38	CCTAGCGGCC	20	CAAATGCGTA	17	AAAACCAGGT	43	CGCACGGAGT	21	CGTACACCTT	27		GACAGGCACC	40	CATGCACTGG	29	GTTCCGCCAG	10	CTGGGAGCCT	38	ACAAGTACAA	41	ACAAAATTCA	39		GTCTGACCGC	32	CTAGCAAGGG	32	TACATCTCGC	24	CCAGCCTGTC	44	ATGGCCCATC	47	CCAGGTACTA	40
GTAACTTAGC	38	ATGGCTGCCT	20	GTGTCTTAGC	17	GATACGCAGA	43	GCTCACGCTC	21	TATCAGTGCT	27		TTGGACGCCC	40	TTAATATGCT	29	TGTGATAAAC	10	GCGCATCCTA	38	TTATGCACAT	41	AAGCCTCTAC	39		TAAACTGGGT	32	TAATTGCACT	32	TATGCCTAGG	24	GGGGATCATG	44	TCACCAACCT	47	TCACGTTCCA	40
TCCCGCTTGT	38	GTCACCGGTT	20	TACACGCCGC	17	ATAGATTGAG	43	TCACCACCGC	21	CGCTACCACT	27		TGCAATGCAG	40	GTGCAAAGAG	29	GACACCTGCG	10	CCCGCTCACT	38	TCACTAACGT	41	TAGGTTCACC	39		GAAAGCACGC	32	CGCGAATGCG	32	TCACCTGGCA	24	CACTTATTCT	44	TACCTAAAAG	47	TAGCTACTCA	40
TCACTGCTAG	38	ACAACTAGCT	20	TCTACTAGGT	17	TAACGCTAAT	43	GTATAGCGTC	21	ACGACACACG	27		GCAAAATGGA	40	CGTCCGGCGG	29	CCTCGCGCCC	10	TAGGCTGACT	38	GACCCTTATA	41	CCACTTCTCA	39		CATAGTGGCA	32	CCTTAGCTAA	32	GAATGCCCTT	24	CACCTAAGCC	44	TGTCCTGCAC	47	TCCATCTCTT	40
CTATCTCAGA	38	AATCGCTAGC	20	ACGCTGGCCC	17	TGCCTAATCT	43	ACTTAAAGGT	21	TCCCACCTTC	27		AATGCATGCT	40	TCTCGCCCGC	29	GTGGGGCTAG	10	ACGCTTCAGC	38	CCAGGGCAGA	41	AGACGATTCG	39		GAACGCTAAC	31	CACTAGCTCC	32	CCAATAGCGC	24	CCGGTCTCCA	44	TGGCTCGATC	47	TATAGAGTTC	40
TACGCTACAG	38	GCACTCGTGC	20	CTCGCCAGCG	17	ATGGCCTTGG	43	CCCTTGGGCA	21	GAGAGTACGT	27		CACATGGTGC	40	TACTGACGTC	29	AGCGAGCTCA	10	TAGCACCGGC	38	ACATTTCATT	41	AAACCGTAGT	39		GACATTGCCT	31	CCCTTACAGC	32	CCTTAAGCAC	24	ATGTTAACCA	43	TTTCTGACTT	47	TGATCGATCC	40
GCTACTCCGC	38	AATTAAGCTC	20	AAATACGCCT	17	TTGCAGTGGG	43	GCTACTGATG	21	TCAAAATATC	27		ACAAACGTGC	39	ACTCTAGCTC	29	CTACAATAGT	10	TTAGTTCGCT	38	CAACATCTCC	41	TTCCCTATCC	39		TACGCTCAGC	31	CAAAGCCCTT	32	TATAGCTTAG	24	AGAGCCGCAA	43	TGCCTGACTT	47	TTTATTCTCG	40
GACATGCCCA	38	TAACTGCTCC	20	TCTCGCCCGC	17	CCTCACGACC	43	CATAATGTGG	21	CTCTCAGCGC	27		ATACTTTAAG	39	CTGTCAGCCC	29	TCAGCGCTCC	10	ACAACTAAGC	38	ACCACGAATC	41	CCATTTTTAA	39		CTTTGGCTCT	31	ACTGGTCTGG	32	ACCTGCTCGG	24	TGGCCTTAGT	43	CTTGATCGAT	47	TGCTTTCCCG	40
TGCTGCTAGA	38	ACATACGCCC	20	TATCGCCGCT	17	CCCACGCCAT	43	CCAACCGACA	21	TCAGACGTAT	27		CTACTAGAGT	39	GTACTTAAGC	29	GAACTTCGTC	10	CTGGTAGCTC	38	CCAGGATGCT	41	GGAACAGTCA	38		TACAGCTGGG	31	TGTGCTAACC	32	TTGATTTCCC	24	TCGAGCGTGA	43	TTGCGTGCAA	47	ATATTCCCTT	39
CCTTCCGGCG	38	TAAAATAGTC	20	ATATCCGCCC	17	CCACCGTGAC	43	TGACAGCTCG	21	CTTGAACGCC	27		GTCGTTCCGC	39	TGAATTTCCC	29	TTATAACGAA	10	CCCAAACATA	38	CAGATCCTGT	41	GCTCCCTGTC	38		AACACGTGTA	31	CCATTCTGGG	32	TTAGTCAAGT	24	GTGATGCTTT	43	ATGACATGGC	47	GACTACGTAT	39
TATGCCTAGG	38	CACGGGGGAC	20	ACCACCGCCT	17	TGGGTTCTAC	43	CTGTCATAGC	21	CACGTCTCTC	27		AACATGCTAA	39	GACCGCAACC	29	TCTTGCCCGC	10	CAGCCATTCT	38	GATGCCAGGC	41	GACTTACGAC	38		CCTGCTAAGG	31	CAACGCCTCG	32	GCGGCCCGCG	24	TGTCTTAAAT	43	TCGAGACCCA	47	GTAAGCCAGG	39
CGATACAGCC	38	GCCGTAGGGC	20	AATGGCTCTC	17	TTCCAGTGAC	43	ATGGTGGAAC	21	GTCTTACCCT	27		GCATGCTGCA	39	CCAACAGGCC	29	ATAATCTTGG	10	CCATCCCTAT	38	ATGCTGAAGT	41	CCCCGCGCTA	38		AACTGCTGAT	31	CCTCCGGCCA	32	TATAAACTGT	24	CACGTCTCTC	43	TGCATTGTCT	47	TATTCACAAG	39
TGACCAGCGC	37	TCATCGCTAC	20	AACGAGGGAC	17	CATCACCTTC	43	TATGCTGCGG	21	GAGCGATCCA	27		TACAGCTTAG	39	GACTGCCACG	29	TTCAAACGGC	10	TCGAAAGGGC	38	TCGCCACAGT	41	ACACGCGTCA	38		TACGTAGCCG	31	AACGCGCTAC	32	GGCGCAACCC	24	AAGCCAGGAA	43	AGGGTCAAAA	47	AGATTCGCAA	39
GGTACATGCC	37	CGCTGCAGGA	20	CTATAAAGGA	17	TTTCTGGATA	43	TCGCGGGTCC	21	GCAGGAACCA	27		GCTTCTAGCC	39	CCAGCGGCCC	29	CGATACAACG	10	AAGGCTTCCT	38	AGCGTAGGTC	41	GCTGAATATA	38		AACGCACTGC	31	TAACTCACTC	32	GCAACGTCCG	24	CCAAGCTGAT	43	AATATGAACG	47	ACATGTAACT	39
ACATTGGCCA	37	GATAACACGT	20	TACGCTAACA	17	CGCGCGCTTT	43	TTACGCTTAA	21	TTTGCACCGT	27		CCTGCTAAGG	39	ACTAACGCTA	29	TGCGCACTGT	10	GGCAGTATCC	38	CAGTACATGG	41	TTGACGCACA	38		CGTAATATGT	31	AACACAGCGT	32	AACGATGCAC	24	ATAGATCCAT	43	TACCTAGAAG	47	TTGCTTACTG	39
TAGGTCGCCC	37	TACACGCCGC	20	GAGGCTTAGC	17	AATGCTCAGG	43	CAGAGTGCGC	20	CAAGTCCCAC	27		TCAGTGCCGC	39	CCCATCCGGG	29	ATACGACAAG	10	CTGTTCGCAC	38	CCAAGAAACA	41	GATTACGTAT	38		CATAGGCACT	31	GACAAGTCGT	32	TAACAAGAGC	24	GGTGACCATC	43	AACGCGTGAC	47	CCTGTGTGAC	39
TAACATTAGC	37	GCCTGGCTTC	20	CGTACAGGTG	17	ACGGTCCGAG	43	AGCTGTTCCA	20	ACGGTTAGTG	27		CCCTCTAGCA	39	CAGGGCTAGT	29	AAAATGCTTC	10	GCTATACGCG	38	CAGAGTTCAA	41	TCTACGCGAC	38		TATGCCTTGC	31	CGCGAGGGTC	32	TGACCGGCCC	24	ACCACATCTT	43	AGCTGCCAAG	47	GGAAACAATT	39
GATTGCCTCC	37	ATACAGCTCG	20	CACCAGGGTT	17	GTTGTACTAA	43	CTTGGCCACT	20	CGCCGTTACC	27		TTAACACTAG	39	TCAACTCCGG	29	TTTATATCGG	10	TTCCCATACA	38	CAGTGGAGCC	40	TCACACCCGT	38		CATAGCGGCC	31	TAGCGAGCCC	32	ACAAAGCCAT	24	TATGTGATAA	43	TGTCGAACCC	47	GATGGCTCCC	39
GCCATTCCCC	37	CACGATCGGT	20	TATACTCGCC	17	ACGGTGTACC	43	AGGTCATTCT	20	CCTCACTATC	27		ACTGAGCTCA	39	TACAGCTGGG	29	CGAACTAGGC	10	TTGTTATCTA	38	ATACACGCGA	40	CAACGCTACT	38		TCCCTCGGCC	31	GCAACGGCGA	32	ATTGCCAGAC	24	AGTACTTATG	43	ATTTCCAGCC	47	TTGCCAAATA	39
TAAATCGCTC	37	TACATCTGGT	20	CGTACTAGAC	17	AATGCTGAGG	43	TTTTAATCGT	20	CGCCTCAGTC	27		TTTAACTAGT	39	CACTAGGTAC	29	TTCATTTAGC	10	TTCCAATACT	38	TCGCACTAGC	40	ATACTAAATT	38		AAACATGATG	31	GATTGCCTCC	32	ACCTTTGCCC	24	CGCCCCGTAT	43	CACTTCGACT	47	CAGTACCGCA	39
ATACAGCTCG	37	ATTGACGCGC	20	CAATAGGGTT	17	TACACTCACT	43	GGGCCAATGA	20	CCATGAAAAG	27		TAAGCACCGC	39	AGCTCAGCAC	29	TTTGACTAGC	10	TTCCACAGAT	38	TTGCTAGTAG	40	TTTACGCTCT	38		TATGCTGGCC	31	ATCTCAGCCG	32	TGACCTGCCC	24	CAGCTAGCAC	43	GATCGGTTCT	47	TTAGATCGTC	39
CTTGGCCAAC	37	CTCAACTAGC	20	TTGACTGACC	17	ACTTGTCCGT	43	CGCGTCCCTC	20	TGTAGGGTAA	27		AACAGTGCAC	39	GACATGCCCA	29	TCAGTGCCGC	10	TTCGCGAACT	38	TTACGCTTAA	40	CTATGCCGTG	38		TACAGCGATT	31	CTAAGCAGGG	32	TAATCACGGA	24	ACGAAGAATT	43	ACGAACTTGT	47	GATGCATCCT	39
CCCGCGGGCT	37	CATAGTGGCC	20	TAACCTAGAC	17	TCTACACTCA	43	ATAGGCACAT	20	TAGCATGCGG	27		GCTACTTAGC	39	TTTGCAAGCT	29	CGAACTAGCT	10	TAGGAACTCG	38	GCGGACCCCG	40	GAATAACGTT	38		TTAACTAACG	31	CGCCGCTAGG	32	TCCGCTCGAG	24	CCCAACATAG	43	GGCCGAGAAT	47	GGCCTAGGTG	39
TTAGACGCGC	37	TCAACTAACG	19	CAAAAAGGGC	17	ACTCGCCGCA	43	AACGCCATAT	20	CGAAAAGAAT	27		TAAACTTGCG	39	GGTGACCGCA	28	AAGGTGGCCC	10	CGACGTGCAC	38	AGGCGCCGCC	40	CTACAGCCTA	38		CTTCTAGCGT	31	GCCATACGGC	32	CCAGCGGCTA	23	TGATATGGCA	43	ATATAAGACT	47	AACCAATAGC	39
CACATGGTTA	37	ATTACTAGAG	19	CATTTTGGTA	17	GGGTTTTCCC	43	TAGCTTGGCC	20	GCATAATCGT	27		ACTACAGCTT	39	GTTTCTAGCA	28	CGGGCAGCCT	10	CTAAACCAAT	38	CTGGCCCTGC	40	TAAGGCTATG	38		CGATTCGCCC	31	TCAATTGCGT	32	CGCTCAGGCC	23	TCTACGGCAT	43	ACCACGTAGC	47	TGTATTGCCT	39
CGTATGCTCG	37	TACGTCACCT	19	TACGCTTCAC	16	CTACAGCCTA	43	TGATCGATCC	20	GGTCGCCTGT	27		TCATCGCGAC	39	CCTTACGCCC	28	TTTGCTAGTC	10	AGAACGCAAT	38	TGTACAGGAA	40	AAACCTTAAA	38		ACATTTAGCG	31	ACTACAGCTC	32	TAATTTCCCC	23	AACACGTTAT	43	GTGACGCATC	47	GGAGTCACGT	39
TCGACGCGCT	37	CCAACGCGTC	19	CCACAGGCTA	16	GCCAGATCCG	42	ACTAAGACTG	20	TCGGTATCAC	27		CTACTTTAGC	39	TATTGCCTGC	28	ACAAAACCGT	10	TCCCCAGGTA	38	TGAAAGGATG	40	GTTACTCTAA	38		ATGCTGCAGC	31	TAAAGCGCGG	32	TCAATTTGCT	23	ATGAATTCCC	43	CAAGACAAGT	47	ACTCGTCAAG	39
AGCGATAGCT	37	TGACCGGCCC	19	CGGAGCTGGA	16	TGTATTTCCA	42	ATACCCGTTC	20	CTAAAATTTC	27		TCAAACGGGC	39	TGAGCTAGAT	28	GCAGTAGCGA	10	CCCGTCGGCG	38	ACGACATAGT	40	TGTACGATGT	38		ATTACATCCT	31	GGCGCTACCC	32	ACAGATAGGC	23	AAACGACGTT	43	CCAAGTCCGT	47	CGTTTCACCT	39
ACACAGCTGC	37	GTTATCTCGC	19	TAATCCGCCC	16	GATCAACTTA	42	CTAGTACCGT	20	CGTCTGCCAT	27		ACTCGGCAGC	39	CAACAGGGTT	28	TTACGCTATC	10	TTACCACACA	38	ATATGGTCAA	40	CCTATGATGT	38		AGACTCGCCC	31	AAACAGCTGC	32	TAAACTTGGC	23	ATCGTGCTAC	43	TTGCTTTGAC	47	GACGCCGAGA	39
TAATTTCCCC	37	TACATGGCCG	19	TCAAACACTG	16	ATTGCCTCGT	42	CTTGCCGACT	20	GTGGTCCCTA	27		GCCCTAGCCC	39	TACGCTAACA	28	GCCATACGGC	10	AAATGTCTCC	38	ATCGAGCTAA	40	GCCAAGGGTT	38		CGAACAGCTC	31	TTTCCAGCCT	32	GTATGATAGC	23	CTATCGCTAT	43	CCTCGCCATG	47	TTTTGGTACC	39
GGCATTCGCC	37	ACTCTAGCTC	19	TCTACATCCT	16	ATCAACGCAT	42	ACTGGCACGT	20	CTAAACTTCC	27		ACTGCTGTGC	38	TCATATCGTC	28	ATTGAAGCGC	10	CCGAATCCTT	38	TATATGCACC	40	AGCGAGCCAT	38		TACCTGGGTA	31	CAGATTGGAA	32	AAATGAGCCA	23	GTAGTGCACA	43	AGAGTCATTC	47	TCGCGCCCTT	39
TAGGCGCAGC	37	CAATGCTCGA	19	CGCTAAGGGC	16	TTATCTTAGG	42	CAACCACGTT	20	AGGTGCATCC	27		TGCACGCTGC	38	CTGGATGCCC	28	TTGACCTAGC	10	CTTGCAGACC	37	GCCCGAGGCG	40	TGAAGAAACG	38		ATTTTAGCCT	31	GATACAGCGC	32	TACTTGCGTG	23	AATTATGGTG	43	GTGCCTGACA	47	GGAATAACCG	39
ACGACGCCCT	37	TAGCCAGCAC	19	AACTCGTGAA	16	CGAAACGCAA	42	CCAACACTAA	20	GGCCATGGAA	27		ATAGCAGCTA	38	GCTACAGCCG	28	CGTAACGGTA	10	GTATGCCGGG	37	CCACCTGGGG	40	TACGTCAGCC	37		GATGTGCGCT	31	ACCCGTGCCC	31	TCCACGCCCT	23	CGTGAGAGCA	43	GTGGAACGCT	47	AAGAATCTCT	39
CTCATTGCCC	37	TACCGCTCAT	19	CCCATCACCT	16	TTGCTAGCGT	42	GTAACAAATG	20	CGTGCTATGG	27		GGCGCTACCC	38	TCATGGCCGC	28	TGACCGGCCC	10	CATTTCAGTA	37	AGCCAGTATG	40	TTGCCCCCGG	37		ACATAGGCTC	31	TGAGCTGCAC	31	AACAACGTTC	23	CAGCTACTCT	43	TTTGCTCGGC	47	TGACCTTACG	39
TAACAGCTAC	37	TCTAGATCCT	19	CCAAGGCACC	16	ACATCATAGC	42	GTCACATCAT	20	AATACTTCGC	27		TACGCTACCG	38	TAAAGCATGT	28	AGAAATAGCC	10	ACCCTATTGC	37	GTGTGAGAAA	40	CACATATCCT	37		TCAGATCGTC	30	GTCACTAGTG	31	AGGCATGCAC	23	CGAATGATGT	43	ATAGGATACG	47	AGTAATCCAT	39
CGCTTGGCCC	37	ACTACAGCGC	19	TTACTTAGCA	16	CCCAGAACCC	42	GTACCGTCGT	20	ATGCCAATCG	27		CTACTACAGC	38	TCACTAGTCT	28	ACATTGGCCC	10	AATTGGCCGA	37	TGTATGGCAT	40	TTTCCCAGGT	37		TACTACACAC	30	TCTGCAGCAT	31	TCAGCTAGGC	23	GCGGATATCT	43	ACCGCGTTCG	47	CAGCGCACAC	38
TAACTGCACC	37	TTAGACGCGC	19	CACTAGCGAC	16	GTGCCTTAAA	42	GAGCAGATTT	20	ATACGGGTAT	27		AGGACTAGAT	38	TGCAGCCAGC	28	CGAACTATCC	10	AAGCAATTCG	37	GACCAATTTA	40	GGCCTTTGCT	37		TGAGTTCCTT	30	CAAAGCCCGC	31	CCAAACTTGG	23	TGGTGACCCA	43	TGCTTACGCA	46	TCGCTTATTG	38
CTACCCGGCA	37	TCACTGCTAG	19	GATGGACAGC	16	ATTGACTTAC	42	CCACCTATTT	20	ATAGGCATCA	27		TATACTCGCC	38	CTACTTCAGC	28	CTTAATTAGC	10	GCATTGCAGC	37	CAATTCTTCA	40	AGCCTAAAGT	37		CCTCATGTGC	30	AAGACCTGGC	31	CGATTCGCCC	23	GTGTGAACTT	43	GCCAGGCAAT	46	ACAGGCTTTC	38
TCCGCCTCGC	37	CCTTCTAGCC	19	AAGCTAGCGC	16	CCGACGCTCA	42	CTAGTCGCAT	20	TCGTACCTGT	27		TAAGGCACAC	38	CACTTAGGAA	28	CCTTAAGCCC	10	TGTCGCATCT	37	ACTGACTGAA	40	TGCACATTGT	37		ATGGCTCTCT	30	GCCAAAGGTC	31	GCCAAAGGTC	23	CCAGTTCTGT	43	TACTACACCC	46	TTTGGCCGTG	38
GCATTAGCCG	37	AATTTTGCCC	19	TATATCGCAC	16	ACGCTTCAGC	42	GTATACCGCC	20	GCGGTACCCT	27		CCACAGGCTA	38	TACTTGCGAC	28	CGAACAGCTC	10	CTTGGGAAGC	37	AACATCGGAC	40	CCACTCTTAC	37		AACGTGGCAC	30	AAGGGTGCCC	31	AACAGCTCAC	23	AAGCCACTTC	43	ACACCGAAAT	46	TACGCGCGAT	38
GCAATTAAGC	37	ATAACCTTCG	19	TACGCTCTGG	16	CCTTCTTCAC	42	TAACACCTGT	20	CTGTTCTCCA	27		GACGTGCGTC	38	GTAGCTGCCC	28	AATTTTGCCC	10	TCTTGCAATT	37	GTTCGCCAAC	40	TCCATCATGT	37		CATCGCTCTC	30	AAATATAGCC	31	TACCTCGCCC	23	GCATTATTGT	42	GCCGACTCTT	46	CAAAGCCAAA	38
GTAGGTACGT	36	TGCCGCGAGC	19	CACGATGGGC	16	ACCTTAGATC	42	TCTGCACACG	20	GAACACCTTT	27		CAATAATGGA	38	AGCACAGAGG	27	GTAATATGCT	10	CCAGGCACCC	37	TTCCTCGTCG	40	ATAGCCTCGG	37		GCCACTGGGC	30	TCATTTCTTT	31	GCTATGGCAC	23	TGTCCATAGG	42	TTCGAGTGTT	46	ATACTCCACT	38
GGCTAGCACG	36	CACGAGGGAG	19	AATGCACGCT	16	TACGCCTATA	42	GCGCCCTGGC	20	GCCTAGCGGG	27		TACATCTAGG	38	CATAGCCTCT	27	CTTGACTAGC	10	TTAGGGATTT	37	CATGTATCTC	40	TGACCAGAAC	37		CCTTCCGGCG	30	TCTACTAGGT	31	CGTAACGGTA	23	GAGTTCTCAG	42	CTGATATACC	46	CTTTCACTAT	38
GATGAACTCC	36	CAGGAAGGGT	19	ATCTCGCTGC	16	GGCGGATTCC	42	CACCGATCCT	20	CCCATTGCGC	26		ACTTTAGCAC	38	GACTATGCCT	27	TAGATCTAGC	10	CCTGGGCTAA	37	CCTAGAAGCT	40	GACTGCAAAT	37		CACAGCTCCC	30	ACATAGGCTC	31	CAACAACAGC	23	AGAACACTCA	42	TGCGCACGAA	46	TGTGACACTT	38
TTCAAATGGC	36	TACATCTCGC	19	TGCCTGCTAG	16	CTCAGAAATC	42	TATGCAGTAA	20	TTGGATATGG	26		ACCAGGCAGC	38	TTCACTGCCC	27	TCACTGGGTA	10	TGCCTTTCGT	37	CCCGCGTGGT	40	ACTCCCACCA	37		GTTGCTACGC	30	AACACGCGCA	31	TTTGACTAAC	23	TTAAGGCCTT	42	GCGCACGATT	46	ACGCGGACTT	38
CCTTAAGCCC	36	CATATGGGTC	19	CCGCACGGCA	16	GGGACGTCAA	42	TCGACTATAA	20	CTAGTTGTTG	26		GTAATTAGGC	38	AGCTTCGCCC	27	CTTACCTAGC	10	AGAGCTAGTC	37	GATCTACCGT	40	AAATGTTAGT	37		TAACGGCTAC	30	TTCCCAGCCT	31	ATTGACGCGC	23	CTTAGTTCCA	42	TGTACAATCG	46	ATCTCTCTCG	38
CACTTCTAGC	36	TACTGCGCAA	19	GCTATTATGC	16	CCGGTGCCTA	42	ATTCACGCCT	20	AGCCGCTGAT	26		GGCATCACCT	38	TATCGCGCTC	27	CACACGGGCC	10	TCGGATTGAC	37	GCAAACCAAT	40	GGAACCTGTA	37		GCCATGTCCT	30	TGAGCTAGAT	31	GGTATAGCAC	23	ACCGCAAGAG	42	AGAAGCTTAC	46	ATGACTTTTG	38
CCCTCCGCGC	36	GCTACTTAGC	19	CTACTTAAGC	16	CCTTTTGTGC	42	TCGGTTCGCC	20	ATTCCAGATG	26		CCTTGGCTCT	38	TCGGGCACGC	27	TACTACAGTT	10	ATGCTCAACT	37	ACGCCGTATG	40	AGGCCGAACA	37		TCCGGAGGAG	30	TTGATAGCAT	31	TCACTGGCAC	23	GGTTCCATCG	42	AGGTAGTTCC	46	CCCCTTCCAA	38
TTTAACTAGT	36	CGCGATGGGT	19	ACTATGGCGA	16	GTCATCCAAG	42	AAAGAGCACG	20	AGCCTAGTTA	26		TATTGCTATC	38	ATTGCTAACT	27	TTTGTCTAGT	10	AAATGCTGCG	37	CGCCGAGCTC	40	TACCTAAAAG	37		ATTAATAATT	30	GCCTGGCTTC	31	ACCAGCTAGA	23	TAGTTCTCGC	42	TGAGGCAGGG	46	TCTGGTTACA	38
GACCGCAACC	36	CCGACCCAGC	19	TACAGCTGAC	16	AAGCCAGGAA	42	TAGTAACATT	20	CAGTCCACTC	26		TACGGCTCCT	38	AAATGCGAAT	27	CTACTTAGCC	10	TGTACAGTGT	37	CGTCGGAGCG	40	GTTGTTTCCT	36		CCACTGCTTC	30	GCCAGAGGTC	31	CGGAACGGAC	23	GCAGTGTATT	42	TAATTCCAGT	46	CCGCGAAGGA	38
CTAGCCAGCC	36	ACCTGGCGGT	19	TGTGCTAGGG	16	TTGCCGAACG	42	GATACCCAAG	20	ACGCAGATCG	26		ACTAACGCTA	38	TTGGTAGCGA	27	GCAATAACCT	10	AGACCAGGTT	37	AGATTCAGTT	40	TTCCGCATAC	36		TTCATGTGCG	30	AAATACGCCT	31	CCTCGCGCCC	23	TTTGCGGCCC	42	CAACGCCAAC	46	CGAACGAAAT	38
TAATAGTAGC	36	TATGGCCAAC	19	CGCCCTAGCT	16	GAACGCCAAT	42	TGCCCAATGA	20	TTTAGCCTGG	26		GACCGCTTGC	38	TATTTTAGCG	27	GCTTCCTAGC	10	GTCCGCGCTT	37	GACGTACTAT	40	TAATATGAAA	36		TATAGCTCAC	30	CTCTTCTTTG	30	CACGATGGGT	23	GGTTCCTAGC	42	ACGACGGGAA	46	TTTCTTTCGT	38
CGGCACGGTC	36	GCAGAAACGG	19	AAAGGTAGCA	16	TGTAATCCTA	42	CTTCGAGGCT	20	GTTAGGTCAG	26		CGCGCAACCG	38	GATCACCGGA	27	TACTTCCTGC	10	TAAGGCACCC	37	CCCTAGATCT	40	CCAGTATGTG	36		CAACAGGGTT	30	TAGGCATTGT	30	CGACGCAGCG	23	CCACGGCATA	42	CCGGAGTATT	46	AAGATATCCG	38
CAAAGCCGGG	36	TCTCCAGCAC	19	CCTCATGCGC	16	CACCCTAGCC	42	AATGAGCAAT	20	GTAGTCAACC	26		TTTGCTAGTC	38	GCATGCTGCA	27	ATACAAGCAC	10	GGACAGGGTT	37	GAGCCCAGGT	40	TCCCGCATCC	36		TACACATGCG	30	CGCGCAACCG	30	CATAGATGTC	22	TCCGCAACAC	42	CTCCACCGAT	46	GTACGCCCGG	38
CCCACGGGTC	36	ACGACGTAGC	19	CACTGGGAGT	16	AATGGCCTCT	42	ACCGATATGG	20	ATTGGACTCA	26		TAAGACTAGG	38	GGCGCTACCC	27	ATGTTGGCCC	10	ATAAGTCTCT	37	AAACCTTGCT	40	GTTGCGTCTC	36		ATCCTAGCCA	30	TTGCCAGGCC	30	TACAACGTAG	22	GAGCAACCTC	42	TGCCAAAAGT	46	GTGCATCCGA	38
CCTAGAGGCT	36	ATAGCCGCGC	19	CGCTTTCGCG	16	CGGTTTATTT	42	CGAGAGCACG	20	TGCGTTGCCT	26		TACAACACCT	38	GGCACGACCT	27	GAGTTGGCCC	10	TCGCTGGCCC	37	ATCCTCGAGT	40	TGCGAACCGA	36		TCAAAGCGTT	30	TAAACGCGAC	30	TACACAGAGA	22	CGTTCACATT	42	GAAATGCCGG	46	TGTCTCCTCA	38
TTGATTTCCC	36	TCTACATCCT	19	CAGACCGGCC	16	CACAAGAGTA	42	CTTGCGGGTC	20	CTCTTGTTAC	26		TCGGATGCCC	37	TATGGCCAAC	27	TCAGATCAAT	10	CGCCGAAATA	37	TTTGCCCCGA	40	TGAATGGGGA	36		AAGGGTGCCC	30	CAAGTAGGTC	30	CGCGATCTTC	22	CCTAGGTAGT	42	GGCCAATGTA	46	TCGGTGCCAC	38
ATCTTTGCCC	36	TTAAGCTATG	19	TCCAGCCAGC	16	TGCTATGCCT	42	ACGCATTCCT	20	ACCGTTTCCT	26		AAGAACTGCG	37	ACATAGGCTC	27	CCGGAGGCTG	10	TTAAGTATCA	37	ACGCGCGACC	40	CTAGCGGGTA	36		GCCAGGCGGT	30	AATAGAGCTA	30	GGGACTAGGG	22	AACATGCAAG	42	TGCCAACAAT	46	CGATCTACTG	38
AATACATAGG	35	TCACTTGTTC	19	TCTAATGCCC	16	TAAACGCTCG	42	ACCCGACGCG	20	TGCCGCAAGT	26		TCAGAATGGT	37	TTGTTAAGCC	27	TACTAGGGTT	10	TTAGCACTGT	37	CTGTGTTACC	40	TTGATTAAAA	36		TTTGAAGCAC	30	TCAATAACAC	30	GCATGTGCTC	22	CTGGGCAGCA	42	CGGGCGAACC	46	ACGCATAGCC	38
GCGAATATCC	35	CAAAGCCTCT	19	GCTAACTAAC	16	TGCGGTCCAA	42	AGATTAGTCT	20	CCTAGTATCT	26		GACAAGCTCA	37	GCGTATGCCC	27	TTGTCCTAGC	10	CCATTGCCCA	37	TAGAAGGTAG	40	GGCCCCCTGG	36		TTGACAACAC	30	CCTCCCGGGT	30	CAACGCTGCG	22	TGATAGTCTG	42	TGCAAGTTTG	46	CCAAGTATCA	38
CGTGGCGGAA	35	CATAACGGCC	19	TACAGCACGA	16	ACCATAGGCA	42	ATGTCTCGAT	20	CCACTTGGTC	26		CACCTGTCTC	37	TACACGCTTC	27	CATATGGGCC	10	AGAGCAACAG	37	AAGTAACCAT	40	CGTGTATTGA	36		GAGATCCGTT	30	TATATCGCAC	30	CGCGAGGGTC	22	GCACAGTACG	42	AGTGTTATCG	46	TTAGGCACAC	38
TAGATTAGTA	35	CATAGCAGCC	19	TTCATAGCCC	16	TCCCCTTCCT	42	AGTACCGAGT	20	GATCGTACCC	26		AAAGGTAGCA	37	ACTATGGCGA	27	TTGATCCACC	10	ACGCCTACGG	37	GAAAGCACGT	39	TTCACTACTA	36		ATACGCAGCT	30	TAACGCAGCC	30	ACTATCTAGG	22	CCTGCCTAGT	42	ACCGACCGGT	46	AGGCGCCGCC	38
TGCCACGCCC	35	ATTGAAGCCT	19	TACAGCCGAG	16	ATATAGATAG	42	CAACTCCAAC	20	ATGACGACTG	26		ATGCTTGCTC	37	GCATTGGCTC	27	TTCCTCGCCC	10	GCGATCTACT	37	ATAACTCCTC	39	CCGGATCATG	36		CTGAACGGTC	30	CAATCAGGCT	30	TCACATCGCT	22	TATGCAGTAA	42	TTAGTTCCAA	46	ACGGCCAGTT	38
CCATGCAGGC	35	AACGAGTGCT	19	CATAGCCTCT	16	CGTCGGGATC	42	TCCCTGAGCT	20	ATAAAGAGGG	26		GACACCTGCG	37	TATCGCCCAC	27	CCTACGGCTC	10	TTTTCAAACG	37	GGGTTAATCC	39	TGGACCGTAA	36		TATGGCATCT	29	TCTTTAGCCT	30	ATGCTAGCCC	22	ATGTGCCGCA	42	GTACTGACAC	46	TAGGAACACC	38
TATACTCATG	35	CATAGCGACC	19	TCTAGGGCCT	16	GCCTCGCTCA	42	TTTAAATTCT	20	TAGGCCGTTA	26		TCACTAGTCT	37	GCACATTGCG	27	ATAACCAGGT	10	GTGTAAACCG	37	CTACTTGTCC	39	TTACCCTCCG	36		CGCACAGCGC	29	TCAACGCGCC	30	TTGGCTAGGG	22	ATCAGATGGT	42	CTATTGCCTT	46	GCTATTCGAG	38
AAGAACTGCG	35	CGCAACCGCA	19	CAATGCTGGC	16	CCATAGGCTT	42	CTTAGGCAAA	20	CATTTGCGCA	26		ACTCCGGCCC	37	TCCTATGCCC	27	AACGCGGGCC	10	TGCAGAGCAT	37	GATGCCTTAG	39	AGGTTCACCG	36		TCAGATTGGC	29	AACGAAGCAC	30	GACCGCATCC	22	TAAAGAAAGG	42	CGGTTCATAC	46	GGACGTCCTC	38
TATGCTTGCC	35	CAAAGCTCAA	19	TAAATCACTC	16	CGTTTACTAA	42	TCGCGCTTCG	20	CCGACCGGGA	26		GCCATGCCCG	37	TACCCGCTCC	27	ACATAGGCTC	10	GTATCCTTCT	37	ACCTTTTGCC	39	TTGTACCCTT	36		ATGTGTGCCC	29	CTCTAGCTGC	30	TCTATATCCT	22	CTTGGGAAGC	42	TTGCCACACT	46	CAGGTGGTGC	38
TCTGCAGCAT	35	CCTATTACCT	19	GATCACTAGC	16	TGTTTAAGAC	42	CGAGCGACCA	20	AACACAGGTC	26		GCATCTTAGC	37	ATTACTTGCT	27	ATTCCTGCGC	10	TATGATCTTG	37	TGGTCTACGC	39	CCTATTCGAT	36		GACATGCCCA	29	TACTGCAGTG	30	GCAACTATGG	22	GGTATATCTC	42	CCACCGAATG	46	TGATTACGAA	38
GTTGCTACGC	35	GAATGCACTC	19	TCACTTGTTC	16	GTGTTCGAGT	41	ACTAAGGCCT	20	ATATGTCCGT	26		CAAACCAGCT	37	ACATAAGCCT	26	ACTCGGCAGC	10	CCCGAACCTT	37	CGAAATAAAT	39	TTCAGCTGCG	36		TTAAACTGCG	29	CCGTCGCGCT	30	ACTGGAGCAC	22	TACTGCGCCC	42	CCGTTCTGCT	46	AGTGCTAACC	38
ACATCAGCTA	35	GCTACAGCCG	19	TACACCCTGG	16	GGGCCGCAGG	41	AATTCCTACT	20	TCGGCCAATA	26		AACATGTGGG	37	TCCAACACGT	26	GATTGCCATC	10	TTAAGTTACG	37	CCATGTACCG	39	GCTGCTAGCC	36		AGCATAGTGC	29	GACATGCTGC	30	CATGGCCGTC	22	CTCTGATCTC	42	AATCGCGTCT	46	CGATCACGGT	38
ATTTTAGCCT	35	GTGGACGCCT	19	AGATGAGCCT	16	CAACCCAGGC	41	GACGATAGGT	20	GCTTGTTGCG	26		CCGTTATGGG	37	CTCACCGGCC	26	CCGTGCTAGC	10	TAGCGAACTA	37	TTCTTTGTCC	39	TTTTTCTGCT	36		AAACAGCTGC	29	TACCCTGGCG	30	CTCAACGCCT	22	TACCCAAATT	42	GCAGATACAA	46	AATAGGGCCT	38
ACCACGGCTC	35	CACTTGCGAG	19	TCAGCTTAAC	16	GGACAGGGTT	41	CTTTACATTG	20	CCATTGCCCA	26		ACTGGGCGTC	37	CTTTTCTAGC	26	CCAACTAGTT	10	AATATGCGTA	37	TGAGATCGCT	39	CGTTAATCCC	36		CGAAGTGGTC	29	TTAAACCTAG	30	GATGGTCAGC	22	CCAGATTATT	42	CAAAAGACCC	46	GGGACTGTTT	38
GTCATCAAGC	35	ACTCGGCAGC	19	ATACATGCTG	16	GTCGGATCCC	41	TGGTATATGG	20	CGAATGCGTC	26		GCCATGTCCT	37	TCAGGACGAG	26	CAAGCGGGCC	10	TTGTACCCTT	37	CAAGTCCCAT	39	TAGAATCGAT	35		GTCAAATCCC	29	TCAGAACGAA	30	CGACTAGCGA	22	GTATTTGCCT	42	ATGTAATTGC	46	CCGGCCGGAA	38
CCAAACTTGG	35	TATTGCGGCA	19	AATCGCGCCT	16	ACATTTACGT	41	TCGCGCCCTT	20	CCACGAAATC	26		CGTACTAGAC	37	GGTGACAAGC	26	CAGGAGGCTT	10	TCGCACGTCT	37	TGTGGACTCA	39	TCGTGGTACG	35		CAATATGGCC	29	TCAATTTGCT	30	GGCGTCCCCT	22	GCCCAGTATA	42	CCGGATTAGG	46	GACCCGAATG	38
TACGCTAACA	35	GACATCTGCC	18	AACTTTAGTC	16	CTCTTTGCAG	41	TAGTAGGACC	20	AACATTCTCG	26		ACGACATGCC	37	TTCAGCTAGT	26	TTCTGCGAGC	10	ATTGGCCGAA	37	CATCTCGTCT	39	GTCAGCCCTG	35		AATTTTGCCC	29	CTCATAGGGA	30	GGCATCACCT	22	AACTTAAGGT	42	ATAATACGAC	46	TGAATGCAGG	38
TCTATATCCT	35	TCAGATGAGC	18	GTAATGGCGC	16	GCATCAGTCA	41	CTGTGTTTTG	20	AAGCAATAGC	26		CAAAGCCCGC	37	CTCTCGGCTC	26	GCATTGCTGC	10	AATCGCGTCT	37	TACCTAAAAG	39	AATTGCCTGT	35		CCTCGCGGGC	29	GAGATCCGCC	30	AGCGATCCGC	22	TGGCTGCTCA	42	AAAGCATTTG	46	CTAATAATAG	38
TCAGAACTGC	35	CCTATGCTGT	18	ACTAAGCGTT	16	GGTGACCATC	41	TAAAAGGACA	20	ACCAGAAAGG	26		TCATATGCGT	37	GCTGCCGCAG	26	ACATATGGCT	10	TCCACACAAC	37	AACGCTCGAA	39	GTATGCCACC	35		TACTGCCAAC	29	CTACATCTGC	30	TAACGCTATC	22	AAGCCCGTCA	42	CCCATGACCT	46	TGACACGAGT	37
CGAAGTGGTC	35	TGTGATAGCC	18	TACGGCTCCT	16	GGCTGTCTTT	41	AACGAGTGTA	20	ACCAGTTTAT	26		TAAAGACCTC	37	ATGTAGCTAA	26	TACACAAGGC	10	AACGACCCTA	37	GCTTGCGCCA	39	TTGACCAAAG	35		TGACCTGCCC	29	ATAACTAGCT	30	ACCACCGCCT	22	AAGCCCGAAA	42	TATTACCCTA	46	CTGGAGCGAG	37
CCGACTGGGG	35	TAGGCATTGT	18	CACCTGTCTC	16	AGAAACCAAC	41	TATCCCCCAA	20	AGGCCAACCT	26		ATTGCTGGAC	37	CCCGTGGGAT	26	TAGCGAGCCC	10	TAGTTACTAG	37	GTGCCAAGCA	39	CCAGCGCGTG	35		GCACACTGCG	29	TAAACACGAC	29	ACTTGCTAGT	22	TAGCCAACGA	42	TAAATGTGCA	46	CTCGGGGGAT	37
TTAAACTGCG	35	TGAGAGCTCC	18	AAGGCAACGT	16	ACAGGTGAGC	41	ACCAAATCAG	20	TCATTTTAAC	26		ACGTGCTAAC	37	GCACAATTGC	26	TTAACTTTGC	10	TCCACAACTC	37	CACATTTTTC	39	AATATCTCCT	35		CAATACGGAG	29	TCACTCGTCA	29	CGCATAGGCC	22	GTCATTACGT	42	AAAAATGTGT	46	TAATCTTCTT	37
TTTGCTAGTC	35	GTGGGCAAGC	18	AGCGAGGCCT	16	TAGCGACCTG	41	CCATACTGTT	20	AGCTAGTGAT	26		GGAGTAGCTG	37	TGACCAGCGC	26	AAGTGGGCCC	10	TCTACTGAAT	37	GGCTCCCGGA	39	ACCAGATCCT	35		TTAACACTGG	29	TCAGTGCCGC	29	GTGCGCGCCT	21	TTGTTTTGCC	42	AGCATTGATA	46	CGTGAGTATT	37
ATAGTAGCTC	34	AAAGCTGGCC	18	TCACTGTGAC	16	ACGACTTCTG	41	TCGGCCAGCA	20	AGAGCTAGTC	26		TCAGCCTAGG	37	CCAGGATGGT	26	AACTAAGCCC	10	GGTACCACCT	37	GGGCAACAAT	39	GGGCTAATCC	35		ACTCTGGCAA	29	ACTATCTAGG	29	GACACTAGTC	21	TTCACACTCA	42	ACGCGCGGAC	46	CGGATGCCAC	37
TTAACTAACG	34	CATAGCGGTC	18	TATACATTAC	16	CACGTAGGAA	41	TTATAAGTTG	20	CGCACCGTCT	26		AGCAGCAGCT	37	AACGATAGCA	26	TTGCCCTGGC	10	TGCCCTAAAT	36	GAACAGTCCG	39	CCAACGAACG	35		GCATTCAGCG	29	GATGCTGCCC	29	GCCATGTCCT	21	AGTTTGACCG	42	TAAGGTCCCC	46	TAAGCCCAAT	37
TTCGCTCGCT	34	TATGGCATAT	18	GCCAGGCGGT	16	CCAGAATCCC	41	GAATGGATGT	20	AAGCGCAACA	26		AACACCAGCT	37	ACTAAGCGCT	26	CCCAGAGCGT	10	GTCAGGGTAT	36	TTGCTTGGCC	39	GAGGTTATAT	35		TACCGGGGTT	29	TATGCCACGC	29	GACTTGCATC	21	ATATGGAAGT	42	GTAATGTCCC	46	TCTATGACAC	37
GCTAAACGAC	34	GGCTATGGCT	18	ACAGCTAGGT	15	TGGCTTTTCT	41	CTATCGTTCC	20	TGCAAGTCCA	26		GACATAAGCT	37	ATTAATAATT	26	TCACTTTGCA	10	CGCATACCGC	36	TATTTTGCAC	39	GTTAAGGCTA	35		CACGATGGGT	29	ATTTTAGCCT	29	CACCGAGCCT	21	GAGCTCTAAG	42	GTAATGTGAT	46	CCCGGGTGCA	37
GCAAATGCGA	34	AACATATTAG	18	CAAAAAGTGA	15	TGCTTACGCA	41	GGGTGGTGTA	20	TAACATAATC	26		TACTCCTCGC	37	TGACCGGCCC	26	GGCATTAGCC	10	ACGCCAAGTA	36	TGTCCTATGT	39	TTCTGCGATA	35		GATGCTCCGA	29	TCCATACCCT	29	ATATCCGCCC	21	ATAGATACTA	42	TTGCCACCGG	45	TTGCCCTTAT	37
CTCTTGGGCC	34	GTAATGGCGC	18	TAAACTCGCT	15	TTATACCCCC	41	GTATACTAAG	20	TACTCCAACT	26		ATTCCTGCGC	37	GTCATTTGAG	26	TCACTTGGCG	10	AGCACACAAC	36	AAACGGCTCC	39	GCAATTGATT	35		CGAAAAGCCT	29	GCTAATGCCT	29	TTGTCTGCCC	21	GTCAGTCACC	42	CGCACGTTCC	45	CATCATTAAA	37
CACATGGTGC	34	GTATGATAGC	18	TCACGCTAGC	15	AAGTCCATCC	41	CGTGAATCAA	20	CCACCTTGAA	26		GATAACACGT	37	CTCAACGGCG	26	TACTGCTAAC	10	CCAGGATGCT	36	GCCAGGCACA	39	TCCGAGACTT	35		TTTAAACGAA	29	AAAAGCTTAG	29	TCAACGACCT	21	CTCGCATAGT	41	ATGTCTTCGC	45	TACCTTACTC	37
CCACCGGCCC	34	GAGATCCGTT	18	AACGATGGGT	15	GTATAAGCCC	41	GCTACATTAC	20	CATTTATACC	26		GCATTGCTGC	36	TTAACGCTCT	26	CCGAACGGAC	9	TGGCAGATAG	36	GGCGACACCC	39	GACGGACCTT	35		TTCAGGCCCT	29	GACATCCGTC	29	CACACAGGTC	21	TGCGTTAAGG	41	TTAATGCAAA	45	AGCTGTATTG	37
CCCCTAGCCC	34	TCTTGGCGAA	18	AAGTAGCTCA	15	AGAAACACCA	41	GTACGCCCGG	20	TAATAGTCAT	26		TACACGCTTC	36	CTTGATGGCG	26	CAACAGGGTT	9	ACTACCCAAC	36	AGAACACTCA	39	TACTCCCTGT	35		ACCATTCCCT	29	ACCCTAGCTC	29	TGCCTAGCGA	21	CATTTGCAAC	41	TGATGCGACC	45	ATGGCTCGCC	37
TCAGAATGGT	34	ACTAGCGTGA	18	AACTGCCGCT	15	TCCAGTCACG	41	TTCCAGTGGT	20	TTAACCTCCT	26		CCTATTGCCC	36	CCTCCCGGGT	26	TGTAATGCCG	9	TCTCAGGGAT	36	AGGTTCTATT	39	TCCGCGTTGT	35		TAGATAAGTT	28	CACGGCGCAT	29	GCAGCTAGGC	21	ACCACTCGAG	41	CCATCCGAGA	45	AAACAGTTGT	37
CCTCGCTACT	34	ACATAGGCTC	18	CTCTCGGCTC	15	TGCGTCAACA	41	CTCCCGACCC	20	TCGATTCCAA	26		CTACTCCTTC	36	TTTGCTATGA	26	TAAACTCATG	9	CACGCCCTTG	36	CATTACTCAC	39	TAGATAGGGT	35		ACGACGTAGC	28	GAGCATGAGT	29	ACTACAGCGC	21	ATCGCTCACC	41	TCGGCAGCCA	45	CCTGCGATAC	37
TTTAGTGCCT	34	CCTCGCGCCC	18	GGGGCTGCCC	15	CTGTACGCTG	41	TTCGCACCGG	20	GCTTCACAAT	26		TAACGCGCCT	36	TACCGGGGTT	26	TGCCGCCTCA	9	CAGCGAAACG	36	TCACCGGTCG	39	ACGTACGCAC	35		TGTGATATCC	28	AAAAATTGTC	29	ATATTCGCCT	21	TCACGCCTTG	41	ACTATAACTT	45	TGTGCGGTTA	37
TCATAGCGCT	34	CACGCTGGTT	18	GCTACTTAGC	15	CGAAGGCAAG	41	CTAGCTAAAG	20	CAAGCCAAAA	26		TGTGCTAACC	36	ACAATCAAGG	26	TCTAGGGCCT	9	TGCCACATTG	36	AGGCGCGCGA	39	ATTACTTCGG	35		ATTTGGCACG	28	GTTCGAAACG	29	CACGATGGTT	21	ACGTATTCTC	41	ACTCGGGGCG	45	CTCCAGTTTT	37
GCTACTTAGC	34	TGTGCTAACC	18	CACTCGGGCC	15	AGGAGAATCT	41	AACGCTGAAC	20	CAAAGCCACA	26		CCGGCTGCGC	36	GGAGTAGCTG	26	TGATGCACAC	9	TCGGCACTGT	36	TGCAGGGAAT	39	CGAACCCGTC	35		CGTAGCCTGC	28	CAATTAGGAC	29	TATTTGCTAG	21	GTCATGCGCT	41	TTAGGGCACA	45	CCCGATCACC	37
GTGGGCAAGC	34	TCTAAACGGT	18	GCACGATCCC	15	CCAGTTCACT	41	TTGAGACGAG	20	GAATGCACCA	26		CTGATCGCCT	36	TCATATTAGC	26	CGCAGCAGCA	9	ATTTAGATTT	36	AAGGGTAACT	39	AAACACACCA	35		ACGAGGCCCA	28	CTACTTAAGC	29	TGACAGCACG	21	TAAATAACTG	41	CATTTGCGGC	45	TACCACCTCG	37
GCACATTGCG	34	TTAATATCAC	18	TCACTGGCAC	15	TGCCGCATAT	41	ATAGAATCAC	20	ATAAAATTCC	26		TGGCACCAGC	36	TGAACCACAC	26	GTAACTTGTC	9	CTACCCAGCT	36	ACAGTTACCC	39	AAACGTAGCT	35		TAGAGCGGCT	28	AACGCACTGC	29	TAAAGGCACT	21	CGGCCGGAGT	41	TCGCGATTTG	45	CCGACACCTG	37
AATTGAGCCG	34	CACTTCTAGC	18	CCAAACTCGC	15	TTGCAAATCA	41	GGACAGGGTT	20	CGTGTTGGCT	26		ATACAGCTCA	36	CCGGACGGCC	26	GACAACTGCC	9	CATGCTAGAT	36	ATGACATGGC	39	CGTTGTGGGG	35		TCACCTGGCA	28	ATCACTAACC	29	TATGCTATTT	21	GGCCTGGTTC	41	CAGTTTGCCT	45	CACCTCGTTC	37
TCGAAGCGAT	34	GACACACCGT	18	ACTCCGGCCC	15	GGCCCTATAT	41	TGGCGAAAAA	20	ATGGCCAGTG	26		CATGGCCAAC	36	TAACTCACTC	26	ATCACGCGGT	9	GTACAACTAA	36	CTCTGCTTCT	39	CTGAGTCCTG	35		GCAACTTGGC	28	TTCACTTGGG	29	ACACATTCGG	21	CTTTCGCCGA	41	TCATACGCGC	45	CCGCTCAGGG	37
TGCACGCTGC	34	ATGCTAGCCC	18	TAGGCGCAGC	15	ACGTACCGAG	41	CGCAGTTAGG	20	ATTGCCGTGT	26		ACTACAGCGC	36	GCTACTTGCG	26	TCATTTCAGT	9	CGCTTGGTCC	36	CCTCCTGCGG	39	GACTTCTCCG	35		CCGGACGGCC	28	TCGAACGCGC	29	GACTGAAGCG	21	GATATATCTT	41	TCTGCACACG	45	CTCTATAAAT	37
TCCACAGCTA	34	GACTGGCCGC	18	CCAAGGCTAC	15	TTTTGCTTGG	41	CTTACATCAT	20	TTTTACCCCC	26		GTTTCCGCCC	36	CTAAACGCCC	26	CCACTCGGTA	9	AGCCCCGCTA	36	CAGTTTTTCG	39	AGGCCATCGC	35		GCAAAGCACG	28	TGACCTGCCC	29	TCCCGCCAAC	21	AGTATTGTCT	41	GCTGCCGAAT	45	TCTAATCTGG	37
TAGGCCTAGG	34	TCAGTGCGGC	18	TCAGATGAGA	15	CTGGGCAGCA	41	TTACTGGTGC	20	TAGCAACACG	26		ACGCGGCACA	36	TACATTGCCC	26	TTACGCTGAC	9	GAATTCAACC	36	ACACCAATGC	38	CGGTCCGGCA	35		AAGCTCGCCT	28	GACGTGCGTC	29	TAACATCTCC	21	CGTCACCAAG	41	CTTTGCCCGA	45	CTTGGTACCA	37
CAATATGGCC	34	CTACGACAGC	18	TTCTGCGAGC	15	CTGTGTTTTG	41	GAAACGCGCT	20	TCAATTCCTT	26		TCCAGGCTCG	36	CACGGCTATC	26	TCATTAGGGA	9	TCAACTAAGG	36	CAGAGCTAAA	38	GCACTCCCGA	35		TACATTAAGA	28	ACGATAGCGC	29	TCGGTGGCCG	21	AGGCAGTCTC	41	TCCGAGTCCG	45	AACATTTCCA	37
TCAGATGAGC	34	ACAAACGTGC	18	AAGCTCGCCT	15	TACGGACCCT	41	GTTTAACCTA	20	TTGTACTGTA	26		CTACTCGCGT	36	GACGCGCGCT	26	TATGGCCAAC	9	ATGGCACCTT	36	ATAACACTGC	38	TAGCGACCTG	34		GACATTACGT	28	AAGGCGCGCG	28	CCTTAGAGGG	21	CATGCGAATA	41	AGGAACCCAT	45	TGCGTAGTGA	37
CCCTAGGCCC	34	AATGAAGCCA	18	AACTCGTGGC	15	CGTTGGAACT	41	TTTAACAGCG	20	TTATCAGACT	25		ATTAATGCGT	36	TCATAGCGAA	26	ACCCGTGCCC	9	TTCGGAAAGT	36	GTGTATCACT	38	GTGTCACCCA	34		CGCTGGCCGC	28	CTCACTTCGC	28	TGTTATGTTG	21	TCGGACACGT	41	AATGAACTCG	45	TGATTTGCCT	37
TCCACGCCCT	34	AACGCGCTAC	18	CGGGGCTGGC	15	GCAGCTCACT	41	GTTGCCCTTT	20	TGCGTGCAAT	25		CCTCATGCGC	36	CCTGCCCTGG	25	ACTCAAGCCT	9	CGTCCGGGGT	36	CGTAATGCTA	38	CGGGGCACGA	34		CAACCAGGTT	28	GCCATACGTA	28	GATCATTAGC	21	ATTATTAGCT	41	ACGTGCTCCA	45	TACCACATAC	37
TATTGCGATT	34	ACCCGTGCCC	18	TGTGCTAGCT	15	CTCCAGCAAA	41	GGCTCCCAGC	20	TATAAGCCCA	25		GCCTCCGCCA	36	CACGCTGGTT	25	CGAACTAGAC	9	GCGGAAACCT	36	TTGAATGTGT	38	GCGAAATTTG	34		CGCGAGGGTC	28	CCTGCTAAGG	28	TACATCAGCG	21	ACCATGATAG	41	ATGGTGTCTC	45	GTTACTCTAC	36
ACTTGGGCAT	34	GAACTCGCGC	18	TGTGCTAGGC	15	ACATAAATCA	41	AATGCCAAGG	20	TTGCGTTTTC	25		TCTATATCCT	36	CGTAAACGGC	25	TACAGCTGAC	9	CTCAAGGGGA	36	GTACATCACC	38	AGGGCGAATC	34		TTGCACTAGA	28	TCAGATGAGC	28	GCCTGAGCCC	20	CTATGGGTTA	41	GCAGGCCCCG	45	TGTTAAGGCT	36
CCACTTCGTT	33	ATGGCTCTGG	18	TTTGCAACCC	15	TAGTCCCTCT	41	GGCCAGCGGC	19	CCAAACCTTG	25		CACTAGCTCC	36	GCTTGGCTCA	25	CGCCGCTAGG	9	CAGAATGAAA	36	GCCTTGTCCT	38	CTTGTGAAAT	34		ATAACTAGCT	28	CATGCTTAGC	28	CGTACTAGAC	20	GGCTACGGCT	41	GAATGGGCTA	45	GGAGGAACAG	36
GCATGTGCTC	33	CCGGAACGGT	18	CCAAGGCTCT	15	TGAGAAAGAC	41	AGGTCTGTCT	19	TTTATAGGAA	25		TAAGTCACGC	36	ATCTGCTTGC	25	TGTATCTAAC	9	AGCCCCTAGC	36	GGACAGCTAT	38	TGCTCACAAT	34		ATAACTGCAC	28	GACACGACCC	28	CATGCATGGT	20	AGTAGGCTAT	41	GAATGAAAGT	45	TCTTGCACCA	36
CATAGATGTC	33	CCGACTGGGG	18	ACTCGGCAGC	15	TTCGGTAATG	41	CGCCAATGCT	19	ACCTTAGATC	25		GAATTAGCGC	35	ATAAAGCTGC	25	TCGGGCTATC	9	CGAATTGGCA	36	ATGCCACACG	38	CTAGATGATC	34		AAGCCAGCCG	28	TGACCAGCGC	28	CGAATGGCCT	20	TCGCTTACTG	41	GTTCGCGGGA	45	TAGTCACGTA	36
TACACAGAGA	33	CTACACGAGC	18	TGTGACTAGC	15	TACGTGCTTC	41	ATCCAAATCT	19	CCGCGCGGCA	25		CACGTCGCCC	35	CCGTCTGCCC	25	CCTTGCAAGC	9	CACAAGACAT	36	CGCCGACTAA	38	CTCCGTCTAT	34		TATGCTAGTC	28	ACTCAGGCAG	28	CCAAACAGGC	20	AATCCTAGTA	41	AAACGCAGAC	45	ATAGGCGACA	36
AACAGTAAGT	33	CCGTCGGCCT	18	GCAAACTCAG	15	GTAGCTACTC	41	CTCTCTTTTT	19	TTGTCGCCTC	25		GATATTGCCT	35	TACTTCACTC	25	TCACGCTCCC	9	TTACCTGCGG	36	TCCATTTCGT	38	TCGGGCTCAT	34		GAGATCCGCC	28	CCATCGGCGC	28	TTAAAGCACG	20	CGCGTATAGC	41	GTTATCGAGG	45	AAATTCCCAT	36
CTGAGCGCCC	33	CACATGGATG	18	TAAGATAGGG	15	CATACTATCT	41	ATGTGTTCGA	19	GATGTACCAC	25		TAGGCTCGCC	35	GCAGGAGCGT	25	TAAGCCCTGT	9	CTTGCGTGCA	36	GGTTCCTAGC	38	CGGTAAAATT	34		GGTAACTAGT	28	CCAACGCTTT	28	AATCACGCAC	20	ACCAAATCAG	41	AACCCATCCT	45	TTCGACAACC	36
CGGCTGTGGC	33	GCTTCTAGCC	18	CACTTCTAGC	15	TTGACTTTAT	41	TACCACTCAA	19	TACAAGCGTA	25		CGCTAAACAC	35	TCAATTTGCT	25	GTTTGCGCTA	9	TCATGGACCG	36	CCCGGGTGCA	38	TACGATATAC	34		TGATCAGCCT	28	ACTGGAGCAC	28	CCATGCAGGT	20	GAATGTCCGC	41	GAATTTGCGT	45	CTACCAGACT	36
CAATATGGTC	33	ACTGGAGCAT	18	CAACATGGTT	15	GTTTTGTTCT	41	GGCTCGCGGT	19	CCGGACGTTC	25		AGACTCGCCC	35	CCGACTAGAC	25	TCAAAACGTT	9	CGCCAAAAGT	36	AACTGCACCC	38	CTCCGACTAC	34		TAAGAAAGTC	28	CTTAGCTTGC	28	CGCTAGCTAC	20	ACCCGCACTA	41	TGCACACACC	45	CGTTCTAACC	36
GAAATGCCGC	33	ACTACTAGGC	17	CGCATAGGCC	15	CGCCTAGAAT	41	TCTCCGCCCT	19	TGCTGGCCTC	25		AGCGACGTCC	35	ACATTGGCGC	25	TAAACACTGG	9	GAGACCTCAT	36	TGAGCTTTCT	38	GTGCAGGCTA	34		CCCCCAGCCC	28	CATAGGCTAC	28	ATCTAGCCGC	20	ACCAGGGAAC	41	GCGAATGTGC	45	GCCGGTAACC	36
ATAGCAGCTA	33	CACGTGGGAC	17	TGCTGCTAGA	15	CCTCGCCAAA	41	TTAGATGTGT	19	AGCCAGTTCT	25		GAAACTAGGA	35	TCGTCAGCGC	25	GCAGTAAGCG	9	TGCGACCTTC	36	TGCAATGTCC	38	GATTAAAAGG	34		TATTTCGCCC	28	CAATGCTCGA	28	CACTAGGTAC	20	TATGCTAGCA	41	TGGCTTTTCT	45	CAGCCACACT	36
CTTAGCTTGC	33	AATACATGAT	17	CTTCTAGCGT	15	CGGGCAATTC	41	CTGCACCGTC	19	CAAGGCCTCA	25		TATAGCTGCA	35	TCATAGCGCT	25	TATGCCGCGT	9	TTCTTCCCTG	36	TTGTAGGTTG	38	CCTCGTAATC	34		TTGAGAGCAC	28	AATAATTGCC	28	ATAAAGCTGC	20	TACAGGCTAG	41	GCCTATCAGC	45	AATTTAAACT	36
GAGCTACAAC	33	TTAAACTATG	17	GATATTGCCC	15	CCTATCACTG	41	TCGCGATAGG	19	CCAGAGAATC	25		ACGACTCGCC	35	TTTGAGCAGC	25	CCTGTAGCCA	9	TCACGACACC	36	GTGGTGCCCA	38	CCAGGCAGGA	34		TTCAGCTAGT	28	GCACATTGCG	28	TATACTCATG	20	TTAACTAGCC	41	TTTGGCCGTG	45	GCCGACACCC	36
CACAGCTCCC	33	CAAATGCGTA	17	CTTTGGCCGT	15	TTGCTTTGGC	41	ATGACATGGC	19	GTACAACTAA	25		TTAGTTAGCC	35	CGTTCTGGCA	25	CTACTACGGT	9	AAAGAATTTT	36	TCGTATTGAC	38	TCGACGCAAG	34		TGCCTAGCGA	28	AACAGCTTTG	28	CGTACAGGTG	20	TGCAGTTTTT	41	ACGTTGTCTT	45	TAACATCAGT	36
TCTCCAGCAC	33	GACTGCCCAA	17	AGGATTAGCC	15	TCACGCACCA	41	CGGCGTCGCC	19	CGATTCCAAT	25		ATAAACAGCG	35	AACAGCGTAT	25	TACATAACGG	9	CTGGCGATTA	36	ATCCAGATAC	38	CCCGCGCCGT	34		AACAACGTTC	27	CCTATGGCAT	28	TCAAAGTAGC	20	CGTACCTGCA	41	CCCGGGAACC	45	AAGGCATGCT	36
CAAACTCGTG	33	CTCCGCGCGC	17	CAATATGGCC	15	AACGCTAAGC	41	CGCGCCGCGT	19	ATAAATAAAG	25		CCTTAAGCCC	35	TATGGCCGAC	25	AATTTGCTAG	9	TATCCACGCG	36	ATGTCGACTA	38	TGGAATGAGC	34		CAATAATGGA	27	ACTACTGCCC	28	ACGAGCTAGC	20	AAAGCACTCC	41	TAGCCCAAGT	45	GCGGCACGCC	36
CACCAGGTTT	33	CCATATGGCC	17	TAGCTCTAGT	15	TTGCGCGGAC	41	GTGTCACCGC	19	ATGACTACCA	25		AGGATTGCCC	35	GACACTAGTC	25	TACTGCATAG	9	GACCACAATC	36	AATGGGCGCT	38	TTTAAAGAAC	34		TTCGGCCCAC	27	CATTGCGCCC	28	TCATCTGGAC	20	CGTGTACTCA	41	TCCGTAATTT	45	GTCAGGGTAT	36
CTCAATAGCC	33	CCAGATAGGG	17	ACGACGTAGC	15	GTCAGATCAC	41	CTCTGACTCA	19	CATATACACG	25		TCCCGCCAAC	35	CATAACAGGA	25	ACTTGCAGTA	9	CCGCGTAGCC	36	TGCTCCGCGC	38	ACCACACTTC	34		TACTTCATCT	27	GATGGCTAGC	28	TTAATATGCT	20	GAGCCAAGCC	41	CCTAGAGCTT	45	CGTCTTTCCC	36
GCAAACCGCA	33	TCAGCTAGGC	17	TTGTTAGCGC	15	ATTTTCTTCG	41	AGCTACAGCT	19	TACCGCACAG	25		TCCTATGCCC	35	TCATTTGAAC	25	GTAGGTACGT	9	CATGCCAAAA	36	ATTGACAGAG	38	CTATGAGACT	34		TCGTCATGCA	27	TCCTTGCTAC	28	TATGGCTATC	20	TAGGTTCACC	41	GTAACCCAGT	45	TTCCAGCAGA	36
AGCTCAGCAC	33	ATTATTACCT	17	ACAAGAGCTC	15	TCTCGCTCCT	41	TTAGTTGGCC	19	TCATGACGGG	25		GTAATGGCGC	35	GATATTGCCC	25	ACTAGCATCG	9	GGTCGCCAAT	36	TTTCGCATAC	38	CAAAACCCAT	33		AAACGCCTGT	27	CCAAACGCGT	28	TACAGCAGAC	20	GTATTCATCG	41	AACGACAATT	45	AATCACGCAA	36
TCATCTTTCC	33	AATCTCTAGC	17	CCTAGCTCTT	15	ATGGCACATC	41	AAGGACCTAG	19	TACCTGCTTT	25		TACATAACCT	35	ACAAACGTGC	25	TATTAGCTCT	9	ATTTTTCCCC	36	TCGAGGCCGT	38	GCGCAAATCC	33		GGCTAGCACG	27	ATAAACAGCG	27	TACATTGAGA	20	TCCTGACTCC	41	TGCCTTCGCT	45	CTAGATCTCT	36
TATACAAGGT	33	CACAAGGGCC	17	GAACTTCGTC	15	CCTAGCTCAC	41	ATCGCGACTA	19	GGCTTCGGTA	25		AGATGAGCCT	35	AAGGTTGCCC	25	CATCTCTTGT	9	ATGACACCTA	36	AATTTACGAT	38	CTCAGAAGCT	33		TTTCGCCAGG	27	AATACTGTGG	27	TCCTTCGCTC	20	CCTTTTCTGG	41	TCTGCGCTCA	45	TCGCCGGTAA	36
CAATCTGGTA	33	GTAGTAACGA	17	TACGTGAGTC	15	TGCGCACCTT	41	AGTCGCTCGT	19	CGGTCGCATT	25		AACTTGTGTG	35	TACGTGAGTC	25	CCCTATCTCT	9	AAAACGGCTT	36	ATGCTTACGC	38	TTCAATAGAC	33		ATGCCAGCTT	27	ACTGGCTATC	27	CAAATGCGTA	20	ACTGCTGACG	41	TATACGCCAA	45	CGGCCCATCG	36
CTACTCGAGA	33	TAGCCAGCCC	17	AGGTTTGACC	15	ACGGTATGTA	40	AGGATGAACG	19	CCACTGTTCG	25		AACGTGTGTC	35	AATTTGCTAG	25	ATAAGCTTTG	9	CCCCAGTCCC	36	CACGACAACG	38	GGTCTCCGCG	33		CCCATCCGGG	27	CCGGTTCGGG	27	CTACTGCCGC	20	GTTACGCTAC	41	AGCAACTTCT	45	TCTCTTGGAC	36
TCCTGTGCCT	33	GCTCTGCTGC	17	CGCGGGCGCG	15	GCCGATTCCC	40	AGCCACTCTG	19	CGTAGTTTCC	25		TGCGAGAGCA	35	TTGCAGCGCG	25	GGCAGGTGCG	9	GTAGTATGTG	36	CGAGAACATG	38	CACGATAGGT	33		GTCTTAGCAC	27	GTTTCCGCCC	27	GTCAACTGCG	20	GACACTACGT	41	GCTGGTAACC	45	CGCCCCTCAC	36
TAGTGCGGAT	33	TCAGAATGGT	17	GTAATGACTG	15	CATGGTTGGA	40	TCCATGTAAT	19	TATCGCGCGC	25		TTCGAGGCCC	34	CAGATTGGAA	25	TAACGGGCCC	9	GGTCCACCTT	36	GATCGGTCCC	38	TGATATTCAT	33		TAATTCACTT	27	CCCTGGGCCC	27	AAAAAACGCC	20	TGGGTTCTAC	41	ATAGAAGCAC	45	ATTGCTAGTC	36
ACACGCATGG	33	TACATCTCTC	17	ATACATGCCT	15	ACTGATAGAA	40	CGCCACTCGT	19	TACGTTCTAT	25		GCGGCATCGC	34	CATAGATGTC	25	TGCCGTCCTT	9	CGCCCAATCA	36	AGTTTTACTA	38	CGTTGCCATT	33		TACATCTCTC	27	TCGATCGCGC	27	TCAAATTCTT	20	TGCCCATTAC	41	GTATGCGAGT	45	AATACCCACT	36
ACTAACGCTA	33	CAATTAGGAC	17	CGCAACCGGG	15	TCTAATCTGG	40	GTTGCCCGTT	19	AAGAGTTGAG	25		TTTACCTAGG	34	AAGGCCCAAG	25	ACGCAACTGC	9	CCGATAACAT	36	TGCCTTGACC	38	AACCGTGCAC	33		TACACGCCGC	27	CATGACAGGT	27	TCTAAACAAG	20	TTTCCGCAGA	41	GCTTGAGTCA	45	GAATTACGTA	36
TTACGCTTGC	33	CCTGAGGGTA	17	TGCATAGCGT	15	TGCTTTCCCG	40	ACAAACCATT	19	TGTTCCGTAA	25		ACTATGGCGA	34	TAAACACGAC	25	TACATTGAGA	9	GAATGAATAT	36	GTTTTACTAT	38	ATCACCGGAC	33		GCGGGCTATC	27	AACTTGGCCT	27	CCTTCAGGCG	20	CAGATAGTCG	40	CGATCGCACT	45	CCAATTTAAA	36
GATCGCCACT	33	GTCGTATGCC	17	TACACTCTGT	15	TCATGGATCG	40	GGAGTCTCTT	19	CTAGGCCCTA	25		TGATGCTATC	34	CCCTCTAGCA	25	TACTATTAAG	9	TTCAGCATTG	36	TCGCCGCAGA	38	AATGGTGCAA	33		CTGATAGGCG	27	TCTCGGCAAC	27	TTAACGCTCG	20	GACAATGGCT	40	ATTTGAAACA	45	CACTGGCTTC	36
GCAGACCGCT	33	GCATCTGCGG	17	TAATGCCCTC	15	GTCCGCCCTA	40	TTCCGCGTGT	19	ATCAACGCAT	25		GCCACCGCCC	34	CTAGACCGGC	25	TGATAGGATC	9	CATCGACTCC	36	TGCCCATCAG	38	CGTAATGCTA	33		CTCAATAGCC	27	ACTAGCCAGC	27	GCATTAGTGA	20	GCTTGCGTAA	40	CCTTCACGCC	44	GGCTAGAATA	36
TATGCTAAAC	32	ACTCCGGCCC	17	TGATGCAGCA	15	TGCGCAAGCT	40	GCCATGAGCT	19	GCCTTACCCA	25		TACGGCTGAC	34	CTGCTCGCCC	25	AAAGATCTCC	9	CGAATGTCTA	36	GGTTACAAGC	38	GGGTGCGCAT	33		GACGTGCGTC	27	CTGCGTCGGC	27	TGGGGCAAAC	20	CTAGCCTAAG	40	CCAAAGCATT	44	TTGTTTTGCG	36
CCATCGGCGC	32	TCAGAAAGCA	17	GCATTGCTAG	15	TATTATGTAC	40	GTTGAGGACT	19	ATAGCCGGTG	25		GCCATTCCCG	34	GCAGTCGCTA	25	GTGGGGCCGC	9	CCGAAAATAA	36	GTTTTTTCAG	38	CGGCCGATTT	33		TTAACTGCCG	27	TCATAAGCGT	27	GTTTGCTGAG	20	TGGATTACAC	40	AACCGCATAG	44	AGTCCCACCA	36
GACAAACGGG	32	TTTGGAGCCG	17	GTAGGTACGT	15	AGCCAGGCAC	40	TAACCATAGG	19	TCCATGTCCT	25		AACGGCGCGT	34	CGTACTAGAC	25	CGTCATGGCC	9	CCCGCTCAAT	36	TTACCAGTAT	38	TGGTTAGCCG	33		TTCAGCGCAC	27	ATTATTACCT	27	ACCATGTGGA	20	CATCCGTCAT	40	TGGCCGCCCT	44	CCCATACCAA	36
CACCGCTCAG	32	TAATGGCTCT	17	TACATCTGAA	15	GCCTTACGGA	40	ACTAGTGGCA	19	GCATACCCTC	25		GTCAAATCCC	34	AACAGCTCGT	25	ACACTAGCAA	9	CTTCGAGTCA	35	TACAGAAAAT	38	TACTATACTG	33		ACTCGGCACA	27	TCATATTAGC	27	ATGCATGGGC	20	TCAATCCAAA	40	AGTTGCATCC	44	GCTGCCCGCA	36
TACGACGCTC	32	GTCTAGCTCG	17	AACTGCGCTC	15	CGTGTCCTAT	40	AGACGCTACC	19	CCTTAAACAG	25		ATTACGCGCT	34	GCACTGGCGG	25	CCGTACTAGC	9	TACGTACTCC	35	CATGGGAACT	38	GCCAATATCC	33		GCATTAGCCG	27	CCCCTAGCGA	27	CCCTCGCAGC	20	CATCCGCGAG	40	GAATGCCCAG	44	TAATCGCCGC	36
GCGGCCCGCG	32	ATAAAGCTGC	17	TATCGCACGC	15	GCGCCATCGA	40	AGAACTTCCG	19	GTAGTACGCT	25		TCAGCTCTAA	34	TACTAAGCAC	25	CACTTCCCCC	9	TGCAAGGGTG	35	TTAGGCTCAG	38	TAAGGACGAG	33		CACAGCAGCT	27	ACGCTAGAGC	27	AAACAGCTGC	20	AGGTGCCCTC	40	TAAATGATCG	44	TAAACGAGGC	36
CCAACCCGGG	32	ATACATGCTG	17	AAATGAGCCA	15	CATACCAAAT	40	TTAGGCGTAT	19	TGGCGTCCCC	25		GATTGCCTCC	34	GATCCATGCC	25	CTTAACAAGC	9	CCGTAGAGAT	35	AGGCATGCCT	38	GCCATATTAT	33		CACGGGGTCC	27	CGAGCTAACT	27	TAAGCTCTAA	20	GCCAGTCCCA	40	TACCGTTCCC	44	TTATCGTGAA	36
TCGCCGCAGC	32	ACGGCGCTAT	17	CGTAGCTGGC	15	ATGCCATAAT	40	ATTGAGTTCT	19	TTCCAATATC	25		CTTGCAGCAC	34	ATCTAGCCTT	24	GGCATGACCT	9	ATTGCGGATT	35	TTTCACCAAC	38	GAAAGCACGT	33		CCCCTAGCGA	27	TAATAGTAGC	27	CACCACGGAC	20	TCGGGCCTAA	40	TGCACCCGGT	44	GAAATAAGTA	36
TCCTTAGCTC	32	GACTGCAAAC	17	TAAACGCCTC	15	TAGCCGGGCG	40	GGAGCGAATT	19	TAGCCCAACT	25		TGGGAAGCCT	34	TAAAGCGTGC	24	CTAAACTTGG	9	GCCTTTAGGT	35	CGAGCCATTT	38	TGGCCCATCC	33		GTGCGTGCCC	27	TTCACCTGTG	27	TCAAGCTACC	19	TAGCCAAGCT	40	CGCGATGAAG	44	GAATGGATGT	36
TACATCTCTC	32	CATAAGGGAA	17	TATAGCCTAC	15	TTGTCTCGCA	40	ACTCTCCACT	19	GATCGCCTCA	25		TAACGCTACC	34	TATTTCCAAC	24	TAGCCCTAGC	9	ATTGCCGTGT	35	AGCTCCCTGA	38	TTCAAGTTGG	33		TCTTCGCTGC	27	GCACACTGCG	27	ACAGCTCGCT	19	TATGCTGCTC	40	GAATCGATCT	44	GAGCGCTTTG	36
CACTAGCGAC	32	ACCTGGGCAC	17	GATGGCAAGC	15	TGCTAAATGT	40	GGCTGCTTCC	19	CCAATACCAT	25		GCAAACCGCA	34	ACTACAGCTT	24	CACGCGTGCC	9	AGCAGGGCAT	35	CGGTCCAACA	38	TGCTTACCCA	33		GACACTAACT	27	AATCTAGCGT	27	CCGCTACAGC	19	CCTGTGTGAC	40	TTAGGATGAG	44	TAACCGGCGT	36
AGGATTGCCC	32	GTAAACTTGG	17	TTACCGCTAG	15	TTGCCTCTTA	40	GCACATGCCT	19	ACGACATAGT	25		AACAGGCTCC	34	GAAACTAGGA	24	TCTCGCCAAC	9	CGAACAATGC	35	ACCTTCACTG	38	ATGTTCGACT	33		TTAGCCAGAC	27	ACTCAAGCCT	27	AAACGTGCAC	19	CGTTTGGCGC	40	ATCCGGGAGA	44	TGTCCTACCA	36
CAGACCGGCC	32	CCTCGTGCCC	17	CATTATCGGC	14	TGCATGAGCC	40	TTATTGAAGT	19	CAGCATCCCC	25		GACACTCGCC	34	GACTCGCACG	24	AATAGAGCGC	9	TACTCATTAT	35	ACCGCACCGG	38	CACGATGTAT	33		ACTTTAGCAC	27	GATAGAAGCC	27	CAATATGGCC	19	GTGTCACGTT	40	ATTGGATCGC	44	TGCGAATCAA	36
TTAAGCTATG	32	CACGGCGCAT	17	ACCCTAGCAC	14	TTCTTACCCT	40	TTATGCGCTT	19	TTCAGGAGTG	25		ATGACGGCAC	34	CATAGCGCCT	24	TAATGCGGAT	9	CCCGTCGGCC	35	GTTCGACCCC	38	GCCCACGTGC	33		CACTAGCTCC	27	ACGCTAGCCC	27	ATGACGGCAC	19	TCAAAACAGC	40	TCCACAGTAG	44	TGGTACGGAT	35
GACTGGCCGC	32	AACAACAGCC	17	TCACACGAGC	14	AGATCCACTT	40	CTACCCAGCG	19	CACGACTGTT	25		CGAAGTGGTC	34	CCCCTAGCCA	24	TTCACTAAGG	9	ATCGATATAG	35	CAAACCAGGC	38	TAATGCTACT	33		AAAGCTCGCA	27	TAGCCAGCCC	27	CGCGCAACCG	19	ATCATAAACT	40	ACACGCTACG	44	GCAGAAATTT	35
CAAAGCTCTC	32	TCGGGCTCGT	17	CACAAGGGCC	14	AGGCCAACCT	40	GGTGCATCAA	19	TAGCCCAAGT	25		GTAGAGCACA	34	CTACGTGTGC	24	GCACTGCTGT	9	GTTAAGACGA	35	CTGGGCCTTT	38	GTAGGGATGG	33		TCAATGTTCT	27	GCTCTAGCGA	27	TCGAGCGCCG	19	GTGCTACCAT	40	GCGGACCGAT	44	CGCTCGGAAT	35
CCAACAGGCC	32	CTGCTCGCCC	17	GCAAGAGCCC	14	CTGCCTGGCC	40	CGCATGCTCA	19	TCGCTCCACA	25		TACCGCAGCA	34	AGTTTGGCCC	24	ACTTGGGCAT	9	AACTGTTCCC	35	GTTTGCAATC	37	TCGGAGTATG	33		CAGGGCGGAC	27	TAGCTCACGC	27	CAGAGCTAGC	19	CAACTAGGAG	40	AATTACATTT	44	GTTACCCCCG	35
CCCGTAGCTT	32	CCCATCCGGG	17	AAACACAGCC	14	GTGCCTATGC	40	AATGCTAACG	19	TACCAAGGAT	25		CTTTCGGCCG	34	ACGGAGCAAA	24	TTTTCTAGCT	9	CTAGTCCGTA	35	TGGAAGCTCC	37	CTGCGACAAA	33		TTTCATTTGC	27	TCACTAGTCT	26	TAATACGCGT	19	CAACACCAAC	40	CCTCGAAGGC	44	TCTGATCCGA	35
TACGTCGTCT	32	ACTGAGCCCT	16	TCAGAACAGC	14	CTGGCACCCT	40	CTAGTGCCCT	19	AAGGCATGCT	25		CAATATGGTC	33	TACTAGCTTG	24	GGAGTAGCTG	9	AGGATTAGCC	35	CAATCCGCGT	37	GGCCCGTGAC	33		CCATTAGGCC	27	GACTGCCCAA	26	ACTCCGGCCC	19	ACGCTTTCGT	40	CCACATGTTC	44	TGTCGACCGG	35
GCCTGGCACC	32	AACACGTGTA	16	CCTTGGCTCT	14	GGCTGCAGCC	40	GGATCCGTAT	19	GTGATTCCAA	25		CCACGGGGCA	33	CGTTATGCCC	24	TTGCACTAGC	9	CTCAGGTATG	35	GACAAACACA	37	AAAAAGTTAA	33		CCCTGGGCAC	27	GCATCAAGCT	26	CCAGATATAC	19	CTAATCCGAG	40	TGAAGTACGG	44	CTGGCTGCCG	35
GCAAAGCACG	32	TCGCTCGCGC	16	GTTAGTAGCT	14	GCCGAGCTTT	40	CCCTTCGCCG	19	GTTGTCCCAA	25		CCATGCCCGG	33	ATCATTTGAA	24	ACTGTGGCCC	9	TGCTAGAGAA	35	ATTGCTCAAT	37	TGCACCTGGT	33		CGACTAGGCA	27	TGTTTGGCCC	26	TCTATCCTCC	19	TGCTCGTGCT	40	AACCCCGGTA	44	TCATACGCGC	35
AGCCAAGCCT	32	TACCACGCCC	16	TTCACTGCCC	14	CCAAGTAGTG	40	CGTGCGAGAT	19	TACACATCGC	25		TCGAGCGCCG	33	CCACCTGGGT	24	ACTATCTAGG	9	ACCGTCCTAG	35	ATGCTCTGCG	37	AAGCCCGAAT	33		TCCTTAGCTC	26	CAACTGCTCT	26	CCTGTGACGG	19	GGTGGTCCCG	40	GATTTGGAAT	44	GACAAATACA	35
CCTTGGCGGA	32	CCTTCGGCTG	16	TACGAGAGCC	14	CATCACTCTT	40	TCAAATCCTC	19	GAAAACTAGT	25		GCCTAAAGCT	33	ACTTAGCTCG	24	TCACCCGGTA	9	TAATTCAACG	35	GCCCGCGACT	37	TGAATGCAGG	33		TCCTGCCGGC	26	TTAGGCGCGT	26	GATAGAACCA	19	ACACTAATCC	40	GGCGTAGTCG	44	ATCTCACTGG	35
TTTAAGCTCA	32	CCTACTTCAG	16	CCGTCGGCCT	14	ATTTTCCATT	40	TGCTCCGCGC	19	CGCCATTTTT	25		CCCCTCGCCC	33	GTCACCGGTT	24	CATACAGCCT	9	CCAAGACATA	35	CAGACCGAAC	37	AGATGCCTCG	33		TCTACTCGAG	26	CCATGCCCGG	26	ATGTAGCTAA	19	GAAATGTCAT	40	TTAGGCGGTC	44	TGACCGGGAC	35
ACGCGGCACA	32	ATAGTAGCCC	16	CTTTCGGCAA	14	TTGACCCTCT	40	ACACCAAACC	19	TGATGCGACC	25		ATAGTAGCCC	33	ACGATAGCGC	24	TTAATATGCT	9	TTTCGCACTG	35	GGCGATCCCA	37	TTCTGGCTGC	33		ACACGCGTGG	26	GCAAAGACGA	26	GCTGTCCTGT	19	CAGAACATTG	40	ATCACCCGCT	44	GCGCCCATCG	35
GCGACGACGT	32	TACATAACCT	16	TGTCTCTAGC	14	CGAGATACCC	40	ACATTTCTTG	19	TCACTCGGAC	25		CTATGCTTGC	33	TATACTCGCC	24	ATAGCTAGGC	9	TATCTACCCA	35	TATAGTGTCG	37	GTCCGCGCTT	33		TACACACGGG	26	GCAACCTAGT	26	AATGCCTGGA	19	AGGCCGTCCT	40	CATGCCTGAA	44	AGCCTCGATA	35
GACAACTGCC	32	CCTACTTGCG	16	TCAGACCTGC	14	CTATTGCCTT	40	GCCACAATGA	19	TATCCAGAGC	25		TAAGCTCCGT	33	TGAGTTCCTT	24	CCTTCGGCTG	9	CCATGGACAT	35	CTCTTTAACG	37	GCAGTGCCAA	33		CCATTCTGGG	26	TACGCGCGGC	26	ATAACTAGCT	19	TGCGTTTCCT	40	CAGTAGTATG	44	CAGGAGATCT	35
GCCATATGCA	32	CATTGGCTGC	16	CACTGCGCTT	14	TGCCGCCGTT	40	ATTATGGTAG	19	TTCACTCTCG	25		TCCGAACGCA	33	TAATCATGGC	24	GACAACCCCT	9	TGCCAGCATG	35	TAACGAACCA	37	TGCTATTGCT	32		TACATTGACA	26	CCTCGGCTCC	26	TACGTCACCT	19	TTCCAATAAT	40	GTTGACCTAT	44	ACTATTCGGT	35
ACATAGGCAC	32	GCAAATGCGA	16	TAAGCTAGGT	14	AAAGGCCGGT	40	TCTCCACACA	19	ATAACCAATA	25		CCGATGGCGT	33	CCACAGGCTA	24	GTAGTAACGA	9	GCTTTAACCT	35	CGTGCGACGA	37	TTCACCAGAT	32		TTTAAGCTTT	26	TGATAAGCCT	26	TTCTAGTAGC	19	TACCTCGGAA	40	CGATAAGCGC	44	GTATTGCCAT	35
TGAAAACAGC	32	TCAAACTCTG	16	ACGAGCTAGC	14	GATCGGTTCT	40	CTCTGATCCG	19	CCGGAATCCT	25		TATGCTTGCC	33	GACTTCCGCC	24	TTTACATAGC	9	ACGCAGATCG	35	TTGAGAAATT	37	CTTGCCGGTG	32		TTCATCGCAC	26	CGCAACCCGC	26	ACATTGGCCA	19	ATCCTTGACT	40	TTCCGTGTCG	44	CTTTTCACAT	35
GACACCTGCG	32	GATGGCACAG	16	GGTGGCGAGC	14	TGCGTTCCGT	40	TACGCTAATT	19	GAGGAGCGCG	25		TCTGAAGCAT	33	CGCTAAGGTC	24	CATAGATGTC	9	CGAGTCATCT	35	TCACTGCCTA	37	TCACTTACGT	32		ACGACATGCC	26	TAGGCAAGCT	26	CATCTCGGTG	19	GGGGTCCGCC	40	AGAACGGTAC	44	TCCCAGGTCA	35
ACCTGGCCTT	32	GATAGCATAG	16	ATTCCTGCGC	14	GCGGACACCG	40	ATCCTCTGGC	19	TCAGCCATCC	25		GCTTCGCTCT	33	GCATCTTAGC	24	CCAGCGGCTA	9	ACCTGATTAG	35	CGAACAATGC	37	CGTTCGCATT	32		ACTGCGGCAC	26	GCCATAACGC	26	GGCACAGCGC	19	TCTCGTCCAA	40	TCTAGCACTC	44	CTAGCCAATC	35
GCATCTGGCG	32	GCCAACATGT	16	AACAAGTGTG	14	GGTCGCCAAT	40	ATGCAACTAT	19	CACCTTAACT	25		TCAATCGGGT	33	TCAGACCGCA	24	ATTAATGCGC	9	GGACAAGGGC	35	GGGGCACCGC	37	TTCATGGCTC	32		CCAGCGGCCC	26	AATAGTAATC	26	TACCACGCCC	19	GCCCTTGGTG	40	CCAGGCCGAT	44	GCTTTGGACT	35
GTTGCCGCTC	32	AAGCGAGCTA	16	CGCAACGCTT	14	CTCGCAGGTG	40	TCGAAGCAGT	19	GCGGAGTCCC	25		CATAGCCCAC	33	TAGATAGCGC	24	TTGGTCTAGC	9	AACCTTTTCT	35	TCCGAACAGC	37	TTTGCCATCA	32		CACGATGGTT	26	GGCTAGCACG	26	CTGAGCTAGC	19	TGCTATAACG	40	CTAAACTGAC	44	TGCGAGAACT	35
TCGGCACAGC	32	ATAGCACTGG	16	CAAACATGTG	14	CTCGAGAAAC	40	AGCCTCCTGT	19	GAAAGTCATC	24		TTGCTCAGCT	33	TTATGTAGCT	24	TAATGCAAGC	9	CTACACGCCT	35	GCGCTGTACT	37	GCGGTGCATT	32		TCAGGAGCCT	26	GCGGAGCGTC	26	TGCCCCGCCC	19	AAAGTACTCC	40	AGGGTCACCG	44	CTACCCTATG	35
TCCAACACGT	32	TCAATTTGGA	16	GGCGCATGTC	14	ATTGGTATCT	40	CGTTCGAAAT	19	AAAGCTTAGT	24		CCTATGGCCA	33	ACTACAGCGC	24	TGCACTGGCG	9	GAAGCCACTA	35	ATTTTTCCCA	37	GTGCGAGCGA	32		ATCAAATCGC	26	GGGGCTCCCC	26	GACATAGTTT	19	TGCCAGGCTT	40	GCTATCGGCC	44	GGGAATACTA	35
CTAGTAGCCT	32	AATTTGCTAG	16	TACCGGCCCG	14	TCGAACAACT	40	CTAGCCTTTA	19	GAATTGAGTC	24		CTATTCTAGT	33	TACACGCAGC	24	CTCAAAAAGC	9	TTATCATACA	35	CTACCCATAC	37	GAAAATTCCT	32		GCTATGGCAC	26	AAGGCCCAAG	26	TTCGCTAGGC	19	TGGTTGACCC	40	CCCCTATGAT	44	ATACAGCCTT	35
CCAAATCGCT	31	GACTATGCGA	16	TCTTTTCGCG	14	ACGCACTAGG	40	ATATCACGTG	19	GTCCGCGTCT	24		GCTATCTCCG	33	TGGGTCGCAC	24	CCGGAGCCTA	9	TGAGTGCGCA	35	GTCAATTCTT	37	CACGTCATCG	32		TAGCGCAGGT	26	CCACAACGGC	26	TCCGAGCTAG	19	CATAGACCCT	40	TTGCTCTAGT	44	TCACGAACCG	35
GTACATGACC	31	AAAAATTGAG	16	GTTATTTACG	14	GCTGGTTCAC	40	TCTAACCCGG	19	AAGTTGAACG	24		ATAACCCTCG	33	GTAATCGGCT	24	GCCAGGCGGT	9	GAGGCATCCC	35	CTGCGGATCG	37	TCCCCGTCTT	32		AAGCCAGCAC	26	ATTGCCAGAC	26	ATAACACCAC	19	ACCATGCCTT	40	CACTTTGCTA	44	TTACACCAGG	35
ACAAACGTTA	31	TGCAACGAGG	16	GCCTAAAGCT	14	ATGCTTACGC	40	AGCGACGCAC	19	CGCGCGACTA	24		CACCACGCCC	33	GTGCGTGCCC	24	CCTTCCGCCC	9	TGCCTAGGTT	35	TTTGGCCGTG	37	CTTCGCTAGC	32		CCACATGCCC	26	TCACTGCTAT	26	GAAGGCCGCC	19	GTCGCAGTCC	40	CATGCCAAAA	44	CGATAATAAC	35
TCCCGATTGA	31	AACTTGTGTG	16	GGCCAACGCC	14	GCCAACCCTT	40	CACGGATGGC	19	ATGTGTGCGT	24		TATATCAGTC	33	AATCTAGCGT	24	GCACTACGCC	9	TTTAGGGGCA	35	CAAACCAGTC	37	TCAAATAGCT	32		GCTAAACGAC	26	CCTTCAGGCG	26	CGCTTGGCCC	19	TAAAAGGATT	40	TAGGCCACTA	44	AGACCCCAGT	35
TCGAACCGCC	31	GTTACTAACA	16	GACGAACGCC	14	GTACGAAAGG	39	TCCAGACGCT	19	CCTCTTCCTT	24		ACAGCGCTGG	33	AACAGCAATG	24	TATTGCTACC	9	AAATGAGATT	35	CTTATATCTC	37	GCGAGACCCA	32		CCATGCAGGT	26	TTATGGGCCC	26	GACTGCCACG	19	CGTTACCAGC	40	TTGTACCCCC	44	TAGTGCGAAC	35
CCTTAGGCAC	31	CCCTAGCTAC	16	CACTGGGCTA	14	CAGTATTTGT	39	AGGTACCCTT	19	ACCCATTTCG	24		CTGCCAGCTA	33	TCAACTAACG	24	TCACGCCAAC	9	CGGGCAATTC	35	GGCTCTGCCA	37	TCACTTCATC	32		TACTATAGGC	26	ACATGTGGCT	26	TCCAGCCAGC	19	TGGAACACAT	40	CCAATCCTTA	44	TCATATAGGC	35
ATGGTGCCCT	31	TATTGAAGAT	16	TACTTAGCTA	14	GCGGCACGGC	39	TTTGCCCCCA	19	TTAGATTCTA	24		CAGATGTAGC	33	GATTGCTCCT	23	TCACCAGGCC	9	AATGCAATAC	35	CCCGTTAATG	37	GGTCCGTCGG	32		TCACGCTGAG	26	CATTGCCCGT	26	TTATTCGCGC	19	TCCCCATAGC	40	GGCCAAAGCA	44	TATGCACAAC	35
CATTAGGGAA	31	ACTTGGGCAC	16	TAAATGCCAC	14	TTATGGGCTA	39	CTAGTGAGCT	19	GTTTGCAATC	24		GGCGGACAAG	32	ACATGTCTAG	23	AGCCTAGCAC	9	TTGCTTGGCC	35	CCCGCTCAAT	37	TCAGCTTGGG	32		ATTATAGCAT	26	GTTACTAACA	26	ACCAGCTAAC	19	TCTTGGGACT	40	ACTTTCATTT	44	CCAGATTGAC	35
TCTGGCGCTA	31	CCTCTAGCCC	16	GTTATTCCAC	14	AGAACGCTTA	39	TTTCAGTTCT	19	CCTGGCATAT	24		GGTTATATGC	32	AACGCGCTAC	23	TTTATGCACG	9	AACGCGAGAT	35	TCGTGCAGTT	37	CCGCTGCCAA	32		AGTACTGCCC	26	CTACCGGGCC	26	TCAAGGCTGA	19	TACGGGTGGA	40	TCGCTTTAAT	44	ACAGGCCTCG	35
GATGTGCGCT	31	TATATGCTCT	16	CCGACAAGGG	14	CTGCTATGCG	39	TAGCCTCTAG	19	TGGGTGAGCT	24		TCATATCGTC	32	GACTTGCCGG	23	CCTAACTAGC	9	TAGCCAAGCT	35	AGAGGGTTGT	37	ATCGTTAGCC	32		AATGGATGTC	26	AGGCTACGCC	26	TATAGCTGCA	19	CCTATCACTG	40	TGCCGGTGCG	44	AATTGGTCCT	35
TCTAGATCCT	31	TACGCTAACA	16	CCTTAGCTAA	14	TTAATGAATC	39	CAGATCCTGT	19	AAGCCCGTCA	24		TGCAACGAGG	32	TACATTGAGA	23	TAGCCAGCAC	9	AGGCCGTCCT	35	CTGTAAAAGT	37	GCGGTTCGAC	32		GTCTAGCTCG	26	TTTGGCTAGA	26	TATGCCGCGT	19	GGTCGCCAAT	40	TACTGTCCCT	44	CAATGCACTA	35
ATAATGGCGC	31	CATAGCGGCT	16	TACGCATAAG	14	ACTGCCTAGC	39	GAATGGTCTT	19	CGGACAGGTA	24		TCAAATGCGC	32	CCTGATATCT	23	TCAAAACGCT	9	CCACTATCCT	35	CCAGAAATGA	37	CAAGATTATT	32		TACCGCAGCA	26	TATGTAGCCT	26	GCACTGGCGG	19	AAACTTAGAT	40	GGGCGTGGAG	44	TATAGTCGTT	35
GACAAGGCCG	31	GATCGCCACT	16	CTCATTAGGT	14	CGTCCTTCAG	39	GTCGCTTCGC	19	ACTGGAATGC	24		TAACTGCACC	32	CAATTGTGGT	23	CTTAACCAGC	9	TAAGCAAATC	35	ATCGCCTTGA	37	CGGCCGTCTC	31		CATAACTGGA	26	AAGTGCAAGC	26	CATTGCCCGT	18	ATCCGTGGCG	40	TGCCTAATCT	43	GATCCCGGTT	35
TCCTCCTCTT	31	CAGATTGGAA	16	CTCATGCGGG	14	CCATTGTAAA	39	GGTGTACCCC	19	AAATGCCTGT	24		TTTTAGTGCG	32	TACTACAGTT	23	ACAGATAGGC	9	TATATTGCTT	35	TCATTCGAGT	37	ATGTTCCAGA	31		CTGCCAGCTA	26	GTGTCTTAGC	26	AACAACAGCC	18	ACGCGCGGAC	40	GGTCCGTCGG	43	AACGTTAACG	35
GATAGCATCG	31	TTATGGGCCC	16	CGAAGTGGTC	14	TACTGTTTAG	39	AGTTCCTAAG	19	CCAAGTACAA	24		GACATCGCCG	32	TGCACGCTGC	23	AACATAGCTA	9	GCTGGGACCC	35	CATATCGAGA	37	TGAATGTAAG	31		ACGGAAGCCG	26	AACAATAGCT	26	TAATTCCTTT	18	TATAACGATG	40	AGGCCTCGAC	43	TGCACTACGC	35
ACATGGCGTT	31	TTTAACTAGT	16	TTTAAACGAA	14	AGGACTACTA	39	CTGCCTGGCC	19	GACTACGCAT	24		TTAACTTGCG	32	TACACCGAGC	23	GCAAATCGCT	9	ATGCCTTCGC	35	TGAATCGCGA	37	ACCCAAGTTC	31		CCATTGGGGA	26	ACCTGGCCTT	26	CCAACAGGCC	18	AGGGCTCACG	40	AACGGAACGT	43	GCGAGCTCCA	35
GAAAGCACGT	31	GGCTAGTGCC	16	AGATTAGCGC	14	TGCGGGACTT	39	TCAGCGCCTC	19	AAACGGCTCC	24		TAAACAAGGT	32	AGAAATAGCC	23	CACGCGGGCT	9	TCAGGGCCCA	34	GTTACTTTCG	37	TCACTAAACC	31		TCACGCCGCA	26	CAATGCTGGC	26	TTGCAACGCT	18	GCTGTCACGT	40	GTCCGCGCTT	43	GATAGGAACC	35
CTCTCGGCTC	31	GCAACCTAGT	16	CATCAGCTCC	14	TCGCCATTAT	39	ATATGCCACC	19	ACATGGCTCC	24		ACAAAGGCAA	32	TCTAAGCAAG	23	GTAAAGTGCG	9	CAAGGCCTCA	34	GACCGTTATT	37	GATTGCTTGT	31		CACTGAGCGC	25	TCATTCCGGT	26	ATATGCTTTC	18	CGTTGTGAAC	40	ACAGGCAAAG	43	ATTCCAAGTC	35
TCGCTCGCGC	31	TATGTAGCCT	16	TACGGCTGAC	14	CAATGCTCAT	39	TTTATCTCCA	19	CCCAAGAGAC	24		TACTGCCCGT	32	TAATGGCTCT	23	TTGATAGCAT	9	CTGCTTGCTA	34	GTAGCGCTAC	37	CGTACTATCT	31		AACATTGCAC	25	CAATACGGAG	26	GACTATGCGA	18	CCTTAGTCTC	40	AAAGCGCCAC	43	TAGTGCCACT	35
GGCTATGGCA	31	TCAACACCCT	16	CTGATGGCCA	14	CCATTCATTT	39	TAATCCCGGC	19	CTACTATCAC	24		CCACGCGGTC	32	TAAACACAGT	23	TTAATAAGGT	9	CCACCCTCTT	34	GTTGGATGCG	37	GAGGCCACCC	31		TCCTGTGCTG	25	CGTGATTAGC	26	CCAGGATGGT	18	CCACTCTAAG	40	AGCACCATTA	43	TAATGAATTA	35
AACTATGCAT	31	ACTGCTGTGC	16	TCACGCCGCA	14	GCCGTCCAAG	39	CAGAGTTGCG	19	TGCCGTTGGC	24		TACACAGAGA	32	ACTTCGGCTA	23	TCAAACCGGT	9	ACACGCCCAT	34	GCCTGAGACA	37	GAGCCTGCCA	31		CTTCAAGCGC	25	TCCTGCCGGC	26	CCATGCCCGG	18	CGCTAGCCAC	40	TGCCTTTCGT	43	TTTACGCTCT	35
GCTTGGCTCA	31	TCACTGGCAC	16	ATGCATGAGC	14	TTGTCATCTC	39	GATGCGCTGC	19	CTATCCTCAT	24		ATGATTTCCT	32	TCCCGCTTTT	23	TGACTCGGTA	9	AGGCCATATT	34	CCACGACCCG	37	TCGGGGCCCT	31		GCTAATGCCT	25	ATGCTCGCTT	26	AATACTGTGG	18	CAAGGTCCAC	40	ACCGCGACGA	43	GCTTGACACA	34
TCATGCGTGT	31	GACTATGCCT	16	GCTCTAGCGA	14	CCCCTTGGTT	39	CGCAAAACCT	19	CGGCTAAACG	24		GTCACCGGTT	32	CTACTAGAGT	23	ACAGCTAGCC	9	GTGATCCTTA	34	TGCCCAGGTC	37	CATCGCCTTT	31		ACTAGCCAGC	25	TGAGGCTACT	26	ACCTGGCCTT	18	AAGCCACGTA	40	GTACCTAACG	43	GGCCAGGTCA	34
AAAGCTGGCC	31	CCGTCTGCCC	16	AACGCCACGC	14	CCCACACCAC	39	ACAATTTCAT	19	AATCACGCCC	24		TACTGCAGGA	32	CCACAACGGC	23	GTGCTTCTGC	8	AGGGACGTTA	34	GCGCCACCTT	37	GTAGGTCATC	31		GTGGGCAAGC	25	ATTATGGCCT	26	TCTTTAGCCT	18	GAACGACACT	40	AAACTATGAC	43	CAAAGCTGGT	34
CATTTTGGTA	31	GGCATCACCT	16	GCGTCGGCCC	14	TTTTGCTGCC	39	ACGGGCCACA	19	GTCGCTGGAA	24		GTCATTTGGG	32	TCTGTGGCCC	23	CCGTTATGGG	8	CCCGGGGGCA	34	AAGCGACAGG	37	ACCTTACGCC	31		TACTGCAGAC	25	GATCGCCACT	26	GTAATCGGCT	18	TTGCTCATCC	40	CGCAAACTGG	43	GAAGGTTTGC	34
GCATCAAGCT	31	TACAACTAGA	16	GAATGCCCTT	14	TCCCAGTACA	39	CCAGGCACCC	19	CGCCAGTAAC	24		CAAACCCTCG	32	GGTCGCTCGC	23	TAAACACGAC	8	TGGCAAAACC	34	AGAAGATAGG	37	CGAATGTAGC	31		CCTTCAGGCG	25	ACGCTGGCCC	26	GGACTGACCG	18	TGAAATCGGT	40	AGTCGCTCGT	43	GCGATCTACT	34
TACACAAGGC	31	TGGCGCGCAC	16	ACAGCGCTGG	14	AGCAACACCG	39	TAATGGAACC	19	CTCTCGGGCA	24		CGGCACGGTC	32	GATACGCTAA	23	TTCATCAGGT	8	AAACCTTCCA	34	CCACCAGATA	37	ATCGCTTCCT	31		TATGCCACGC	25	ACTGAGCCCT	25	CCTACTAGAC	18	CCCGACTGCA	40	CAAACTTTCC	43	AATGTTGCTG	34
ATTACTAGAG	31	GTCATCTCCT	16	CCAATGCTCC	14	TCGTTACGTC	39	TATAATTCCT	19	GCGAGAGGTT	24		TTATAAAACG	32	TTAACATCAC	23	GTATTGCTCT	8	AAGTCACCTT	34	TTGCGTTACG	37	ATCCCTTTAT	31		TCCTTTCTGC	25	ACCTGCAAGG	25	TACGCTCTCG	18	GACCACCACC	40	AAGTTTCTCT	43	GCCTCGAAAT	34
AGGATTAGCC	31	GACAGGCGCC	16	CACCACGCCC	14	TCCAGCCACT	39	GAACCATATT	19	GCTCACTTAA	24		AATACTGTGG	32	TTTGACTAAC	23	GTGGTCCTTA	8	TCGCAGAGCG	34	ACTTGCTGGC	37	AAGACGTACC	30		TCGTGAGCAC	25	ATAATCTTGG	25	CAAAGCCCGC	18	GCCAACCCTT	40	AGATACGGCT	43	ATGTAAGTTT	34
AAAGCTCGAG	31	TAAAGACCTC	16	CAAAAAGAGA	14	CTATAGCCCG	39	CAGTACCGTG	19	TTATGGCGTT	24		GACATCTGCC	32	ATTATATCCC	23	ACATGTTTCG	8	AAGGAACTTC	34	TCGGTGCCAC	37	TCACTGTCGC	30		AACAGCACTG	25	CGCAGGCTGC	25	TTGACGCTGC	18	ATCTCGTACT	40	AGATGCGGCT	43	AGCTTGCTCT	34
TTGACTAACC	30	TACCCTGGCG	15	TAAAGCAGCG	14	CCAGTTCGAT	39	GGCCAAAACA	18	CTACCACCAT	24		TTCATTTGCG	32	CTTCCCCAGC	23	GTATTCTCGG	8	CATCAATTGC	34	TTCGCCCCGG	37	ACAAGTCAAG	30		GTGACTCGCC	25	ATACGCAGCT	25	GATTGCCTCC	18	TATTGGTGAA	40	CTCGTGCGTC	43	ATACACCTCA	34
GCGTAGCTCA	30	GACAGAGGCC	15	CTCTAGGGTT	14	CGCCATCCAG	39	ATATGCACTT	18	ACAGGCGGTC	24		CCTACTAGAC	32	GCTAGTCCCG	23	ATGGGCTGGC	8	TTGTACTCTT	34	GGATCACCCT	37	GCAAAAGCAA	30		AATTACTGCC	25	TACAATAAGC	25	TTCACCTGTG	18	TACGCCGATC	39	TCTCGCCCGC	43	ATCGTACGCT	34
GACACTAGTC	30	TATAGAGAGC	15	CGCACAGCGC	14	TACCGCAACG	39	CCGTCCTACT	18	CGACCTTTGG	24		TAAGAAAGTC	32	CGTAACGGTA	23	CAATTAGCCC	8	TCAGTTTCCA	34	GAGTTCCTTT	37	CTACAACTTA	30		TAATTTGCCT	25	GAATTCGCGT	25	CTAATCGCCT	18	TGCATGCTAT	39	CACCCGTAAC	43	CCCGCTCACT	34
GCTGCTGCAC	30	AACGGCGTCC	15	TCAAGTGCCT	14	TACTCCATAA	39	GAGCCACCCA	18	AGTCGCAGCC	24		TCCACTCCGT	32	TAACGCGCCT	23	CAGGACGGAG	8	TGCACTAGAT	34	TTAAAGTACG	37	GTAGCTGTTT	30		GCATCTGCGG	25	AGGGGTCGCC	25	GATACTGACC	18	CCACTCGCTT	39	CACAGGATTC	43	CCGGTTATAG	34
TAAAGGCACT	30	CACCTGTCTC	15	TTGGCACAGC	14	ATAGGCGACA	39	ACAGATATCG	18	CATTGCCTGA	24		CGATGCGGCT	31	TCATAACGAG	23	TACCGCAGCA	8	TCGCGCAGCG	34	AGGACTGGGC	36	GGAGTAAACG	30		TAGTGCGGAT	25	ACAACAGTGG	25	CGGTACGGAC	18	GAGAATTGTT	39	TCACCCCGGT	43	GGAGGTGGAG	34
TAAAACGCAC	30	AACGCGTAAC	15	TAACCGCTGC	14	CCCTCGCCCC	39	AATACTCACT	18	GGATATCTCA	24		CATCACGGTT	31	TACCCTAGCG	23	GACAGCACTG	8	ATGCAGCCTT	34	ATAGCACAAG	36	AGTACGCCGG	30		CCTTCGGCTC	25	GGAGTAGCTG	25	ATGCTAGACT	18	TACATGGATT	39	CCTGTTAATT	43	GTTTTGCAAG	34
GGAGTAGCTG	30	GCACGAGCGC	15	TCACCTGGCA	14	TCGGTCCTCA	39	TTGCGCCCCG	18	TGAACGAAGT	24		CCTATCGGGC	31	TATCTCGCAC	23	CCAACACGGT	8	CCGCTCCTCT	34	TTTCCTGAGT	36	CGCCACCTCA	30		GAATTAGCCT	25	CTGTGAGCCC	25	AACTATGCAT	18	TTAGGTAACT	39	CTGCAACTAA	43	CTGACCTTGA	34
GTAACCAGCA	30	TTGACTTACC	15	TACACTTGGC	14	CCTTATGACC	39	TAAAGCCACT	18	TCAAAATTTA	24		TAACATTAGC	31	CGTCGTAAGT	23	TTAGTCTAGC	8	GAAGGCGTGG	34	CGCCAAATAT	36	AGAAGATAGG	30		ATGTCTGCAC	25	TAGTGCAAGA	25	TACGGCCCTT	18	TTACATTACG	39	CGTCCTATGT	43	ATGCGAGGTT	34
GTCATCAGCA	30	CATAGCGCCT	15	CAACAAGGTT	14	GTGATACATC	39	CCAAGTTAAG	18	GACGAACATC	24		TAACTTGTCT	31	CACTTGGCCC	23	ACGCAAGCCT	8	CCATCTGTTA	34	TCGGGCTGGC	36	TCTGGAGAGT	30		TTCAACTAGG	25	TTCACTGCCC	25	TACAACACAC	18	TAACAATACT	39	CCAGGTCTGC	43	TTTGATTGTA	34
CATAGGCGGC	30	TATGTTCAAC	15	CAGAGCTAGC	14	GTGCAGAGCG	39	CGTAATTGTT	18	ACCAGCGAGT	24		AGCACGGCAC	31	TTAATAAGGT	23	TTATGCGAGC	8	AATCTATCCT	34	TAGCATCTTC	36	AACTGCCTAT	30		CACTAGCGAC	25	CACTTCTAGC	25	GATGGCAAGC	18	TGCATACCAA	39	CTAACTGTCA	43	TTAGGGCCAT	34
GCATCTTAGC	30	CATAGCGTCC	15	TTTGAAGCAC	14	ACTGGCCGAT	39	CAAGATCCGC	18	GGTGGACGTT	24		CCTGCCCTGG	31	CACTGGCGCT	23	TCAACTAGCT	8	TGAATTGTAT	34	ATACATGCTT	36	TAAAGCGGAT	30		TGGTCTAGTC	25	TACGCTCAGC	25	TTACAGCCAG	18	ATGCCAACTT	39	TTCTTTACTT	43	TGGTCCGTGT	34
TAAAACATTC	30	ACAGACGCCT	15	TCAGGACGAG	14	GCTGCAAACC	39	CTAAGGTACC	18	CGTGTTCCCG	24		AACAGCTCAC	31	CACTACAGTG	23	TACCGCGCAT	8	GTTCACCAGG	34	CATCTGGACC	36	TTGGGCACTT	30		ATAACACCAC	25	CGATTCGACC	25	GCTCTAGCGA	18	AACTTTGATT	39	GCTGTTTTCA	43	CGCATACCGC	34
TTTAATAGGC	30	CTTACTAGAC	15	TACACATTAG	14	CTGTTAAGAT	39	CCACGCCAAA	18	ATGCGCGACG	24		AGGCTACGCC	31	CAATTAGCCC	23	TACACGGGGG	8	GCACATGGGA	34	ACACCGTGCA	36	CCAGGTTTTC	30		GCGCCACCGC	25	ACAGTATTGG	25	TACAACCAAC	18	TTTGTCAGGT	39	ATGCGTGCTC	43	CAGGTCTTGG	34
GATTGCTCCT	30	TACCTAGGCT	15	TTTATCTAGG	14	TGCACAGCGT	39	TTAAATGACA	18	CCGGGACTTT	24		GTAGCCGAGC	31	TACGCTTCAC	23	CATTTTGGGT	8	TGGCCACCAT	34	TGCTTGCACT	36	CCTTCACGCC	30		ATAATATGAT	25	CCGCTACGGG	25	ACGACTTAGC	18	CCTGCGTACT	39	AGTCGCGTCT	43	ATGCATACCA	34
TTCACTGCCC	30	ATAACTAGCT	15	TTAATATGCT	14	CTCCAGTCTT	39	GCAGTAGTTT	18	ACCAGGTATA	24		GGATCACCAC	31	GGAGCTAACC	23	TTTTCGCTTA	8	TAAGCGAACC	34	TCTGACTAGC	36	TGACCCGTCT	30		GTTAGGCTGC	25	GGCTAGTGCC	25	GCACATTGCG	18	CCGCGTAGCA	39	ACTCTAATCT	43	TTGTCGAACC	34
GACATCGCCG	30	TATTATTGCC	15	CCAAGGCTTC	14	CTATGTTAGG	39	GAAACGGCCC	18	CACCGCTGTT	24		GAAACCACGG	31	TAGTCTAGGT	22	GCCGGCACCT	8	CATAACCTTC	34	CATCGGAACT	36	GAAATGTCGA	30		CCGTTCTACT	25	TATGCCGCGT	25	TACAGCCGAG	18	CCATCCTTGT	39	GCTTACTTCT	43	TTCTATCTAT	34
ACTTGGCCCA	30	CACTGGGCTA	15	CAACAGGATT	14	CGTATGGAAG	39	TGGGTTTCCC	18	ATGTTTCTCG	24		TCTCGCTACG	31	CCCAAATGGG	22	TACTGCAGGA	8	AGGCCTGTCC	34	CTGTAAACAG	36	CACAAGCAAG	30		ACGATGCGTG	25	CATGCACTGG	25	ATACTAGGCT	18	TACTTGAATA	39	TATACTACCA	43	TGCCATGTGC	34
TAACTGCTCC	30	CATAATCGGC	15	TACGCTACAG	14	TAATTTAACG	39	ACTTATGATT	18	ACCTAACCAA	24		CATAGCATGC	31	ACCCTAGCTT	22	AATGTTCGGC	8	CCAGGCTCAT	34	ACCATGACCC	36	CGACATCTGG	30		AACATGTGGG	25	TTGCAACGCT	25	CGTGCCTAGG	18	TATCTCGGGC	39	CGCGGAGGAA	43	ACACCGAACT	34
GTCGTCGCCT	30	CCTAATGGCC	15	CAGAGCTGGC	14	CAGCCAGAAC	39	AATGCCTAAC	18	TACATGCTCC	24		AAACAGCTCC	31	CAACGCTGCG	22	TCGACGCTCT	8	GCTTGCGCCA	34	ATACGCCACG	36	AATGTGCTTG	30		GATACTTGCC	25	GCCGACAGGC	25	ACTAGCCAGC	18	AGGTCAAGCC	39	AGCCATCCTT	43	ACACCCAGGT	34
TATATCGCAC	30	TACAGAGCTG	15	TCGCATGGGT	14	ATCGTGCTAT	39	GCCTGCAAAT	18	TACTCTCGCG	24		TATACTCATG	31	GCCCACTGGG	22	AACAGTTAGT	8	TTACATGGGA	34	AATAGGTCGC	36	TTTAAGTCGT	30		CCTTGTGCCC	24	GACGTCGATA	25	TATGCCACAC	18	GTATCACGTG	39	CCATCCTCAT	43	AGCGGCCCCG	34
GACGTTACCC	30	AACACAGCGT	15	TCACTTAGCT	14	CTGCCGTATT	39	CCCCAGTACT	18	TCCGCGAGGC	24		CGCTGCAGGA	31	ACTTGCTAGT	22	GCTTAAATCT	8	TGAAAGGATG	34	CAATGAGTAC	36	ATACCTGTAT	30		CACCTGGTCC	24	ACTGGCGCGG	25	TTAATTGGCT	18	CAAAGGGGTT	39	ATCACATCCC	43	GAACCGGGTC	34
CGACGCAGCG	30	ATAGTAGCTC	15	AATCACTAGA	14	CAGTGCAGCA	39	TACCGCAATC	18	AGGTTTAGCA	24		TTCGGCCCAC	31	GTCATTAACC	22	GGACAGCTCT	8	GCCCTGTTTG	34	CAGGCTAAGT	36	TCTCCCTTAT	30		ACTCAGGCAG	24	AAGCCAGCCG	25	GAATTAGCCT	18	GACTGCCGCA	39	TGCACATCAA	43	GCCCGAGGCA	34
TAATGCGGAT	30	CATTAGGGTT	15	TAGCGAGCCC	13	GCAAAGTCCA	39	CTGATTACCC	18	AGCAAGACCC	24		TACAGCCTAC	31	ACACGCGGCC	22	CTGTGGCTGC	8	TCACTGTCGC	34	CTGTAGCTCT	36	GTCAAGCTCC	30		ACCCTTTGGG	24	GCTTGAGCCT	25	CCCATCCGGG	18	CACGCCATTG	39	TTGTGGTAGC	43	GCGCCTGATA	34
TTAACACTAG	30	ATCGCTGAGC	15	GCTATGGCAC	13	ATGCCTTCGC	39	AATTTCCCGT	18	TAATAGCAAT	24		GAGCTACAAC	31	ACTTTAGCAC	22	CCCTTAGCGT	8	GTCTGCGGTT	34	TGCGACCTTC	36	CACCGAAAAT	30		TCCATTGCTC	24	TATTTCGCCC	25	CACATGGTGC	18	CTCTAGTGTG	39	ACGTGCCGGC	43	TCCAGCCACT	34
TACATCTAGG	30	AATTGCTGCC	15	CAAACACGGA	13	CCGTTCTTCT	38	TGGACCTGGT	18	ACCCATCACC	24		CTAACACTGC	31	ACGAGTAGCG	22	TGCAATGCAG	8	TATCAATGGT	34	TTCCTCCTTC	36	TACGTCCTAT	30		ATTAAGCTCA	24	GTTGCCGCTC	25	GACAACTAGC	18	TCACTCTGAT	39	CCTCGGTTTC	43	CTTGGGAAGC	34
CCCCCAGCCC	30	TCCTGCCGGC	15	ATGCATGGGC	13	TTTTAAAGAT	38	TCGCGAGCCT	18	TGTCGATTGT	24		AGACGCTCGC	31	GAATTAACCA	22	GTATTAGCTC	8	GATGTTAGTT	34	CTCCGATGGT	36	GAAGTAAGTC	29		CACAAGCCGA	24	TACAATTGAC	25	CCGTCTGCCC	18	CGTACTCCAC	39	CTCGCGTCCA	43	GTTAGATAGT	34
TATTATTGCC	30	CTACTGCTAC	15	CCAAGGCGCC	13	CCGCAGTATT	38	ATTACCTCCT	18	TTATTACACT	24		TACACGCCGC	31	ATCCGCTAAG	22	ATAATCTCTC	8	GTGTCGCGCT	34	CAGTGACTGT	36	GCAATTCGAT	29		AGTGATCAGC	24	GATGGTCAGC	25	CCCTGGGCCC	18	CTCCAACTGC	39	AGGACCTATT	43	TCCAATGGCA	34
CTTAACGAGC	30	AACACCAGCT	15	ATAGCCGCGC	13	AGCATGACCT	38	TCGCCAAAGT	18	CAACCTATAT	24		ATCACTTGGG	31	TACCACGCCC	22	CGATGCGGCT	8	TGCACATTGT	34	AGCCTCAAGT	36	TCAAGGGGTC	29		AGCGCCCTGC	24	AGCGAGCTCA	25	TCAGCTTTGA	18	TGCGAACACG	39	TTACAATACT	43	TAACGCCAAA	34
TACAACGGCT	30	TATATGCAGC	15	GATAGCCAGC	13	CGCATTTCGG	38	TTGTACCCTT	18	ATAAAAAACT	24		GGCTAGTGCC	30	TACGTAGCCG	22	TCATCGCGAC	8	CAGTTCCACT	34	GACCAGATGG	36	CGGTGGGATT	29		TCATATGACT	24	GCCATGTGTT	25	ATTGCATCGC	18	GTTAGACCGG	39	CGCCGATATT	42	TATTTTATCA	34
CATAACGAGG	30	GACATGAACC	15	TCATCGCGAC	13	TTCACCGATA	38	ATCACATCCC	18	ATTGCAAAGA	24		GACGTTTGGC	30	TACACTAGAG	22	GCCTGGCACC	8	CTGCTTACAA	34	TGCAGCCGTT	36	CGTGCGAGAT	29		TTAACCTGCC	24	CACGCTGTTT	25	TTGACTAACC	18	CATCCAACTG	39	CAACTCCTTA	42	CGTGCCATGT	34
CGTAGCCTGT	30	TACGCCACTC	15	TCTAAGCAAG	13	TCTCGCCCTG	38	CATGCCAAAA	18	TTTTTGTCCT	24		TAATCATAGC	30	TCTAGATCCT	22	ACAGTAGTGC	8	CAAGATTATT	34	AAAAATCTCG	36	CGGGCCAGGA	29		TCATTTCTTT	24	TCCTCGGCCT	25	GCTATTAGCA	18	TGGCCCGAAT	39	TCCAGGGGCC	42	TCGTACGCAA	34
ATAGCACTGG	30	GCTACATCAT	15	CGCTTGGCCC	13	CCGAGGTCTA	38	AATGTCACTT	18	CTGCTTAGAA	24		ATTAATAATT	30	GATACAGCGC	22	AACTTGCCAC	8	GTAACACTCA	34	GCCTCATTGG	36	GTGCAGCACT	29		TATACTCATG	24	TCAGTGCGAG	25	GCGGCTGACC	18	AACGCGAGAT	39	CTTTACCATT	42	ATTATCGGTA	34
AAAAACTAAC	30	TACACTTGGC	15	GAAACTAGGA	13	TACACCCACG	38	CTTTACCAGC	18	TTCCTCCGCT	24		AGCGAGCTCA	30	AACTCGTGTC	22	TCAATAATGT	8	GCCCAGTGCG	34	CTCATACACG	36	TTCCTTCTAC	29		GAACCAGCGC	24	GCATCACGCC	25	TTCAGGACGC	17	TTCGCACCGA	39	GTACGCAGAC	42	GGCCAAAGCA	34
GCCCACTGGG	30	CTTCAAGCGC	15	CAGGGTGGCT	13	TAGGTTACTC	38	CACGTCTCTC	18	CCAGTTAGCC	24		CTAAGAGGGC	30	CGAAAGTGGC	22	AATGCCCGCC	8	CGAGCCCGTG	34	CCAGGTTCAC	36	ATCCAGATTC	29		GACAAGTCTT	24	TGAAAAACCT	25	ACAAACTGGC	17	CGCGCGCTTT	39	TAGCCACTAG	42	TTCGTGAACC	34
GCGATCTCCA	29	AATCTAGCGT	15	TTGTCTGCCC	13	CACGCCGATC	38	TTTTAGTGCT	18	ACCGTCCGCT	24		CAAATGCGTA	30	TACGCCACTC	22	TCACGGCTGT	8	CAGAGCCGGT	34	CTTCGGCACT	36	CCAGTAAGTT	29		TATCGCTAAG	24	ACAAACGTTA	25	CATAGTGGCA	17	GAAGGGCACA	39	TTTGCCCGAG	42	GAAGTCCATT	34
TGAAACTAGT	29	ACTTGCTAGT	15	TCACGAGCCC	13	GCCATCTGCT	38	GTGATACCCG	18	TCACTTCATC	24		CAATGCTGGC	30	TTGAGAGCAC	22	ATTAATAATT	8	CATCGGACCA	34	TCTTCGCTAC	36	GGCACGCCAA	29		TGCCCCGCCC	24	TACGCATCGC	25	CAAGACACGT	17	AGGTCACTCG	39	ATCTATTTAG	42	AATGCTCACG	34
CTTTTCTAGC	29	TTTCGCCAAA	15	CAAAGCTCGT	13	TCAATTACAT	38	GGTATTCGTC	18	CACGTACATT	24		GTTATTGCCG	30	ACTCGGCTAA	22	TGGTCAGCAC	8	CCGCCCTTAG	34	GGGCACAAAT	36	AGTGGTAACA	29		ACTGCCGCTG	24	GCTACTTAGC	25	CACAGCTTGC	17	CTGTCGCATG	39	TATACCGAAC	42	CTACAGCCTA	34
TAAACAAGGT	29	ACCACTGCCT	15	GCCAAAGGCC	13	GTACTCCTTT	38	CAATGCATCC	18	GGTGCATGCT	24		GTTGCACCGC	30	TATCGCTCCC	22	ACTAAATATG	8	AGCAATACCA	34	CCTCAAGAAG	36	CGGCGCTCAT	29		CAGACCGGCC	24	ATACAGCTCA	25	CAAAGCCGGG	17	GACGCAAGAA	39	TAGGACCCGT	42	TGTACCCTCT	34
TACACTTGGC	29	TTGGACGCCC	15	GCATTAGCCG	13	GAATGAGCAA	38	AGTGATCTCT	18	GTGAACCTAC	24		TAAACGGGCG	30	GCCTGGCACC	22	GCTCTAGCGA	8	GGAATAACTC	34	AGCCGATAAC	36	CTATGCGGAA	29		TTCTCGGCCT	24	TCAGAAAGCA	25	TCACGCTAGC	17	ATTGGGGTAC	39	CTGATGGAAG	42	TATTGCGACT	34
TTATGGCTGT	29	TCTCACTAGC	15	GAATGCACTC	13	AGCGGCTCGT	38	TGACGAAACC	18	TCACTACATC	24		TTCCCAGCCT	30	CCAAACCGCC	22	ATGCAACGAG	8	AAGCGACTTT	34	GACGCCCCGT	36	AAGAGCCGTG	29		TACTGAAGAC	24	TATACTCGCC	25	CTGATGGGCG	17	AGTACCAGTC	39	ATGCCAACGT	42	AGGAACCCAT	34
GCGGCTAACA	29	CCATGCCCGG	15	GTGGGCAAGC	13	GTCAGGGTAT	38	CGCGATCTGG	18	GGCTACCATT	24		TAAAGCAAGG	30	TCAATTCTCT	22	GTCTGACCGC	8	TTTTCGTTCG	34	AGAAAATCAA	36	CGAGTCATCT	29		CCAAATCGCT	24	GCAATTACGA	25	ACATAAGCCT	17	GCGTTATCCT	39	TCCGCGTAAC	42	TCCGTCATTT	34
GAACCAGCGC	29	GATCACCGCG	15	GGATAACCGC	13	TCGGTTATTT	38	CTTTCACGTT	18	AGTCAGGTCC	24		TTTCGTTAGC	30	GACTCTAGCG	22	TTGGGTTACC	8	TCAGGCGCTT	34	ACCACTGTAA	36	TTGCAACGTT	29		CTTGCTCCGC	24	CCTAACTCGC	25	GATAGCCAGC	17	CTGATATTGG	39	AGGCCTCCAC	42	AAGGCCCAAA	34
GGCACTATCC	29	AGCACAGAGG	15	TCACATCGCT	13	CCAGTCATAT	38	ACAGGCCTCG	18	CCTCTCCACA	24		TTAATTGGCT	30	GAAAAATCAC	22	ATACTTCGTG	8	ATGCCAGTAG	34	ATTAGTCACG	36	AGATCGACAT	29		TATGGCGGTG	24	AAACGTGCAC	25	TGTTGCCAAC	17	CTAATCTAAA	39	GTTGCCCGTT	42	ATGCAGCCTT	33
ATTATAGCAT	29	GGACATGCCG	15	CATAGTGGCA	13	TGAACGAAGT	38	TAGTGTATTC	18	GCCTAGGGAC	24		TACGAGAGCC	30	CGCTGGGGAA	22	AGGATTGCAT	8	CTCGTTAATT	34	TCACCGGAAC	36	GGCCCAAGGT	29		CCGGTTCGGG	24	TGACGCCCGC	25	ATAACTGCAC	17	ATAGCCTCGG	39	GCAATGGTCC	42	TAAAGGGCGC	33
GTTATTGCCG	29	AGCTACGCTA	15	AACACGCGCG	13	CAGCTTAAGT	38	TTCATAGTTG	18	TCACCACATT	24		ATTACGCTCT	30	TACGACACCT	22	CTTGACGGCT	8	TTCAATAGAC	34	GCCCGTATGG	36	CCTATGTTGT	29		TTGCCAGGCC	24	CATAACTGGA	25	CGCTTGGAGC	17	AAGAGCCTGT	39	TTTATCTCCA	42	TGTTTAAGAC	33
CATAACAGGA	29	CCTACGCAAA	15	CAAAAGCGGT	13	GTGAGCCCAC	38	CCAGCATCGT	18	GAATCCCATG	24		GATTGCCATC	30	TGATAAGCCT	22	CTACTAGAGT	8	AGCCTAAATG	34	GGACGTCCTC	36	CGCCATTTTT	29		CTTCTCTAGC	24	ACTACAGCTT	25	TACATAGCCT	17	TAATGCAGGG	39	GTACACGACT	42	AGCACATACT	33
TACTATTAGC	29	AAAAACTGTG	15	CACATTGGGA	13	GGTTACGGCA	38	CCATATGGTA	18	TACGACCTAA	24		ACTACTGCCC	30	CTATTCGGCT	22	TTCGCTCTAT	8	CTGAATGAGC	34	GCCGTTCCTG	36	CAGTTGTACC	29		TAACGCAGCC	24	ATTGGAGCTC	25	CTAAATGCCC	17	ACTTTGCCAT	39	TCACCTGCAT	42	TGTTTGGCTG	33
CCGTTCTACT	29	TACTTCATCT	15	ATCTTTGCCC	13	CCTTTCCCGT	38	GCATTGGATA	18	GAAGTATCAC	24		GCATCTGCGG	30	CCTTAAGCAC	22	ATTGCCTAGG	8	CTGTGACTCT	34	AGAACTCGTA	36	GCATTATGCT	29		GCCATGCCCG	24	GTGGGCAAGC	24	TACATCTCTC	17	CCTAACGAGG	39	CTGCAGGCCT	42	TCCAGCCTTA	33
CATAAGGGAA	29	TACCTAGCCG	15	TACATAGCCT	13	GTACTGTGGG	38	ACAGACTGTG	18	GTGCCAAGGA	24		TACGTCTCAT	30	GGACATGCCG	22	GGACATGCCG	8	CAAAGTAATC	34	ACCACTTCTA	36	GCATTTTTAA	29		GTTCCTAGTC	24	TGCTGCTAGA	24	GCATATAGGA	17	ACCAGGGTTA	39	GTGACCATCA	42	AGAACCTCCT	33
CGCTTTCGCG	29	TACGCTACCG	15	CTCCCAGCCT	13	GCAGAGTCCT	38	CCTTGGAGTC	18	CCTCTGGTCG	24		CACATTGGGA	30	ACTTGGCTCT	22	CCTATGGCAT	8	GTGCCCAAAA	34	AATGTCCCGT	36	TTTGCTAGTT	29		GAACGGCTCC	24	GAATGCCCTT	24	CAACTAGGTT	17	TTGCGGTAAG	39	ATCCAAATCT	42	ACTTCTGTCA	33
TGGGTCGCAC	29	CTTGGCCAAC	15	CATATGGGCC	13	TCAGGGGTGC	38	TGCAGATGAA	18	ACGCCAGTTT	24		TTCCTCGCCT	30	TCTGCAGCAT	22	TTAACTAACG	8	TTGCGTTATG	34	CTAAACACGT	36	TAATCTTTAG	29		AACTCGTGTC	24	ACATAGGCAC	24	TATGCTTGCC	17	AACACTCTAT	39	TACCTTCCAT	42	TTTGCTCGTT	33
TAAGACGCCT	29	GCTGCCGCAG	15	CACGAGGGGC	13	TTGGAGAGTA	38	AAGCTGCTCT	18	ATAGCACTTA	23		CACTAGGTAC	30	TTTAACGCGC	22	TAGGACAAGC	8	TAGCATCTTC	34	GCTGCGGGAC	36	AATATGCTCA	28		TACACTTGGC	24	CACAGCGCTG	24	TATTGCTAGC	17	ACCGCATCTA	39	ACGCGTATCG	42	ATGCCGACCT	33
CTGTTAGGCG	29	TACTGCTGGT	15	TATTAGCTCT	13	CGTGACCCCC	38	AAGCTGGTCT	18	CCTTCTCTCC	23		AGGTTAGCGC	30	TCAGATCAGC	22	TGACTCTAGC	8	GACCAGGTCC	34	AAAGAAAATT	36	ATGACCAAAT	28		TCAGTCCGGC	24	CACGATGGTT	24	AAGCTAGCGC	17	CACCGCCTTG	39	GACTGCCGCA	42	CCGAGTGTCC	33
TCAGAACAGC	29	TCAGCAGGCT	15	ACCTGGGCAC	13	AGCCTCCTGT	38	TCAATGAGAC	18	GCCTTCCTAT	23		TTGAGAGCAC	30	GCAACGTAGC	22	GCGTGCTAGC	8	CACGCAGGCC	33	ATCCAGTGAT	36	CGTTCAGTTG	28		TAACTGCACC	24	GCCTCGCTAG	24	TAAAGCAAGG	17	CCCTCGCTGC	39	CAGAGATCCA	42	CCATGTCGCT	33
GACACACCCG	29	ACATTGGCGC	15	ATACAGCTCG	13	GTATGTAAAG	38	AGGGAACAAA	18	TGCCGGACTT	23		ATCGCTGGCC	30	GATAACCGTA	22	CTACGCTAAC	8	GTCGCCTTAG	33	GCCCGGTGAT	36	TAACTATCCT	28		ACAATTAAGC	24	CTCTCGGCTC	24	TACTAACACT	17	GATCACGTCT	39	AGAAGCGAGG	42	GGACTTACTT	33
TCTTTAGCCT	29	AACCACGCTC	15	CAACGCTCAG	13	CCTAGTAACA	38	GAATCAAGTC	18	TCGTGAGCCT	23		ACCCTAGCAC	30	CAATACGGTT	22	TCAAAATGGT	8	CTATTAGCTG	33	CATTTGGCCT	36	CCGAAGCCCC	28		CTACATTAGT	24	AACACATGGG	24	TTTGCAAGCT	17	TTTGCCCCCA	39	CCCGACACTC	42	CCGGTGCCTA	33
TAAAGTCCGC	29	ATGGGCTGGC	15	TATGCTCAGA	13	CGAGTCAAGG	38	CGCAAGTACA	18	TCGTTAGCGT	23		GACTGGCCGC	30	TAACGTCATG	21	TACACTTGGC	8	TCCTAGGTCT	33	TCCCTTATCA	36	TACTCCAGCT	28		TGCATCGCCT	24	GATCATTAGC	24	CCTACTTCAG	17	AAACCGCACT	39	ATCGTTTCCA	42	CGTATACTGT	33
AAGGCGCGCG	29	GCCGACAGGC	15	CTCTGGCATC	13	CTACCCATAC	38	GTACACGTTG	18	CGCGGAGGAA	23		TCCACGCCCT	30	ACAATCATAG	21	AACTAGGGTT	8	TCCTAGTTCA	33	TCGATAACGT	36	TCGCGTGTGA	28		CATTTTGGGT	23	GATGGCAAGC	24	GCATTGCTAC	17	CGTCCCCTAG	39	TTAGTTCAGT	42	TATTCTTTCG	33
TCAGAAAGCA	29	CACTAGGTAC	15	AATCACGCAC	13	AGACTCGAAA	38	TTTTACTCAC	18	TTCGATCACT	23		AATTAAGCTC	30	CCTGGCTTTT	21	ACTTGGGCAC	8	ACATGATCAC	33	CCGGAAACCA	36	AGAGCTAGTC	28		CCGACTAGAC	23	CAAACTCGTG	24	TTCGATAGGG	17	ACCAGTCTTT	39	ACAGTCTGCC	42	GCAAACCAAT	33
AATATGCGCG	29	GTGCGCGCCT	15	GATGGGCAGC	13	GAAGGCACGG	38	ACAAAGAGTC	18	CAGACGGCGT	23		GGCGCAACCC	30	CCATGCCCGG	21	TCACACGGCT	8	CGGCATTCGG	33	TCATAGTGCA	36	AAAACAGTAG	28		AGCTAAGCAC	23	TACACTTGGC	24	CAGTATGGCG	17	AACAACTAGT	39	CTGGGATGCA	42	TTCAGTAGTT	33
TATGGCGGTG	29	TTCATGGACC	15	ATAACTAGCT	13	CTAAACGCAT	38	GCGACACACT	18	CCAGAATGAT	23		TCGAACGCGC	30	ATACGCAGCT	21	GCACCCGGAC	8	CGCATGATCT	33	GCTGAACACA	36	TCGAGCGCAT	28		CAAGGCCAGT	23	TATGCTAAAC	24	CGAAAAGCCT	17	CCAGGCCTGG	39	AGAATATCCC	42	TTGTGGGACT	33
CATAATCGGC	29	GCACACTGCG	15	TATACTAAGC	13	AAGAACGACA	38	TGCGGTCTAC	18	CGAGGCAAGC	23		TTTGAAGCAC	30	TAAGTCACGC	21	TCTAGATCCT	8	GTTGCATTCG	33	CACTACTCGC	36	GCATGCACCA	28		GTCTTGCTGC	23	TTTGCTAGTC	24	ACAGCTAGGG	17	GCTAGACCGG	39	TTTTTCAAGT	42	TTGATATATT	33
ACAACCGCAC	29	TACGCTCAGC	15	TACAGCAGAG	13	TCCTCTAATT	38	CGCCTAATGG	18	GACTGCACTT	23		GAACGGCTCC	30	ACCTGCTCGG	21	CCCAAATGGG	8	AAGGTGCGTT	33	CTAACATGTG	36	CTACCTCGAT	28		ACCTGCTCGG	23	AGCCAAGCAC	24	GCCATACGGC	17	TATAATAAAT	39	TGACTGACGG	42	ACCGCAACCA	33
TATAGCTGCA	28	TCCAGAGGAG	15	CAAAATGGGA	13	TTTAGTACAA	38	CAATCTGTCA	18	CAGAGCGCGT	23		CATCAAGGTG	30	AGGATTCTCC	21	TAATAGTAGC	8	CACGTCTCTC	33	CCCGCTGTAT	36	TTATATCTTT	28		CGTTGCCACG	23	TGTGCAACAG	24	CTGTGGGGCC	17	CTGCGCGCGC	39	GAACCGCGCG	42	TTTTCGCTCT	33
ACCCTTTGGG	28	ACGTGCGTCG	14	CAAGCGGGCC	13	ACATAATATA	38	GGCTTCGGCT	18	AGAACACAAA	23		GCTCGCTAGA	30	CCTTCCGGCG	21	ACCTGGCGGT	8	AGGTCCCGGG	33	CTACAGCCTA	36	TTATCCTCTT	28		CAGATGGTCT	23	TATGCTAGTC	24	CTACCGGGCC	17	AGCCGAGTGC	39	CGCGTTTCAA	42	GTATACCACT	33
CTGTGGCTGC	28	TCTAGGCGAC	14	CATAACGAGG	13	GCGCTCAGGG	38	CCAGGCCCCG	18	CAAAACACGC	23		TACAGCCGAG	30	TACGTGCGTC	21	CCTAAGGGTA	8	CCTTTCTTCG	33	TGCTTTCTCG	36	TTTTATCAAT	28		GCAAAATGGA	23	TAATGCCCTC	24	TAATTCACTT	17	CCAGACGGGG	39	TTGTATGGAT	42	TGGTACTCTT	33
GGCGTCCCCT	28	CTGTGGCTGC	14	TATATCGCAT	13	CTTTTGAAAC	38	TATCGCGCAT	18	CCAGTAATTT	23		AGGGGTCGCC	30	TCCACTCCGT	21	TGAACTAGGC	8	CACACCATTT	33	AAGCCGTAAA	36	CTATTTTACT	28		TACGTAATCA	23	AATGCCTGGA	24	CCGTAGCTGA	17	AAGACCTAAG	39	GCAAAAGCAA	42	AATTGCTCCC	33
CTATAAAGGA	28	TTAATATCAT	14	TAAACAAGGT	13	GCGCCCATCG	38	TTGATGGTAC	18	GGGCTAATCC	23		AATTTTGCCC	30	CACAGCCTAC	21	CACGCTGGCC	8	CATATCGAGA	33	AAGTAGCCTA	36	CAGGAGTTCA	28		TGCAACGAGG	23	AACATGTGGG	24	TAAACTTGCG	17	GAGATTGTCA	39	TGTCGTGAAA	42	TGTCACCAGT	33
TGTGCAACAG	28	TAAACAAGGT	14	TGAGTTCCTT	13	CATATCGTTT	38	CCATGTTCGA	18	TATGCTAGCA	23		ATCTTTGCCC	29	GCATCACGCC	21	TTTGCTGCCT	8	CTGCCCTAGG	33	CCGCGAAGGG	36	ATGAAAGACT	28		CTTAAACAGG	23	GCAGTAAGCG	24	CTGCTCGCCC	17	TATGGGAACT	38	ATCAGCCTCA	42	AAAGTCATTT	33
GTCTAGCTCG	28	AACACATGGG	14	CATATGGGTC	13	ACCAAGAAAT	38	CCTAGAAATT	18	AGTTATGAGT	23		GCTATTTCAC	29	TCAACAAGGT	21	TGATGCTATC	8	GCGTTAATTC	33	CCGCCTCTCC	36	CGCCGTATTA	28		GCCGGCACCT	23	CTACATCGTC	24	CACCGCGCCT	17	TTCGCTAAGG	38	TGAAGCACCG	42	CTAGACCCGG	33
TTAGGCGCGT	28	ACATCCGCGC	14	CCGGCGGCTA	13	TCCAGGTCCT	38	CTGTCCACGC	18	CGAACCATCG	23		TAACTCCTGG	29	GATACTTGCC	21	TTGTTCTAGC	8	TTTTATCACA	33	TCATGCGCAG	36	CAATTCTTTG	28		CGACATCGCC	23	TTTATATCGT	24	TATTTCGCCC	17	TTGCTCGGTC	38	TACCTCTCCA	42	GTACGATACT	33
TAAACTCGCT	28	TCAGGACGAG	14	AGCACAGCAC	13	TGCTCGACCT	38	GAAAGCCCTG	18	GACTATAAGC	23		GTTATTTCGC	29	ACTGGAGCAC	21	TCAACACCCT	8	CCATACACAA	33	CCCGTGACCC	35	TATATTACCG	28		CCTGTGCCGT	23	AATAACACTG	24	TAAGCGCCGT	17	AGCGTGCTAC	38	TCAGTATCTT	42	CTATTAGTCT	33
TACAGCAGAG	28	ACGCTAGCCC	14	TACAATAGCA	13	CCACACACTA	38	ACGCGTATGG	18	TCAAGCGCCT	23		CCTTCGGCTG	29	GTTGCCGCTC	21	CCATCGGCGC	8	TTCGACCATT	33	TCTTGCAATT	35	ACTGAAAGGT	28		GCGGCTGACC	23	TTAGCTCTCG	24	TCAGCTCTAA	17	ATGCTTCAAC	38	TTCAATTTTC	42	CTTCTAGTAC	33
TGTTGCCAAC	28	CACTACGCAT	14	CACGAGGTGT	13	AAAGCACCCC	38	ACTCACCAAA	18	ATGTAAGGTA	23		TTGATAGCAT	29	GTTCGTCAGT	21	GCTAACTTCG	8	ATAGCCCTCC	33	CAAAGATGCC	35	CTAGTTGACT	28		AACAAGTGTG	23	CACGCGGTTC	24	GATGGGCAGC	17	GTTCCACGTT	38	CTACTCCAGA	42	CGGTAAAATC	33
CCAAAGGCTG	28	TTGCTCAGCT	14	ACAGTATTGG	13	TAGCCGGGTC	38	TATGGCGATC	18	AACATTTCCA	23		AACGCACTGC	29	TATACAAGGT	21	TTCATGTGCG	8	TCTACGCTAG	33	TTCAAATGGA	35	CGCCAACGGT	27		CACAACTGAA	23	CTACTTATGC	24	CTCGTAGGCA	17	AACGCAACAT	38	CCATAGGCGC	42	TAACCTATGC	33
TCTAACGCCT	28	TCCAAAACCT	14	TACCTAGGCT	13	CAAACTCTAT	38	TCCCAAGAGG	18	GACGTAGGCC	23		CATCGCAGGC	29	TAATCATAGC	21	TGACGCTAAC	8	GTGCGATCCT	33	GTAGGATCTG	35	TGATCGACCA	27		TAGCTAGGCT	23	AAACGCTCAG	24	GTCGTTCCGC	17	GTAATCCATC	38	ACACACTAAC	42	CGATACATGT	33
CCCGAAGGAC	28	CACAACTGAA	14	TACAACCAAC	13	CCGACACTCG	38	CCTGGGAGCG	18	GACGAATGTG	23		GGCACGACCT	29	CCACGCGGTC	21	TTGACACGCC	8	TCAGCTCCTC	33	CCCGGTAGTG	35	AAAGAAAATT	27		TTTATCACCT	23	GCTCCTGCCC	24	TTTATTTTCG	17	CGACAGCGCT	38	ATCATCTTCT	42	CATAGATAGG	33
TCAGCTCTAA	28	CGCGGCCGCA	14	TCGAGCTAGC	13	ACATCATTGC	38	GACTACCGCA	18	TCGCTTTACC	23		CGCCTAGCAG	29	GATGACGCGC	21	GTAGCTGCCC	8	AACTTGTCAA	33	GCCGGTAACC	35	TCTGATAGTG	27		GCCAGGGCCT	23	TACACAAGGC	24	TGCAACGAGG	17	AATGAGCGCG	38	CTGTTTCATT	42	ATCTACAGCA	33
ATTACACTAG	28	TGCAATGGCT	14	GACACTGGGC	13	ATGTCTCCCG	38	CTCATCGTTT	18	AAAGAGAAGC	23		GCCATTCCCC	29	GCACTTAAGC	21	ATTTTCACCC	8	TGTCATAGTA	33	CACGTGCTAT	35	TCTTTCCGCG	27		CAAAGCCCGC	23	CATAGCGCCT	24	TGCGGCTAGG	17	CGCCAAAGCA	38	TGCCCGCTGA	42	TAGTTCATAC	33
TATATGCGAA	28	CCAACCCGGG	14	TGAGAGCCGC	13	GGTCAGGCCA	38	TGATGACCGT	18	ACGCTCCATC	23		TCTAGCTCAC	29	TAGGCCTAGG	21	CACGCTGTTT	8	CCATCCTGTC	33	GCACGACCTC	35	ATTGAACTCT	27		CTATTGGCCT	23	CCATTTGGGT	24	CGTGGCGGAA	17	TGGAGACCGT	38	CTCTTCCTCG	42	TCACTTGCTG	33
CTCAACGGCG	28	GCCATTCCCC	14	GGTATTACCT	13	GCACGCTTTG	38	AGCATTTTGT	18	GACTTAGGAC	23		TTTATCACCT	29	GAGTACTAGC	21	GTAATTACCC	8	AGTTCGTGAT	33	GTGGAAGAAG	35	TTCTACCCAC	27		TTGCTCGCCT	23	AGCGATTCGC	23	CTCGGTCTCT	17	TGCCTAATCT	38	ACTTTCCCTA	42	TTGTGCTTGC	33
CTCACGGCGA	28	CTACGTATGC	14	TCAAACTATG	13	CTACGGTTCC	38	CCGCTCCTCT	18	GGCCTTGTTT	23		CTACGGCTTA	29	TATGGATGAC	21	TCCACTTGGG	8	GTAGTCTGAC	33	CGTGGGGACC	35	GTGGTCCCTA	27		GTTAACTAGT	23	TTTGAATTTG	23	CCTGTCGCGC	17	CAATGCTTGT	38	CCAGCGCGTG	42	AAACGCTCGC	33
[truncated: 57,576 more rows]

## Sheet: 5C-E, H ;6A-B; 7 lung tissue
F34																					F35					F36
[truncated: 12,170 more rows]

[truncated: 1 more sheets: 5C-G trachea]
