# Supplementary material for: Influenza A virus undergoes compartmentalized replication in vivo dominated by stochastic bottlenecks
Source: Nat Commun. 2022 Jun 14;13:3416. doi: 10.1038/s41467-022-31147-0 (PMC9197827; doi:10.1038/s41467-022-31147-0)
Supplement: Supplementary file 4 — Source data [file 41467_2022_31147_MOESM4_ESM.zip › Source Data/Fig 6.xlsx]

## Sheet: 6D
	Nb	95CI+	95CI-
34_UL	217104	205213	227444
34_LL	5057	4720	5464
34_UR	2012	1841	2175
34_MR	6127	5729	6608
34_LR	4254	3958	4589
36_UL	65978	60642	71082
36_LL	14773	13629	16229
36_UR	187	173	208
36_MR	535	489	589
36_LR	200	183	220
