# Supplementary material for: Influenza A virus undergoes compartmentalized replication in vivo dominated by stochastic bottlenecks
Source: Nat Commun. 2022 Jun 14;13:3416. doi: 10.1038/s41467-022-31147-0 (PMC9197827; doi:10.1038/s41467-022-31147-0)
Supplement: Supplementary file 4 — Source data [file 41467_2022_31147_MOESM4_ESM.zip › Source Data/Fig 1.xlsx]

## Sheet: Titer calculator
	titer pfu/ml
Sample	rep 1	rep 2	rep 3
24hr - 8 plasmid	160	50	20
48hr - 8 plasmid	10800	1200	5300
72hr - 8 plasmid	4200	6200	5800
24hr - 3 plasmid	8700	9000	5000
48hr - 3 plasmid	30000	47000	75000
72hr - 3 plasmid	370000	290000	850000
24hr - 3 plasmid + TMP	770000	650000	1170000
48hr - 3 plasmid + TMP	1810000	1180000	1030000
72hr - 3 plasmid + TMP	1740000	1590000	1450000
